# Supplementary material for: Yap regulates skeletal muscle fatty acid oxidation and adiposity in metabolic disease
Source: Nat Commun. 2021 May 17;12:2887. doi: 10.1038/s41467-021-23240-7 (PMC8129430; doi:10.1038/s41467-021-23240-7)
Supplement: Supplementary file 4 — Supplementary Data 1 [file 41467_2021_23240_MOESM4_ESM.xlsx]

## Sheet: Metabolomics
Mouse ID	2	3	4	5	6	1	2	3	4	5	6
Label	lacZ_Sh	lacZ_Sh	lacZ_Sh	lacZ_Sh	lacZ_Sh	Yap ShRNA	Yap ShRNA	Yap ShRNA	Yap ShRNA	Yap ShRNA	Yap ShRNA		LacZ shRNA Ave	SD	Yap shRNA Ave	SD		pvalue
Undecanoic acid	45950.1	54376.4	50012.3	45013.8	59505.8	35110	28110.2	39140.6	29026.8	32252.5	37969.5		50971.7	6042.68	33601.6	4581.23		0.000415319
Capric acid	279949	304312	290286	293058	358252	227988	196940	233819	200453	259691	236392		305172	30914.2	225881	23686.4		0.000940104
Ureidopropionic acid	18042.4	26689.9	30291.1	15315.2	28099.4	16018.3	11029.9	9321.39	9572.57	14905.5	10530.5		23687.6	6596.39	11896.4	2852.79		0.00317465
L-Acetylcarnitine	229264	250959	313063	259711	249251	475707	450276	396352	263699	353783	382570		260450	31451.3	387065	75214.8		0.00679332
Carnosine	1.63563e+06	1.23944e+06	1.36119e+06	2.22803e+06	2.31484e+06	649564	1.17026e+06	1.11084e+06	1.1563e+06	940483	1.00473e+06		1.75583e+06	493029	1.00536e+06	195909		0.00732235
2-Octenoic acid	180676	285837	251700	245514	306292	198311	164058	181120	141224	176459	208202		254004	47962.9	178229	24013.9		0.00768907
Phthalic acid	1.17311e+06	1.36085e+06	1.47652e+06	1.65858e+06	1.71027e+06	740192	964625	1.10694e+06	743774	1.27817e+06	1.2306e+06		1.47587e+06	219785	1.01072e+06	234823		0.00831902
L-Aspartic acid	6.46685e+06	8.06813e+06	8.24955e+06	9.39683e+06	1.13024e+07	5.00561e+06	4.72637e+06	7.40224e+06	6.24296e+06	6.06786e+06	5.99782e+06		8.69675e+06	1.79215e+06	5.90714e+06	958032		0.00908675
3-Pyridylacetic acid	25955.7	26574	28432.8	33746.7	22377.2	10028.1	14163.7	29298.2	13532.3	14797.3	13472.5		27417.3	4163.61	15882	6778.16		0.00916086
2-Aminobenzoic acid	25955.7	26574	28432.8	33746.7	22377.2	10028.1	14163.7	29298.2	13532.3	14797.3	13472.5		27417.3	4163.61	15882	6778.16		0.00916086
D-Aspartic acid	5.88452e+06	7.48555e+06	7.46833e+06	8.78803e+06	1.03114e+07	4.62599e+06	4.27459e+06	6.74975e+06	5.80053e+06	5.58847e+06	5.49834e+06		7.98757e+06	1.65721e+06	5.42295e+06	882034		0.00931288
Pelargonic acid	2.08281e+06	2.50038e+06	2.23166e+06	2.55403e+06	3.31459e+06	1.67059e+06	1.55092e+06	1.92045e+06	1.37667e+06	2.15938e+06	2.08014e+06		2.53669e+06	475868	1.79303e+06	309787		0.0121225
Ibuprofen	58857.5	109403	102414	121370	140283	86162.3	53970.6	54939.7	50359	44893.4	80247.2		106465	30237.9	61762	17081.6		0.0127974
L-Proline	730065	858781	893144	792593	1.0582e+06	742329	695762	660944	564271	697878	749704		866556	124092	685148	67689		0.012893
Caprylic acid	1.4552e+06	2.11581e+06	1.72769e+06	1.78657e+06	2.46013e+06	1.35754e+06	1.20164e+06	1.36252e+06	1.14401e+06	1.5786e+06	1.61957e+06		1.90908e+06	387401	1.37731e+06	192409		0.0156339
L-Serine	1.10448e+06	1.0475e+06	1.22605e+06	1.34122e+06	1.73213e+06	841370	683534	1.01207e+06	947177	1.02862e+06	1.04878e+06		1.29028e+06	271763	926925	141003		0.0186317
Oxoglutaric acid	232327	315698	305677	267224	349583	230265	241924	283930	203548	215846	219239		294102	45323.9	232459	28390.9		0.0221255
PA(16:0/16:0)	115195	140126	175430	150927	136635	74661.3	119200	150428	86413.4	88384.3	77806.7		143663	21989.9	99482.2	29543.5		0.0221823
Ureidosuccinic acid	263435	221566	266554	352409	332978	207170	233986	254967	233154	206147	173561		287388	53959.3	218164	28580.4		0.0230555
Hydroxyisocaproic acid	6036.09	12917.3	12232.1	16182.7	9325.86	6184.97	6557.41	6429.75	9657.44	6967.04	3894.99		11338.8	3838.08	6615.27	1843.99		0.0249708
L-Lysine	2.07473e+06	2.52185e+06	2.37651e+06	2.42698e+06	3.13575e+06	2.18963e+06	2.23141e+06	2.17014e+06	1.62753e+06	1.74673e+06	1.9466e+06		2.50716e+06	389179	1.98534e+06	254128		0.0250975
D-Lysine	2.07473e+06	2.52185e+06	2.37651e+06	2.42698e+06	3.13575e+06	2.18963e+06	2.23141e+06	2.17014e+06	1.62753e+06	1.74673e+06	1.9466e+06		2.50716e+06	389179	1.98534e+06	254128		0.0250975
L-Methionine	670084	839721	993828	750042	964673	775809	603080	701513	588521	668475	698667		843670	137934	672677	69407.3		0.0253555
L-Carnitine	93106.4	142552	152495	121362	182816	121452	102792	113883	82641.3	94061.2	95812.2		138466	33654.5	101774	14113.7		0.037038
N-Alpha-acetyllysine	18587.9	28894.8	30792.5	25196.8	37881.7	21733.4	23675.8	19680.8	15617.7	20441.1	22543.9		28270.7	7112.08	20615.5	2836.05		0.0376535
2-Isopropylmalic acid	15756.5	28484.4	19222.3	19474.7	29365.5	6984.6	14583	17888.5	16660.4	13992	19028.1		22460.7	6089.15	14856.1	4304.37		0.0381595
L-Homocysteic acid	148112	399446	202587	313949	353403	202818	162433	218641	159652	141921	175413		283499	105040	176813	28797.6		0.0395384
Malonic acid	34017.3	79704.1	63046.4	87546.4	60505	40151.3	40811.9	56111	47779.9	33886.3	41212.2		64963.8	20666.9	43325.4	7658.59		0.0401538
Allantoin	49967.8	151470	147836	125015	275004	71905.7	59292.9	85859.8	54095.6	72290	82370.3		149859	81030	70969.1	12453		0.0414378
D-Alpha-aminobutyric acid	5.63691e+06	7.58472e+06	8.45307e+06	7.77735e+06	9.12585e+06	6.55965e+06	6.68753e+06	7.03376e+06	5.33263e+06	6.10061e+06	6.22848e+06		7.71558e+06	1.31097e+06	6.32378e+06	588776		0.0432866
Maltotriose	2975.47	4028.38	6071.14	7445.84	6691.97	5369.59	9490.66	11584.4	13288.3	8223.08	6292.64		5442.56	1874.55	9041.45	3046.71		0.047546
Deoxyuridine	52820.5	68889.7	49004.8	33367.5	55489.2	44426.1	34720.4	28881.9	22781.8	45869.9	43006.4		51914.3	12788.8	36614.4	9404.93		0.0478408
Gamma-Aminobutyric acid	5.62934e+06	7.55666e+06	8.51529e+06	7.71043e+06	9.11657e+06	6.5766e+06	6.70906e+06	7.07438e+06	5.31617e+06	6.11017e+06	6.24479e+06		7.70566e+06	1.32094e+06	6.33853e+06	606894		0.0485214
Phenylacetylglycine	14069.7	14893.1	8093.27	14098.6	27340.3	24710	27538.4	26838.2	26433.8	16996.9	18399		15699	7057.47	23486.1	4600.72		0.0545488
(R)-lipoic acid (B)	79034	90249.6	114451	104520	121263	93458.1	81560.6	91299.4	63497.6	81263.5	88896.1		101903	17305.3	83329.2	10934.3		0.0579616
Erucic acid	120214	210377	103095	76246.9	147357	81043.7	74127.7	93186.7	37577.4	63125.6	122972		131458	51137.6	78672.1	28739.7		0.0585804
SM(d18:1/12:0)	103464	127040	139030	139208	109915	80375.1	125977	131043	85306.7	75586.1	73235.6		123731	16478.5	95253.8	26140.7		0.0648492
Mesaconic acid	2.44805e+06	3.90112e+06	2.98577e+06	3.0713e+06	2.88101e+06	2.42614e+06	2.63024e+06	2.65377e+06	2.39412e+06	1.55752e+06	2.90985e+06		3.05745e+06	529059	2.42861e+06	465390		0.0651974
Azelaic acid	29805.5	44432	60054.5	38426.8	37036.9	78515.5	64084.7	62307.4	76953.8	46179.9	35778.6		41951.1	11379.5	60636.6	16896.8		0.0652419
3-Methylglutaconic acid	94555.8	155913	132680	147018	176764	107943	104637	135392	91944.7	97250	127673		141386	30672.6	110807	17174		0.0658288
p-Hydroxymandelic acid	82505.2	137150	124273	73804.3	119369	103602	89497.1	86347.1	53723.3	66014	72993.6		107420	27665	78696.1	17958.2		0.0670939
D-2-Hydroxyglutaric acid	2.42804e+07	3.97137e+07	4.79151e+07	4.26243e+07	4.96799e+07	3.26035e+07	2.93884e+07	3.59194e+07	2.64128e+07	3.25988e+07	3.42334e+07		4.08427e+07	1.00856e+07	3.18594e+07	3.43485e+06		0.0692532
PC(14:0/14:0)	10487.3	15165.8	16381.9	15260.4	7519.42	11296.8	8170.92	13547.7	5435.53	6808.21	6836.75		12963	3794.11	8682.65	3105.77		0.0693038
Glycine	1.81271e+06	2.33341e+06	2.81451e+06	2.62873e+06	3.23669e+06	2.2452e+06	1.93548e+06	2.38133e+06	1.6756e+06	2.02205e+06	2.15017e+06		2.56521e+06	533164	2.06831e+06	248990		0.0710114
Glycyl-glycine	63874.4	87401.9	90435.2	60811.3	127125	74364.2	65619.5	72206.9	33265.8	60169.7	57026.9		85929.6	26631.3	60442.2	14895.2		0.0753144
3-Methyl-2-oxovaleric acid	45555.3	58158.1	71370	60289	60546.1	48082	56818.6	57264.7	48195.7	44575.1	46869.7		59183.7	9197.4	50301	5383.08		0.0763198
D-Glutamic acid	1.83707e+07	2.40631e+07	2.77315e+07	2.54751e+07	3.02919e+07	2.12852e+07	2.25491e+07	2.39898e+07	1.8193e+07	1.98523e+07	2.13654e+07		2.51865e+07	4.4817e+06	2.12058e+07	2.02464e+06		0.0811297
Maleic acid	94050.3	181707	136284	125746	130330	108460	137474	112225	88730.2	82874.7	84633		133623	31456.5	102400	21200.2		0.0811503
L-Glutamic acid	1.83709e+07	2.40692e+07	2.77298e+07	2.54941e+07	3.02855e+07	2.12781e+07	2.25751e+07	2.40165e+07	1.82019e+07	1.98567e+07	2.13811e+07		2.51899e+07	4.4795e+06	2.12182e+07	2.03242e+06		0.0818095
N-Methyl-D-aspartic acid	1.8397e+07	2.41001e+07	2.77539e+07	2.54791e+07	3.03553e+07	2.13494e+07	2.25424e+07	2.40713e+07	1.82486e+07	1.98839e+07	2.14302e+07		2.52171e+07	4.49073e+06	2.12543e+07	2.02717e+06		0.0827686
Itaconic acid	9.99859e+06	1.81196e+07	2.20957e+07	1.73499e+07	2.05233e+07	1.37919e+07	1.26921e+07	1.52595e+07	1.15104e+07	1.39833e+07	1.52037e+07		1.76174e+07	4.66018e+06	1.37401e+07	1.45479e+06		0.0835168
Octadecanedioic acid	77270.5	91630.8	131523	112845	131239	160284	154991	120231	121923	129723	114970		108902	24109.3	133687	19218.5		0.0897227
Methionine sulfoxide	55582.2	84893.8	139624	84960.5	86959.9	70021.7	68736.6	80849.5	27098.7	64764.9	63651.1		90404	30442.6	62520.4	18395		0.0927902
Hydrocinnamic acid	23910	62395.6	36094.2	28513.8	36615.7	22691.6	24749.5	33348.4	23268.9	26422.6	23938.2		37505.8	14899.6	25736.5	3949.19		0.0933866
3-Methylphenylacetic acid	23910	62395.6	36094.2	28513.8	36615.7	22691.6	24749.5	33348.4	23268.9	26422.6	23938.2		37505.8	14899.6	25736.5	3949.19		0.0933866
L-Asparagine	89455	103678	65805.2	68967.5	85666	83271.1	53560	63364.6	44064.8	70612.7	78047.2		82714.3	15560.5	65486.7	14872.6		0.0937086
Monomethyl glutaric acid	5614.4	6823.34	7068.39	7708.58	7851.3	1407.64	3619.3	7882.97	6768.03	2236.42	6198.41		7013.2	891.866	4685.46	2635.48		0.0938473
Acetoacetic acid	2.44364e+06	3.91239e+06	4.58919e+06	3.99402e+06	4.70111e+06	3.297e+06	3.12756e+06	3.53073e+06	2.71271e+06	3.20421e+06	3.46414e+06		3.92807e+06	900387	3.22273e+06	292635		0.101477
Thymol	14126.4	14510.3	14090.4	11204.3	13645.3	13911.1	8672.18	10481.5	12984.2	12496.3	11759.6		13515.3	1327.73	11717.5	1888.2		0.107787
Glutathione	86812.2	149246	317072	287293	301071	125620	114477	196776	124812	167637	167484		228299	103591	149468	32538.5		0.109019
Citraconic acid	2.38172e+06	4.1821e+06	2.98577e+06	3.17068e+06	2.69923e+06	2.54804e+06	2.63024e+06	2.68839e+06	2.39412e+06	2.16752e+06	2.90985e+06		3.0839e+06	682685	2.55636e+06	255122		0.111161
Citrulline	919708	1.23307e+06	1.29445e+06	1.35296e+06	1.64394e+06	1.07555e+06	992987	1.32263e+06	1.05431e+06	1.00028e+06	1.04613e+06		1.28883e+06	259619	1.08198e+06	122148		0.114637
Alanylglycine	11206.8	8169.61	15370.5	9423.69	19600	9060.09	7465.96	9271.64	8310.01	4626.99	13661.7		12754.1	4696.14	8732.74	2943.92		0.116386
NAD	2.79922e+06	4.46185e+06	4.06067e+06	3.15347e+06	4.02156e+06	3.53299e+06	3.13252e+06	3.50887e+06	2.41894e+06	2.89154e+06	3.19552e+06		3.69935e+06	693539	3.1134e+06	417388		0.116503
D-Xylose	89983.3	115008	127802	87066.1	111433	98281.3	85294.9	100355	92231.5	95349.4	89569.4		106258	17325.4	93513.6	5615.31		0.12082
Succinic anhydride	492229	660127	736404	669529	933501	593939	595949	673843	425175	507989	616032		698358	159312	568821	88272.6		0.121005
Taurine	6.67327e+07	9.17729e+07	1.01527e+08	9.43862e+07	1.15386e+08	8.22703e+07	8.48371e+07	9.18551e+07	7.00996e+07	7.47072e+07	8.04283e+07		9.39608e+07	1.77666e+07	8.06996e+07	7.64687e+06		0.13004
D-Ribose	922724	1.29352e+06	1.17086e+06	851403	1.14119e+06	958033	1.13709e+06	808763	747970	944223	911993		1.07594e+06	183372	918012	135032		0.133954
D-Lactic acid	5.51197e+06	4.61687e+06	8.90125e+06	4.63148e+06	6.66127e+06	8.28535e+06	1.02817e+07	8.43815e+06	5.29892e+06	6.96613e+06	7.4308e+06		6.06457e+06	1.79288e+06	7.78351e+06	1.66656e+06		0.134016
Glyceraldehyde	5.51197e+06	4.61139e+06	8.90125e+06	4.63721e+06	6.75607e+06	8.28535e+06	1.02913e+07	8.44116e+06	5.31331e+06	6.96613e+06	7.4308e+06		6.08358e+06	1.80122e+06	7.78801e+06	1.6654e+06		0.137585
N6-Acetyl-L-lysine	75122.4	106011	119982	109294	139173	99967.4	109627	99499.2	76615.6	78057.2	86256.3		109917	23364.1	91670.4	13370.4		0.137635
Glycyrrhetinic acid	253551	405772	262447	1.35961e+06	450602	536875	70153.2	168542	41985.7	28521.4	386646		546397	462780	205454	209936		0.138047
Dihydroxyacetone phosphate	3.23356e+06	2.19203e+06	2.96126e+06	1.57178e+06	2.1883e+06	2.72236e+06	4.29646e+06	3.47256e+06	3.4528e+06	2.1713e+06	2.6902e+06		2.42939e+06	666997	3.13428e+06	756411		0.139427
Dihydroxyacetone	5.57049e+06	4.62589e+06	9.08693e+06	4.66411e+06	6.64676e+06	8.39085e+06	1.02814e+07	8.43806e+06	5.33763e+06	6.95921e+06	7.4308e+06		6.11884e+06	1.85298e+06	7.80632e+06	1.66251e+06		0.145692
2-Oxovaleric acid	27859.4	73658.1	70017.5	64379.6	55973	43194.7	45270.6	42669.6	40208.1	58088.4	46242.8		58377.5	18317.7	45945.7	6312.06		0.15114
12-Hydroxydodecanoic acid	6751.68	5790.98	9016.98	5702.6	13154	3301.87	3814.78	4700	10202.8	5353.82	5330.1		8083.24	3133.65	5450.56	2468.33		0.152761
D-Xylitol	52201	77465.5	106875	80980.6	125093	69199.9	69440.5	68443.3	69530.9	73721.2	74609.9		88523.1	28163	70824.3	2631.29		0.15595
Ribitol	52201	77465.5	106875	80980.6	125093	69199.9	69440.5	68443.3	69530.9	73721.2	74609.9		88523.1	28163	70824.3	2631.29		0.15595
L-Arabitol	52201	77465.5	106875	80980.6	125093	69199.9	69440.5	68443.3	69530.9	73721.2	74609.9		88523.1	28163	70824.3	2631.29		0.15595
5'-Methylthioadenosine	22629.8	33165.6	35326.7	40412.6	48345.3	33099.9	32185	28913.1	26199.6	26973.3	31051.4		35976	9475.28	29737	2823.47		0.156158
L-Alanine	2.96518e+07	4.03503e+07	4.29932e+07	3.7091e+07	4.48512e+07	3.70628e+07	3.90527e+07	3.69599e+07	2.77582e+07	3.24127e+07	3.30461e+07		3.89875e+07	5.97989e+06	3.43821e+07	4.12759e+06		0.165238
Guanosine	55187.1	48984.8	92232.5	68888.1	85101.6	90123.2	168694	78552.4	74916	87287.1	81240.1		70078.8	18605.2	96802.1	35659		0.16667
L-Histidine	130867	262784	244946	648864	628018	220668	143335	163487	293483	293878	273757		383096	238642	231435	66384.8		0.167024
Sarcosine	2.68699e+07	3.66344e+07	3.94156e+07	3.33396e+07	4.0498e+07	3.30664e+07	3.46448e+07	3.43194e+07	2.5347e+07	2.9956e+07	3.02421e+07		3.53515e+07	5.4917e+06	3.12626e+07	3.51511e+06		0.167881
N-Acetylgalactosamine	4634.67	4200.77	7964.08	5184.12	8015.86	9665.47	10712.4	8288.17	4731.3	6373.05	7349.75		5999.9	1849.89	7853.35	2183.52		0.168112
Succinic acid semialdehyde (C)	140395	174340	237053	158226	293256	152395	196910	176784	161354	130190	134523		200654	63292.3	158692	25421.2		0.16831
Ornithine	904177	1.29678e+06	1.30586e+06	1.25935e+06	1.5542e+06	1.16435e+06	1.04273e+06	1.28659e+06	1.02005e+06	1.04515e+06	1.10066e+06		1.26407e+06	232667	1.10992e+06	101041		0.173948
3b-Hydroxy-5-cholenoic acid	11863.5	26021	16468.9	113778	33536.1	28337.1	3576.04	19393	1087.51	0	30696.9		40333.5	41908.2	13848.4	14033.4		0.176659
Oxoglutaric acid	170854	319481	259325	225355	280599	225091	265366	227737	179070	183714	184100		251123	56382.7	210847	34414.5		0.17786
L-Tyrosine	2.30213e+06	2.11904e+06	2.44556e+06	1.71739e+06	2.2953e+06	2.76535e+06	1.41355e+06	1.85606e+06	882402	1.68039e+06	1.82709e+06		2.17588e+06	281234	1.73747e+06	619347		0.180159
L-Homoserine	5.8706e+06	7.19875e+06	9.46886e+06	8.0487e+06	1.05013e+07	7.57012e+06	7.1991e+06	7.66556e+06	5.53798e+06	7.19085e+06	7.03942e+06		8.21764e+06	1.82729e+06	7.03384e+06	771525		0.180657
L-Allothreonine	5.86641e+06	7.19245e+06	9.46886e+06	8.04268e+06	1.0501e+07	7.56002e+06	7.19871e+06	7.66482e+06	5.53876e+06	7.18967e+06	7.03164e+06		8.21428e+06	1.82956e+06	7.0306e+06	769634		0.180922
L-Threonine	5.86408e+06	7.19135e+06	9.46178e+06	8.03883e+06	1.04978e+07	7.5599e+06	7.19547e+06	7.66382e+06	5.53742e+06	7.1895e+06	7.03124e+06		8.21077e+06	1.82834e+06	7.02956e+06	769821		0.181546
Malic acid	3.31559e+07	4.15913e+07	5.38488e+07	4.76484e+07	5.51754e+07	3.8368e+07	4.36691e+07	4.63537e+07	3.5019e+07	3.80384e+07	4.04953e+07		4.6284e+07	9.11746e+06	4.03239e+07	4.11749e+06		0.182218
Xanthine	1.17694e+06	844836	1.93391e+06	1.52088e+06	1.11399e+06	1.90256e+06	2.89833e+06	1.36947e+06	1.34259e+06	1.57065e+06	1.54938e+06		1.31811e+06	420091	1.77216e+06	586890		0.182732
Adenosine monophosphate	1.03948e+07	5.89663e+06	1.67755e+07	1.27273e+07	9.50579e+06	1.68665e+07	1.96034e+07	1.60056e+07	1.01606e+07	1.11187e+07	1.269e+07		1.106e+07	4.03005e+06	1.44075e+07	3.67152e+06		0.183316
Oleanolic acid	77662.5	175595	143674	82200.9	89380.1	94821.6	100247	100129	50602.8	81842.6	85753.7		113703	43623	85566.1	18706.2		0.183528
L-Malic acid	3.31559e+07	4.15356e+07	5.38488e+07	4.77162e+07	5.53788e+07	3.8368e+07	4.38406e+07	4.63537e+07	3.50335e+07	3.80371e+07	4.04953e+07		4.63271e+07	9.17712e+06	4.03547e+07	4.14228e+06		0.183942
Pyruvic acid	3.31559e+07	4.15356e+07	5.38488e+07	4.77162e+07	5.53788e+07	3.8368e+07	4.38406e+07	4.63537e+07	3.50335e+07	3.80371e+07	4.04953e+07		4.63271e+07	9.17712e+06	4.03547e+07	4.14228e+06		0.183942
L-Arginine	1.42864e+06	1.42537e+06	1.52148e+06	1.46753e+06	2.01395e+06	1.55532e+06	1.55732e+06	1.59564e+06	1.10947e+06	1.15378e+06	1.21319e+06		1.57139e+06	250419	1.36412e+06	227752		0.18437
L-Tryptophan	760390	510832	569263	513134	642911	683451	512186	533658	279387	484915	480092		599306	104887	495615	129703		0.18505
3-Methyl-2-oxovaleric acid	44375.6	56586	98252.5	75565.1	60546.1	48082	56976	64789.4	48490.7	44575.1	61102.2		67065.1	20688.3	54002.6	8122.96		0.1859
Thymine	151219	203771	171785	139987	198454	178641	128429	112922	92176.3	175720	176590		173043	28109.2	144080	37847.5		0.191476
Acetyl-CoA	35881.3	53197.4	58684.2	12633.5	15469.7	91348.2	76181.3	66962.3	11213.5	42037.9	51807.7		35173.2	21061.8	56591.8	28260.2		0.195822
(2E,4E)-2,4-Hexadienoic acid	79301.5	98501.6	166335	94701	97612.5	85718	77061.3	108507	71884.1	94727.8	81732.8		107290	33907.9	86605.2	13251.4		0.199491
D-Ribulose 5-phosphate	98349.3	100426	156098	91886.9	106228	143151	187315	131861	101245	113713	127637		110598	25946.9	134154	29851.8		0.200803
5-Hydroxylysine	7247.24	11091.2	9752.28	6945.68	10877.1	9054.73	10010.8	3631.93	7859.63	7500.45	6405.77		9182.7	1974.09	7410.56	2234.37		0.201268
5-Hydroxylysine	7247.24	11091.2	9752.28	6945.68	10877.1	9054.73	10010.8	3166.99	7859.63	7500.45	6405.77		9182.7	1974.09	7333.07	2393.99		0.201593
D-Ribose 5-phosphate	101886	99774.9	156098	91886.9	104603	143193	187229	131861	101245	114013	127436		110850	25734.3	134163	29791.6		0.20328
N-Acetylglutamine	73705.9	129651	150182	167070	256610	120070	122502	95229.5	68244.2	117907	160477		155444	66602.8	114072	30758.4		0.204716
Alpha-Linolenic acid	362131	308596	575911	617620	582622	712249	1.8144e+06	379217	500196	686963	793775		489376	142743	814466	512875		0.206062
Caproic acid	441767	1.19344e+06	706288	642197	973078	647128	627110	615839	615089	603992	664300		791353	294274	628910	22673.2		0.206192
1,5-Anhydrosorbitol	530939	568157	883818	671702	957167	554086	739650	676385	569254	558206	545666		722357	189861	607208	80965.9		0.208104
Hydroxyoctanoic acid	10277.7	16656.5	9948.24	13266.9	11115.7	21295.3	15186.8	17084.1	11504.5	11660.6	13264.4		12253	2780.56	14999.3	3752.11		0.209458
Adenosine	196485	189379	343769	231455	199050	431325	506376	300373	192345	223938	240361		232028	64529.4	315786	125916		0.213158
dCMP	11531.5	12020.9	12906.8	14234.9	13785.8	10885.9	11911.1	16271.4	10627.3	6483.3	8894.38		12896	1141.54	10845.6	3269.89		0.217444
Hypoxanthine	31072.5	15540.9	65938.8	51920.2	17209	61757.7	147070	19177.4	31516.4	62022.7	70298.7		36336.3	22052.1	65307.2	44728.6		0.221646
2-Furoylglycine	22154.6	50037.9	29000.8	23311.1	36725.1	29289.6	34013.1	21184.4	5793.03	29568.6	23062.5		32245.9	11498	23818.5	9993.53		0.225217
Trehalose	38822.9	46658.2	52154.5	44304.5	66325.8	41089.6	40846.9	54216.8	38403.7	41473.1	43544.8		49653.2	10477.4	43262.5	5611.48		0.22712
Creatinine	84306.1	117933	144162	137516	187779	103677	119260	123107	105394	106429	125414		134339	37864.4	113880	9785.07		0.230585
4-Hydroxyproline	276849	370872	359632	366870	365670	843493	1.17375e+06	343420	208352	399654	401616		347979	39966.3	561714	368347		0.232677
#NAME?	1.428e+06	1.86517e+06	2.42069e+06	2.18929e+06	2.61259e+06	1.88593e+06	1.76109e+06	1.93712e+06	1.7347e+06	1.84399e+06	1.97893e+06		2.10315e+06	469105	1.85696e+06	96382		0.236956
Gluconolactone	144667	179187	183803	180756	183574	185506	166400	174990	148171	141597	152441		174398	16732.6	161518	16959.8		0.238788
N-Acetyl-L-alanine	17333.9	30261	23824.5	19395.8	19149.5	22275.9	14312	16765.7	13681.5	20764.8	23147.7		21992.9	5202.24	18491.2	4117.11		0.243259
2-Hydroxycaproic acid	6036.09	12917.3	12232.1	16182.7	9325.86	16054.2	6557.41	6429.75	9657.44	6967.04	4450.58		11338.8	3838.08	8352.74	4125.11		0.248878
3-Hydroxybutyric acid	25667.7	51137.5	52577.4	90297.3	65705.9	37912.9	112891	51945.2	65429.5	94504.7	101983		57077.2	23559	77444.5	30023.3		0.249777
Inosine	1.18031e+06	1.0492e+06	2.48836e+06	1.82782e+06	1.62862e+06	2.18614e+06	3.982e+06	1.60147e+06	1.79049e+06	1.84623e+06	1.81102e+06		1.63486e+06	573443	2.20289e+06	891973		0.252324
PS(14:0/14:0)	4711.78	23308.8	16385	11975.2	10610.9	18083.4	1916.3	16679.5	0	1699.23	8569.03		13398.3	6935.2	7824.56	7973.18		0.25257
Levulinic acid	7658.57	21584.3	10943.9	11731.1	11548	10701.6	9941.09	11907.8	10188.5	6242.04	10434		12693.2	5236.79	9902.5	1919.61		0.252935
Corticosterone	107635	121303	78417.8	67431.7	109759	105440	97335	116708	35764.1	40237.8	50319.4		96909.4	22836.9	74300.7	36108.4		0.25802
D-Alanine	2.68895e+07	3.66624e+07	3.94056e+07	3.33515e+07	4.04272e+07	3.70628e+07	3.46499e+07	3.41908e+07	2.53184e+07	2.99383e+07	3.02042e+07		3.53472e+07	5.46633e+06	3.18941e+07	4.23098e+06		0.266998
Imidazoleacetic acid	22916.9	41360.6	33437.4	43542.4	54500.1	35696.4	69528.6	52027.5	44079.8	45495.6	39372.7		39151.5	11789.3	47700.1	12054.9		0.267265
D-Fructose	828702	1.19605e+06	1.22003e+06	1.06192e+06	1.37353e+06	1.14719e+06	1.01108e+06	1.09632e+06	792385	975534	1.08322e+06		1.13605e+06	204333	1.01762e+06	126358		0.267901
Fumaric acid	1.37366e+07	1.71777e+07	2.22285e+07	1.81826e+07	2.12839e+07	1.61933e+07	1.84582e+07	1.90135e+07	1.37684e+07	1.58559e+07	1.64576e+07		1.85219e+07	3.39811e+06	1.66245e+07	1.89902e+06		0.270897
N-Acetyl-L-methionine	57758.6	74386.2	68328.6	50109.5	62488.3	62416.7	60598.9	52208.5	39298.1	61896.5	60707.8		62614.2	9370.09	56187.7	9081.56		0.278917
Deoxycytidine	10898.3	8572.87	10319.9	9181.33	17281.9	12540.9	7073.05	4120.34	4022.21	10312.7	13380.4		11250.9	3493.52	8574.93	4115.03		0.280774
L-Glutamine	1.428e+06	1.84715e+06	2.32816e+06	2.18929e+06	2.63409e+06	1.90066e+06	1.74875e+06	1.93962e+06	1.73496e+06	1.86693e+06	1.99434e+06		2.08534e+06	463606	1.86421e+06	103915		0.281312
Phosphoserine	87552.9	80662.1	93528.1	70794.1	78666.2	57118	66793.8	161192	206609	120765	69111.8		82240.7	8687.89	113598	60542.9		0.284416
Phosphoserine	87600.2	80668.1	93528.1	70794.1	78666.2	57118	66793.8	161192	206609	120765	69111.8		82251.4	8694.87	113598	60542.9		0.284575
L-Norleucine	789026	815690	1.57288e+06	1.30982e+06	1.74812e+06	993335	965040	1.263e+06	715340	1.06543e+06	1.15256e+06		1.24711e+06	435037	1.02578e+06	187102		0.285398
L-Valine	744459	796587	1.24408e+06	1.05711e+06	1.44974e+06	871109	884559	1.03694e+06	692100	960299	1.0021e+06		1.05839e+06	297797	907851	123886		0.285515
L-Leucine	788001	816727	1.57395e+06	1.30719e+06	1.74816e+06	994528	965174	1.263e+06	713368	1.06668e+06	1.15299e+06		1.24681e+06	435171	1.02596e+06	187821		0.286803
DL-O-Phosphoserine	87600.2	80395.8	93528.1	70794.1	78666.2	57118	66793.8	156221	206609	120765	69111.8		82196.9	8708.11	112770	59790.8		0.290324
Sumiki's acid	82981.5	347004	191556	31481.5	45706.1	359626	68008.3	83736.7	265909	242251	341324		139746	131745	226809	125067		0.290661
Cysteic acid	10212.2	7461.66	6687.24	10921.3	9251.44	7607.28	10816.2	9212.24	5273.29	6836.99	5608.18		8906.77	1795.55	7559.03	2139.92		0.293297
Homoveratric acid	31693.5	14806.9	85063.2	75552.4	100681	52036.9	37289.6	63742.4	11258.1	43723.8	48854		61559.5	36594.1	42817.5	17813.8		0.294
Alpha-D-Glucose	86818.7	124932	175909	121199	166687	134416	239046	137013	130893	153956	173542		135109	36369	161478	41195.5		0.294534
Aminoadipic acid	32431.3	53194.8	57546	41018	55216.9	39722.5	55442.3	45991.9	27333.9	35273.3	42763.5		47881.4	10738.4	41087.9	9568.2		0.295673
Beta-Leucine	472683	496727	891604	774587	1.05156e+06	563865	571164	758558	486579	625700	689272		737433	250928	615856	97225.3		0.299341
L-Isoleucine	472683	496656	891604	774587	1.05126e+06	563440	571164	758558	486579	625921	689272		737358	250850	615822	97275.5		0.299412
L-Kynurenine	11430.9	11101.8	9369.99	9776.88	12169.6	12892.1	8513.2	11539.4	3163.32	10487.8	7185.35		10769.8	1167.49	8963.53	3504.26		0.302151
L-Alloisoleucine	472445	493973	890818	774587	1.0516e+06	566591	571164	757807	486579	625921	689272		736684	251542	616222	96723.7		0.304098
Adenine	1.95346e+06	1.96426e+06	3.53938e+06	2.44966e+06	2.1847e+06	3.85306e+06	4.84712e+06	2.98428e+06	1.94514e+06	2.24353e+06	2.35251e+06		2.41829e+06	658523	3.03761e+06	1.11674e+06		0.305359
Uridine	174810	237104	345546	285072	331176	329949	563521	234157	293183	309642	295949		274742	70191.8	337733	115142		0.314948
Guanosine diphosphate	34109.1	42950.9	52125.4	7895.86	11667.9	72672.5	67302.3	62354	5446.75	27841.3	34061		29749.8	19355.2	44946.3	26619		0.316604
Cyclic AMP	148388	195650	268611	192980	243318	336724	311602	249978	179537	191237	211226		209789	47002.2	246717	65073.3		0.318439
Uridine 5'-diphosphate	973167	1.00323e+06	1.47172e+06	299076	326243	1.73067e+06	1.54774e+06	1.57792e+06	251539	782820	1.06228e+06		814689	499199	1.15883e+06	570574		0.320039
Isomaltose	37293.1	45992	51437.2	42982	66325.8	41089.6	40846.9	55731.7	38403.7	40548.2	43041.6		48806	11048.2	43277	6277.9		0.322669
Beta-Alanine	3.06635e+06	4.07631e+06	4.04421e+06	4.18617e+06	4.76028e+06	3.71078e+06	5.03137e+06	3.53839e+06	2.70206e+06	3.32065e+06	3.19514e+06		4.02666e+06	610044	3.58306e+06	788849		0.332257
N-Acetylglutamic acid	134467	178636	233011	197538	246791	274368	410796	194640	159839	198763	223689		198088	44771.5	243683	90244.9		0.33293
L-Sorbose	312132	361302	546925	375375	562152	478295	609667	512570	427014	459282	438630		431577	114803	487576	67053.7		0.3381
L-Phenylalanine	720379	698316	975416	820699	1.10436e+06	964819	764613	744967	441092	776320	855881		863833	173304	757949	175120		0.342
D-Glyceraldehyde 3-phosphate	2.34459e+06	3.12796e+06	3.36107e+06	2.21526e+06	3.27469e+06	2.44071e+06	2.65266e+06	3.21944e+06	1.66459e+06	2.23419e+06	2.97958e+06		2.86471e+06	542235	2.53186e+06	554414		0.34289
Adenosine 2',3'-cyclic phosphate	148388	195650	277938	192980	243318	332559	310213	249978	183918	190547	211226		211655	50009.1	246407	62879.2		0.344428
3-Phenoxypropionic acid	33500.6	11096.8	8093.06	9465.31	5315.65	7928.8	26061.8	26266	18646.2	20627.4	14807.3		13494.3	11383.1	19056.2	7008.11		0.344805
Methylmalonic acid	3.29253e+06	4.96394e+06	4.71438e+06	3.54627e+06	4.39666e+06	4.40484e+06	3.80484e+06	4.13308e+06	2.86061e+06	3.60698e+06	4.00742e+06		4.18276e+06	730797	3.80296e+06	536558		0.345703
Pipecolic acid	24110.3	36113.7	50981.4	44597.6	42573.2	29694.1	43059.1	42595.1	28172.8	28683.3	35105.6		39675.2	10190.8	34551.7	6871.73		0.345974
NADH	516993	1.27199e+06	1.70303e+06	1.19048e+06	1.1413e+06	2.02243e+06	1.95325e+06	1.19204e+06	683680	1.39645e+06	1.42044e+06		1.16476e+06	424866	1.44472e+06	497654		0.347753
Suberic acid	11585.5	19961.9	26955.9	11724.8	17437.5	26059	31363.7	13000.6	41038.4	16662.6	11675.7		17533.1	6399.37	23300	11597.8		0.348996
Phenol	420854	721466	672809	16175.4	508863	663682	1.20619e+06	444964	465193	499825	536664		468034	280281	636086	289813		0.356596
Succinic acid	3.30266e+06	4.96409e+06	4.69509e+06	3.54494e+06	4.40846e+06	4.41906e+06	3.82242e+06	4.15161e+06	2.89013e+06	3.62138e+06	3.99751e+06		4.18305e+06	725481	3.81702e+06	529983		0.358346
Thiamine pyrophosphate	25407.1	44567.1	43842.3	26929	35078.7	37346.1	30680.6	35474.4	21447.8	24948	34570.6		35164.8	9038.13	30744.6	6334.43		0.365191
Galactitol	357744	970804	308926	347293	518723	308162	285998	409879	466144	508564	357510		500698	274804	389376	88110.9		0.369517
Shikimic acid	5466.94	91838.6	270589	217266	159819	102665	101834	53570.6	122004	101501	164359		148996	104200	107656	35897.3		0.383
Ethylmethylacetic acid	56832.3	49232.5	91860.8	53795	56117.9	108865	64170.5	106915	18648.1	79259.2	80784.1		61567.7	17192.8	76440.3	33158.3		0.390781
Mannitol	357744	970804	315224	326434	509978	308162	285998	409879	466144	508564	357510		496037	276668	389376	88110.9		0.391734
Sorbitol	357744	970804	315224	326434	509978	308162	285998	409879	466144	508564	357510		496037	276668	389376	88110.9		0.391734
Acetylglycine	42490.2	65936.9	177750	165299	165293	49908.4	151767	90725	64836.7	93694.1	124923		123354	63861	95975.6	37617		0.398192
cis-Aconitic acid	942788	1.0227e+06	1.09955e+06	643399	507691	1.37406e+06	1.03099e+06	1.40657e+06	415726	750745	1.14621e+06		843226	255118	1.02072e+06	381703		0.399541
Cortexolone	138911	146005	95365.9	90519.7	149419	126054	142045	142618	61315.3	82698.6	87022.8		124044	28694.6	106959	34457.5		0.401206
L-Pipecolic acid	24110.3	36113.7	50981.4	44597.6	42573.2	29694.1	45009.3	42595.1	28172.8	30136.9	35105.6		39675.2	10190.8	35119	7158.37		0.406374
Uracil	668178	930958	883998	796957	1.11007e+06	873129	950678	770256	661696	772620	830219		878032	163776	809766	99151.3		0.414686
Caffeic acid	7629.04	10829.6	19294.5	14582.6	10606.7	26793	4839.58	18135	16070.3	12872.5	15729.6		12588.5	4487.88	15740	7142.2		0.416161
Ethylmalonic acid	62629.7	116202	108874	92805.2	83580	93174.6	84726.3	96015.2	61334.3	79013	90069.8		92818.3	21220.9	84055.5	12684.6		0.417119
myo-Inositol	442251	894551	702829	908895	1.27093e+06	816736	794524	673331	746649	692570	710529		843891	304289	739057	57381.3		0.425283
myo-Inositol	442251	894551	702799	908478	1.27067e+06	816546	794524	673331	746873	693436	710529		843750	304179	739206	57196.4		0.426309
scyllo-Inositol	436929	894520	702113	908904	1.26581e+06	813781	793273	671013	746434	691532	708262		841656	304344	737383	57267		0.427717
Sucrose	11114.4	18692.6	22310.1	17410	37721.3	14123.4	5122.53	32936.7	18056.3	16568.8	13406.9		21449.7	9952.95	16702.4	9132.44		0.430834
2'-Deoxyguanosine 5'-monophosphate	110589	90503.3	96833.1	41782.1	53816.4	148144	123530	108933	34443.2	62452.8	102127		78704.7	29441.2	96604.8	41458.7		0.440196
3-Methylhistidine	72551.2	187280	85683.5	60590.7	99820.7	88769.9	74857.5	103799	96940.9	89257.8	46940.5		101185	50304.8	83427.7	20321.9		0.446008
2,3-Dihydroxybutanedioic acid	10540.1	15928.9	8712.4	3861.58	8149.18	9978.74	9997.1	17139.7	7112.19	14163.2	9720.68		9438.43	4376.94	11351.9	3626.53		0.447366
Perillic acid	43826.6	64739	62315.2	65381.2	55290.2	92204.9	38604.5	52689	29933.4	42084.1	44378.8		58310.5	9031.38	49982.5	21978.5		0.450948
D-Glucose	242869	284005	441341	296905	425807	338898	559540	395209	324780	344698	324096		338186	89503.4	381203	91178.4		0.452325
4-Methylcatechol	11745.4	17811	36499.8	16389.9	14464.8	14746.7	17156.9	16615.9	15124.8	12756.7	20571.9		19382.2	9835.34	16162.1	2657.75		0.457455
3-(3-Hydroxyphenyl)propanoic acid	2739.87	6239.46	5422.94	6110.18	4117.07	3260.71	7790.77	5174.53	5905.27	6281.97	5216.77		4925.9	1483.91	5605	1493.84		0.470707
5-Phenylvaleric acid	107299	114882	84288	563017	125160	3.16228e+06	49527.4	357170	59610.9	54036.8	62946.4		198929	204086	624262	1.24918e+06		0.474427
Coenzyme A	79835.2	221824	145312	25219.4	21146.5	286843	178674	149391	15232.6	91951.5	110560		98667.4	85296.5	138775	91520.6		0.474796
Cellobiose	25394.6	28465.9	39792.6	35316.1	52344.2	30764.7	30249.7	43434.2	25772.5	31311.8	33524		36262.7	10616.9	32509.5	5922		0.476396
Orotidine	306847	420756	424716	355458	474146	367773	456886	370178	297640	356874	374820		396385	65451.2	370695	50956.5		0.481997
Pyrrolidonecarboxylic acid	1.81432e+06	2.20604e+06	2.56968e+06	2.32257e+06	3.13665e+06	2.69319e+06	2.49319e+06	2.72126e+06	2.29133e+06	2.3598e+06	2.83836e+06		2.40985e+06	489282	2.56619e+06	218049		0.496608
Alpha-Hydroxyhippuric acid	59126	64046.1	250044	152769	227234	93666.3	186875	140554	92471.9	150442	71910.4		150644	88918	122653	43687.6		0.511526
Palmitic acid	1.03462e+07	1.43442e+07	1.19865e+07	7.37448e+06	6.72604e+06	9.80154e+06	1.03545e+07	1.30555e+07	5.13607e+06	5.88502e+06	9.1774e+06		1.01555e+07	3.1792e+06	8.90168e+06	2.95063e+06		0.514872
D-Glucuronic acid	30896.8	38329.7	55136.9	48425	36119.5	27739.7	51991.2	52571.7	30782.6	34665.2	25710.7		41781.6	9810.11	37243.5	12034.7		0.51658
Cholic acid	1.42233e+06	1.06792e+06	14156.9	9954.04	20338.7	1.0421e+06	102326	75165.7	36174.3	267967	260924		506941	685429	297442	377479		0.535192
Citicoline	61432.9	79254.5	82476.9	92878	108811	102912	99188.5	80098.2	60446.1	60195	63912.5		84970.5	17491.3	77792.1	19479.8		0.540239
Allocholic acid	1.42233e+06	1.06792e+06	2187.71	9954.04	20338.7	1.0421e+06	102326	75165.7	36174.3	267967	260924		504547	687598	297442	377479		0.540674
Pantothenic acid	2.17576e+06	3.26429e+06	1.64495e+06	1.30632e+06	2.17532e+06	3.68454e+06	3.14572e+06	2.47409e+06	1.00755e+06	2.04801e+06	2.26243e+06		2.11333e+06	742140	2.43706e+06	925754		0.544569
Lactulose	11114.4	16109.7	22310.1	17905	40723	13155.8	8275.69	32148.9	17308.8	16592.7	20215.7		21632.4	11401	17949.6	8069.34		0.545925
5-Hydroxymethyl-2-furancarboxaldehyde	4687.63	9373.29	11737.3	7307.73	10888.5	5572.5	7780.71	10122.6	7837.9	5866.8	10137.4		8798.89	2848.53	7886.32	1975.56		0.546141
Thiamine	5846.41	8605.32	8892.89	6514.42	14508.2	9810.65	13015.2	10572.5	9483.2	5909.14	10629.3		8873.44	3411.39	9903.33	2315.05		0.566005
ADP	9.63979e+06	1.16569e+07	1.58224e+07	7.56097e+06	7.54352e+06	1.59717e+07	1.45985e+07	1.61165e+07	3.8917e+06	9.38649e+06	1.15629e+07		1.04447e+07	3.45578e+06	1.19213e+07	4.73711e+06		0.577181
Galacturonic acid	30896.8	38329.7	50981.1	48425	36119.5	27739.7	51991.2	52571.7	30782.6	34665.2	25710.7		40950.4	8481.84	37243.5	12034.7		0.577872
Dimethylmalonic acid	52624.8	105689	97800.2	90650.1	80052.4	92832.4	84260.7	83986.1	54165.8	79013	83062		85363.2	20589.9	79553.3	13230.8		0.584136
Pentadecanoic acid	204886	207657	271467	180234	189180	257657	179143	260187	126003	171300	178622		210685	35801.6	195485	52944.9		0.599484
Citric acid	1.29468e+07	1.02927e+07	1.00141e+07	6.30105e+06	3.71771e+06	1.28163e+07	8.5432e+06	1.76466e+07	3.32048e+06	5.67819e+06	1.30771e+07		8.65448e+06	3.63549e+06	1.01803e+07	5.31208e+06		0.600454
D-threo-Isocitric acid	1.29582e+07	1.03063e+07	1.00372e+07	6.23996e+06	3.70391e+06	1.28163e+07	8.54388e+06	1.76546e+07	3.30282e+06	5.69302e+06	1.30478e+07		8.64911e+06	3.65719e+06	1.01764e+07	5.31318e+06		0.600745
Glycerol	115502	140552	154702	137483	161875	150151	185287	127644	129999	133690	166341		142023	17895.4	148852	23109.2		0.603461
Glucose 1-phosphate	4.49542e+06	3.56471e+06	7.3979e+06	5.31157e+06	7.88976e+06	3.86316e+06	6.04916e+06	5.67962e+06	5.39388e+06	4.89979e+06	5.91041e+06		5.73187e+06	1.85971e+06	5.29934e+06	813810		0.61727
O-Phosphoethanolamine	264664	352200	436087	373452	471668	360708	420266	331886	288695	375143	385738		379614	80103.3	360406	45602.7		0.628322
Trehalose 6-phosphate (NPS)	15888.2	10396.7	10935.7	7714.22	8736.77	18580.2	6534.04	8600.25	2134.78	11571.9	8684.74		10734.3	3155.49	9350.98	5497.77		0.631806
Cytidine	27585.8	43304.1	46723	47645.6	51937.3	42297.5	60357.2	36755.1	41355.5	46615.2	48977.8		43439.2	9381.39	46059.7	8198.79		0.632508
m-Coumaric acid	160296	180218	161078	91283.1	118415	225029	122739	99868.3	73914.6	117176	133880		142258	36357.5	128768	51589.1		0.635768
Orotic acid	330767	375355	378424	317050	318242	465288	575295	410549	228992	272661	289901		343967	30549.4	373781	133085		0.63844
Sucrose 6-Phosphate	2934.26	5202.81	5912.97	22944	14254.9	9605.87	7107.37	17901.6	6243.77	3514.66	5482.37		10249.8	8291.26	8309.27	5106.54		0.644385
Oxalacetic acid	112404	107325	87713.2	58396	44365.2	112096	77491.5	149892	32465.9	59272	128064		82040.7	29882.8	93213.6	44436.6		0.644466
Stearic acid	5.72092e+06	8.68218e+06	7.93177e+06	4.78725e+06	3.76317e+06	5.70781e+06	6.39237e+06	9.4035e+06	3.50585e+06	3.8087e+06	4.55621e+06		6.17706e+06	2.08094e+06	5.56241e+06	2.18089e+06		0.646111
Glycerol 3-phosphate	2.57928e+06	2.44175e+06	3.38269e+06	2.95332e+06	3.45666e+06	3.09053e+06	3.12586e+06	3.32015e+06	2.20918e+06	2.64576e+06	2.6409e+06		2.96274e+06	457950	2.83873e+06	412388		0.647658
Beta-Glycerophosphoric acid	2.58975e+06	2.44175e+06	3.38269e+06	2.95332e+06	3.45666e+06	3.09053e+06	3.15074e+06	3.32015e+06	2.20918e+06	2.64576e+06	2.6409e+06		2.96484e+06	455777	2.84288e+06	415961		0.653687
N-Acetylneuraminic acid	112064	161784	167583	108701	159089	208266	238635	128539	93277.9	119407	139365		141844	28908.4	154581	56306.6		0.659553
Maltitol	32679.5	38740.3	35467.4	36390.3	44042	44365.5	39449.7	35354.1	31067.6	32192.1	35005.4		37463.9	4269.95	36239.1	4935.07		0.673889
Glycerophosphocholine	66154.1	82735.9	101862	51569.2	100449	82087.8	86103.4	77733.2	47763.7	78159	83331.9		80554.2	21806.5	75863.2	14126.1		0.6762
Glyceric acid	531519	711703	1.07342e+06	817501	1.06275e+06	722136	996790	904649	628285	741945	758794		839379	232502	792100	134105		0.681981
Alpha-D-Glucose 1,6-bisphosphate	769471	940298	1.10388e+06	290733	363487	827033	955816	1.16386e+06	178595	647979	918290		693573	355745	781928	340202		0.684149
trans-Cinnamic acid	7873.82	5171.9	9426.86	7332.25	9235.56	12293.4	7509.79	4972.19	4874.12	5912.37	7706.08		7808.08	1720.35	7211.33	2768.58		0.686145
Fructose 1,6-bisphosphate	769735	937454	1.1028e+06	291200	371449	826949	955816	1.16138e+06	177613	647979	913382		694528	352991	780520	339604		0.690765
Taurocholic acid	3.03246e+06	1.27307e+06	11387.3	72027.9	25714.2	656654	2.42361e+06	98785.4	21504.8	1.89989e+06	1.92261e+06		882931	1.31574e+06	1.17051e+06	1.0393e+06		0.69435
Oxidized glutathione	3.8667e+06	6.28723e+06	6.54408e+06	2.67777e+06	3.10317e+06	5.83175e+06	6.26381e+06	6.58619e+06	2.24638e+06	3.94834e+06	4.62089e+06		4.49579e+06	1.8059e+06	4.91623e+06	1.64894e+06		0.695948
Butyric acid	22002.8	36676	32960.5	34834.6	39541.4	26274.7	33781.2	40577.9	30363.6	40709.4	36566.7		33203.1	6715.71	34712.3	5740.73		0.696746
Betaine	61480.4	91974.6	58150.1	47214.8	66165.4	98202.9	57700.6	42045.1	40040.4	80025.3	105699		64997.1	16617.8	70618.9	28278.6		0.705677
Hypotaurine	156585	222510	113727	77270.9	111091	183870	82598.7	76679.1	60923.7	169260	167095		136237	55841.4	123404	55533.4		0.712278
Fructose 6-phosphate	4.5034e+06	3.71667e+06	7.43413e+06	5.45183e+06	7.8943e+06	4.04914e+06	6.2931e+06	5.98208e+06	5.39397e+06	5.19423e+06	6.02131e+06		5.80007e+06	1.81653e+06	5.48897e+06	817579		0.713503
D-Maltose	26651.7	30742	41209.5	22755.1	40637	29163.6	27179.8	41682.5	25693.6	28990	32159.8		32399.1	8280.57	30811.6	5751.73		0.716278
Flavin Mononucleotide	36832.8	46566.7	43497.6	28357.2	35625.3	44314.6	41044.4	37157.7	20112.5	34654.2	41108.1		38175.9	7131.65	36398.6	8663.52		0.722796
Alpha-Tocopherol	21867.8	27810.4	16926.4	23099.9	5060.92	23941.4	24353.4	14888.5	2678.61	18407.4	18443.4		18953.1	8678.18	17118.8	7947.26		0.722929
Adipic acid	44645.1	242832	313550	83763.8	282108	192777	170646	202720	66691.6	192185	215574		193380	121343	173432	54333.9		0.724163
3-Phosphoglyceric acid	1.40082e+07	3.28718e+07	2.88156e+07	1.06186e+07	1.36506e+07	2.37413e+07	3.03442e+07	2.74019e+07	7.28513e+06	1.78235e+07	2.52551e+07		1.9993e+07	1.00949e+07	2.19752e+07	8.32348e+06		0.728859
Guanosine diphosphate mannose	10199.2	21119.2	15091.9	2335.45	3340.91	18153.2	12945	15036.5	2564.65	9507.75	12859.1		10417.3	7934.46	11844.4	5362.94		0.730442
5-Aminolevulinic acid	49254	34735.6	28179.9	28796.7	34413.5	25243.1	31986.4	33990.1	22646.4	23953.1	58366.1		35075.9	8493.48	32697.5	13372.5		0.739736
2-Methylglutaric acid	44985.5	244234	313550	74196.5	282108	192777	170646	202720	62646.6	191846	215955		191815	123605	172765	55960.4		0.741204
S-Adenosylhomocysteine	53891.9	88020.7	84378.2	71751.8	73112.1	72578.1	94540.5	67851.2	57003.6	67466.2	70192.3		74230.9	13362.2	71605.3	12437		0.743648
Urocanic acid	85945.1	108551	114231	124912	163454	88869.5	116830	116661	99929.3	124571	143003		119419	28437.6	114977	18930.4		0.763357
Cytidine monophosphate	285191	369622	374750	263341	312366	390909	355557	363712	208350	257793	283085		321054	49836.1	309901	71118.8		0.775117
Senecioic acid	9310.99	11759.7	16392.6	12555.1	14265	18468.5	14989	10038.2	7014.75	10855.1	12106.9		12856.7	2662.36	12245.4	4010.92		0.778126
2-Hydroxyethanesulfonate	7.4914e+06	1.09567e+07	1.63804e+07	1.20824e+07	1.45746e+07	1.16385e+07	1.27522e+07	1.49044e+07	9.78503e+06	1.03069e+07	1.17592e+07		1.22971e+07	3.42044e+06	1.18577e+07	1.83527e+06		0.791114
3-Phenylbutyric acid	14989.2	17325.4	50592.1	4952.72	16898.2	14321.8	12078.2	7689.84	5327.57	15644.4	53831.8		20951.5	17318	18149	17915.5		0.799078
2-Methylcitric acid	191205	331376	245344	151147	150171	414003	258133	272974	84814.2	176516	169854		213849	76328	229382	113181		0.800424
Vaccenic acid	1.31524e+07	1.96993e+07	1.65831e+07	1.41149e+07	1.6489e+07	1.40435e+07	2.50728e+07	1.19154e+07	9.60824e+06	1.46839e+07	1.66325e+07		1.60077e+07	2.54589e+06	1.5326e+07	5.34955e+06		0.800879
Oleic acid	1.31277e+07	1.96711e+07	1.65831e+07	1.41149e+07	1.6489e+07	1.40435e+07	2.53759e+07	1.17061e+07	9.65169e+06	1.46839e+07	1.66932e+07		1.59971e+07	2.54264e+06	1.5359e+07	5.48127e+06		0.817028
Stachyose	5657.37	4998.02	25304.4	14637.7	4777.6	9727.26	32937	4769.47	10569.5	7340.98	9240.31		11075	8959.73	12430.8	10257.3		0.822655
Galactonolactone	30871.2	30202.6	61553	34703.2	37782.9	28135.4	41501.7	43485.2	19276.4	47928.7	43823		39022.6	12962	37358.4	11137.8		0.823722
Benzoic acid	190298	66865.4	81028.5	180994	222839	170178	0	147217	136127	151289	227513		148405	69903.1	138721	75304.7		0.831368
NADP	92667	215943	156848	61326.4	73571	189312	146249	170411	43211	101201	116462		120071	65015.6	127808	52784.8		0.832091
Phosphonoacetate	80329.8	59532.8	114865	102136	124533	56378.7	160727	100745	76802.2	91054.3	114793		96279.4	26375.7	100083	35855.5		0.848683
Uridine 5'-monophosphate	1.16616e+06	1.1116e+06	1.39809e+06	1.36439e+06	1.34798e+06	1.39773e+06	1.72687e+06	1.23441e+06	1.18062e+06	954126	1.01784e+06		1.27764e+06	129401	1.25193e+06	281319		0.855596
Phosphoenolpyruvic acid	50533.5	147406	78524.7	30700.1	38437	86006	70593.2	74702.7	33952.2	48223.5	77957.2		69120.2	47381.8	65239.2	19898		0.858344
Myristic acid	598765	643569	621182	563265	548736	876754	769644	644614	346872	489538	539124		595103	39389.1	611091	193187		0.860847
D-Erythrose 4-phosphate	176597	154203	251755	194512	269295	165048	220718	226356	191065	204357	224554		209272	49309.4	205350	23981.4		0.866392
Linoleic acid	5.90809e+06	8.75137e+06	8.4969e+06	7.23729e+06	8.65007e+06	7.43773e+06	1.46634e+07	5.73012e+06	5.10136e+06	7.45102e+06	7.97786e+06		7.80874e+06	1.22566e+06	8.06025e+06	3.42203e+06		0.880184
Oxalic acid	453640	402096	551938	254122	338965	447403	381391	610110	228849	334305	462754		400152	112885	410802	129295		0.888798
Indoxyl sulfate	358977	663000	129329	50702.5	114894	465107	226271	148075	153165	245911	243817		263380	252034	247058	115414		0.889592
Glycocholic acid	223250	159719	214833	204112	192681	154333	344261	221288	141038	188005	113503		198919	24737.5	193738	82724.6		0.89631
Adenosine triphosphate	1.2293e+07	2.72565e+07	1.66217e+07	4.37135e+06	5.48656e+06	1.92498e+07	1.43238e+07	1.78051e+07	2.05546e+06	9.66439e+06	1.26532e+07		1.32058e+07	9.32144e+06	1.26253e+07	6.2304e+06		0.904363
L-Cysteine	48605.4	70497.4	60996.7	32470.3	41476.9	64331.3	47325	62095.8	27030.9	46100	51797.2		50809.3	15163.1	49780	13450.5		0.907584
Cinnamic acid	7873.82	5171.9	9426.86	7332.25	7053.01	12293.4	7508.39	4972.19	4874.12	5912.37	7706.08		7371.57	1534.44	7211.09	2768.55		0.91092
Phosphoric acid (B)	1.22738e+07	1.66169e+07	1.7912e+07	1.37544e+07	1.59367e+07	1.65471e+07	1.85847e+07	1.71874e+07	1.05652e+07	1.36892e+07	1.42276e+07		1.52988e+07	2.26436e+06	1.51335e+07	2.89495e+06		0.919737
Elaidic acid	1.18201e+07	1.71376e+07	1.50113e+07	1.25933e+07	1.50947e+07	1.2628e+07	2.46641e+07	1.05964e+07	8.36367e+06	1.31308e+07	1.49495e+07		1.43314e+07	2.13583e+06	1.40554e+07	5.66739e+06		0.920804
N-Acetyl-L-phenylalanine	46939	13913	29444	20201.5	23809.8	61320.1	20288.5	27579	8976.18	23394.8	25386.3		26861.5	12560.9	27824.2	17661.4		0.921069
Heptadecanoic acid	164496	200466	221754	145628	135460	214612	181484	236883	118140	151375	153702		173561	36607.9	176033	43997.6		0.922644
Dodecanoic acid	406676	323132	329547	281241	327239	319253	395630	354256	308082	285505	323775		333567	45409.6	331083	38737.8		0.924055
o-Cresol	10152.3	13715.3	8882.51	24758.4	8273.82	11399.6	22049.2	10270.5	12759.2	10542.4	9955.38		13156.5	6819.99	12829.4	4628.01		0.926668
Alpha-Lactose	32676.1	40795.7	41982.6	42982	54309.8	41089.6	40846.9	53206.4	34155.6	40216	43419.5		42549.3	7735.82	42155.7	6234.27		0.927452
Galacturonic acid	13631.6	13035.3	34742.2	20287.2	17295.7	14658.7	21679.3	23552.8	5859.11	32934.3	17260.7		19798.4	8854.21	19324.1	9121.35		0.932583
L-Cystine	8599.75	3553.8	6958.43	5308.67	12241.8	2572.07	3110.81	13819.7	6804.23	5537.91	10891.7		7332.48	3324.95	7122.74	4437.83		0.932584
2-Hydroxy-2-methylbutyric acid	11460.9	20668.2	16847.5	19305.3	23119.9	23254.5	16810.6	16745.7	14104.5	15897.9	21720.9		18280.3	4436.56	18089.1	3577.41		0.938506
2-Hydroxy-3-methylbutyric acid	11460.9	20668.2	16847.5	19305.3	23119.9	23254.5	16810.6	16745.7	14104.5	15897.9	21720.9		18280.3	4436.56	18089.1	3577.41		0.938506
Methylsuccinic acid	26420.3	32115.2	33418.2	43309.8	34219.7	30278.9	47254.2	39294	28993.8	28035.7	28058.1		33896.6	6082.96	33652.4	7909.04		0.956284
2-Hydroxybutyric acid	13875.7	11426.7	22314.6	35468.9	21951.1	11580	25085.7	16740.4	12360.1	27159.1	31454.5		21007.4	9412.59	20729.9	8306.8		0.959683
Glutaric acid	34579.1	32115.2	41857.3	49827.5	42709.9	35936.4	52173.7	48468.3	40848.8	28035.7	36631.8		40217.8	7047.93	40349.1	8841.96		0.979211
Uridine diphosphate-N-acetylglucosamine	4.05336e+06	7.60879e+06	6.23023e+06	3.27171e+06	4.83474e+06	7.26506e+06	5.86148e+06	5.68937e+06	2.28724e+06	4.50318e+06	5.45839e+06		5.19976e+06	1.73422e+06	5.17746e+06	1.67182e+06		0.983181
Uridine diphosphate glucose	2.52571e+06	4.81886e+06	3.4167e+06	1.12303e+06	1.69164e+06	4.05503e+06	3.34336e+06	3.02305e+06	886343	2.11917e+06	2.76564e+06		2.71519e+06	1.46083e+06	2.69876e+06	1.09411e+06		0.983428
Uridine diphosphategalactose	2.52571e+06	4.81886e+06	3.4167e+06	1.12303e+06	1.69164e+06	4.05503e+06	3.34336e+06	3.02305e+06	886343	2.11917e+06	2.76564e+06		2.71519e+06	1.46083e+06	2.69876e+06	1.09411e+06		0.983428
Glucose 6-phosphate	3.9558e+06	1.72004e+06	4.85103e+06	2.91351e+06	6.02428e+06	1.99085e+06	6.57965e+06	3.2522e+06	5.54086e+06	2.77994e+06	3.09142e+06		3.89293e+06	1.66923e+06	3.87249e+06	1.77996e+06		0.984869
Guanosine monophosphate	234724	268874	372144	299341	319238	332306	404603	271993	259118	261722	265730		298864	51958.5	299245	58442		0.991228
Hydroxypropionic acid	151766	216262	247692	136381	143948	218457	214439	212647	107164	163532	157463		179210	49733.1	178950	44290.8		0.992894
FAD	604907	1.39758e+06	961815	341273	364792	1.091e+06	798245	943992	229240	613046	719005		734073	447059	732421	298428		0.994309
Threonic acid	2.59702e+06	2.52473e+06	3.64012e+06	2.61455e+06	2.93155e+06	2.81002e+06	4.10086e+06	2.59072e+06	2.18395e+06	2.68428e+06	2.7866e+06		2.86159e+06	462467	2.85941e+06	649313		0.995115
Vanillin	8270.01	12029.5	22400.5	12124	11289.9	12722.9	19869.2	14184.9	9677.21	7693.5	15084.4		13222.8	5364.9	13205.3	4288.54		0.995339

## Sheet: Lipidomics
Mouse ID	1	2	3	4	6	1	2	3	4	5	6
Lipid	LacZ shRNA	LacZ shRNA	LacZ shRNA	LacZ shRNA	LacZ shRNA	Yap shRNA	Yap shRNA	Yap shRNA	Yap shRNA	Yap shRNA	Yap shRNA		LacZ shRNA Ave	SD	Yap shRNA Ave	SD		pvalue
PC 37:6	31056.4	30978.4	37781.8	29841.5	33107.3	21878.3	17825.5	25665.6	22177.9	28251.6	25791.9		32553.1	3151.16	23598.5	3715.92		0.00212979
AcylCarnitine 12:0	4853.17	11885.3	14239.7	11307.9	7368.35	16926.5	13669.5	15213	14884.7	18626.6	17018.1		9930.88	3762.69	16056.4	1792.74		0.00612635
TG 18:1 18:1 22:6	9104.06	7695.94	9880.88	8946.86	11016.6	13736.1	20354.9	12060.3	13394.1	14514.6	12069.2		9328.88	1226.4	14354.9	3092.6		0.00795295
PE-D31(IS)	49549.5	41960.9	53393.6	59038.6	52990.7	35159	36246.6	42906.2	41144.4	49355.5	35717		51386.7	6272.41	40088.1	5533.56		0.0112418
TG-D5 (IS)	328390	311925	374907	435535	422831	272096	205647	362751	213625	300726	202085		374717	55006.4	259488	64529.1		0.0118079
TG 14:1 16:1 18:0	250073	137713	312325	202488	273234	296549	478452	301994	489559	354125	364458		235167	67434.8	380856	84441.1		0.012505
PC 34:4	4251.12	4566.21	4335.43	4388.17	4559.15	3120	4072.52	3978.85	3632.25	4315.22	3960.19		4420.02	139.128	3846.5	418.315		0.0172671
TG 14:0 16:1 18:1	174776	94646.3	173149	159845	251145	262946	398948	164124	318123	294423	305687		170712	55668.7	290709	76811.3		0.0174674
TG 18:2 18:2 20:4	3947.05	2787.97	4967.63	5561.33	7140.82	7424.77	14782.3	5392.55	8970.69	9579.1	9117.31		4880.96	1645.46	9211.12	3130.9		0.0216395
TG 14:0 16:0 18:2	178864	101791	208814	148691	209402	218283	327448	210153	300177	233080	212699		169512	45395.2	250307	50570.4		0.0221027
AcylCarnitine 14:1	13285.7	23504	33032.7	25593.7	18548.1	33383.5	28181.7	30125.8	28182.4	38934.5	35455.4		22792.8	7443.26	32377.2	4330.21		0.0254593
AcylCarnitine 14:0	16007.3	30660.2	38311.9	35323.3	22715.4	41457.2	32944.4	36606.5	39611.8	51134	43783.7		28603.6	9178.41	40922.9	6272.83		0.02683
TG 14:0 18:2 18:2	28997.7	19708	32661.8	33965.2	52595.2	61020.5	115769	28910.8	75750.2	65287.3	57882.3		33585.6	12000	67436.7	28377.8		0.035449
PI 38:6	975.179	923.484	1316.73	1210.75	999.602	831.577	728.504	911.649	674.39	1049.67	937.701		1085.15	169.523	855.582	139.365		0.0355823
TG 16:1 16:1 16:1	93664.9	37939.6	112158	82146.6	106500	115526	404266	107105	389128	219344	176873		86481.8	29524.2	235374	131651		0.0363452
TG 14:0 16:1 18:2	62502.9	29386.8	62936.4	56872.3	97033.4	117395	311740	54380.5	209300	154095	128320		61746.4	24073.1	162538	88798.8		0.0371161
AcylCarnitine 13:0	291.934	766.829	650.132	498.632	360.719	1037.73	694.431	727.127	509.001	949.425	837.819		513.649	197.166	792.589	190.305		0.0410885
PS 38:5	145.948	209.771	332.026	329.523	450.896	360.594	469.562	408.035	423.928	414.89	405.569		293.633	118.677	413.763	35.057		0.0411601
GM3(d18:1/16:0)	77.4831	95.9464	102.973	99.09	108.166	88.227	76.634	92.0038	61.6408	87.0775	77.6357		96.7318	11.6876	80.5365	11.0826		0.042929
PC(O-36:4)	1400.25	1028.49	1950.38	1651.83	1824.94	1205.58	1180.02	1334.23	1170.13	1243.97	1193.03		1571.18	366.888	1221.16	61.0531		0.0452328
PC(O-38:6)	50068.9	40156.9	68091.4	56239.5	55480.5	36602.7	31956.7	47870.5	40977.2	50684.7	44125.6		54007.4	10159.5	42036.2	7006.3		0.046116
PC(O-32:0)	2867.31	2356.71	4395.21	4222.81	3972.92	2945.71	2194.73	2816.36	2562.34	2980.04	2719.62		3562.99	899.318	2703.13	292.203		0.0530299
PC(P-38:5)	49036.7	38987.9	67812.7	57123.8	55557.5	36483.6	31513.6	47972.7	41111	50228	43798.8		53703.7	10636.4	41851.3	7037.94		0.05364
Cer(d18:2/24:0)	230.285	183.752	470.642	436.443	391.14	227.103	223.555	180.077	174.531	299.358	216.724		342.452	127.872	220.225	44.7938		0.0549118
PC(P-38:4)	11006.5	8480.15	16696.5	13071.2	13202.6	7741.01	7101.37	11467.6	10766	9397.79	9570.71		12491.4	3033.96	9340.74	1684.33		0.0566499
AcylCarnitine 15:0	731.574	1662.36	1430.62	1303.9	1014.19	2073.77	1353.56	1591.07	1293.93	1911.45	1805.3		1228.53	363.194	1671.51	312.223		0.0573283
TG 18:1 14:0 16:0	108744	80412.4	119351	109646	148674	146899	177127	109217	165533	137296	134742		113366	24513.5	145136	24092.4		0.0589862
TG 17:0 16:0 16:1	23610.1	18759.4	29165.2	28272.2	30051.3	29707.3	40629.3	29620.4	31694.9	31388.9	28468.6		25971.6	4736.24	31918.2	4433.52		0.0601685
TG(O-50:1)	23610.1	18759.4	29165.2	28272.2	30051.3	29707.3	40629.3	29620.4	31694.9	31388.9	28468.6		25971.6	4736.24	31918.2	4433.52		0.0601685
Cer(d18:1/18:0)	2130.39	1719.82	3206.09	2802.32	3431.3	1453.41	1603.59	1737.61	1834	2624.68	2206.7		2657.98	720.724	1910	432.818		0.06158
SM 38:3	1220.63	1257.24	1399.31	1269.23	1311.67	1012.19	1036.9	1086.6	1036.59	1421.18	1199.96		1291.62	68.4123	1132.24	156.723		0.0652327
PC 38:6	1.75798e+06	1.54122e+06	2.10639e+06	1.70308e+06	1.70042e+06	1.39625e+06	1.18246e+06	1.64589e+06	1.32891e+06	1.71903e+06	1.6681e+06		1.76182e+06	208941	1.49011e+06	218080		0.0655268
TG 17:0 18:1 16:1	47151.8	38989.2	61877.1	55695	74084.7	81160.8	107352	54160.7	72932.5	70535.1	68298.9		55559.5	13494.2	75740	17802.8		0.0673922
TG 14:1 16:0 18:1	14888	8810.94	17389.9	13213.7	18348.1	17446.2	27278.5	14181.4	21484	18858.9	18982.6		14530.1	3785.67	19705.3	4413		0.0693223
PC(O-35:4)	3920.74	4506.94	4087.08	4388.17	4568.6	3120	4072.52	3971.45	3632.25	4315.22	3960.19		4294.31	279.177	3845.27	417.858		0.0713217
Cer(d19:1/24:0)	32.0263	26.3547	65.0196	64.5635	57.4756	38.9656	26.2302	25.6958	24.5282	41.5685	37.0849		49.0879	18.5173	32.3455	7.66912		0.0726501
PC(O-36:5)	2274.51	1323.77	3460.78	2147.61	2404.79	1343.86	1405.33	2194.87	1888.59	1629.46	1527.66		2322.29	763.676	1664.96	322.939		0.0859993
PE 36:2	13852.9	7463.15	27056.1	24407.9	22529.7	9879.8	10036.6	13519.7	12771.5	15710.7	12787.2		19061.9	8157.46	12450.9	2210.15		0.086868
TG 15:0 18:1 16:0	6556.52	4778.38	7615.73	7796.2	7502.95	8206.16	11222.2	7196.2	8107.12	7989.17	7787.01		6849.96	1253.57	8417.98	1419.85		0.0870132
TG(O-52:0)	4032.46	3435.45	4589.03	4337.61	5131.99	5411.99	8540.75	4636.21	5037.89	5564.85	4677.26		4305.31	631.673	5644.82	1467.57		0.0917321
PC(O-34:4)	400.312	318.317	739.023	445.17	597.144	374.22	288.575	488.016	304.873	375.711	318.183		499.993	167.721	358.263	73.0864		0.0925345
TG 15:0 18:1 18:1	13480.1	10720.1	16553.9	16591.7	21244.2	20780.8	29295.2	13684.7	20632.1	20660.7	19778.5		15718	3936.65	20805.3	4977.7		0.0975543
PC(O-38:5)	11006.5	7466.03	16696.5	12788.5	13238.1	7741.01	7626.1	11467.6	10766	9397.79	9570.71		12239.1	3371.55	9428.19	1553.33		0.0995416
PE(O-38:5)	1541.11	855.821	2996.39	2433.23	2123.68	969.685	916.403	1742.89	1556.74	1333.2	1438.07		1990.04	823.862	1326.16	326.918		0.101355
TG 16:0 16:0 16:0	142356	111499	191458	151128	180397	184301	297452	166461	190412	197428	171880		155368	31783.4	201322	48470.6		0.103409
PE(P-16:0/22:5)	849.155	1155.47	1327.15	1580.28	1470.6	805.538	584.951	879.587	908.201	1425.63	1149.83		1276.53	287.14	958.956	292.064		0.103868
PE(O-36:5)	1177.03	1012.71	1592.95	1594.71	1048.73	861.271	1010.66	1126.63	1035.48	1262.66	992.962		1285.23	288.26	1048.28	135.434		0.104946
SM 40:1	151221	88256.8	299274	228654	229020	114026	101743	168535	131186	168606	132559		199285	81212.6	136109	27615.1		0.105186
PC(P-36:4)	2139.98	1304.31	3263.99	2186.8	2403.17	1365.81	1597.36	2145.77	1900.55	1629.46	1588.85		2259.65	700.284	1704.63	275.081		0.105796
PC(P-40:7)	3627.24	1904.52	8525.49	4798.48	5419.43	1974.35	1502.65	3075.26	3600.34	3872.45	3471.28		4855.03	2449.85	2916.05	959.279		0.106055
PC 38:7	42622.7	36464.9	49891.7	40229.2	42969	32507.4	31220.6	41786.7	38260.4	40452.6	40094.6		42435.5	4909.96	37387.1	4442.61		0.10697
TG 16:0 16:0 18:0	19436.8	13381.4	23307.2	17435.4	21787.7	18901.2	28985.4	21551	24555.4	22387.3	21634.1		19069.7	3889.29	23002.4	3446.32		0.108874
PC(P-36:2)	5228.15	3958.23	8366.19	5760.98	6510.8	4590.62	4185.02	5330.11	4751.49	4586.49	5051.58		5964.87	1633.66	4749.22	399.701		0.109118
PE 34:2	5106.64	2374.9	6826.08	6619.07	5921.79	2923.1	3773.97	4296.49	4808.14	4207.54	3883.7		5369.69	1804.5	3982.16	633.481		0.109969
AcylCarnitine 16:1	21878.1	36550.4	44967	42353	29106.2	41375.8	36562.2	37817.7	43970.2	51384.2	46904.1		34970.9	9522.7	43002.4	5611.04		0.115003
TG 17:0 18:2 16:0	40670.8	31704.9	50861	47217.7	59414.5	54418.4	86441.6	42994.6	60231	59175.3	53854.8		45973.8	10461.9	59519.3	14536.9		0.116585
TG(O-52:2)	40670.8	31704.9	50861	47217.7	59414.5	54418.4	86441.6	42994.6	60231	59175.3	53854.8		45973.8	10461.9	59519.3	14536.9		0.116585
SM 38:2	16113.8	10690.3	24154.2	17580.3	19620.6	12272.8	12377.2	15357.3	14640.9	14936.2	14659.9		17631.8	4924.16	14040.7	1354.37		0.118282
TG 17:0 18:1 14:0	8904.15	6171.76	9994.64	9715.88	10848.3	11279.8	14645.8	9557.26	10425.6	10213.2	10072.6		9126.95	1792.04	11032.4	1857.67		0.119422
PC 36:2	216009	125502	410353	326024	322674	167907	143036	240486	194370	237967	205885		280112	110562	198275	38480.8		0.121666
CE 22:6	265.583	218.249	615.178	514.098	394.765	277.464	112.801	490.418	224.638	172.229	232.518		401.575	166.16	251.678	129.892		0.126739
PE(P-16:0/20:3)	154.087	108.929	216.907	221.926	166.408	123.16	128.209	159.484	126.579	168.19	124.261		173.651	46.9724	138.314	20.0385		0.126853
DG 36:4 -(18:3)	587.621	367.831	489.17	532.57	638.385	586.338	1416.21	371.57	885.254	808.139	725.131		523.115	103.445	798.774	352.662		0.128222
LPC 20:4	2909.73	5551.43	6151.05	4764.25	6077.71	6331.93	5375.31	6091.45	5114.78	7466.74	6922.61		5090.83	1339.21	6217.14	895.773		0.129579
PG 34:2	2227.08	1451.61	3619.3	2195.83	2853.38	1632.49	1534.83	2164.08	1903.06	2149.86	1951.64		2469.44	812.273	1889.33	260.413		0.130186
PC 32:2	10204.5	6839.45	12594.8	9595.2	11381.3	6926.07	7900.12	8640.66	9549.73	8997.3	9015.87		10123	2165.64	8504.96	945.74		0.130635
PC 32:0	140653	129806	249318	193649	194393	146071	125794	166387	136247	170074	136624		181564	48098.6	146866	17787.5		0.133052
TG 18:2 18:2 18:2	190662	163527	227696	321252	416937	370557	517225	243759	317499	373238	337371		264015	104234	359942	90373.4		0.136078
PI 38:5	4360.82	3146.9	6182.1	5852.92	5436.61	3747.47	3749.99	4621.88	3550.44	4608.9	4350.24		4995.87	1240.76	4104.82	478.039		0.136724
PC 38:5	312095	264832	367280	258319	315073	238276	200573	309018	223476	301156	284490		303520	44193.6	259498	44793.3		0.136971
PC 34:2	578269	284043	893807	522305	616143	341649	342423	441114	483677	532210	411867		578913	218345	425490	76333.5		0.139429
PC(P-34:2)	4954.03	2862.1	7667.67	5681.12	5847.67	3645.49	3238.32	5419.97	3904.24	4246.12	4397.48		5402.52	1736.49	4141.94	752.197		0.140018
PE 38:3	4906.41	3733.65	7419.81	8818.59	7358.87	3820.19	3855.66	5729.99	4790.1	6164.52	5181.82		6447.47	2069.9	4923.72	962.566		0.140128
PE 40:6	293338	239370	532694	575298	458985	221731	205357	349161	273863	440709	334705		419937	147485	304254	88406.1		0.140971
PC 36:6	13042.5	13564.8	16841.3	13342.2	14381	11035.1	11276.5	13000.3	13827.8	14056.4	13832		14234.4	1539.66	12838	1354.05		0.143631
PC 35:5	2164.5	1279.88	3291.5	2167.21	2492.85	1411.82	1543.65	2161.17	1960.34	1785.69	1790.02		2279.19	723.659	1775.45	271.75		0.146317
LPC 20:3	337.532	579.814	937.754	689.183	823.095	1027.81	715.598	835.006	763.474	834.627	864.658		673.476	231.358	840.196	107.02		0.147294
PC(P-34:1)	2324.73	1338.27	3792.62	2725.05	2739.94	1786.77	1856.6	1994.63	2125.33	2062.05	2234.58		2584.12	883.749	2009.99	167.363		0.14985
PE(P-20:0/18:2)	56.072	52.0877	89.6648	104.145	84.3859	55.5089	81.8339	60.3754	44.0543	72.9782	36.7735		77.271	22.4166	58.5874	17.0131		0.149875
SM 40:3	208396	184284	300310	263886	290371	169345	169268	213429	187997	281949	210270		249449	50994.3	205376	42086.4		0.150067
TG 14:1 18:1 18:1	327843	221871	360837	387978	429331	362146	497002	339967	424780	412611	412783		345572	78522.7	408215	54731.9		0.15348
PC(P-36:5)	591.566	512.55	1090.6	766.337	997.784	569.934	501.681	633.767	658.028	721.52	675.251		791.767	250.217	626.697	79.0336		0.157718
TG 17:0 16:0 18:0	2136.82	1865.29	2497.9	2414.14	2874.62	2611.3	3482.15	2468.21	2482.83	2928.01	2404.57		2357.75	381.215	2729.51	413.416		0.158658
PC 34:3	32932.9	21682.5	45854.2	32698.3	36452.1	23099.6	24066.5	32864.5	28942.1	30023.1	28765		33924	8675.54	27960.1	3706.89		0.158776
PC(O-36:3)	5491.76	3884.3	8950.48	6087.49	6802.4	4905.67	4619.2	5959.61	4652.63	5040.94	5120.89		6243.29	1857.11	5049.83	489.248		0.161087
PI 36:1	611.752	677.31	1236.4	1192.73	1263.97	861.792	597.542	716.106	616.437	995.333	836.891		996.432	323.075	770.683	154.855		0.161436
PE(P-16:0/22:4)	1475.48	1332.57	2043.27	2270.78	1818.57	1147.63	1255.71	1603.92	1521.45	1896.29	1499.35		1788.14	388.67	1487.39	265.025		0.16176
PE 36:3	5677.7	3186.41	9114.21	8016.16	6681.01	3764.17	5092.23	5416.98	5291.31	5897.38	4853.83		6535.1	2281.2	5052.65	721.738		0.163416
DG 36:4 -(18:2)	1449.58	1035.45	1537.5	1590.52	2093.02	1806.35	4394.7	1170.2	2419.07	2270.87	1916.13		1541.21	377.864	2329.55	1101.37		0.16379
PE(O-40:5)	723.742	655.246	1182.01	1182.76	918.669	675.967	700.995	834.966	748.478	916.396	747.388		932.485	247.752	770.698	89.6971		0.16799
SM 38:1	331931	196013	517474	318648	371389	250798	209082	302628	275993	315712	281105		347091	115633	272553	38351.1		0.16857
PC 30:0	21622.5	18864.3	31350.1	24733.8	29037.3	21630.1	21238.9	21073.2	20972.4	25004.8	21216.3		25121.6	5139.91	21856	1558.82		0.170278
DG 34:2 -(16:1)	2542.37	1268.17	2535.97	2302.6	2966.79	2118.07	5733.01	2073.62	4715.69	3137.83	2612.51		2323.18	636.596	3398.46	1501.03		0.171959
TG 18:0 18:0 18:0	692.244	509.417	633.346	494.838	891.625	800.66	1484.79	639.883	805.613	837.393	664.709		644.294	161.338	872.175	310.823		0.174746
DG 36:3 -(18:2)	12147	8849.9	11899.7	12170.3	15985.1	12312.1	28491.5	9110.06	19340.9	17092.3	15169.3		12210.4	2531.97	16919.4	6709.45		0.174746
PC 38:3	3106.32	3107.83	4734.01	4477.44	3964.41	2968.97	2354.73	3173.41	3127.46	4477.86	3304.83		3878	756.337	3234.54	694.345		0.175456
PI 36:2	12726.4	10899.4	32113.2	26788.5	27854.8	15645.3	11655.6	17215.5	12089.1	20566.6	18364.8		22076.4	9600.51	15922.8	3526.55		0.175964
TG 18:0 18:0 18:1	31358.6	22540.4	29363.6	31767.4	45743.9	40469.9	46797.3	29108.4	41090.4	38418.7	35046		32154.8	8450.98	38488.4	5992.91		0.179702
TG 17:0 18:1 18:1	19671.2	18328.6	25062.3	25528.3	36945.1	32124.4	43881	23134.4	28257.1	31981.2	28414.5		25107.1	7345.31	31298.8	6981.24		0.186213
Hex1Cer(d18:1/22:0)	189.557	192.603	292.559	449.176	275.326	980.826	1690.86	293.366	194.48	566.905	235.265		279.844	105.615	660.284	584.088		0.188004
PC 36:0	39689.8	32336.5	64993.6	49593.1	43343.7	34262.2	29950.8	44472.3	39544.5	41107.1	39621.5		45991.3	12321.1	38159.7	5199.38		0.188174
PC(P-38:6)	39689.8	32336.5	64993.6	49593.1	43343.7	34262.2	29950.8	44472.3	39544.5	41107.1	39621.5		45991.3	12321.1	38159.7	5199.38		0.188174
TG 16:1 16:1 18:1	645139	339335	690982	617160	669990	593967	865545	643034	724548	723294	624306		592521	144200	695782	98652.4		0.192443
SM 37:1	1089.93	663.092	2179.04	1281.67	1478.05	840.744	1205.83	1010	827.461	1005.54	1148.31		1338.36	558.385	1006.31	154.522		0.192941
PI 36:3	1852.33	1249.82	2915.64	2596.54	2109.94	1908.41	1363.59	2072.19	1444.77	1916.72	1705.32		2144.85	649.231	1735.17	282.787		0.193472
GM3(d18:1/18:0)	592.457	604.945	723.742	772.759	836.378	655.937	495.491	724.511	442.347	749.707	579.377		706.056	105.918	607.895	123.993		0.196835
SM 42:1	12210.8	12078.6	25445.8	25119	24282.7	15479.8	11002.1	15371.3	11767.4	21657.9	16032.5		19827.4	7026.27	15218.5	3792.3		0.197585
TG 14:1 18:0 18:2	14060.7	8821.89	15640.5	13903.7	19576.5	16474.1	23813.9	12559.2	19353.5	17771.9	15671.3		14400.7	3866.9	17607.3	3797.72		0.19996
TG 18:1 18:1 20:4	10310.6	7896.67	11496	11974	12299.1	11475.7	16502.1	12283.7	10738.8	12711.7	10984.1		10795.3	1787.36	12449.4	2123.31		0.201233
SM 43:1	1391.62	1268.8	2471.83	2627.89	2273.8	1632.31	1291.46	1762.79	1223.23	1982.48	1768.51		2006.79	631.741	1610.13	296.234		0.201633
CE 18:1	493.533	486.376	686.191	761.709	715.396	639.358	579.933	433.578	514.577	577.44	524.187		628.641	129.46	544.845	70.6395		0.204252
PC 40:5	153370	149788	281149	197729	168581	152713	109796	177002	143677	186456	165088		190123	54279.9	155789	27380.4		0.205448
Cer(d18:1/24:0)	1514.1	1775.62	10118.1	9117.84	7951.45	3288.5	2163.93	2611.33	2834.8	6401.04	4484.75		6095.43	4135.56	3630.73	1571.32		0.20728
PE(P-20:0/22:6)	289.643	156.445	636.548	679.599	369.247	267.885	262.365	331.551	202.698	409.432	298.4		426.297	225.342	295.388	70.3724		0.207338
PC(O-36:2)	6141.25	4280.89	10427.2	8727.84	8504.02	6251.37	5938.54	7182.13	5425.6	6411.55	6284.41		7616.25	2409.66	6248.93	578.409		0.207655
PC 38:2	24558.7	21920.9	36020.2	38673.6	36732.5	29348.8	21556.8	28960.7	22331	33356.6	23100		31581.2	7732.7	26442.3	4786.21		0.208847
PE(P-18:1/22:5)	938.725	646.876	1382.73	2058.95	1506.91	742.601	789.714	800.321	736.147	1597.42	1031.96		1306.84	543.719	949.694	335.474		0.213286
PS 40:5	3587.42	2923.97	7034.31	7284.72	5858.08	3600.25	3085.62	4558.2	3545.41	5795.77	4186.18		5337.7	1989.33	4128.57	966.891		0.218483
CE 18:2	803.792	518.948	2007.47	1816.95	1236.33	644.509	481.288	1754.72	699.241	715.262	752.343		1276.7	637.447	841.227	457.525		0.219467
PE 38:6	62050.9	41518.5	86510.2	75143.9	58534.6	42533.6	34584	68111.4	51486.3	64971.9	55480		64751.6	17081.9	52861.2	12874		0.219866
PE(P-16:0/18:2)	849.499	498.881	1356.27	1401.99	1050.08	553.257	696.509	867.034	885.204	1032.31	822.293		1031.34	374.129	809.435	165.697		0.220476
PI 34:0	16006.3	15105.2	45221.7	38240.3	48624.6	25286	20255.5	22944.7	22143.4	29699.6	23058.7		32639.6	16041.5	23898	3272.46		0.22067
Cer(d18:1/26:0)	129.956	93.4749	158.625	176.289	178.301	130.607	130.365	144.77	107.036	132.604	114.719		147.329	35.8039	126.683	13.5669		0.220941
DG 38:5 -(20:4)	1663	1278.1	2301.26	2374.92	2344.64	1922.26	3852.1	1380.28	2903.87	3180.26	2280.87		1992.39	496.115	2586.61	899.4		0.22175
CE 20:0	725.68	695.685	804.475	906.37	778.093	718.982	796.421	785.327	526.025	718.693	715.848		782.06	81.5637	710.216	97.1388		0.222537
PE(P-16:0/20:4)	6549.09	5227.34	9935.96	10149.8	8454.35	4466.71	5074.54	6153.9	7562.37	9798.78	5708.72		8063.31	2141.77	6460.84	1944.92		0.225712
DG 38:4 -(20:3)	441.107	403.517	554.406	460.861	448.457	545.843	561.449	317.443	598.18	600.93	551.926		461.67	56.0799	529.295	106.375		0.234571
PC 40:6	585932	597196	1.09618e+06	881349	797765	676384	418675	805844	620878	766569	661034		791684	212692	658231	136122		0.237975
PE(P-18:0/18:1)	1499.36	1641.98	2193.48	2858.56	1845.88	3435.2	6770.5	1967.78	1301.34	3622.56	1903.11		2007.85	542.407	3166.75	1989.01		0.241373
PE 34:3	625.16	296.327	799.353	692.664	647.678	350.627	568.865	470.495	570.012	586.015	483.631		612.236	188.88	504.941	89.8297		0.245464
PC 32:1	155636	108068	227399	160704	194980	122794	124108	137709	153327	174407	153498		169358	44846.7	144307	19930.6		0.246628
PI 40:4	349.839	393.83	632.449	757.04	657.451	453.095	315.479	418.746	343.662	618.98	542.725		558.122	177.012	448.781	116.218		0.248631
Hex1Cer(d18:1/20:0)	88.0507	85.4402	125.771	161.521	122.061	329.799	1158.24	127.965	83.3557	266.081	105.603		116.569	31.2962	345.174	410.047		0.249031
GM3(d18:1/24:0)	0.761436	7.08321	1.19492	0.744628	1.71193	0.853157	1.1048	1.0245	0.869647	0.634503	1.24884		2.29923	2.70336	0.955908	0.216326		0.2513
Cer(d18:1/24:1)	2854.55	3062.65	6342.76	7328.63	6362.93	3724.58	2584.4	3654.97	3961.76	5847.25	4280.42		5190.3	2077.15	4008.9	1066.84		0.252816
AcylCarnitine 16:0	60537	92181.4	102762	104684	73887.5	90173.6	82389.6	87199.9	100546	131999	112265		86810.2	19105.2	100762	18663.9		0.252892
PC(19:0/19:0)(IS)	181940	176270	257845	272160	265381	201573	177612	240915	190308	223255	190708		230719	47430.8	204062	23663.7		0.254965
PE 36:4	3858.96	3488.93	7124.36	6628.14	4970.54	3126.57	3138.53	4994.5	4472.59	5461.21	4376.91		5214.18	1621.77	4261.72	957.456		0.255573
DG 38:6 -(20:4)	110.836	65.3442	107.08	113.115	109.139	126.42	215.437	71.2771	109.635	139.174	112.853		101.103	20.1122	129.133	48.0606		0.257022
TG 18:0 18:2 18:2	19401.7	17126.7	23004.3	25969.5	26396	25866.1	35584	23421.2	20295	26472.6	23500.7		22379.6	4058	25856.6	5242.4		0.257759
SM 40:2	106958	60894.4	152906	116117	124054	85235.3	77371.4	104932	102754	101742	96815.1		112186	33438.6	94808.3	11076.2		0.258117
PC 34:1	406769	294682	685353	501513	551341	366372	376790	415305	402749	510713	392761		487931	147575	410782	52007.1		0.258978
PG 17:0 17:0 (IS)	14934.3	13619.8	20775.6	21505.7	18835.8	16641.7	15952.4	18907.1	13446.6	15734.9	15115.6		17934.2	3509.12	15966.4	1801.69		0.259016
TG 17:0 18:1 16:0	9144.44	7151.31	10282.3	10634.2	12923	11394.9	15650.4	10482.5	10226.2	12599.9	9375.41		10027	2113.59	11621.6	2259.62		0.261086
PG 34:1	15063.1	13623.8	26108.3	20176.7	23248.8	16279.9	10855	17594.9	15263	21871.4	16915.2		19644.1	5298.43	16463.2	3568.17		0.265214
PS 40:6	32898.1	29489.7	63333.3	72090.5	57301.1	38620.1	37363.2	41366.5	34168.1	54138.7	41934.8		51022.5	18887.8	41265.2	6910.54		0.26658
Cer(d20:1/24:0)	65.093	60.1676	83.7863	98.2376	81.6021	63.772	75.9884	82.6507	50.8499	72.5904	64.2521		77.7773	15.3326	68.3506	11.1789		0.268062
PC 40:4	4778.97	4837.87	7660.71	7643.39	7243.88	5513.16	4065.27	6728.55	5146.35	6145.3	5898.62		6432.96	1492.49	5582.87	919.472		0.275131
SM 32:2	35.138	30.4218	58.6993	30.5891	42.6464	61.5111	88.4283	40.3568	36.0537	49.8958	33.8537		39.4989	11.8254	51.6833	20.6903		0.27521
DG 36:2 -(18:1)	20886.5	16233.3	21125.8	19845.2	29608.4	26194.2	40476	14665.9	28579.8	25549.2	23446.9		21539.8	4917.6	26485.3	8366.81		0.2762
PI 38:3	9130.87	7065.92	20430.8	20140.9	15946.4	11526.5	8094.71	13633.7	8454.48	12672.3	13847.2		14543	6188.09	11371.5	2538.07		0.278208
TG 17:0 17:0 17:0 (IS)	945.798	629.612	1178.97	1093.08	1162.24	1113.92	1513.59	987.233	1114.9	1127.8	1021.34		1001.94	227.553	1146.46	188.783		0.278421
TG 16:1 16:1 18:0	7561.01	4286.55	8376.65	7718.07	9820.49	7891.54	10891.8	6660.87	9690.87	9101.24	8375.44		7552.55	2032.05	8768.63	1472.12		0.279007
TG 14:0 18:0 18:1	7313.17	7275.95	8447.11	8189.59	10377	9191.61	13010.5	6929.43	8972.88	10070.1	8840.38		8320.56	1261.76	9502.48	2003.22		0.284133
Hex1Cer(d18:1/24:1)	818.184	892.542	1298.45	2176.39	1078.22	2731.59	5475.72	1166.91	720.503	2240.7	894.344		1252.76	548.695	2204.96	1787.47		0.284439
PE(O-36:3)	576.318	356.013	492.863	714.406	349.835	979.801	2359.97	437.601	306.962	936.869	359.391		497.887	154.195	896.766	774.203		0.290164
PE 34:1	4362.49	3374.98	7264.69	7284.7	5332.06	4230.84	4354.44	4220.21	4261.01	6073.89	4827.02		5523.78	1741.72	4661.24	728.99		0.295314
PC(O-34:1)	9782.94	7702.71	13068.7	12545.5	12238.2	9634.34	10981.7	10379.2	8218.08	10952	9359.73		11067.6	2265.59	9920.84	1067.25		0.29602
PI 36:4	1604.72	1443.46	2666.88	2669	2333.45	1662.78	1688.69	1932.65	1593.86	2355.92	1856.84		2143.5	584.486	1848.46	279.107		0.298611
PC 34:5	233.556	166.757	268.1	214.485	235.923	171.576	176.017	248.625	209.861	219.898	183.21		223.764	37.2335	201.531	30.0284		0.300482
PE(O-38:4)	112.853	102.36	191.476	191.926	119.264	89.0806	110.9	152.561	106.632	153.039	107.413		143.576	44.345	119.938	26.5621		0.301062
PE 40:5	11941.8	17035.3	21593.7	23082.4	19314.2	15692.5	8721.04	14660.1	11606.6	23835.4	17683.9		18593.5	4368.77	15366.6	5215.32		0.301076
Cer(d18:2/24:1)	468.433	367.934	827.622	929.213	888.429	476.641	436.528	536.709	622.724	686.599	672.56		696.326	258.918	571.96	104.412		0.306252
PC 36:3	130774	79643.5	195169	158902	159083	119967	105193	137299	127613	139295	121792		144714	42959.3	125193	12570.9		0.31254
LPC 22:6	12426.2	21030.1	23843.4	18414.3	20110.1	21233.7	18784.6	22703.1	18780.2	23783.8	22021.2		19164.8	4249.53	21217.8	2063.91		0.320362
DG 32:1 -(16:1)	942.011	570.839	1000.64	818.444	835.898	628.329	1401.38	799.982	1379.7	859.215	927.425		833.566	165.025	999.339	318.908		0.323188
SM 42:2	7846.96	5200.79	13232	11754.5	12499.5	6716.85	5075.83	11603.1	8229.28	8884.9	9437.36		10106.7	3441.74	8324.55	2256.07		0.327847
CE 20:4	630.662	887.912	2148.4	2284.33	2082.52	1089.37	575.757	2096.37	888.457	1312.2	1250.28		1606.76	782.357	1202.07	513.332		0.328483
PI 38:4	65391.2	59852.8	121579	124450	109953	71946.6	58826.2	86268.2	61296.3	113423	89178.1		96245	31231.3	80156.4	20510.9		0.330518
PC(P-34:3)	400.312	297.745	632.529	367.562	465.041	374.22	293.104	499.582	358.113	386.595	307.754		432.638	126.967	369.895	73.503		0.330935
PC 38:4	141788	132797	204786	195952	200707	134310	105060	188429	127726	198484	163290		175206	34896	152883	36650.1		0.331037
PC(P-34:0)	9782.94	7196.75	13068.7	12545.5	12238.2	9064.1	10981.7	10379.2	8218.08	10952	9359.73		10966.4	2456.7	9825.8	1121.86		0.33242
PE 32:1	698.979	496.736	1118.29	838.85	917.583	488.641	690.693	623.577	880.69	876.112	622.186		814.088	233.359	696.983	155.09		0.344446
AcylCarnitine 17:0	942.071	1817.34	1592.54	1864.24	1505.03	1975.34	1622.42	1527.51	1345.94	2072.46	1896.57		1544.24	368.599	1740.04	284.496		0.345182
PC 34:0	35613.2	24465.3	56611.9	44998.4	45516	33359.3	29656.7	36877.2	35412.6	44750	37067		41441	12057.7	36187.1	5016.3		0.353313
TG 16:0 16:1 18:1	535528	408031	595025	643838	652986	558786	823462	534610	631526	618155	593337		567082	100430	626646	102973		0.359378
PC(O-34:2)	2324.73	1338.27	3792.62	2725.05	2739.94	2307.95	2228.54	2241.16	2125.33	2329.01	2234.58		2584.12	883.749	2244.43	71.7395		0.367759
CE 16:0	76.1569	69.6173	176.169	142.486	134.804	101.899	99.2225	123.477	103.029	101.977	81.9078		119.847	45.6624	101.919	13.2189		0.378941
LPE 20:4	277.692	352.083	521.356	487.611	448.969	394.657	464.112	512.096	382.578	545.329	480.589		417.542	100.645	463.227	64.2453		0.383928
PC(O-40:6)	1794.23	1021.4	2989.2	2109.74	1999.61	1362.71	1340.62	1837.07	1907.79	2123.14	1583.02		1982.84	705.174	1692.39	315.363		0.385261
SM 33:1	1935.49	1915.44	2355.19	1906.26	2097.96	2148.48	2923.85	1884.64	1957.35	2370.73	2010.07		2042.07	191.707	2215.85	386.952		0.386664
PC 36:4	418471	340671	613769	452158	583613	341663	336577	435485	427893	591753	418346		481736	114660	425286	92447.3		0.388622
LPC 20:2	114.724	171.802	282.88	195.462	290.532	338.971	236.077	233.208	167.801	242.78	260.541		211.08	75.065	246.563	55.2098		0.389334
LPC 22:5(104)	498.931	1469.34	1119.38	907.193	1037.95	1351.56	824.736	958.798	938.478	1591.71	1461.57		1006.56	351.937	1187.81	319.791		0.394118
PI 34:1	3397.72	2728.06	6525.94	6142.09	6239.67	4502.78	3538.65	4337.81	3613.84	5080.42	4796.41		5006.7	1795.72	4311.65	624.13		0.394753
SM 37:2	2164.95	1149.59	3307.47	2232.54	2469.38	1676.06	1329.69	2633.85	1866.1	2312.64	1751.26		2264.79	771.966	1928.27	469.614		0.395153
TG 18:0 18:1 18:1	170322	137084	183914	181949	252147	209281	313968	151986	190727	211149	192452		185083	41924.3	211594	54481.2		0.3976
PC(O-36:1)	3454.73	2792.39	5935.43	5757.62	5741.96	3925.86	4299.63	4197.46	3707.38	4780.42	4181.75		4736.43	1492.78	4182.08	364.158		0.397918
PE(P-18:0/20:3)	67.5252	70.4141	113.28	118.413	107.006	87.9992	95.6633	91.6324	45.6989	83.4522	97.5361		95.3276	24.4196	83.6637	19.2878		0.398214
TG 16:0 18:0 18:1	98509.9	74578.6	126813	107132	131750	117865	173017	92628.2	116335	117941	110048		107757	23051.5	121306	27096.3		0.400881
PE 36:1	2882.03	3092.1	5481.16	6149.04	5190.01	3539.26	3906.03	3566.61	3408.86	5383.46	3973.77		4558.87	1478.24	3963	730.043		0.404766
PC 36:5	16239	8078.1	20098.5	13673.7	17336.3	10303.7	12071.1	15014.8	14483.8	15576.3	12576		15085.1	4544.86	13337.6	2026.2		0.416073
SM 39:1	3347.55	2324.35	5361.86	4382.77	4459.96	3067.6	3653.19	4191.06	3070.57	4030.48	3197.32		3975.3	1166.53	3535.04	497.607		0.420612
Cer(d18:2/20:0)	48.3136	40.1422	80.4687	89.2916	108.69	46.6484	92.0088	44.6442	57.7102	50.8807	75.9546		73.3811	28.6499	61.3078	18.8219		0.421951
DG 36:4 -(20:4)	1697.6	2038.59	3400.07	3535.21	3549.04	2637.94	3140.03	2843.72	3505.67	4098.72	3022.32		2844.1	900.971	3208.07	525.119		0.423513
PG 36:2	1715.71	996.191	2638.64	1671.12	1985.55	1576	1067.95	2102.77	1204.5	1660.42	1736.33		1801.44	593.203	1558	375.365		0.428049
PE(P-18:0/22:4)	359.242	312.21	557.132	712.032	646.16	391.281	461.099	489.306	322.649	588.385	447.747		517.355	175.468	450.078	89.9886		0.431258
SM 36:2	2030.95	1817.83	2300.11	2048.51	2059.95	1831.23	2324.91	1944.76	1922.05	2499.52	2568.84		2051.47	170.962	2181.89	321.803		0.438267
SM 34:0	11239.9	11441	11340.1	10718.1	10604.5	11764	10345.1	11305.6	9110.07	11690.9	9676.83		11068.7	380.753	10648.7	1110.47		0.443721
PS 36:1	4672.63	4986.95	8082.31	9399.94	7165.28	8645.92	11954.4	6944.82	4856.72	9836.44	5841.24		6861.42	2020.61	8013.25	2648.77		0.446587
PC(P-40:5)	1784.82	1022.22	3345.67	2359.06	2304.73	1443.97	1408.62	1901.08	1959.98	2520.15	1888.22		2163.3	851.709	1853.67	406.169		0.447264
AcylCarnitine 14:2	2560.67	7496.51	7279.21	4382.89	3137.69	6690.36	5170.63	5420.3	4054.79	7080.26	6421.93		4971.39	2303.4	5806.38	1131.76		0.451485
PE(P-20:0/18:1)	177.123	152.175	242.077	233.429	271.578	248.96	237.768	206.098	123.083	136.902	197.053		215.276	49.1304	191.644	51.6684		0.459921
oxCE 18:2 +2O NH4	894.108	814.127	1081	1115.74	1057.12	802.561	1110.64	976.017	741.251	1070.13	858.773		992.42	131.048	926.562	149.167		0.461506
PC(O-32:2)	1592.25	1212.28	2135.98	1697.81	1662.5	1413.87	1459.38	1675.78	1421.88	1866.3	1408.28		1660.16	329.03	1540.91	189.007		0.469303
LPC 20:1	166.633	295.247	598.659	419.318	586.14	705.814	448.192	453.844	350.458	484.151	452.512		413.199	186.446	482.495	118.494		0.472112
PS 38:3	1643.06	1367.23	3691.11	3372.48	2962.88	2093.24	2168.4	2095.99	1661.98	3280.24	2160.11		2607.35	1043.32	2243.33	542.206		0.473944
PC(P-32:1)	1495.24	1154.86	2076.96	1708.1	1596.41	1353.7	1480.45	1604.85	1390.52	1716.4	1427.32		1606.32	334.708	1495.54	139.11		0.476138
SM 34:1	88986.7	94454.5	139928	105907	119276	105424	106849	108279	92579.6	110987	94140.3		109710	20501.7	103043	7738.32		0.476878
PC(P-36:3)	391.634	268.072	486.34	415.375	385.43	292.593	325.708	444.5	329.697	387.909	377.77		389.37	78.7612	359.696	54.5385		0.479318
SM 35:1	7753	7350.94	10001.2	7529.88	8740.06	8816.1	10583.3	8709.77	7678.84	8925.62	7677.57		8275.01	1104.25	8731.86	1067.07		0.503906
TG 18:1 18:2 18:2	587841	470200	631744	776773	853830	745206	917530	608477	614799	734030	697739		664077	152604	719630	113004		0.504836
AcylCarnitine 18:1	107693	122182	126434	133265	98356.1	116330	109913	104804	112667	174064	143419		117586	14255.7	126866	26789.5		0.505776
PE(O-34:2)	693.079	431.081	977.121	1085.25	892.5	703.971	779.782	750.507	541.898	945.07	680.9		815.807	258.641	733.688	132.32		0.511977
AcylCarnitine 18:0	19827.4	25772.9	23871.7	28014.7	20250.4	28102.7	21108.3	23003.1	20853.1	31322.4	26338.3		23547.4	3525.74	25121.3	4186.46		0.522519
SM 41:1	8645.99	7975.22	18694.1	17724.7	20354.2	13410.8	11735.5	14286.9	9489.2	15486	13582.3		14678.8	5893.71	12998.4	2110.39		0.528426
Cer(d18:1/20:0)	213.479	238.788	703.031	516.216	622.511	358.133	430.921	287.239	408.802	527.659	359.066		458.805	222.674	395.303	81.6599		0.529695
DG 38:5 -(22:5)	703.365	714.264	1479.84	1316.24	1259.5	762.055	840.605	878.21	1045.03	1424.97	927.493		1094.64	361.403	979.728	237.603		0.541447
DG 34:2 -(18:2)	7009.14	4557.49	8414.79	7082.12	8937.94	6307.16	11107.7	5731.2	9027.44	8238.41	7046.95		7200.29	1697.74	7909.81	1982.06		0.544606
SM 41:2	385.271	303.5	443.943	497.025	455.761	313.298	235.662	409.257	414.865	561.983	349.317		417.1	75.0354	380.73	110.824		0.549401
SM 44:3	139.986	160.296	211.766	246.363	213.615	200.208	143.862	160.196	133.023	247.566	185.281		194.405	43.2864	178.356	42.1668		0.549887
SM 35:2	83.1477	60.7669	127.519	104.614	96.2682	78.1485	101.03	94.7185	82.6567	87.5371	82.751		94.4631	24.8117	87.8069	8.57968		0.55073
DG 30:0 -(14:0)	132.957	130.674	175.73	177.46	164.83	134.605	232.559	134.165	185.867	179.194	144.581		156.33	22.9103	168.495	38.5212		0.552058
PE 36:5	301.928	192.578	363.022	355.366	341.099	182.037	284.41	306.733	349.36	322.279	278.532		310.799	70.1542	287.225	57.651		0.555083
Cer(d18:1/22:0)	1705.38	1548.86	4493.08	4364.35	3821.48	2537.71	2523.21	2447.83	2925.87	3397.08	3059.83		3186.63	1446.83	2815.25	376.269		0.556593
Hex1Cer(d18:1/24:0)	333.351	487.269	678.784	1380.22	665.014	1647.21	1009.21	498.366	239.315	1071.74	738.932		708.929	401.144	867.464	493.387		0.578873
LPE 16:0	780.375	1537.55	3134.49	2152.01	2813.92	2240.73	1373.08	1823.97	1551.69	2166.7	1977.69		2083.67	953.808	1855.64	342.405		0.59596
DG 36:1 -(18:1)	583.646	565.41	1047.52	991.054	875.785	652.761	974.134	641.625	953.457	1187.8	891.745		812.683	226.135	883.587	208.576		0.601829
PE(P-20:0/20:4)	211.225	209.791	313.62	394.776	210.115	240.398	356.932	275.941	260.907	373.778	238.914		267.905	83.8387	291.145	59.3381		0.603319
SM 34:2	3079.22	3401.92	4449.82	3154.62	3636.79	3509.07	4777.87	3479.81	3124.07	3953.98	3514.47		3544.48	551.575	3726.54	578.472		0.608538
LPE 18:2	370.907	423.934	1177.13	832.009	1052.69	768.26	602.107	729.144	521.897	750.775	768.341		771.333	363.503	690.087	103.413		0.610522
LPE 18:0	3028.46	5369.53	13443.5	11850.7	15335.4	9852.42	5714.92	8345.59	8054.55	9759.03	9990.12		9805.5	5329.24	8619.44	1644.87		0.614839
PC(P-40:4)	1885.23	1210.38	2358.01	1659.02	1343.82	1380.18	1462.29	2141.11	1285.04	1662.91	1524.42		1691.29	456.943	1575.99	305.123		0.628478
LPC 20:5	192.351	181.861	402.383	242.803	336.612	267.922	293.106	337.61	301.133	254.153	289.538		271.202	95.5154	290.577	28.8826		0.645408
PI 32:1	189.864	172.686	329.482	316.647	305.523	241.096	218.599	246.782	225.935	278.055	274.901		262.84	75.1857	247.561	24.6018		0.647638
LPE(P-16:0)	257.342	406.3	930.109	646.046	936.331	633.062	465.117	557.68	529.975	641.796	628.249		635.226	305.344	575.98	70.8011		0.652794
LPC 18:1	5857.2	10443.1	19288.1	12799.6	20204.6	19403.9	13616.1	13698.2	10760.3	15684.5	16938.2		13718.5	6051.08	15016.9	3006.77		0.65323
PE(P-18:0/22:5)	162.542	282.124	234.583	338.7	304.949	226.185	145.362	218.304	172.301	405.549	280.208		264.58	68.4522	241.318	92.9664		0.654354
LPC 22:0	60.7594	70.0455	110.933	94.3991	98.1326	96.707	114.551	94.439	73.6885	87.0112	83.7863		86.8539	20.7809	91.6972	13.8835		0.654666
LPC(O-16:0)	455.809	910.645	1703.83	952.616	1702.8	1370.79	927.237	919.052	788.429	1017.54	1189.12		1145.14	545.514	1035.36	211.028		0.65813
SM 44:2	192.149	162.514	333.648	359.661	375.66	313.421	196.774	231.121	192.491	391.932	236.908		284.727	99.7294	260.441	77.6928		0.659974
PI 40:5	2636.3	5225.34	5530.65	5026.83	4842.57	5629.62	2598.97	4280.16	2555.52	6125.85	4565.12		4652.34	1155.49	4292.54	1490.55		0.670653
LPC 18:2	6366.04	9024.92	20779.2	11873.7	19810.8	17824.3	13171.9	15876.7	11725.6	14258.9	15825.2		13571	6448.9	14780.4	2179.43		0.674093
PC(O-38:4)	2482.39	2632.48	3131.89	3246.34	2916.95	2877.73	2728.69	3522.28	2238.17	3103.48	3453.72		2882.01	323.403	2987.34	481.109		0.687343
Ubiquinone	2068.81	2229.14	5902.33	5578.42	5805.03	4612.92	2727.74	3917.94	2964.96	5194.39	4233.82		4316.75	1983.19	3941.96	952.194		0.68965
DG 36:2 -(18:2)	1775.98	1645.79	3830.88	4191.98	3720.11	2757.93	3405.19	2289.44	3956.93	4563.26	2750.34		3032.95	1220.29	3287.18	854.945		0.694026
LPE 22:6	1835.61	2329.04	3940.69	3486.16	3352.62	2569.36	2315.06	3095.38	2698.67	3248.46	3061.76		2988.82	873.35	2831.45	360.44		0.694715
LPC 18:3	212.581	390.712	680.729	430.393	674.695	695.443	522.545	552.157	344.776	469.784	512.422		477.822	200.076	516.188	114.032		0.698061
LPC 22:5	1023.66	1369.81	2241.59	1618.85	1900.42	1475.78	1227.89	1587.37	1494.33	1740.22	1783.36		1630.87	469.744	1551.49	202.182		0.714774
SM 44:1	487.058	493.766	978.976	1036.57	1062.2	1032.42	1722.36	687.119	365.553	921.348	683.817		811.714	294.861	902.104	463.019		0.715739
DG 38:4 -(20:4)	6883.44	6554.24	16882.9	18499.5	18778	10157.4	10997.4	10615.5	20163.3	24458.2	12927.2		13519.6	6251.34	14886.5	5983.84		0.720083
PC 31:1	6082.15	5468.05	8738.09	6662.71	8146.34	8076.97	7746.77	7192.23	6282.61	7892.58	6380.43		7019.47	1381.69	7261.93	779.492		0.721615
PC(O-32:1)	6082.15	5468.05	8738.09	6662.71	8146.34	8076.97	7746.77	7192.23	6282.61	7892.58	6380.43		7019.47	1381.69	7261.93	779.492		0.721615
PC(P-32:0)	6082.15	5468.05	8738.09	6662.71	8146.34	8076.97	7746.77	7192.23	6282.61	7892.58	6380.43		7019.47	1381.69	7261.93	779.492		0.721615
AcylCarnitine 18:2	36738.2	41565.2	42091.1	44257.9	30965.7	37203.7	35104.7	35360	31200.4	46204.4	42500.8		39123.6	5323.78	37929	5472.85		0.72364
TG 18:1 18:1 18:2	246714	190706	255979	295467	292044	266419	324890	250721	230770	266841	246733		256182	42444.7	264396	32555.6		0.724344
TG 16:1 18:1 18:2	475722	398090	568606	641472	688055	519717	691820	522282	533637	582838	595429		554389	118606	574287	65831.4		0.73213
PC 35:4	174.446	193.315	382.157	394.86	520.99	391.403	322.342	323.806	347.357	399.386	343.256		333.154	146.828	354.592	33.2574		0.73394
LPC(O-18:1)	137.767	223.251	412.12	276.943	449.713	366.174	341.779	294.492	235.443	308.288	373.479		299.959	130.122	319.943	51.7766		0.736138
TG 16:0 16:0 18:1	339390	271173	385089	378883	397511	324607	439284	381350	356230	358234	325715		354409	51361	364237	42613.4		0.736209
LPC 15:0	150.073	301.995	654.039	352.678	654.018	659.93	436.717	440.625	238.106	478.265	509.063		422.561	224.067	460.451	136.284		0.737008
PC(O-40:5)	1582.81	1137.65	1572.7	1660.93	1415.15	1515.76	1488.36	2261.88	1186.12	1425.86	1352.91		1473.85	208.035	1538.48	373.529		0.739351
SM 41:0	610.529	821.308	1724.27	1869.82	1844.86	1392.36	964.915	1117.44	926.786	1862.94	1469.69		1374.16	607.988	1289.02	357.325		0.778464
PE(P-18:1/22:4)	60.6114	88.8617	67.8413	85.1419	54.5178	48.1194	74.9904	73.5448	51.388	70.2725	93.4705		71.3948	15.065	68.6309	16.7471		0.78217
Cer(d18:2/22:0)	244.882	192.001	386.316	381.698	286.358	256.209	299.036	303.318	292.011	294.226	286.719		298.251	85.1436	288.587	16.8614		0.789876
LPC 22:4	175.087	286.256	356.596	249.203	358.437	287.181	266.398	276.309	243.365	367.742	331.069		285.116	77.2703	295.344	45.7959		0.790761
DG 38:6 -(22:6)	1283.09	1088.25	2064.7	1786.25	1632.63	1524.81	1296.79	1429.29	1476.77	1884.63	1526.49		1570.98	390.451	1523.13	196.406		0.797259
Cer(d20:1/26:0)	56.9587	41.2099	57.4097	59.7769	69.8521	49.7895	73.9197	67.1984	41.6786	53.6147	44.8542		57.0415	10.2759	55.1759	12.7753		0.798737
PC 40:7	331000	260888	469895	355911	359500	356892	294561	378556	309083	391563	347768		355439	75256.4	346404	38119.5		0.801624
PC(O-36:0)	301.716	254.593	522.32	609.969	544.064	440.915	352.523	457.236	296.12	567.417	450.623		446.532	157.94	427.472	93.8701		0.808962
TG 16:0 18:2 18:2	230245	197480	263835	317224	312945	264722	346766	254965	236830	281739	240932		264346	51942.7	270992	40556.1		0.816614
TG 16:0 18:1 18:2	450608	389187	522961	549605	529875	468006	605009	499228	459488	465167	485210		488447	66955.3	497018	54901.7		0.820414
TG 18:1 18:1 18:1	2.16727e+06	1.6874e+06	2.17947e+06	2.40162e+06	2.68905e+06	2.25011e+06	2.38767e+06	2.0186e+06	1.98814e+06	2.40527e+06	2.06224e+06		2.22496e+06	367748	2.18534e+06	187267		0.821758
TG 16:0 16:0 18:2	104969	92293	130887	134260	128779	118099	149333	125314	98890.1	103368	98602.2		118238	18554.1	115601	19780.2		0.826065
LPC(O-20:0)	782.412	987.669	1540.68	1117.87	1630.08	1426.55	1040.42	1163.49	968.415	1206.68	1246.97		1211.74	362.819	1175.42	161.481		0.82926
PC 36:1	9533.95	10215.8	20105.5	18497	17700.1	16195.7	14072.3	15964.8	12172.5	15339.3	14735.1		15210.5	4953.02	14746.6	1484.31		0.830811
LPC 16:1	1070.57	2043.2	4189.08	2285.14	4098.02	3536.41	2451.48	2719.95	2022.16	2956.77	3436.55		2737.2	1362.3	2853.89	580.96		0.852367
PS 36:2	6013.06	5425.85	9527.89	8195.99	7091.49	7319.43	9996.49	6606.85	5145.39	7306.16	5994.07		7250.86	1655.77	7061.4	1658.8		0.85446
DG 32:0 -(16:0)	2823.79	1755.74	2857.48	3105.18	3361.7	2471.07	3321.98	2402.13	2729.5	2807.1	2626.39		2780.78	612.606	2726.36	329.114		0.854567
LPC 16:0	32712	61287.7	111574	67011.3	122914	104106	65866.8	62219.9	54831.7	82798.9	86461.2		79099.9	37381.5	76047.3	18364.3		0.863199
LPE 18:1	1151.74	1698.16	3952.84	2897.16	3482.37	3341	2378.36	2809.61	2209.06	2738.01	2872.99		2636.45	1183.34	2724.84	398.756		0.86637
GM3(d18:1/22:0)	0.822182	0.371836	0.152903	0.167634	2.1257	0.143154	2.32127	0.86583	0.0390362	0.385776	1.13176		0.728052	0.826747	0.814471	0.849646		0.868776
GM3(d18:1/20:0)	67.8873	33.6176	95.1159	110.097	90.496	83.6749	72.5562	98.2255	47.915	75.9901	83.9114		79.4427	29.753	77.0455	16.7901		0.869692
LPC 14:0	342.188	806.074	1439.48	801.204	1426.7	1379.73	885.21	846.02	656.427	947.303	1265.84		963.129	468.578	996.756	272.951		0.884866
LPE(P-18:0)	116.982	180.854	395.622	341.388	391.075	316.758	255.3	258.306	244.248	286.449	305.183		285.184	128.204	277.707	29.5102		0.891813
PE(P-16:0/18:1)	2261.88	1837.3	2746.7	3358.79	2504.05	2352.04	3411.82	2375.63	1833.27	2968.19	2020.18		2541.74	566.911	2493.52	593.714		0.894169
LPC 18:0	17972	31435.1	59093.9	35739.3	59160.4	51873.5	32862	40842.9	28146.8	40042.3	43627		40680.2	18070.2	39565.7	8308.63		0.894915
TG 16:0 18:1 18:1	644759	472708	692668	761072	772223	648264	762465	668951	621581	639886	626943		668686	121254	661348	52305.8		0.895567
LPC 20:0	303.035	262.916	540.602	374.608	513.754	438.721	460.946	384.604	402.229	355.974	318.207		398.983	124.039	393.447	52.586		0.922607
LPE(P-18:1)	170.686	232.165	458.014	386.491	411.402	358.916	348.378	328.139	258.531	360.914	367.257		331.752	123.635	337.023	40.8241		0.923251
SM 32:1	1351.18	1310.57	1209.8	373.513	286.225	1339.65	1061.26	1060.6	1110.52	431.45	564.885		906.257	529.58	928.06	351.147		0.936498
LPC(O-18:0)	81.2795	150.781	200.488	156.971	208.755	192.982	141.921	159.818	116.945	174.333	160.837		159.655	50.7611	157.806	26.2516		0.93945
PC 39:5	2082.43	1438.19	1997.23	1925.78	1609.35	1642.59	1591.19	2506.27	1496.59	1590.99	1962.53		1810.6	274.398	1798.36	381.926		0.95368
TG 16:1 18:1 18:1	351934	224939	322359	371420	366603	295303	369038	338092	340359	322047	307988		327451	60415.9	328804	26228.9		0.961275
LPC 18:3(104)	1153.54	2258.81	5855.19	2470.14	5268.75	5279.39	2613.48	2894.22	1871.17	3429.45	4074.4		3401.28	2045.34	3360.35	1199.17		0.967835
SM 40:0	2824.45	3153.91	5117.78	5508.31	4685.79	4731.57	4944.42	4521.57	3238.03	4744.39	3256.62		4258.05	1199.96	4239.43	780.067		0.97588
PC 40:8	568.703	495.061	603.407	544.532	437.757	540.12	461.892	549.102	481.866	568.675	572.877		529.892	64.8597	529.089	46.3727		0.981402
LPC 24:0	77.3933	67.866	104.757	78.8814	90.0775	100.76	83.4291	78.9247	60.3647	98.1501	82.2955		83.795	14.1221	83.9873	14.6201		0.982891
PS 38:4	2523.93	2842.03	4211.61	4052.84	4093.61	3610.54	3636.58	3730.32	3013.92	3857.62	3457.68		3544.8	796.87	3551.11	294.689		0.985945
DG 34:1 -(18:1)	6238.47	4399.8	8711.08	7928.39	9519.04	6707.17	10100	4755.83	8553.86	7158.2	7004.93		7359.36	2051.25	7380	1805.84		0.986211
