# Supplementary material for: Yap regulates skeletal muscle fatty acid oxidation and adiposity in metabolic disease
Source: Nat Commun. 2021 May 17;12:2887. doi: 10.1038/s41467-021-23240-7 (PMC8129430; doi:10.1038/s41467-021-23240-7)
Supplement: Supplementary file 5 — Supplementary Data 2 [file 41467_2021_23240_MOESM5_ESM.xls]

Name	logFC	logCPM	LR	PValue	adj.p.value	disp	Lacz.1	Lacz.2	Lacz.3	Yap.1	Yap.2	Yap.3	sampleLacz	sampleYap
PK41420_X:100443287-100443571	-1.27911528947167	6.36858859290344	62.3202970947033	2.91901031884192e-15	1.05367515479237e-10	0.017664749615604	440.269469737634	283.923545809866	818.393491732962	330.217878736359	342.035113561275	287.36961821296	-8.99368609946453	-9.88030125597294
PK33480_6:91826809-91827415	-1.04346948454713	7.07731328774253	54.5262709320425	1.53383580521428e-13	2.23812488252508e-09	0.0133873068942128	674.950448294744	435.265985261257	1254.62947602484	609.908852572224	631.735157556743	530.768578549063	-8.57664894519181	-9.29992687640599
PK39606_9:72863611-72864135	-0.906184410836675	5.40332025600229	54.1473008422654	1.86009215380094e-13	2.23812488252508e-09	0.00811484715884233	209.274956948951	134.958455923736	389.010082511014	200.598863537238	207.777529589791	174.569647922284	-9.70578941952342	-10.3339085889622
PK36091_7:116452147-116452748	-1.16057436602713	7.47032909346657	48.1862244119056	3.8760183237833e-12	3.49781583584014e-08	0.0193415358981784	907.486705371727	585.225324204281	1686.87875167222	758.270356020034	785.405951742927	659.879057867891	-8.28558530273228	-9.09003415237414
PK11189_12:40893251-40894105	-1.12261871169688	7.68147077919181	47.6170985317768	5.18145804964874e-12	3.74070182436341e-08	0.0183155380552561	1040.23602576137	670.833480889181	1933.63940010782	895.145008337422	927.178824332951	778.99319163314	-8.15089486467749	-8.92903485953402
PK509_1:24611235-24616833	-1.31953870977449	6.41958600996694	46.7092809011121	8.23381336496097e-12	4.48711582999361e-08	0.0261908963200193	455.549352464531	293.77732578231	846.79645273225	332.003657000344	343.884797998879	288.923678277478	-8.96076253739622	-9.87539707371612
PK17897_16:10832447-10832803	-1.1952053172111	7.41738509180573	46.1085970582644	1.11876450868334e-11	4.48711582999361e-08	0.0215270060024266	881.877025689849	568.710004469149	1639.27428073421	718.406173659366	744.115182772649	625.18755385486	-8.31379634340611	-9.14224953922124
PK34012_6:128828803-128829375	-1.22578749908225	8.60597522814619	46.2739158549885	1.02823760275882e-11	4.48711582999361e-08	0.0226587126935146	2008.19564149748	1295.05692855255	3732.92802725437	1618.9289366702	1676.86421104933	1408.86069592938	-7.499214009496	-8.34886515845049
PK36857_8:22350562-22351133	-1.0988154092637	6.0361293531788	46.3756076901918	9.76232708984347e-12	4.48711582999361e-08	0.0173909443924551	338.400043566213	218.229395576278	629.033835622934	287.133225373105	297.408625249253	249.875523601198	-9.24780924989558	-10.0094500527825
PK21632_18:71423149-71423596	-1.3297397141112	7.07157894379588	43.9158612250407	3.42799602581925e-11	1.23740372543997e-07	0.0281976850381613	717.683410037443	462.823867092524	1334.06350490161	527.926440517107	546.818908549867	459.424002832538	-8.51642100279848	-9.43812633651325
PK7350_10:122866576-122866810	-1.16350339284891	6.39026020503487	42.9002727966424	5.76026250071798e-11	1.73273496240347e-07	0.0218130449007616	435.811458021729	281.048637189933	810.106730953159	356.121654920562	368.865886815388	309.912184051048	-9.00350881514254	-9.80998791146769
PK27939_4:41664347-41666008	-0.82885738412912	5.63052333237302	43.0604961300384	5.30731225377615e-11	1.73273496240347e-07	0.00912222281084312	238.543059346992	153.833040656877	443.415000781193	244.422860784077	253.169820075064	212.707150972034	-9.58208702825596	-10.1566071871513
PK1268_1:57223324-57223853	-1.13632271264752	8.36122480746195	42.7125280657706	6.34049076006849e-11	1.76055919204763e-07	0.0211176616874844	1664.74850195019	1073.57273225652	3094.51241345472	1426.902208925	1477.96558120389	1241.75088452247	-7.68541663033981	-8.47305551481767
PK19180_17:3379499-3380136	-1.29746365290911	10.0696733439009	42.320895757081	7.74605100029241e-11	1.99720859255397e-07	0.0277631307590032	5594.88726718083	3608.06356218859	10400.0382519574	4315.13561145655	4469.55780996704	3755.21421779662	-6.47882255942179	-7.37815583231475
PK38257_8:118846952-118847563	-1.27179199438876	8.68544336484591	41.9103877997376	9.55536554459265e-11	2.29747806300842e-07	0.0269778027333583	2140.90697328376	1380.64058692515	3979.61806069646	1671.87673324392	1731.70680674164	1454.93811652463	-7.43563131155062	-8.3171703467199
PK41720_X:145514784-145515361	-1.30120814045415	11.0832070068999	41.785888668434	1.01835745375335e-10	2.29747806300842e-07	0.0282705071582645	11288.4624916686	7279.76959039695	20983.5222968302	8698.97147059173	9010.27438670457	7570.21430794544	-5.77809023597341	-6.68001898985086
PK31794_5:130258626-130258943	-1.32252486924286	8.94566717635213	41.2832891435903	1.31689909715192e-10	2.79624157117017e-07	0.0295820353043782	2588.0857136436	1669.01982350818	4810.85482796521	1953.36594178095	2023.26943738014	1699.90197704575	-7.24700858917471	-8.16371297351081
PK28037_4:43720106-43720960	-1.02508361203207	6.69992887296833	40.963081681586	1.55132144453126e-10	3.03581434299385e-07	0.0175155137661827	519.464135353625	334.995064087793	965.604241909936	472.71036206205	489.626857843667	411.372627039179	-8.83273555051639	-9.54326936603462
PK39185_9:53745297-53745640	-1.04399471121418	5.18254310435721	40.9052294912845	1.59792981457969e-10	3.03581434299385e-07	0.017361509707378	188.167133009511	121.346319200316	349.773871680912	160.610552635548	166.358189992788	139.770121982702	-9.80476080793758	-10.5284027985352
PK37878_8:94099404-94099784	-1.21187408222333	6.58108050268723	40.7794404393447	1.7041660051011e-10	3.07576401430672e-07	0.0251951178709663	501.207964555989	323.221918089583	931.668817376286	397.23463121591	411.45013927874	345.69044156637	-8.86760065161766	-9.70760775490443
PK27190_3:133775796-133776355	-1.23212886401741	7.36728226401005	39.9707126261513	2.57799350898686e-10	4.43132531875709e-07	0.0266095060828785	860.035952860602	554.625005921177	1598.67507255707	681.9353994536	706.33925905564	593.449137692936	-8.33848591781135	-9.19253256599155
PK4886_10:19868664-19869338	-1.00806013429479	7.03977898732654	39.5121441447125	3.26025606784453e-10	5.34933924004474e-07	0.0176842933072044	652.539543834321	420.813510364459	1212.97103814772	604.502724310516	626.135564642526	526.063936206491	-8.60974936496428	-9.30848340488559
PK33657_6:108424670-108425709	-0.869765933532652	5.17553638344226	39.1506798134847	3.92326633499600e-10	6.15731064758045e-07	0.0112230691159599	177.698514973801	114.595255688692	330.31431462153	173.613651269833	179.826619791457	151.085970489812	-9.85846825883666	-10.4613440634119
PK12881_13:4415438-4415921	-1.16879467166548	7.175013337233	38.983564843944	4.27388491951906e-10	6.42810099749498e-07	0.02452819450344	742.710142577524	478.963252471777	1380.58436641479	614.384059530775	636.370515055058	534.663093649287	-8.48277027789537	-9.29291700921378
PK24118_2:90652238-90652782	-1.08166626612876	6.12051091247445	38.6690751583611	5.02101523799928e-10	7.2497434818424e-07	0.0208102709164726	355.919787337578	229.527630214738	661.600355140762	306.55943222391	317.530021739673	266.78103358571	-9.1993856413937	-9.94913956406765
PK8034_11:22972013-22973472	-1.29102430548946	9.97096809201332	38.386860561882	5.80217387452843e-10	8.05542578264818e-07	0.0303357130446924	5218.56113006229	3365.37616600076	9700.50561897618	4041.99321190529	4186.64068868208	3517.5141048373	-6.54828336150358	-7.44315321888796
PK12073_12:80553170-80553635	-1.1137620044957	7.07587170098802	36.3400097263433	1.65726531959657e-09	2.21564097190658e-06	0.023865121146775	687.464371407416	443.336037050809	1277.89094186657	590.729931566574	611.869896326028	514.078267206077	-8.5585986573265	-9.33059965055749
PK16790_15:55230805-55231912	-0.811337015109481	4.41083762464723	35.6464185218926	2.36582437277123e-09	3.04997008514011e-06	0.00899957937669351	104.662963210092	67.4956627069448	194.552413474569	102.568790435334	106.23933512819	89.2597162236015	-10.3406728596848	-10.9030488241918
PK31233_5:104072112-104072630	-1.28985429760223	11.6251679648411	34.4077521611273	4.46939580306885e-09	5.56316483804746e-06	0.0337639734503736	16391.3553455035	10570.5529231863	30469.0183115271	12738.1400804417	13193.9893916276	11085.2703241494	-5.4054833996525	-6.29954226936862
PK35515_7:80717995-80718548	-0.865811444049277	4.3766295114727	33.1413126851623	8.56984026363749e-09	1.03115174665508e-05	0.0129487973562995	104.128264010562	67.1508427657331	193.558489582479	97.2403999181801	100.720261895064	84.6227245668698	-10.3450364161977	-10.945171177537
PK15637_14:65804368-65804869	-1.05489090281923	7.54902286953021	32.8463126409191	9.97400825550292e-09	1.16057541100651e-05	0.023769632039724	936.125029303524	603.693773723646	1740.11300826032	844.061021704691	874.266737210501	734.537737580744	-8.25493671241153	-8.98613136749901
PK34284_7:3707268-3707721	-1.02163965630265	5.64470176467487	32.7859643529602	1.02885040729723e-08	1.16057541100651e-05	0.0220209126701468	254.089169134323	163.858506690211	472.312837097891	225.220935229259	233.280731050357	195.996820093653	-9.52212308848953	-10.2302697358039
PK3571_1:154065455-154066705	-0.72583069276312	5.54882007604075	32.1796163797579	1.40557674679813e-08	1.5374879948234e-05	0.00942521629826533	218.994241762983	141.226285052975	407.076743914638	241.809544633106	250.46298333476	210.432932303293	-9.66321910182994	-10.1663266000826
PK17687_15:101311107-101311906	-0.834664512661775	6.23868646779552	31.9719979752529	1.56411052163314e-08	1.6605793382174e-05	0.0143678836336427	361.246230979276	232.962578284629	671.501397820477	374.239884919354	387.632498965162	325.679437045863	-9.18501358352207	-9.76355893718702
PK20063_17:47163754-47164306	-1.0511067784264	7.58275983392364	31.6967446210801	1.8022404000469e-08	1.80709643668036e-05	0.0244835843505978	957.87041113526	617.717062502528	1780.53434153366	866.316409404936	897.318560111589	753.905320859622	-8.23228313020058	-8.96085483013429
PK24354_2:106788499-106788955	-0.856007998937601	2.97761337292604	31.7079933489712	1.79183194496437e-08	1.80709643668036e-05	0.0109912103408501	41.809617529786	26.9624302250283	77.7176734480627	32.7461793344779	33.918039841532	28.4971155689454	-11.0992758940589	-11.6926154250593
PK29229_4:129603344-129603880	-0.854967224049438	3.93403679235009	31.4813941275429	2.01360485463329e-08	1.96446201182967e-05	0.0125337213852751	77.6117268280755	50.0507034716386	144.268309488061	70.4968244695832	73.0196361730435	61.3493297533546	-10.5993853997428	-11.1920035205639
PK20772_18:7608692-7610018	-0.88886745320349	5.48365530147848	31.3981547895594	2.10180557381867e-08	1.99654936310875e-05	0.0163501155445371	220.788543799049	142.383405024608	410.412076499462	215.350933188121	223.057519388078	187.407525264503	-9.65445813097461	-10.2705741000541
PK18910_16:84713994-84714545	-1.49587508351388	7.32574573764108	31.1350157173623	2.40690166876775e-08	2.22774178301307e-05	0.0508246974945552	889.105618478837	573.37162158534	1652.71112725555	583.388921757722	604.266179854851	507.689808791469	-8.30571790159883	-9.34257949820634
PK29551_4:140927904-140929048	-0.70236098824761	5.25700818029071	30.6489906437827	3.09187401439682e-08	2.79018440744205e-05	0.00859197859767427	178.281429420959	114.971168960261	331.397863272032	198.788504411378	205.902384635285	172.994196548126	-9.85520589916634	-10.3420454379055
PK34725_7:28460563-28460915	-0.843819494288039	4.79403550888851	30.485578995357	3.36357559870141e-08	2.96134118015427e-05	0.014299512011471	136.450038078485	87.9946971117969	253.639715642089	133.412928682803	138.187267107353	116.101594883235	-10.1020824188115	-10.6869735221788
PK31831_5:132653673-132654424	-0.776117733573706	4.12894067903366	30.329801647849	3.64482651539214e-08	3.13255482681215e-05	0.00978546944468924	85.8183018759199	55.3430074960972	159.523075194564	84.7725149240355	87.8061989855693	73.7726416930985	-10.5153084766183	-11.0532722954275
PK29618_4:144929744-144930957	-0.780118684399747	4.91656559574209	29.9923085869257	4.33763429373906e-08	3.64129267676974e-05	0.0118174422502402	145.159809113132	93.6115051017373	269.829845594746	150.109478132513	155.481322198999	130.63164110362	-10.046021496511	-10.5867585631048
PK31207_5:103257970-103258297	-0.90678390042147	4.73599269587054	29.3858581100381	5.93088674245558e-08	4.86561860778225e-05	0.0182345883243504	134.449687349448	86.7046992561881	249.9213701052	124.721817094032	129.185133877577	108.538220578159	-10.1145334255237	-10.743068129478
PK15958_14:99910734-99911444	-0.775948976446388	4.45562569334442	29.2319217264637	6.42125456348616e-08	5.15084502173688e-05	0.0110575417464205	106.601627273333	68.7458797054065	198.156092950593	107.985796884455	111.85019551854	93.9738252267174	-10.3237805710766	-10.8616274163588
PK33448_6:90818444-90819609	-0.878355107651494	7.74987115109425	29.1490359719416	6.70190823305441e-08	5.25910394540358e-05	0.0184774774909094	1028.75353514536	663.428585309281	1912.29520925438	1053.09724538415	1090.78356778982	916.44993452573	-8.16183284758509	-8.77066221398415
PK5901_10:62891941-62892316	-0.771301180254171	4.34593185071239	28.0742528706845	1.16748790281288e-07	8.9665554952844e-05	0.0113436496489151	98.9484032874722	63.8104239441026	183.929922090879	99.917490687341	103.49315550321	86.9524426160534	-10.389290025432	-10.9239152638877
PK28928_4:109988172-109988710	-1.0379167339422	8.67470676697095	27.8622400623266	1.30267356644902e-07	9.79637661002295e-05	0.0272806121501884	2021.85861885129	1303.86798914898	3758.32540888685	1860.27775842603	1926.84998399726	1618.89268762384	-7.49247216525561	-8.21190122304363
PK30021_5:7654417-7654944	-0.781910195036617	5.14952613051809	27.4400974619062	1.62036448975759e-07	0.000119367953034244	0.0137013035541683	170.17711628661	109.744812195552	316.333186795441	177.749408673288	184.110380133465	154.685082175104	-9.89840065041342	-10.4403794975541
PK24606_2:125428872-125429693	-0.765688704329635	4.20448356833806	27.0996841240896	1.93229513339804e-07	0.000139500114860538	0.0116477956792123	89.8629400705067	57.951337386447	167.041437930088	90.116987864225	93.3419301701376	78.4236289571708	-10.4744758406549	-11.0052108072476
PK2342_1:101587811-101588936	-0.863271390446511	2.77119330114115	26.5517842431802	2.56567651036352e-07	0.000179802987602826	0.0188981216676524	37.0119330581605	23.8684714554761	68.7995130557321	27.5194129280738	28.5042274573759	23.9485615280667	-11.1891879687109	-11.787562099057
PK9858_11:99370676-99371235	-0.922510128493701	7.35313873183125	26.4966273146879	2.63998624344122e-07	0.000179802987602826	0.0225382406369256	793.5473493704	511.747447161234	1475.0829452101	784.53803561471	812.613651118676	682.738307904104	-8.41762378148977	-9.05705907609317
PK31974_5:136982439-136983111	-0.998051797704133	11.1612511925343	26.5056582748703	2.62767329529205e-07	0.000179802987602826	0.0265564218145668	11161.36435593	7197.80580265981	20747.266334858	10618.0054025626	10997.9832029605	9240.23911241241	-5.78939957057318	-6.48119636020459
PK1157_1:52169865-52170599	0.821697345975164	3.92712266185361	26.191569030588	3.09169412858793e-07	0.000206012521156251	0.0136872736280457	33.8753120162709	21.8457089672985	62.9690150921899	132.971020998891	137.729545237693	115.717028054518	-11.2589507717104	-10.6893935730742
PK17436_15:89650710-89650988	-0.743773428931259	5.11062787600873	26.1622735846302	3.13895577571372e-07	0.000206012521156251	0.0126297358706538	163.831525264467	105.652630413473	304.537705276326	176.020166930257	182.319255442652	153.180222591503	-9.93337754396206	-10.4489219992012
PK7321_10:121762897-121763619	-0.957939005239713	12.9620906465818	26.0572763546143	3.31437397905733e-07	0.000213640995575058	0.0249241103599676	38489.6479332121	24821.4288505702	71546.3586117045	37680.7233217007	39029.1722838501	32791.365253698	-4.55231327199329	-5.2163059926236
PK1484_1:66922861-66923667	0.770471927049068	4.04594040651273	25.7446687219036	3.89702026912365e-07	0.000246790773078169	0.0112954780567999	38.4095461820132	24.7697723656462	71.3974617284012	142.445548483263	147.543129821475	123.962164133615	-11.1659064906399	-10.6318560467052
PK34085_6:135559192-135560111	-0.76972450209956	5.07554197997811	25.6694254871874	4.05196071301725e-07	0.000252178665272041	0.0144173734837865	161.083600469715	103.880532630246	299.4297340851	169.277087992863	175.334867501787	147.312109007726	-9.94973591471129	-10.4832682831495
PK30994_5:87452589-87453192	-0.86731077582414	4.82284808106168	25.4826920969741	4.46369347648584e-07	0.000272566347879058	0.0196166863959452	141.103925297674	90.9959230697514	262.290578972933	135.849473311807	140.711006349055	118.221979468331	-10.0702429468816	-10.6714169658133
PK36340_7:130979998-130980771	-0.759957603389682	4.25653493296017	25.4540034765744	4.53056510866374e-07	0.000272566347879058	0.0127954742944899	92.8584610373067	59.8831064344995	172.609652471605	93.9830352423552	97.3463285966316	81.7880275272842	-10.4457890271351	-10.9725514972697
PK32241_5:148706201-148707214	-0.703799238121049	4.68915879373904	25.2034354715493	5.15902165787615e-07	0.00030528722095796	0.0108289775692084	121.656304551856	78.4544278736193	226.140431524479	132.229283191117	136.961263470862	115.07153632206	-10.2065507651342	-10.694387222718
PK30551_5:44401850-44402569	-0.901273966603273	5.62025448501055	24.9223360942098	5.96868698805669e-07	0.000347502732593359	0.0225435702601537	243.584236177373	157.084024200181	452.785776163636	236.46606903749	244.928285185913	205.782812970813	-9.56171655050353	-10.1864320593667
PK6137_10:72297221-72298479	-0.757083188532435	10.3549557775116	24.6147821525925	7.00126096839531e-07	0.000401150027263755	0.0165267525250006	6018.72245066913	3881.38886954339	11187.882923406	6764.29921060977	7006.36760649328	5886.58036648311	-6.40596664816094	-6.93073672574153
PK11071_12:34071763-34074002	-0.72430924421535	9.26328820064363	24.5533318564191	7.22812501607131e-07	0.00040767754485176	0.0150825336920047	2804.19851778802	1808.3879102487	5212.5754208043	3218.93857054531	3334.13206982123	2801.25701130526	-7.16719806934189	-7.66925097982327
PK28225_4:56090429-56091495	-0.642610090887278	5.13255838053718	23.8833234212531	1.02354611195163e-06	0.000568414523124892	0.00946953971552744	160.854067738054	103.732510222306	299.003067903037	186.90607865342	193.594732308709	162.653605158662	-9.95100925168475	-10.3964326243826
PK6505_10:84000300-84000925	-0.769223624651331	3.83988584882119	23.555188451135	1.21381672200714e-06	0.000663865791125634	0.0145282476179369	70.8142527243433	45.6671086899416	131.632846552071	68.6927814769239	71.1510333819866	59.7793749464733	-10.6773646576604	-11.2105498443075
PK12557_12:103239023-103239612	-0.725691582347609	3.97014783291577	23.4743936450178	1.2658742033193e-06	0.000682003897271893	0.011760805998909	75.8990273961045	48.9462078637066	141.084663642132	77.5053603408575	80.2789807361022	67.4484552315601	-10.6186793937165	-11.1216904679769
PK15309_14:46060222-46060815	-0.968526886124565	6.91597624601698	23.431195480167	1.29462021777463e-06	0.000687233911779572	0.0283928218087186	596.217396011224	384.492154883938	1108.27679431039	567.282467602783	587.583337311512	493.673288550405	-8.69807358491752	-9.36940526533126
PK27293_3:142348984-142349642	-0.727673450426606	3.83093037559531	23.2034812729402	1.45733274020845e-06	0.000762396230772529	0.0118795936959081	69.268620825373	44.670352567983	128.75975365402	69.7397169077275	72.2354346274205	60.6904626083375	-10.6956903221769	-11.2000751227085
PK4930_10:21999823-22002620	-0.699435538129888	6.73037864057492	23.1418799508959	1.50477299848043e-06	0.000775968441802113	0.014272113132195	486.009797753204	313.420835559314	903.417753760445	559.588418951428	579.613948088001	486.977600745999	-8.89765613869829	-9.38246790993645
PK36101_7:117470116-117470932	0.784596295457304	3.63488049983544	23.0488586567043	1.57936238221845e-06	0.000802961181844218	0.0140942387651842	27.5757710193349	17.7832241943013	51.259133514733	107.645931628326	111.49816778485	93.6780600510966	-11.4077857664144	-10.8639450563404
PK31595_5:121864314-121865220	-0.77284459584962	6.91754806819435	22.978247208892	1.63844890953923e-06	0.000821431809550523	0.0179446317373326	565.434801380407	364.640895558558	1051.05666701079	619.098581400767	641.253751630135	538.765870746096	-8.74987861088866	-9.28557366351281
PK19079_16:93686462-93687104	-0.891788090280247	9.66590501379793	22.6983488375254	1.89530660993917e-06	0.000937190173958552	0.0248298883722248	3867.63056918545	2494.18017956173	7189.33267876843	3953.64310994746	4095.12887450674	3440.62809501295	-6.8469739975462	-7.46511439798089
PK13534_13:45398301-45399027	-0.860338027379643	9.4118303637283	22.5609603026187	2.03579743944811e-06	0.000993056488807546	0.0232491628855975	3219.81525494111	2076.41325795394	5985.14325964189	3362.52660693429	3482.85857282065	2926.2134169213	-7.02960205838816	-7.62594293639487
PK35655_7:90441564-90442278	-1.03166988245855	14.331566321899	22.3787952688388	2.2383170703168e-06	0.00107728708382968	0.0335715595279076	101141.647888166	65224.8163257238	188006.827782423	94100.4804904339	97467.976760921	81890.2333685622	-3.58639440053427	-4.30149347082903
PK33906_6:122795124-122796050	-0.660897681397824	4.4289570589053	22.2744231552749	2.36333593752638e-06	0.00112249128074855	0.010263536548572	100.699367823574	64.9395961757672	187.184696902894	111.747146657243	115.746149612856	97.2471114954918	-10.3754554889449	-10.8335548534444
PK1957_1:86003890-86004586	-0.656581133578962	7.47229531861352	22.1330725487039	2.54389158993864e-06	0.00119255655483136	0.0133304561269779	800.023024757983	515.923518508293	1487.12023363469	956.257747135214	990.478554301333	832.176091612614	-8.40964318884768	-8.86475055039679
PK11143_12:38052895-38054968	-0.772377803564153	2.95165697872171	21.6002321105475	3.35811191286338e-06	0.00154301636450217	0.0170729715696556	39.9625033112147	25.771252424839	74.2841711071736	34.2730386575648	35.4995396196863	29.8258533781138	-11.1304208594403	-11.6657923563078
PK15306_14:45812168-45813178	-0.976898589790508	13.3051545906593	21.5894945929915	3.37696464514147e-06	0.00154301636450217	0.031268472785646	49037.1963131024	31623.3934233218	91152.6350882105	47382.8188345062	49078.4686853759	41234.5406930464	-4.31019770930034	-4.98733221250662
PK40576_GL456389.1:9576-14043	-0.652742851818042	8.06807188748878	21.4703284306519	3.59346152281161e-06	0.00162141475736163	0.0138071480080922	1204.4502210847	776.73288980413	2238.88843039571	1448.2077278591	1500.03354316885	1260.29185167225	-8.00604552324462	-8.45849239061295
PK32976_6:56240211-56241191	-0.719140850976765	8.32385306097915	21.4234406163946	3.68241585091882e-06	0.00164103907371132	0.0169626370148989	1464.42737257425	944.38847292791	2722.14612460992	1682.37898716435	1742.58489615966	1464.0776237828	-7.81253072523618	-8.31100117851621
PK18175_16:24072930-24074590	-0.595383063451357	5.96734512999829	21.0394419916842	4.49925247839374e-06	0.00198060386234852	0.0102597463746165	279.672362526558	180.356745792257	519.868074081339	343.685380922592	355.984566138712	299.089610408264	-9.43053949223052	-9.84322758401497
PK3576_1:154156702-154157886	-0.564286823989366	5.46193360822275	20.9765769745603	4.64932979517537e-06	0.00200138960295758	0.00821043291592004	195.992992422139	126.393105103429	364.320945349973	243.997483377595	252.729220038237	212.336969492567	-9.76693451199845	-10.1580683330738
PK23091_2:14341590-14342502	-0.617102110144462	4.43274457503087	20.9732708619237	4.65736007558623e-06	0.00200138960295758	0.00874909415179958	99.4232416636238	64.116640488084	184.812573883426	114.512132771993	118.610084004818	99.6533198061996	-10.3860801240026	-10.8138227117668
PK38720_9:21196605-21197101	-0.876938112589306	4.25221934389445	20.915628715976	4.79962662983082e-06	0.00203826026420004	0.0263074535900595	97.8386200959747	63.0947404809774	181.867005164803	90.0536880088726	93.2763650550787	78.3685427355066	-10.3976511410031	-11.00549832127
PK26998_3:116759516-116760892	0.708094038683187	4.40026188501912	20.8911719063394	4.86129872168287e-06	0.0020404453483324	0.0132105387376306	52.2184631917204	33.6749473793183	97.0661228221617	179.099477158658	185.50876240603	155.859969091241	-10.9247128748907	-10.4338994884061
PK36487_7:141041056-141041554	-0.612117127203079	4.6262891257392	20.8080961757136	5.07678962522177e-06	0.00210640086323713	0.00897545378817144	112.984171508742	72.8618920913786	210.020264831666	131.940751678522	136.662406519039	114.820443949551	-10.2718986214662	-10.6961858823595
PK4995_10:23811381-23811923	-0.797079907399942	6.79593855728869	20.7694282042405	5.18033536833865e-06	0.00212493824762409	0.021364862853998	524.474683005251	338.226295307497	974.918082341686	563.527235751255	583.693720075458	490.405326356462	-8.82326029237264	-9.3757539828679
PK4352_1:188335665-188337690	-0.708518857825385	4.97145885577003	20.7085618369641	5.34763559846917e-06	0.00216891687862856	0.0150643257887798	147.814579275587	95.3235287818793	274.764656596505	162.421857120978	168.234314137667	141.346396048894	-10.0277087714781	-10.5188166201534
PK7269_10:119066063-119067648	-0.681184589247858	6.64137970751747	20.3903070752538	6.31488392880924e-06	0.00253275961309141	0.0154164855115313	455.46405215299	293.722316819445	846.637892521728	530.866976601064	549.864675172971	461.982982179816	-8.96065105158368	-9.43281222906172
PK3645_1:157084595-157085190	-0.866993889922907	9.19786421218935	20.3478314889481	6.45662172712857e-06	0.0025611502690567	0.0262080772134672	2782.63375728528	1794.48110160688	5172.48983490905	2890.94358332828	2994.39939656439	2515.82184767024	-7.17488173574625	-7.77583610610901
PK14491_13:104509614-104510678	-0.571615547560312	4.90942710249169	19.9833528525641	7.8119321190436e-06	0.00306507949675127	0.00822818251821569	135.110628060321	87.1309305601966	251.149957625754	164.638394230123	170.530172631884	143.275320749299	-10.1111624845609	-10.5073761897166
PK6136_10:72293135-72293735	-0.693716104362514	3.15250042840255	19.9437094504771	7.97559284324495e-06	0.00309564489099584	0.0122713076571395	43.7963200993943	28.2436265759106	81.4106491475713	42.0395691036316	43.5440044841051	36.5846179176542	-11.0633782200612	-11.5442255819091
PK22434_19:32974593-32975334	-0.633403877147732	4.18900525094525	19.8733564647476	8.27455400784167e-06	0.0031775167661815	0.0101761504556449	84.9085171287361	54.7563001972739	157.83192473524	95.1439434733424	98.5487812928314	82.7982991588375	-10.5240403542937	-10.9630824658944
PK23873_2:69873100-69873708	-0.866513515036073	8.37235483639596	19.7400005172485	8.87247008354118e-06	0.00333614117297486	0.0269845886381382	1575.47027798775	1015.99847000724	2928.55787318673	1632.40577379618	1690.82333262829	1420.58881178558	-7.74008008299353	-8.34070148285787
PK38237_8:117128142-117128688	-0.768620969740983	5.14970062966627	19.7573830856715	8.79213922176405e-06	0.00333614117297486	0.0201505749966579	170.378582520714	109.874734916703	316.707681658538	179.931536850125	186.370598331297	156.584062761706	-9.89685523547913	-10.4296226935743
PK14560_13:109950772-109952083	-0.646722288368633	5.1587661163199	19.0178863580972	1.29498860317225e-05	0.00481909315553696	0.0136489627931886	163.808821067265	105.637988798241	304.495501652178	189.797494396879	196.589620762209	165.169837900125	-9.93448249077592	-10.3827562215639
PK14756_14:7942999-7944263	-0.567797418744224	5.08396715534939	18.9088266161099	1.37116778715725e-05	0.00496264046362802	0.00919993577260706	151.894158414785	97.9543915925654	282.347969194853	186.693628958674	193.37467985199	162.468722414268	-10.0039935915411	-10.3975607714729
PK33145_6:71933780-71934826	-0.581998373912547	4.81373626675942	18.9081466537421	1.37165659802939e-05	0.00496264046362802	0.00938321111174041	126.972305124152	81.8826413559513	236.022062138132	152.940544764121	158.413701876765	133.095355485694	-10.1672937436014	-10.5707042755693
PK40343_9:119479089-119479771	-0.656225655031285	4.3352111946966	18.9037702441557	1.37480689908525e-05	0.00496264046362802	0.0128904117394956	94.4564704807784	60.9136400931211	175.580107200261	104.863776051568	108.616449501506	91.2569101455813	-10.4302279030612	-10.8850888656573
PK31403_5:112279292-112280356	-0.609354230033486	5.0858688286001	18.783841484202	1.46402257415886e-05	0.00523235869895173	0.0115324430896414	154.147176644209	99.407331140823	286.535984904448	183.517342503982	190.084726254107	159.704583085069	-9.99021925753807	-10.4125914240481
PK2127_1:93449470-93449923	-0.848431180090363	7.66641659402379	18.6618223891616	1.56076476580755e-05	0.00539221507674624	0.0273773115187065	966.131969166736	623.044824274446	1795.89131218294	1009.54848486774	1045.67636370481	878.551954164591	-8.22379815579129	-8.81188583617008
PK18129_16:21281934-21282413	-0.784898770080921	5.562191295941	18.6523926104014	1.56850315277822e-05	0.00539221507674624	0.0229884932851979	226.034835544995	145.766664272063	420.164129084833	239.01507756933	247.568512983368	208.001068419063	-9.63260287620557	-10.1766532457121
PK19989_17:45312651-45313384	-0.631297617581178	4.38285149321849	18.6908326495637	1.53719760809855e-05	0.00539221507674624	0.0119437895263149	96.5629857577148	62.272101962137	179.495796366507	109.464268160984	113.38157562703	95.2604537033485	-10.412938787826	-10.8505209515466
PK24681_2:129109170-129109840	-0.863467879369441	9.14654042097312	18.6814856149713	1.54475159862216e-05	0.00539221507674624	0.0283439287468771	2684.15557211443	1730.97391466682	4989.43397625611	2795.11508334938	2895.14156110703	2432.42781837589	-7.21073824172483	-7.80924856781384
PK28267_4:58351085-58351957	-0.595921799406261	4.35414912458036	18.6125198037176	1.60165237837706e-05	0.00545423074549781	0.00944264073573223	93.5884066960985	60.3538380521521	173.966509618274	109.250815050206	113.160483845858	95.0746977437221	-10.4392072322601	-10.8522687473528
PK31548_5:119086871-119088017	-0.671235398199609	4.59848388131612	18.5259301669718	1.67608460125639e-05	0.00565435755621981	0.0150653406137765	113.068585912263	72.9163297447085	210.177178274908	125.629711785377	130.125518647305	109.328309085261	-10.2723957533526	-10.7376606771067
PK10536_12:4252139-4252736	-0.654401984620764	5.28769224114125	18.4621103947503	1.73315944780218e-05	0.00579276449882548	0.0145585168996933	179.795018353482	115.94726102696	334.211393204676	208.245988576016	215.69831598411	181.224500806779	-9.84687588393362	-10.3004727745263
PK26403_3:83369835-83370372	-0.682005261334872	3.51558256019716	18.3399897104832	1.84787337217022e-05	0.00606388046502078	0.0148600683737371	55.2491837336489	35.6294161348646	102.699767981009	55.9681405411749	57.9710262178072	48.7058521511719	-10.8840445966879	-11.3567746207093
PK31938_5:136063390-136063670	-0.775638162538675	6.23458748955246	18.3435581084406	1.84441559385946e-05	0.00606388046502078	0.0229146116106944	356.167018715408	229.687066228938	662.059920394489	385.3576765797	399.148153864433	335.35461137934	-9.19848928495208	-9.73612069045046
PK22878_19:57373289-57373799	-0.648700352040386	3.51266054057319	18.2823611924414	1.90462586949519e-05	0.00619380901001511	0.0124289223749742	54.4157300734538	35.0919336730173	101.150505317915	56.6672359321525	58.6951395588479	49.3142346420546	-10.8985309455603	-11.3481757656054
PK14016_13:68974432-68975373	-0.67050306253819	4.51589069516182	18.2473531808175	1.93995331431763e-05	0.00625236560597532	0.0149019376890122	107.283196613471	69.1854141202783	199.42302593249	118.984095243706	123.24208090852	103.545011416225	-10.3175612356822	-10.7823185430373
PK35381_7:73521217-73522254	-0.576635460474755	4.70388983539743	18.1892227385053	2.00007429416139e-05	0.0063890868846322	0.0093092635157273	117.562714718431	75.81452976465	218.531075192104	141.790029039236	146.864151843853	123.391703281883	-10.2358004175572	-10.6354936611962
PK26062_3:52599695-52601863	-0.608564076511296	6.0452062766754	17.9210420507609	2.30261191158014e-05	0.0072909984361674	0.0134325523049242	296.149933147688	190.98289772569	550.497353381444	360.766582423811	373.67703850753	313.954397175133	-9.3760631639161	-9.79788763773997
PK18991_16:90071008-90071743	-0.584534010055907	5.44126484882849	17.6928887333593	2.59595281464206e-05	0.0081483572826204	0.011512202605112	194.739714862388	125.584884154426	361.991294377703	238.805098900214	247.351019980835	207.818336066085	-9.77242528440808	-10.1775933854197
PK5240_10:34904064-34905129	-0.565275310685216	4.64305359158308	17.6464365803641	2.66013200741244e-05	0.00822850745735638	0.00931480320083882	112.580284225052	72.6014309020958	209.269500249778	136.439832405432	141.322492136568	118.735735016615	-10.2763111979149	-10.6681301857566
PK33890_6:121224469-121225286	-0.616370484358187	3.87461357109162	17.6414763953475	2.66707862844751e-05	0.00822850745735638	0.0105252576295283	68.3204513335323	44.0588914909462	126.997251835203	76.1435358174808	78.8684217218959	66.2633377120201	-10.7072395161215	-11.1344749795348
PK25485_2:181142942-181146136	0.584860610585909	6.17613940587705	17.59552609368	2.73230387741898e-05	0.00835830280196551	0.0122179523379327	204.979418840334	132.188324232145	381.025335275012	597.759798079079	619.15133487238	520.195955513922	-9.7246937825873	-9.31929929933911
PK26433_3:85176623-85177231	-0.672598925505239	3.89659213917115	17.4756784255738	2.91006823326215e-05	0.00877704841163369	0.015193738332116	71.0279660264468	45.8049293717984	132.030106838237	75.5846162701216	78.289500581756	65.7769421917321	-10.6741227955566	-11.1403328444182
PK29093_4:120925686-120926261	-0.803240677924866	7.30604267069854	17.4548441569671	2.94213607171698e-05	0.00877704841163369	0.0262207151344947	745.208145203008	480.574178987513	1385.22777058325	801.631890011119	830.319229181405	697.614105757574	-8.47940615252299	-9.03617016373767
PK40748_X:14739755-14740327	-0.707077383412409	3.00838872245994	17.4605741571825	2.93328128984325e-05	0.00877704841163369	0.0180848887323255	40.3420147494035	26.0159939765759	74.9896247268331	37.5568105230891	38.900825120132	32.6835310753519	-11.1230604591797	-11.6131691539297
PK4938_10:22257433-22258554	0.68440777286644	3.08392040645782	17.3012489578633	3.18977130059466e-05	0.00941468450918764	0.0151092722063392	18.3947739210668	11.8625291895722	34.1930665050916	71.7604460791524	74.3284779667749	62.4489869278756	-11.6529312841288	-11.1785359660131
PK8712_11:55368629-55369496	-0.58211584636623	4.36285122089886	17.2903970137859	3.20803998844801e-05	0.00941468450918764	0.00981593941898399	93.591933055871	60.3561121516281	173.973064580827	110.631849480542	114.590940216116	96.276532539897	-10.4382938043265	-10.8417857619945
PK28560_4:87765703-87766209	-0.628112447018601	3.13407723663995	17.27235969969	3.23863782859609e-05	0.00942783142732524	0.0106757480819996	42.0573389256219	27.1221822449006	78.1781495701885	42.9594064238484	44.4967592637136	37.3850994074518	-11.0958506401358	-11.5312250118613
PK15594_14:63050191-63050514	-0.783327494504867	4.82009902923419	17.2088699283456	3.34869188385591e-05	0.00967021847452373	0.0250290540673655	137.986039817351	88.9852428798894	256.494907547917	142.116166358621	147.201960370451	123.675521824099	-10.0902866924904	-10.6332479367615
PK12415_12:97061184-97062042	-0.651251480831572	3.96299843421095	17.1924545151779	3.37775313645923e-05	0.00967672658466419	0.0151039376148084	73.2062949832127	47.2097028658902	136.079286632905	79.1682881095747	82.0014183291057	68.8956055792054	-10.6538006634201	-11.105213791194
PK20859_18:13042559-13044019	-0.600834977402746	4.83455495245049	17.069867032697	3.60294625399516e-05	0.0102383545051672	0.012138061369485	129.721823157564	83.6557665962265	241.132994915931	154.286081363932	159.807390084921	134.266298562607	-10.1468652259338	-10.5633322965023
PK41704_X:143482862-143483426	-0.808875273745215	8.00600617590088	17.055388149477	3.63052158534337e-05	0.0102383545051672	0.0272682261734345	1206.33348176987	777.947377948712	2242.38912348011	1299.13322372185	1345.62423272572	1130.56088888143	-8.0044848064092	-8.56515442183035
PK20470_17:78333168-78333971	-0.55426272114887	4.28711840678548	16.8802502237787	3.98136932787199e-05	0.0110550375867842	0.00843504685494707	88.1130051861305	56.8228291625982	163.788577082882	106.047015350865	109.842032409536	92.2866152208932	-10.4919918562943	-10.8761774987481
PK28661_4:95208352-95209377	-0.529272268346079	4.79451932888756	16.8931262144114	3.95445264321656e-05	0.0110550375867842	0.00816804127742432	123.100407708204	79.3857095473404	228.824798044943	154.446735569602	159.973793490124	134.406106673314	-10.1954993861094	-10.562362966662
PK18721_16:63832999-63834709	-0.642747551249329	4.27882916550415	16.8169223996619	4.11645813133877e-05	0.0112569537247678	0.0146982270534805	90.5020010851562	58.363458784227	168.229354447491	101.201849694305	104.823476806471	88.0701463542402	-10.46828157901	-10.9138002319702
PK35991_7:112127035-112129405	-0.515091065301415	6.10007841032899	16.8194511100265	4.11097666501691e-05	0.0112569537247678	0.00962427031328073	298.677441931205	192.612852344867	555.195604977134	389.968722288865	403.924211262674	339.367339127685	-9.3679684870643	-9.72500240670959
PK9709_11:94221146-94221773	-0.573660357124991	4.1242765618029	16.6172890884437	4.57322324085012e-05	0.0123193760690274	0.00957629486685181	79.5244953034631	51.2842207722341	147.823853033658	93.3831707345188	96.72499723249	81.2659999639793	-10.5802479318351	-10.9778789909753
PK19614_17:26690400-26691613	-0.606397644092885	5.41995000020279	16.626969174141	4.5499424922053e-05	0.0123193760690274	0.0139731002679219	193.252973447008	124.626105671311	359.227669866192	232.760575508697	241.090186216919	202.558135177065	-9.78024632323974	-10.2005691405409
PK4467_1:193315758-193317774	-0.511171289780747	5.98230523937963	16.5823201762474	4.65832630210884e-05	0.0124556744094239	0.00950900286337162	275.295029643834	177.533865809247	511.731282891834	359.862630961347	372.740738079761	313.167740233221	-9.44602498791967	-9.80034192621438
PK12626_12:108548934-108549414	-0.788740954078003	5.50278532418004	16.5355082269793	4.77474950711984e-05	0.0124894299245293	0.0267325535907184	218.070404740063	140.630515640542	405.359472427632	229.577600722793	237.793304938033	199.788175378077	-9.66631374784377	-10.2130273163551
PK25237_2:165982897-165983472	0.627822546704997	3.53963198729118	16.5475993819897	4.74440097552549e-05	0.0124894299245293	0.0112387151010262	28.1122522602138	18.1291933487411	52.2563699486691	96.5562250877677	100.011603064381	84.0273265812764	-11.3862209547261	-10.9510475265856
PK37480_8:70831139-70835226	-0.652315442059278	7.86743942786397	16.5577598307385	4.71904848538062e-05	0.0124894299245293	0.0180708369445669	1048.77449026662	676.339815724408	1949.51109746775	1260.21065523828	1305.30877439161	1096.68881724257	-8.14283087342508	-8.59498148292418
PK1337_1:60474241-60474572	-0.609642372221093	2.67676643290492	16.4842477536286	4.90559529603243e-05	0.0126483766714916	0.0104178778082875	30.9917976994301	19.986171421534	57.6090037527082	29.9068204330315	30.9770711453071	26.0261849015915	-11.3209889201251	-11.74356081158
PK28244_4:57254196-57255139	-0.539949053046359	4.57834440092533	16.4933872906319	4.88200471151157e-05	0.0126483766714916	0.00873605517557133	106.788692082838	68.8665151517902	198.503817771764	131.742880783559	136.457454581585	114.648248295704	-10.3232882921667	-10.6975524559318
PK4528_10:3740133-3741276	-0.753067698017567	8.09004162551079	16.374709472139	5.1974116568655e-05	0.0133057424523315	0.0245766857482812	1259.49380343648	812.229716519613	2341.20601690747	1411.37924926778	1461.88711419452	1228.24214596688	-7.96181661142495	-8.48380336307659
PK36439_7:137490553-137491312	-0.596795830185057	4.55330678755979	16.175037544094	5.77501399059146e-05	0.0146803295787592	0.0128820474516812	106.967832610184	68.9820403408351	198.836812566457	125.885157397624	130.390105680957	109.550608702552	-10.3222283085808	-10.7358956556435
PK27864_4:34522808-34523353	-0.614185977689463	3.21758445115822	16.0783898563138	6.07736066381575e-05	0.0151292750263281	0.0115349837183583	44.1707622484807	28.4850990148981	82.1066797354416	46.2952775689203	47.9520084776466	40.2881161097434	-11.0581812974649	-11.4839025762398
PK36789_8:18132646-18133558	-0.622448479663535	3.18344799005418	16.086138949751	6.0525425752735e-05	0.0151292750263281	0.0129283365921097	43.3595038676854	27.9619299743998	80.5986746962725	44.6938314106391	46.2932526867547	38.8944696698385	-11.0745604422227	-11.5060088509453
PK41950_Y:4149988-4150476	-0.967162747509807	4.33172614620256	16.0989977397107	6.01158431316373e-05	0.0151292750263281	0.0467401377039032	108.511425198315	69.9774813401147	201.706114698095	93.5110610576846	96.8574642611524	81.3772955530671	-10.3059472763982	-10.9763334079773
PK23676_2:51946075-51948161	-0.585530372241511	5.09556440790445	16.0529323045974	6.15961650600827e-05	0.0152290189737932	0.0128135339335492	154.030115395325	99.3318399992733	286.318385977414	186.909325371909	193.598095214834	162.656430590938	-9.99036926488067	-10.3962279915321
PK39871_9:94906657-94907467	-0.615159626783584	3.95650789513683	16.0322651321686	6.22721700704183e-05	0.0152914185240265	0.0135971550700527	72.1054504507027	46.4997838173541	134.032985304419	80.5731466308437	83.4565513633877	70.1181731108157	-10.6649796783025	-11.0913758392018
PK10830_12:17238965-17239809	-0.597870640501865	4.46023753971331	15.8986940360204	6.68248120467808e-05	0.0162786085945912	0.0130115085398135	100.561196531112	64.85049146608	186.927857639061	117.802756548954	122.018466620403	102.516960327683	-10.3762115177533	-10.7906238665567
PK15061_14:27528029-27528695	-0.578642436214513	4.22466769358959	15.8882582614371	6.71943009278913e-05	0.0162786085945912	0.0108010710203868	85.178304232633	54.9302820797738	158.333417628023	100.334101472674	103.92467519505	87.3149950095905	-10.5194482427404	-10.9205326159549
PK33356_6:86772333-86773108	0.671528519715951	4.03660794572028	15.8639846700257	6.80617000063524e-05	0.0163788212341954	0.0171753190685233	40.4998169916706	26.1177584077728	75.2829549187477	138.083274038479	143.024746259638	120.165927701673	-11.1231526740076	-10.6576845739009
PK38788_9:24541751-24542444	-0.673473705661053	6.71746261352322	15.8206852681845	6.96370341707643e-05	0.0166469405461065	0.0199656253433415	479.39964400345	309.158041021013	891.130490663649	562.436664375995	582.564121322019	489.45626484307	-8.91082758432784	-9.37764398458805
PK11673_12:63197490-63198142	-0.65344080193341	2.97309266494484	15.8001872774537	7.03955401006666e-05	0.0167175513882484	0.0165261539256005	38.4000147294336	24.7636256668649	71.3797442183442	37.3619033941686	38.6989430105705	32.5139146165484	-11.1625213685304	-11.6154520180534
PK13752_13:55369664-55370825	0.583510034625226	4.37607378321766	15.7704720139872	7.15099028647256e-05	0.0167616426214805	0.0108538382719003	55.6494769099377	35.8875595351852	103.443851667882	170.696706679673	176.805288911479	148.547521462066	-10.880276489068	-10.4758181537391
PK15413_14:54121235-54122028	-0.556695641150917	4.32912059442038	15.7795242486792	7.11685651200472e-05	0.0167616426214805	0.0099597936565657	90.707826357945	58.4961925876912	168.611952095665	109.18329496971	113.090547479939	95.0159389029586	-10.4666773212856	-10.8525493353794
PK12559_12:103282954-103284135	-0.526094469518542	4.92821985172544	15.75532870193	7.20846062191907e-05	0.0167873421335105	0.00920353095702868	134.566984658966	86.7803426298979	250.139407832787	170.176057712198	176.266007908896	148.094430625256	-10.1140559364431	-10.478716834698
PK36677_8:11253384-11254061	0.603820969146058	3.67001010842317	15.6734648317861	7.52728397425692e-05	0.0174174595909456	0.0106599596785497	31.9488688073662	20.6033730247234	59.3880523120537	105.068953755438	108.82896973061	91.4354644947661	-11.3021509644938	-10.8836141621672
PK40658_X:7306751-7307057	-0.642669412556509	5.9737970360937	15.6377013899929	7.67098327922775e-05	0.0176369097726296	0.0178622045497818	285.706567216326	184.248118938532	531.084736115237	339.108035612828	351.243415148265	295.106210178302	-9.41011571989898	-9.85558021124464
PK29029_4:118101728-118102674	0.603268257161158	3.78024947849069	15.5317914440906	8.11293022623665e-05	0.0185349647073712	0.0111648351030919	34.8245570649798	22.4578636557271	64.7335162064416	113.373127595278	117.430318189426	98.6621091424177	-11.239996132917	-10.8218424413445
PK33213_6:78033142-78033686	-0.636746542516417	7.93194401892471	15.4891385822949	8.29807034697827e-05	0.0188387072525078	0.0184150473645356	1092.94029323767	704.821716571523	2031.60855866624	1328.23726612104	1375.76979748191	1155.88846225424	-8.10205763244201	-8.54341670311856
PK8571_11:50634798-50635413	-0.555847276298156	3.8343170979759	15.4264025976785	8.57813703324413e-05	0.0193528132805633	0.00900136930440659	64.9840637268646	41.9073023742953	120.795418433439	76.0399509636255	78.7611299623242	66.1731937742692	-10.7503840016879	-11.1356679740759
PK5169_10:32176658-32177134	0.530429880776897	1.13445316914656	15.4003278130385	8.69732045426427e-05	0.019499824623452	0.0141804541904123	2.55235183172393	1.64597554913179	4.74443101616914	17.9781819209449	18.621552286892	15.6453772114194	-12.3527215417391	-11.9850555653938
PK29767_4:149080771-149082285	0.513478929133374	4.90286015965121	15.3611429102638	8.87956896134572e-05	0.0197855432591171	0.00827739180572964	84.8073965040228	54.6910889384959	157.643956986319	241.204927210703	249.836728967419	209.906768551937	-10.5244572335597	-10.1685407615539
PK21206_18:39389033-39389984	-0.546551618109459	4.40940888252848	15.3177347097	9.08595011803329e-05	0.0201211988595489	0.0100832126321485	95.4378323912708	61.5465064908656	177.404308640029	116.249812356974	120.40994849567	101.165522358113	-10.4226058561743	-10.8014465692973
PK25550_3:6115803-6116530	-0.76817731395808	4.58931767183687	15.2641286082701	9.34749038434301e-05	0.0204582059610528	0.0277895174502959	118.09720025456	76.1592119173608	219.524601916668	121.724492493411	126.080546494009	105.929821452597	-10.2307095219516	-10.7631694612918
PK26989_3:116472481-116473206	0.595385342938188	3.63722265043262	15.2633224841283	9.35148068696489e-05	0.0204582059610528	0.0106965267897046	31.2020228263074	20.121742628588	57.9997800555429	102.424004258645	106.089367608032	89.1337171454265	-11.3170050361324	-10.904315364328
PK37411_8:69192990-69193785	-0.538729125894104	4.46395224196398	15.1301335436468	0.000100348688877669	0.0218210037495014	0.00966096150371898	98.6488742748025	63.6172619258487	183.373143546366	121.407241186118	125.751941975886	105.653735895378	-10.3922316222156	-10.7656501969146
PK24837_2:142731597-142732225	-0.576856718710848	3.86794747288908	15.100487893645	0.00010193693951656	0.0220336389564627	0.0114717059323161	67.031918473819	43.2279348982932	124.602066661673	77.1069532909066	79.8663162217064	67.1017445014329	-10.72529363462	-11.1251402427815
PK14885_14:18462188-18463015	-0.496870097607595	4.8541994620003	15.0656928638268	0.000103833369996913	0.0222217182736264	0.00809382393954458	126.717219113496	81.7181400002813	235.547896325368	163.455526563277	169.304974655609	142.245939084325	-10.1691576252201	-10.5135617324814
PK33615_6:103314327-103315008	-0.793255761011861	5.69456664335427	15.0619713017367	0.00010403829648566	0.0222217182736264	0.0300415907333855	249.348227594156	160.801140633546	463.500153121707	263.154064951833	272.571342394735	229.007840113868	-9.53951618051962	-10.0893591747279
PK8247_11:33992994-33993409	-0.567408632223547	3.59673510050025	15.0116217635999	0.000106851117910562	0.0226882635483385	0.0104654797752624	55.7618461003032	35.9600248346469	103.652728776988	63.2147357443869	65.4769493457371	55.0121469673695	-10.8779465352836	-11.2712442289347
PK3120_1:135659334-135660249	0.573134860386225	4.16474003607763	14.9879914301998	0.000108197515621246	0.0228397995402345	0.0106557267652775	47.6256266912085	30.7130921652209	88.5287434239208	146.824061557065	152.078333130752	127.772532109977	-11.0028636724685	-10.6055968599112
PK15398_14:52071621-52072194	0.609842991368381	3.12268387576984	14.9460875463776	0.00011062722411565	0.0232169238889688	0.011338575598346	20.4312249420259	13.1758076121786	37.9785169538338	72.0683373282099	74.6473874659785	62.7169269650151	-11.5980868199526	-11.1753758699014
PK8707_11:55202570-55203823	0.542130818407631	4.28643677846519	14.921610402478	0.000112071811898502	0.0233841398502903	0.0089457200568811	52.9432366210191	34.1423434994216	98.4133655866272	158.270338592883	163.934228640655	137.733568363768	-10.9172056675093	-10.5414292192354
PK3955_1:171239845-171241035	-0.493627707598024	4.98534368559231	14.8360969983609	0.000117269323534688	0.0241523036955888	0.00838742951146554	138.338156586888	89.2123179977842	257.149438675618	179.59420901485	186.021198823049	156.290505757444	-10.0892703590992	-10.4314270128671
PK20857_18:12987582-12988057	-0.784168512914304	6.85795256691264	14.828211931723	0.000117760629703954	0.0241523036955888	0.0296116912438812	546.58956260299	352.487867962739	1016.02625535226	593.250731498619	614.480906045798	516.271974333126	-8.78296742801255	-9.32651162182298
PK40070_9:107340088-107341775	-0.476067205656709	5.99051924988896	14.8463465230226	0.000116633774371223	0.0241523036955888	0.00906082841064027	273.548106727074	176.407299960658	508.48402083097	367.06397090032	380.199786430642	319.434651997064	-9.45180304031872	-9.78178768167672
PK10807_12:16630268-16631350	-0.491123970673	5.05169310630153	14.7801537087569	0.000120800185380419	0.0246357304614519	0.00834663461415101	144.506255402266	93.1900375694173	268.614989375465	188.420136975095	195.162972986573	163.971202992907	-10.0489466883689	-10.3893678839463
PK2365_1:102462064-102463133	-0.535541008905329	1.22489392114104	14.7553660986638	0.000122398684077524	0.0248214904446425	0.0141667912637951	11.8666105610944	7.652609092469	22.0582109813715	7.90586114858861	8.1887816798559	6.88001603247058	-11.8812836841325	-12.2524924245295
PK28125_4:47680960-47681899	-0.536597092786304	4.57417959871179	14.7358424231174	0.000123672700602275	0.024939740076203	0.0102479791887396	106.224428315597	68.5026294395634	197.454937877806	131.550191988872	136.257870191954	114.480562325535	-10.3267660984434	-10.6987068604048
PK13468_13:40722576-40723488	-0.507256807623494	5.1569012590997	14.6989995387461	0.000126113362003346	0.0252906334901932	0.00971202188100681	156.321630089407	100.809605372391	290.577960716867	201.695364561984	208.913270192191	175.523869668415	-9.97745250007243	-10.3290561260965
PK29277_4:132048433-132049775	-0.5045916067969	5.73046539646169	14.6210530734313	0.000131437955663858	0.0260815776577621	0.0104059823267511	230.992304537686	148.963665816335	429.379304421665	302.36946403422	313.190110614743	263.134745372597	-9.61213792649643	-9.96189417608191
PK38728_9:21328959-21329564	-0.568373095651811	4.08576597597402	14.6201272874742	0.000131502538540951	0.0260815776577621	0.0118689186624709	77.3200390183265	49.8625981340988	143.726106538448	90.9281634270903	94.182134603721	79.129548372244	-10.6041213202021	-10.9980875289592
PK23372_2:30657439-30660102	0.440275109046719	5.75964644388051	14.5742723777287	0.000134741683709982	0.0265779811851324	0.0068822537317726	163.049009963275	105.147997377943	303.08312921849	429.83038122513	445.212366504842	374.056647149663	-9.93851493955397	-9.63333948904752
PK1281_1:58236100-58236363	-0.69601645867667	4.79271092927083	14.5088495011236	0.000139502666935965	0.0271330488642036	0.0230294431603943	131.32297840714	84.6883289406527	244.109297216174	144.708857812765	149.887434334917	125.931792005994	-10.1353884799805	-10.6178303259355
PK36198_7:124867993-124868527	-0.567135348136987	3.53605391088977	14.5211320902473	0.000138596095168581	0.0271330488642036	0.0107583585275019	53.4809741449252	34.4891228129938	99.4129372582391	60.4351856513054	62.5979297863649	52.5932644643711	-10.9092370826019	-11.3023453501589
PK39271_9:57975607-57976131	-0.581151489601409	3.21586225639372	14.5046943400226	0.000139810706949106	0.0271330488642036	0.0119718567611608	43.5178579430373	28.0640502749378	80.8930306613468	46.868843354661	48.5460999890191	40.7872574085098	-11.07211183859	-11.4749353550854
PK32619_6:30339191-30341131	0.481377169318461	5.19849808149377	14.4736049204311	0.000142137337379832	0.0274370666705872	0.00799366716291492	106.819391030136	68.8863124681353	198.560882411487	293.781550137316	304.294868127504	255.661178080472	-10.322158335074	-9.98849310737501
PK30002_5:5234833-5235422	-0.558890442024808	3.38870622481158	14.4634425987977	0.000142906275540307	0.0274387650435025	0.0099900776310103	48.3682492231237	31.1919989188174	89.909164935537	54.2760316878369	56.2183632607795	47.2333071847416	-10.9904111028531	-11.3778044369845
PK22975_2:5249934-5250394	-0.56117048057162	3.2914106909861	14.4140181505502	0.000146706153679241	0.0280193229066643	0.0101222444761233	45.3762194537437	29.2624812945376	84.3474399951474	50.2726850055721	52.071752113214	43.749424930822	-11.0400235466197	-11.4289972830414
PK29878_4:152540906-152541813	-0.537097674619175	5.02497096556163	14.4018008797755	0.000147661029197288	0.0280532640575499	0.0118292473583037	144.30209043643	93.0583744743929	268.235477983544	181.180855266686	187.664625075451	157.671272690397	-10.0516169514774	-10.4239046903249
PK5722_10:56250356-56254234	-0.624475426117756	6.52535320576231	14.3915323736262	0.000148468432408896	0.02805897908201	0.0186577459826828	414.755739840877	267.47010273229	770.967376745289	503.014390074855	521.015351108742	437.744478841023	-9.05135179504649	-9.48420517598898
PK12576_12:104442125-104442991	-0.601472253148721	3.1699677951881	14.3320677894952	0.000153232272854954	0.0286790864729252	0.0131922230450166	42.604740774877	27.4751939450214	79.1956857419787	45.1253266238235	46.7401894631868	39.2699751244433	-11.0825761803199	-11.499484976775
PK20828_18:12220062-12220722	-0.531616414185799	4.05496705418378	14.3210326970938	0.000154133107342646	0.0286790864729252	0.00923295732202671	74.6491479949016	48.1401783390255	138.761329325979	90.5007239559382	93.7393987088157	78.7575723965513	-10.6337451296553	-11.0022335482875
PK40042_9:106404950-106405875	-0.4920790389065	5.17415069488198	14.3269051598087	0.000153653055107052	0.0286790864729252	0.00914325458016152	157.272557981115	101.422845302437	292.345589978431	205.489468922914	212.843151036074	178.825660370459	-9.97145378080237	-10.3125369792331
PK12026_12:78940368-78941681	0.530825611468821	4.43944206518819	14.3064740588246	0.00015532974622267	0.0287492723972886	0.00940362690835713	59.6304806767424	38.4548524842675	110.84392775142	175.38870410424	181.665194977383	152.63069683014	-10.8201288525552	-10.4521885765966
PK35771_7:99640600-99642114	-0.460750253758021	5.5343898310207	14.2971239178295	0.000156103204971841	0.0287492723972886	0.00805046616943812	198.985600112085	128.322995420497	369.883744556153	268.196359215668	277.794081083929	233.395858664106	-9.75272195015358	-10.0720896894882
PK15393_14:51985461-51986367	0.562701413592854	4.06026917125903	14.2251095336825	0.000162191805723649	0.0297189726457185	0.0107545200433217	44.2623234233977	28.5441455198862	82.2768779317693	136.140905681176	141.01286796822	118.475596289567	-11.0598332741348	-10.6697983758058
PK25091_2:157456901-157458211	0.594353896412144	4.84395961835077	14.2039457427278	0.000164026206376261	0.0299033028866864	0.0149202294372482	78.0413770522033	50.3277788163475	145.066963429152	236.863791489435	245.340240603159	206.12892793469	-10.5969690546189	-10.184994327066
PK5050_10:27063457-27064177	-0.535472093376377	3.85013778896754	14.1649619008605	0.000167460056445966	0.0303022257330721	0.0095197776119525	65.224766935873	42.0625284648761	121.242848821491	77.6793201816361	80.4591659342009	67.5998424708588	-10.7485893175476	-11.11975028934
PK23580_2:40480228-40480721	-0.733047918708575	5.71668712158316	14.1601004458502	0.000167893319295632	0.0303022257330721	0.0269379785108763	248.33223717697	160.145942802254	461.611582593338	274.292353298039	284.108227477854	238.700851533611	-9.5433433955903	-10.0514534936585
PK37778_8:86797437-86799402	-0.452652601597372	6.12560972995679	14.0858425022984	0.000174653440873869	0.0313654987822092	0.00869279878867128	297.959411540687	192.149804714977	553.86089648868	407.309904266038	421.885967814276	354.45837194278	-9.37031868179193	-9.68407355636227
PK35834_7:101362877-101364203	0.54245852543911	4.68972794545122	14.0747611369265	0.000175685487478031	0.0313946487202697	0.0111017763536829	71.4757459268466	46.0936962879774	132.862461069918	209.660916724254	217.163878998794	182.455831355306	-10.6705053117391	-10.2945017142602
PK2899_1:126484505-126485294	-0.491041675282238	4.59693749758026	13.9742051615264	0.000185335983989635	0.0318220988854238	0.00834300461666423	106.235537060524	68.5097933118413	197.475587332684	136.44853981204	141.331511147953	118.743312571538	-10.3277131046483	-10.6680772574077
PK4918_10:21628438-21629875	-0.473095448442245	5.22846595552524	13.9884588135819	0.000183936218301727	0.0318220988854238	0.00858715504740604	162.308081463937	104.670183081964	301.705856653896	215.281341568601	222.985437350678	187.34696368253	-9.94296559339849	-10.270890369622
PK13686_13:51865752-51866977	-0.518036987833904	5.6538274044092	14.0277200761293	0.000180135418666816	0.0318220988854238	0.0117106387446984	220.263925429587	142.045086067939	409.436891326011	285.066181885454	295.267610181443	248.076694597303	-9.65705471952631	-10.0161305970691
PK14550_13:109756713-109757400	-0.597848599834205	4.3451772633334	14.0027615055735	0.000182542339947727	0.0318220988854238	0.0156387994419512	93.1371780973779	60.0628471192675	173.127744784781	108.581944870763	112.467677361064	94.4926185151956	-10.4428143136037	-10.8572113849805
PK16374_15:11956111-11956844	-0.582447888025132	3.85263523788377	13.9862183231965	0.000184155535987547	0.0318220988854238	0.0133101071904903	66.5535804487357	42.9194614802789	123.712909557934	76.3465468824937	79.0786977764256	66.4400065600819	-10.7284769955078	-11.1321991069155
PK19688_17:28874687-28875680	-0.496347552387227	4.63471648632947	13.9799757268348	0.000184768003279146	0.0318220988854238	0.00871161510338769	109.096737665864	70.3549410610724	202.79412090111	139.737402879667	144.738070045152	121.605420849004	-10.3036452177925	-10.6476871243075
PK30385_5:32086384-32087321	-0.499089274822667	4.74607032984375	13.9673635974462	0.0001860116592743	0.0318220988854238	0.00903086659526844	117.704958564052	75.9062608061926	218.795484708314	151.151674616142	156.560814908465	131.53860473245	-10.2350007758845	-10.5809430995755
PK34993_7:43333311-43334396	-0.515495046414258	4.72079686543627	14.0376339894584	0.000179188247797492	0.0318220988854238	0.0101534707874506	116.507545197225	75.1340658840413	216.569676711886	147.406932466897	152.682062761015	128.279771122797	-10.2450736925145	-10.6023876305291
PK39896_9:96570037-96570415	0.57673307285104	2.10497515794823	13.9749560850479	0.00018526197324746	0.0318220988854238	0.0137775009753245	8.06914205724174	5.20367543518486	14.9992988327141	35.524008835873	36.7952772358225	30.9145007400068	-12.0455296599387	-11.6457687565563
PK41174_X:73446702-73447103	-0.579267758438947	2.98093215245328	13.9492940594333	0.000187808168783537	0.0319778842857516	0.0125208672142629	37.2409621525954	24.0161690749007	69.2252430533509	39.1109585332878	40.5105901431329	34.0360166586471	-11.1881540876552	-11.5896719012065
PK11095_12:35287843-35288253	-0.568076242306676	2.9054565429762	13.9313401355407	0.00018961049505665	0.0321331926763376	0.0106569817073896	35.2245125379862	22.7157892759836	65.476972154651	37.1215681706942	38.4500071087096	32.304764701113	-11.2269008623931	-11.620661308091
PK15792_14:76631417-76632414	-0.477853056655067	4.81813083725317	13.9069885500331	0.000192082934730068	0.0322493846276802	0.00801714917340581	122.784780217998	79.1821658489149	228.238094897096	160.61409151641	166.361855516661	139.773201667079	-10.1975405867589	-10.5287630857013
PK29375_4:134327459-134331447	0.541780948410704	6.70844590043224	13.9119483467096	0.000191576741765694	0.0322493846276802	0.0140412730386722	305.194108696781	196.815358451063	567.309090093235	856.576144097091	887.229727964056	745.428928444046	-9.34738202211569	-8.97184808524372
PK1144_1:51545948-51546837	0.563668076300234	2.10999176083827	13.8842404437706	0.000194421905532846	0.0324909607593478	0.0107604008563718	8.29016974109925	5.34621305824639	15.4101554339443	35.4412297530319	36.7095358062294	30.8424628675478	-12.0383955910302	-11.647690653171
PK15807_14:77504572-77505187	-0.54343862219004	3.73521045354376	13.8700915242418	0.000195891155519921	0.0325057001406979	0.0105279364697959	60.5603134223021	39.0544884533179	112.572344368224	70.961064709608	73.5004897955797	61.753331320579	-10.8102582751185	-11.1869412238969
PK20304_17:65729763-65730158	-0.615680418707059	4.94623966223456	13.8660668616021	0.000196311123657704	0.0325057001406979	0.0177861604638618	141.094208585143	90.989656899451	262.27251709301	166.526677152183	172.486029977205	144.918584719339	-10.070402584206	-10.4971597305588
PK8757_11:57998769-57999434	-0.549087202510025	4.12128923728127	13.8332770233051	0.000199766673723474	0.0329268384538641	0.0118952812147219	78.6137051576863	50.6968651060968	146.130833692384	94.0775864712317	97.4442634523392	81.8703100210359	-10.5914091982523	-10.9720074445537
PK15089_14:30558540-30560195	-0.450105392262849	5.46020623284605	13.7883633672706	0.000204599573946154	0.0335701400942469	0.0078594265530274	188.651038623585	121.658383077621	350.673378079589	255.889919010505	265.047240454902	222.686271900205	-9.80296750094611	-10.1149567845479
PK37392_8:68211966-68212499	0.568303566330882	3.3883492957908	13.6964972211903	0.000214854848942159	0.0350932827251815	0.0107154684112407	25.9860133274719	16.7580119734284	48.3040175280888	85.5069426649443	88.5669090862021	74.4117718950053	-11.4404655493368	-11.0465475346323
PK35440_7:76222330-76223764	-0.446308453191327	5.46919840618983	13.6870550532768	0.000215937830215812	0.0351112966545053	0.00771347853270949	189.43490234726	122.163885691714	352.130460648234	257.796959297292	267.022526419287	224.345859325416	-9.79885656144158	-10.1082140074312
PK38209_8:115475602-115476779	-0.469422456359014	5.41687034174899	13.6543321045802	0.00021973377127909	0.0355682957034139	0.00895893850558127	184.203953793843	118.790521051826	342.406928707086	246.053675565471	254.858995479758	214.126355234682	-9.82504939885116	-10.1504282509679
PK36643_8:8912492-8913049	-0.568442605151534	3.18319748493957	13.6379563084397	0.000221658574591088	0.0357196855670291	0.0126332441737323	42.3522906289789	27.3123924212039	78.7264195979665	46.0010439482422	47.6472453611029	40.0320615206847	-11.0937775282803	-11.4877919173513
PK14076_13:73791976-73792790	-0.520744416437401	4.47599969457779	13.6124057050323	0.000224695772261261	0.0360481924058433	0.0104926572574573	98.8663011583686	63.7574774437979	183.777306811523	123.479661583604	127.898526372568	107.457244114501	-10.3908579333462	-10.7518104573921
PK4385_1:189960163-189961114	-0.45590964336077	5.56437727851426	13.5901927347447	0.000227370283958599	0.0363158634515644	0.00857442429180326	203.070721338026	130.957432244435	377.477359044667	274.678922316702	284.508630323102	239.037260306302	-9.73420319824036	-10.050215682126
PK71_1:6591486-6591846	-0.564262611885247	1.93067336051099	13.5628792348024	0.000230702932599084	0.036685831533168	0.0132238191524624	18.7202709547307	12.0724376167986	34.7981156221417	16.1866040967665	16.7658607450177	14.0862701233868	-11.6376766384953	-12.028793677019
PK17540_15:96916357-96917330	-0.491977965700045	4.37417560773759	13.5432725222572	0.000233125550396059	0.0369084780379235	0.00831855065971881	91.3195891191748	58.8907097284467	169.749125342253	116.203488006859	120.361966374251	101.12520894184	-10.4608011583743	-10.8018142981969
PK27622_4:10492135-10492849	-0.524248737965019	1.51258730801602	13.5151275526537	0.000236648046345132	0.0373025525280359	0.0115508346490626	14.0645149307361	9.07000649309174	26.1437784694786	10.997620500213	11.3911832729606	9.57059628779344	-11.8000871083787	-12.1634686430112
PK3753_1:163338432-163339022	-0.52161037523831	3.88946379469253	13.4932325460337	0.000239425380425432	0.0374135842303758	0.00924038657260282	66.5134983174441	42.8936130814637	123.638403016739	80.523381418455	83.4050052443952	70.0748653101019	-10.7307970797405	-11.0923498406877
PK13553_13:46166493-46167240	0.558600002172115	3.41659670238941	13.4949156739322	0.000239210718662498	0.0374135842303758	0.0102617987703759	26.7024233903388	17.2200146769642	49.6357140756865	86.8940241699871	90.0036289328427	75.6188691123327	-11.4208483288805	-11.0336563123142
PK33789_6:116359134-116359791	-0.542618782927156	3.65340096783314	13.4581481290983	0.00024394442191043	0.037955438783193	0.0105904814370165	57.2565173513251	36.9239171564631	106.431093638048	66.8831823272509	69.2766756003084	58.2045849358598	-10.8539945080921	-11.2301091875969
PK19181_17:3444203-3444954	0.575136822722603	3.40336822013824	13.4385290164125	0.000246508832272008	0.0381898254013848	0.0122508367152965	26.0623211358283	16.8072217983442	48.4458620529079	86.5600286201317	89.6576809597623	75.3282120043225	-11.4353039603315	-11.0366494932251
PK7627_11:5464237-5464844	0.567188300922713	3.2549803477135	13.4092515257495	0.000250386302796053	0.0386247622736287	0.0114287730440282	23.1717409701792	14.9431275867518	43.0727163830314	77.9197591620275	80.7082093060419	67.8090826799685	-11.5107039475525	-11.1175589759214
PK33941_6:125030529-125031072	0.561668623746156	2.99792065373699	13.3795785868112	0.000254378878167352	0.0390736781498166	0.0100582583253143	18.889382752683	12.1814954202877	35.1124685453682	65.124788536188	67.4553556211686	56.6743560023464	-11.6387557443414	-11.2494367213828
PK11919_12:73803461-73803899	0.567427282907569	2.44948694053404	13.3503829773854	0.000258369855280891	0.0393518002787946	0.0108155975963287	11.6258699544902	7.49735888470824	21.6107110769195	44.7481000344217	46.3494633770097	38.9416965303496	-11.8983053775126	-11.5049947561924
PK12556_12:103223038-103224325	-0.499434864340042	4.93509230362356	13.3520108875972	0.000258145671159448	0.0393518002787946	0.0102874530450229	133.992999354324	86.410187635881	249.072457090214	172.926151812486	179.114517358158	150.487679272705	-10.1183673858175	-10.4645492539082
PK33159_6:72253431-72255859	-0.428046093035653	6.31886547514039	13.25336842693	0.000272090502290164	0.0412674405931431	0.0083426534247668	337.651399291046	217.74660548574	627.642220613189	470.883146654388	487.734253385507	409.782506612926	-9.25029257798518	-9.54699152052254
PK14259_13:91053026-91053634	-0.530654077873424	3.65519193866808	13.226498545706	0.00027601895653639	0.041670216963113	0.0101761920958486	57.0961988795771	36.8205300445095	106.133086161033	67.3514736407947	69.7617252687897	58.6121119192577	-10.8576943515303	-11.2255157294609
PK17209_15:80053439-80054857	0.475019198831652	5.06605078524686	13.2093909846541	0.000278549871236315	0.041670216963113	0.00863107025697879	97.5642843919957	62.9178252707031	181.357057121347	267.716333280374	277.296876856469	232.978119714642	-10.4030306399095	-10.0737724215275
PK26765_3:99338790-99339627	-0.526651361461323	4.02548208318659	13.2039230468691	0.000279363728428217	0.041670216963113	0.0103737784465189	73.030378532412	47.0962568381486	135.752284902556	88.8206500076046	91.9992013400099	77.2955007154246	-10.6517565747788	-11.0168034811137
PK37333_8:61681192-61681994	-0.515889402147931	3.91971990845614	13.2108876892052	0.00027832751610914	0.041670216963113	0.00920911097989818	67.7000108958792	43.6587782395612	125.843948117627	82.5721698594076	85.5271119872094	71.8578079973018	-10.7156039450274	-11.073191229607
PK30917_5:77137647-77138316	-0.536521196691241	3.58964389756644	13.178654195411	0.000283156034702449	0.0418896860026816	0.0104393582015593	54.7386319920109	35.3001685472641	101.750730513572	63.9734403802129	66.2628051184991	55.6724039539628	-10.8906411370812	-11.2625292918783
PK42050_Y:39203054-39203488	-0.749206924568304	2.91051500688707	13.1837212944167	0.000282391435629009	0.0418896860026816	0.0400055095106306	39.0199815879467	25.1634335137695	72.5321676248539	34.2182679018641	35.4428088281324	29.7781895410884	-11.1494740968638	-11.6687847642844
PK34055_6:134270209-134270791	-0.54334040080227	3.55169103244312	13.139645928431	0.000289112487745741	0.0425962998781959	0.0107417842603321	53.4748645486115	34.4851828208569	99.4015804547268	62.0322254543491	64.2521215354193	53.9830763068667	-10.9076102743427	-11.2842251412431
PK6259_10:77440323-77442058	-0.505874878277155	5.73955597607507	13.1129855161465	0.000293255975145162	0.0430311420114428	0.0122212604797414	232.592937675296	149.995891458149	432.354636195754	304.101528849484	314.984159404746	264.642061713515	-9.60600307781781	-9.95664882341173
PK6335_10:79639493-79640427	-0.482858381472707	4.5216927056695	13.0710098761863	0.000299901397401264	0.0438281001700139	0.00874680430204661	100.64375347186	64.9037312679734	187.081318343584	129.716284621407	134.358334294346	112.884618271739	-10.3758290743259	-10.7105210000535
PK18626_16:56075164-56076204	-0.472646178513044	5.19192100670913	13.0630294294701	0.000301181904729188	0.0438377548992318	0.00950464872180094	158.284486893789	102.075423926989	294.226610792166	209.797933648812	217.305799235004	182.575069300415	-9.96633594180703	-10.2939493078458
PK18488_16:43182287-43182785	-0.641254582347374	3.84881605174433	13.041786635674	0.000304617360617105	0.0441597303863279	0.0208191693525893	68.449283501232	44.1419735313372	127.236731096924	74.7988622247594	77.4756274045521	65.0931456605173	-10.7033367559916	-11.1478205617668
PK8270_11:35283492-35284416	-0.494116159300509	4.27380420758034	13.0341097246911	0.000305868592443393	0.0441637543257167	0.00888351711960795	85.3648216435592	55.0505645165664	158.680124919101	107.963831551155	111.827444129977	93.9547100610928	-10.5193195668526	-10.8618147895409
PK37409_8:69151400-69152648	-0.479219911318925	5.33281893106585	12.9841118970251	0.000314145309759943	0.0451781005832855	0.0102103796511904	174.606723822991	112.601403362378	324.567148557238	231.045383368574	239.313613910564	201.065502154422	-9.8752658565663	-10.2074357869652
PK18174_16:23993304-23994412	-0.489509442044688	4.91574574936425	12.9566404248198	0.000318788733507051	0.0456413018525524	0.0101219658201901	131.792447883991	84.9910831575114	244.981969047476	171.272202402279	177.401379424775	149.048342273832	-10.1336107311092	-10.4729128207199
PK28894_4:108678967-108679445	-0.744759966289887	7.10761578240692	12.9427702755154	0.000321159394701729	0.0456413018525524	0.0306506889831607	641.694340526964	413.819592344459	1192.81146676397	718.352231765151	744.059310504363	625.140611328291	-8.62609539202907	-9.14232366285682
PK32502_6:21026165-21027100	-0.5239981368536	1.53661034125927	12.9429120533119	0.000321135072592843	0.0456413018525524	0.012387672015396	14.2410492207609	9.18385095659893	26.4719286682878	11.3600742131574	11.766607817937	9.8860188975785	-11.789483787862	-12.1526916190408
PK6090_10:70368688-70369093	0.558132466908548	2.8744227101849	12.932092262654	0.000322996565684645	0.0457223805157593	0.0107171012373078	17.0822975748805	11.0161317815873	31.753374058526	59.7641137451319	61.902842783462	52.0092691997644	-11.6979418779854	-11.3110739321688
PK19460_17:19658387-19658892	-0.648537309575312	2.64496474868595	12.892019059132	0.000329986252100754	0.0463483024983693	0.0267058451599244	31.1585496611768	20.0937074000748	57.9189701019726	28.8967468881668	29.9308509317163	25.147176017925	-11.3122531105262	-11.7617849181463
PK24570_2:122147285-122148177	0.502727116064492	4.30198952796069	12.8950718374935	0.000329448451364939	0.0463483024983693	0.00893697057128967	54.7651610353364	35.3172767515927	101.800043940671	158.210330856232	163.872073456633	137.681347083571	-10.89011997089	-10.5416560877989
PK13405_13:36924443-36925284	0.517084991380607	1.66944763712375	12.8836434676989	0.000331466311007533	0.0463757342187556	0.0144870914058858	5.26783969308135	3.39715521339445	9.79210691779164	25.8736305277912	26.7995487999636	22.5163318079781	-12.1768160162202	-11.8184000123348
PK36200_7:124907089-124907865	-0.510383268275092	4.40499261021403	12.8605893623327	0.000335574889769984	0.0467692926487534	0.0105320443667085	93.8247558932049	60.5062563021202	174.405846565266	117.889104490217	122.10790462421	102.592103972265	-10.4362144555712	-10.7899851789811
PK14641_13:115742002-115742643	-0.645154753904148	3.56993064502589	12.8230867643335	0.000342368421230113	0.0473504708856068	0.022250876371819	56.9436592926132	36.7221594251864	105.84953843905	60.4814768205264	62.6458775394726	52.6335490052221	-10.8553266066883	-11.3025138053818
PK23837_2:66188958-66189737	-0.686084405223326	4.92016952039647	12.8265675187526	0.00034173209192593	0.0473504708856068	0.0259642976254557	142.890406718684	92.147999637493	265.611374232546	159.560751262169	165.270820243656	138.856540255928	-10.0585457046926	-10.5341031757993
PK31944_5:136169977-136170987	0.537467190537723	4.25441691218939	12.7992550078108	0.000346757408418609	0.047774435769796	0.0116822696620307	51.8776390815068	33.4551547374915	96.432583018026	154.640253498355	160.174236685357	134.57451419115	-10.9338938150357	-10.561349947271
PK33385_6:88061805-88063028	-0.443402543083759	5.35084682931653	12.7897423999221	0.000348525107807905	0.047835402344266	0.00825125960687661	174.649014698453	112.628676149028	324.645760815449	237.581974656926	246.084124799225	206.753921419109	-9.87491030530179	-10.1822535278934
PK17256_15:81522731-81523644	0.564665787162711	4.04548481260432	12.7664666899737	0.000352888784006904	0.048250857713247	0.0136369687734605	43.6134381156931	28.1256885746494	81.0706995587309	134.740574937098	139.562424742956	117.256969021905	-11.0700603981412	-10.6786638998107
PK24279_2:102130154-102130926	-0.494070215375892	4.29304439093019	12.7566917565094	0.000354737756519106	0.0483206369700761	0.009459255610523	86.526603455348	55.799781153498	160.839699313728	109.441909431661	113.358416764304	95.2409961878018	-10.5082307531307	-10.8506941299171
PK15435_14:54747903-54750377	-0.390261587386654	6.24375251171638	12.7343432875636	0.000359001860590656	0.0487176321869959	0.00678854142761942	316.679617699881	204.222200546051	588.658891665845	453.617794258213	469.851040065565	394.757463918729	-9.31188390795157	-9.58239262692948
PK2976_1:130804103-130804832	-0.570927135648717	4.13505527684253	12.6960927491597	0.000366420409851725	0.0489876945719175	0.0152327479795229	80.139718304887	51.6809693728858	148.967458336633	94.6382660400534	98.0250075983777	82.3582371867261	-10.5719452814867	-10.9676818158668
PK12555_12:103215747-103217153	-0.464466322610796	5.3134271623063	12.7010284592126	0.000365454525372542	0.0489876945719175	0.00960900114714108	171.485188442844	110.588369403811	318.76469252764	229.331232338515	237.538119971619	199.573775149959	-9.89215518026454	-10.2140987022473
PK21787_18:80348807-80349348	0.559704743026716	2.90105461566777	12.7015845918995	0.00036534585513359	0.0489876945719175	0.0126033558846519	17.2394032177786	11.1174469857166	32.0454093789376	60.9379176615272	63.1186526523258	53.030763204275	-11.6849428611149	-11.2969850965399
PK29461_4:137432397-137433599	0.535022711716936	4.46512001216726	12.7064492075576	0.000364396680824329	0.0489876945719175	0.0120984570545439	60.8083583811735	39.2144491344094	113.033421944461	178.961300909572	185.365641357502	155.739722252706	-10.8052321603409	-10.4343826761788
PK17619_15:99332613-99334395	0.496417437999054	5.18091809517017	12.685347019902	0.000368532189677541	0.0490882156855726	0.0108509952530894	104.846779233324	67.6142030570716	194.894099299797	291.667036943093	302.104684593891	253.821038922485	-10.3392177650466	-9.9951274175168
PK33747_6:114888769-114889548	-0.48706825512447	4.47202920284984	12.6588785047388	0.000373786364701634	0.0496050235538047	0.00917123893859076	97.2536312601566	62.7174894655398	180.779600543594	124.910112668693	129.380167830639	108.702083381737	-10.4044067536628	-10.7420167414426
PK11479_12:54415005-54415489	-0.552016744386992	2.93977936962726	12.6405771519884	0.000377463426709127	0.0497273624595597	0.0122071084355086	35.7832049084003	23.0760820733002	66.5154956754853	38.5123270671038	39.8905359464882	33.5150621405396	-11.2158585338031	-11.5984873837968
PK22860_19:56651743-56652482	-0.499262344295434	4.26216683460187	12.644829341755	0.000376605846599226	0.0497273624595597	0.00957181294157392	84.760175534899	54.660636804265	157.556180439316	106.853882702996	110.677774458002	92.988785448071	-10.5241798665514	-10.8702421528595
PK12195_12:85704958-85705814	0.58270698850354	3.88215672934001	12.6253013975011	0.000380560516989865	0.0499530653883024	0.0155422173476692	37.9493047095213	24.4729691581094	70.5419433434052	120.970231775191	125.299293669666	105.273431751781	-11.1724038101824	-10.7685021040086
PK40497_GL456216.1:15554-17669	-0.456133765418723	7.10422020029442	12.5902817780296	0.000387757680226781	0.0507133658809641	0.011018000636101	584.819445672884	377.141778131821	1087.08975088094	804.084384313439	832.859488874225	699.748370425569	-8.71705215484616	-9.03321998830434
PK10719_12:12810050-12810616	-0.606498923389686	3.69206176548805	12.5784503329701	0.00039022015938668	0.0508371548312918	0.0197585846248329	60.0803510066077	38.7449674888035	111.680167771208	66.3481643476549	68.7225113736204	57.7389895746336	-10.8169758743762	-11.2373688931364
PK15602_14:63606553-63607136	-0.543965156464636	3.15779604901978	12.5722311593961	0.000391520875504866	0.0508371548312918	0.0124334798431018	41.2058480254285	26.573067822427	76.595358441375	45.7043527138626	47.3399366822634	39.7738682118395	-11.114721122261	-11.4917690367873
PK2103_1:92417674-92418694	0.530140400441473	1.86725578524808	12.5588765168437	0.000394328746301972	0.0510070534777215	0.0131965812814934	6.63362281169602	4.27792940397237	12.3308884873133	29.6712422685388	30.7330625393735	25.8211747808535	-12.1142826388044	-11.7468173149374
PK16987_15:67980760-67981354	0.57443621949153	3.08970346512527	12.5459379446929	0.00039706851060309	0.0510070534777215	0.0139114255154357	20.2624274203627	13.0669524810175	37.6647482220794	69.6740925892116	72.1674618655523	60.6333535401382	-11.5984400362959	-11.2002711903438
PK38153_8:111419046-111419690	0.533543589736737	3.5365045313176	12.5479292485681	0.00039664560171445	0.0510070534777215	0.00996964727116176	29.9482054505955	19.3131735599167	55.6691256481052	93.7533331720046	97.1084063677739	81.5881310331514	-11.3441814803499	-10.974357245418
PK40007_9:103431925-103433008	-0.448509208054662	5.08033865087193	12.5335868706628	0.00039970178514818	0.0511632458811839	0.00830155146854462	145.41994454893	93.7792627601699	270.313397515239	195.954019927405	202.966464793291	170.527507805812	-10.0439159908793	-10.3547988838975
PK20158_17:53152209-53152937	-0.819817164533004	6.75221144029639	12.5146672066339	0.000403769701658216	0.0515013248083273	0.0388904631139122	514.526227409039	331.810677186414	956.425427564635	543.591522133965	563.044583520199	473.056421951508	-8.84194221986748	-9.41019617603818
PK5047_10:26837691-26838146	-0.54761926156641	2.53218435437355	12.4996434741247	0.000407029686390476	0.0517343330621021	0.013165646718238	27.3624313044573	17.6456444335557	50.8625676699834	27.5981284406732	28.5857598970911	24.0170631091733	-11.4056701947273	-11.7852509419024
PK19840_17:34186513-34188251	0.55102556761615	5.1500288530144	12.4775418114849	0.00041187383470894	0.0521663502157495	0.0149530679070258	99.9144637576188	64.4334226596715	185.725680497338	289.794027693057	300.164647506895	252.191066750318	-10.3829553220806	-10.001013503471
PK38987_9:42109572-42110609	-0.508693961357424	4.86589250102925	12.4604131081353	0.000415668003493733	0.0524628249024939	0.0122851036385256	128.196055780559	82.6718208231564	238.296827120823	163.698597659769	169.556744336919	142.457469872618	-10.1596989762352	-10.512298761318
PK12672_12:110983276-110987977	-0.501935562731522	7.05367408403573	12.4382773234681	0.000420623570841337	0.0529033067479434	0.0137940185659444	572.846747236253	369.420754470866	1064.83433879238	762.096265600601	789.368775993607	663.208526822425	-8.73724866718024	-9.08516388731037
PK27780_4:24945432-24946041	-0.545789708704802	2.66315529621378	12.4221075503321	0.000424281156201428	0.0531780447757047	0.0133668747389629	29.7895889304344	19.210884012438	55.3742818383389	30.723479335169	31.8229551459019	26.7368761513068	-11.3493917516514	-11.7277043494187
PK1753_1:77763283-77763555	-0.554550109811692	2.1522107457158	12.3856791519564	0.000432639245396115	0.0540379890694241	0.0145914088896006	21.4697810960833	13.8455577675968	39.9090337298127	20.0088445095632	20.7248845224467	17.4125460123445	-11.5556860282836	-11.9400708733788
PK15269_14:42737598-42738541	-0.556808246981117	2.08798065161825	12.3703675117721	0.000436201736348022	0.0541085019826617	0.0152563643302776	20.6241384546284	13.3002148043588	38.3371136179979	18.9094068697006	19.586102214708	16.4557686990588	-11.5798677859337	-11.9658178524412
PK25947_3:41180705-41181540	-0.477995797437604	4.43525076300803	12.3732767219205	0.000435522593184662	0.0541085019826617	0.00906915703744666	94.6806870555743	61.0582341867868	175.996891461184	122.149476707605	126.520739267701	106.299660759441	-10.4292534279332	-10.7605748672465
PK5654_10:53435955-53436519	-0.535216975697319	3.79805776947141	12.3481638379283	0.000441420417514668	0.0543992559127757	0.0125307156874999	62.9134946056685	40.5720216720364	116.9465476635	74.7691305238754	77.4448317198147	65.0672718720824	-10.7776759096271	-11.1486600473196
PK36076_7:115807630-115808250	-0.550725308496252	3.52918572952679	12.3475746999552	0.000441559741320422	0.0543992559127757	0.0131792744527865	52.9145488962581	34.1238431920071	98.3600395014661	60.8512765672002	63.0289110046275	52.9553644454506	-10.9156641225466	-11.2973978173938
PK27586_4:8938628-8939860	-0.458782024460784	5.37557399885261	12.3131340616711	0.000449782118341893	0.0552237589312494	0.00978248396156861	178.559289486518	115.150356981405	331.914362563707	240.159776560315	248.754176372866	208.997234081767	-9.85447385767401	-10.1724773244206
PK3860_1:167016176-167016693	-0.565203644175917	3.403820437231	12.2800714262912	0.00045782084850303	0.0558309431365334	0.014705760797851	48.9750785572029	31.583334562272	91.0371676968891	55.0471736221665	57.0171014153869	47.904387636546	-10.9770329430985	-11.3688022555012
PK40006_9:103418063-103418701	-0.549045680331493	3.94837978074153	12.2834022368304	0.000457004482529863	0.0558309431365334	0.014863580707499	69.8408997238338	45.0394071248206	129.823532448937	82.5031477684349	85.4556198596044	71.7977420432506	-10.6929437758089	-11.0735132411293
PK9510_11:87293168-87294031	0.520749971416863	3.84041442632441	12.2636714630101	0.000461861914625434	0.056134106169139	0.0100741655894272	38.3784191330431	24.7496989725957	71.3396013132578	115.471160821285	119.603431999794	100.487906732369	-11.1679855272347	-10.8070291527704
PK6577_10:86871978-86873160	-0.504662706311937	4.81188904049724	12.2560271960391	0.000463757796182685	0.0561753864725046	0.0120036409569616	123.446906823426	79.6091619195264	229.468886813938	158.013007491564	163.667688643488	137.509627913834	-10.1929045700753	-10.5427101020892
PK39229_9:56695238-56696327	0.546424904241675	4.27570063524251	12.2246336860827	0.000471626526519265	0.0569374673169429	0.0133604546042597	52.6979925937375	33.9841890994447	97.9574945130929	157.391266619722	163.023698043949	136.968562609762	-10.9247521513514	-10.5459992695885
PK18252_16:29816618-29817507	0.511326790860981	3.90116584967721	12.1593972018676	0.000488411596083496	0.0587673112794198	0.00984477483883563	40.1671247596987	25.903209899058	74.6645310303999	119.943412764529	124.235728734107	104.379850252811	-11.1301613453937	-10.7757366219636
PK14549_13:109751389-109753092	-0.501500553724283	5.91774530738843	12.1154163130095	0.00050006672538301	0.0599697959672775	0.0133127831141603	262.613733285838	169.355877384173	488.158695829856	345.55568056622	357.92179665285	300.717224565892	-9.49044624856159	-9.83805994342483
PK23056_2:11766918-11767776	-0.531443378555508	4.75915571181591	12.0926604887343	0.00050620691418564	0.0605051356998643	0.0143045610330285	120.191584427267	77.5098506090632	223.417741218725	150.369917063853	155.751081243535	130.858286119188	-10.2171577456978	-10.5855262251708
PK13500_13:43662121-43663487	0.51647994893719	4.48019411716405	12.0763905705197	0.000510643620453864	0.0605620615672303	0.0117428535789808	62.1625704152294	40.0877612964284	115.550694640562	179.936652947529	186.375897514259	156.588515006882	-10.7877664978429	-10.4297698774213
PK23386_2:31100459-31101000	-0.803066066340893	6.82462379890377	12.0749088029666	0.000511049634345617	0.0605620615672303	0.0386299628692208	538.717245475021	347.411122136951	1001.39282390804	576.624692140467	597.259884332192	501.803288988078	-8.79711967088656	-9.35376265057411
PK30055_5:9931390-9932148	-0.509102704976662	1.52349424392745	12.0724777947148	0.000511716452281498	0.0605620615672303	0.0134605353215951	13.9898705153814	9.02186936676536	26.0050259374057	11.3893635244763	11.7969452816788	9.91150769983122	-11.7977953385387	-12.1506784431087
PK10371_11:119100732-119101374	0.5168458051071	3.98193219645277	12.0544185278598	0.000516697626320472	0.0609517458081375	0.010627466439172	42.7326733857705	27.5576958739679	79.4334928654162	127.182987983147	131.734380659045	110.680035980366	-11.0853215193597	-10.7270713067654
PK2091_1:92043936-92044530	-0.518339162464033	3.70183513937172	12.0307209892539	0.000523308303319746	0.0615304880290973	0.0116295123282701	58.5978111252226	37.7888985154581	108.924353267688	70.0849750385142	72.5930482261253	60.9909208924521	-10.837154599324	-11.1964399283597
PK38921_9:37016128-37016735	-0.536402032827585	3.51978822365888	12.0205200900336	0.000526180174879136	0.06166729146952	0.0136411392247745	52.2075648551749	33.6679191964255	97.0458644842286	60.3993229868913	62.5607837343631	52.5620552511686	-10.9319171499545	-11.3037227066556
PK33231_6:80491772-80492995	-0.556748118237604	4.06676848637198	12.0118588844422	0.000528631060468529	0.0617540303874838	0.0161459249276215	75.8373143303798	48.9064099816191	140.969948507843	89.8166823399728	93.0308778598154	78.1622903398257	-10.6225560771886	-11.008464465627
PK8905_11:62789042-62789575	0.541449776797771	3.20134704022253	11.9757832959678	0.000538964063119291	0.0617618596394192	0.0116038711359597	22.7671261888188	14.6821972445243	42.320599494432	74.510073554917	77.1765040928079	64.8418294988534	-11.5264289775227	-11.1511245913205
PK12475_12:100115946-100116584	-0.519261735581264	4.07290577588872	12.0044653710195	0.000530732339267706	0.0617618596394192	0.0122684072168362	75.2274468301877	48.5131150678657	139.836298261157	92.2128263015223	95.5127706487036	80.2475165488025	-10.6279789572543	-10.9879037652452
PK24494_2:119350072-119351773	-0.422359710259339	5.97131449691994	11.9833073816542	0.000536792268679731	0.0617618596394192	0.00874154184107644	265.246431022789	171.053666869703	493.052477574261	370.139745674082	383.385631418982	322.111321794071	-9.48120921984367	-9.77396666219204
PK28741_4:100782292-100782702	-0.524422178571067	3.15533556014953	11.9803065272958	0.000537657391068724	0.0617618596394192	0.0108276067918025	40.751545362484	26.2800944690601	75.7508793934585	46.301344284751	47.9582922980323	40.2933956234353	-11.1203023412103	-11.4838040957099
PK36946_8:26174389-26175080	0.534731429235591	3.168864851022	11.9887098661627	0.00053523831611621	0.0617618596394192	0.0103932165498233	22.3599352823828	14.4196055957195	41.5636939839985	72.7112146197327	75.3132708768144	63.2763860788876	-11.5395172032207	-11.1688696206892
PK40578_GL456389.1:16513-17886	-0.472748967265507	5.54519430837693	11.9814296053908	0.000537333451916281	0.0617618596394192	0.0111739829693412	201.409986060638	129.886447583862	374.390306600819	269.147229044541	278.778978906983	234.223345960491	-9.74120704009506	-10.0688916538678
PK24321_2:104226814-104228087	0.48397538546773	4.44394078964304	11.9514460420329	0.000546049843663207	0.0623758266035152	0.00932112126753362	61.5871331916192	39.7166699804311	114.481045003071	173.829431773865	180.050122254387	151.273751845863	-10.7954123796837	-10.4599462057863
PK194_1:12198247-12198749	-0.552043450581393	2.74683528902557	11.9158156730048	0.000556593613034349	0.0633796834375422	0.0159315320389587	31.5535091617374	20.3484111884553	58.6531393028248	32.7782316469913	33.9512391837129	28.525008852147	-11.309242776289	-11.6918901376061
PK40190_9:110921576-110922570	0.500563949102793	4.26896756335408	11.8920833836894	0.000563730312277346	0.063990481390803	0.0103690347386054	53.4684356528731	34.4810369170432	99.3896301225031	154.553421487401	160.084297288856	134.498949288571	-10.9090584405725	-10.562093950562
PK2487_1:108326696-108328676	-0.604067552280652	2.60724059775053	11.8663220086444	0.000571581817811042	0.0640706909144507	0.0229606993341814	29.7178194559572	19.1646008947678	55.2408733808954	28.8741334743756	29.9074282703399	25.1274968651409	-11.3436696251415	-11.7623773458726
PK7263_10:118810165-118810714	0.529065528367299	3.08022097960917	11.8648947227527	0.000572020037540015	0.0640706909144507	0.0107494758456961	20.6188191224787	13.2967844423894	38.3272257944923	68.2204732536483	70.6618230539384	59.3683522776799	-11.5825141783389	-11.2157938990197
PK21570_18:67311635-67312769	-0.46028342076521	5.01495830545497	11.8606941137303	0.00057331172023624	0.0640706909144507	0.00959785834943458	139.449050566693	89.9287177925575	259.214420386976	186.038891581171	192.69651192806	161.898942150029	-10.0814458360814	-10.4004899914433
PK27618_4:10199224-10199543	-0.559226716203903	2.69297559325494	11.8763998314591	0.000568497253663806	0.0640706909144507	0.0145481414393623	30.5564074001319	19.7053943836403	56.7996798912975	31.7077863705974	32.8424867652382	27.5934619244872	-11.3231139243864	-11.7107403460169
PK30734_5:63957488-63958317	-0.458704605861429	4.70496473591139	11.8766672460788	0.000568415634174491	0.0640706909144507	0.00901839798909014	112.933644338634	72.8293078349566	209.926342563568	149.359098224018	154.704089063717	129.978628648195	-10.2730968172935	-10.5910466215562
PK19448_17:17592777-17593389	-0.535766641699828	3.94421413374298	11.8469458723392	0.000577559918353118	0.0642524222295722	0.0144001916459377	69.3138026469892	44.6994896848651	128.843739738218	82.9101781238236	85.8772162745563	72.1519571398915	-10.6990880428207	-11.070453179953
PK21453_18:60891226-60891939	0.523502407503866	3.8001532697537	11.8416060062511	0.000579218490950386	0.0642524222295722	0.0112328320134225	36.9734468889626	23.8436522700127	68.7279731635564	112.24949836914	116.266478571069	97.684279283647	-11.1926635260409	-10.8297993082632
PK24727_2:131420076-131421325	0.476342349542367	4.45321284238492	11.8382034063918	0.000580277852642617	0.0642524222295722	0.00899341651860871	62.1226818670631	40.0620377366292	115.476547940739	174.420721841881	180.662572332303	151.788317567589	-10.7871794020346	-10.457004045468
PK37767_8:86056934-86057605	0.548610936799402	3.453751530789	11.8323901116862	0.00058209228580505	0.0642562239776907	0.0137062766886846	27.5603059539092	17.773250992629	51.230386327468	89.0018758605467	92.1869125730555	77.4532111470026	-11.3953095091685	-11.0150413851016
PK18097_16:19711365-19711944	0.533449616291618	2.2876096730154	11.8238007292275	0.000584783676261929	0.0643565132988623	0.0149590659854665	10.028060152731	6.4669539721996	18.6406274516204	39.7435056656811	41.1657737179561	34.5864860294551	-11.9480908508105	-11.5783317533072
PK8109_11:27382541-27385518	-0.625528947173786	5.342707960875	11.8111241012602	0.000588778735312315	0.0645416319857693	0.0229998847988612	185.651684909858	119.724142345356	345.09803904874	220.146783356138	228.024994689893	191.581077699228	-9.81711996091573	-10.2507035870079
PK27207_3:135554057-135554609	-0.820791848085369	6.07905939256759	11.8015012050457	0.000591829797137979	0.0645416319857693	0.0419464150753316	327.711477303403	211.336490567967	609.165428507054	342.071956866347	354.313403806703	297.685540293002	-9.27858085665517	-9.84751041198213
PK31547_5:118992816-118995073	-0.429361267978466	5.53885986068836	11.8029681593006	0.000591363651282581	0.0645416319857693	0.0087129262117219	197.516276691188	127.375449555345	367.152497427822	272.519459451769	282.271888541993	237.158004036425	-9.75977354727131	-10.0573840996122
PK12914_13:5713970-5715118	-0.458238071700161	4.74138204234306	11.78261495345	0.000597864419211857	0.0646141076056599	0.00908231462598522	115.709935136427	74.6196984518174	215.087041808568	153.402772685467	158.892471167434	133.497605847767	-10.2508264847916	-10.5684529122158
PK24252_2:98665982-98667639	-0.731920950521399	15.7136680577856	11.7860974147625	0.000596747033613636	0.0646141076056599	0.0324118555514238	245008.421221107	158002.460965164	455433.117964351	280621.065441968	290663.420022634	244208.365540849	-2.70170093720061	-3.20902988044727
PK35068_7:45739216-45740031	0.507867788600934	3.83044087068188	11.785343398522	0.000596988788929836	0.0646141076056599	0.00984403140859359	38.3099489507281	24.7055435217154	71.2123257344681	114.160598474069	118.24596963896	99.3473997349736	-11.1681253348324	-10.8160982090665
PK25131_2:160029441-160030459	-0.504610516636148	4.3937518143735	11.7726517726418	0.000601072896782414	0.0647669503138949	0.0118917559274155	92.9359228547825	59.9330604635529	172.753642122574	117.191344054934	121.385174011822	101.984883216506	-10.4446935281367	-10.7944628850239
PK12887_13:4770951-4772056	-0.475590258034961	5.74190252935911	11.7554020655987	0.000606669047478567	0.0651753946631959	0.0120063615546432	230.679268897177	148.761793565073	428.797419125314	308.49638176742	319.53628729868	268.466649315986	-9.61383675771235	-9.94349080417106
PK37148_8:44816202-44816855	-0.558073051279274	3.30284503260317	11.7437994119054	0.000610462749224284	0.0653883497292255	0.015780870892993	45.6423296026589	29.4340919608439	84.8420979919558	50.9876905695979	52.8123449915414	44.3716531297933	-11.0337455911303	-11.420572353171
PK26773_3:99822449-99823882	-0.42981779991417	5.90298644009928	11.7077026552911	0.000622419149780928	0.0664717871291188	0.0093924682251704	253.773883514275	163.655183459008	471.726769434289	351.864692447366	364.456583937793	306.207594568036	-9.5233631240447	-9.82129012020969
PK10365_11:118864181-118864991	0.495373390299092	4.00430465143777	11.6901954973421	0.000628302970490676	0.0669022192501532	0.00951557473777629	43.9348785890578	28.3329809835891	81.6682081516797	128.283163315549	132.873927058517	111.63745526502	-11.0630224520132	-10.719655783203
PK6093_10:70477445-70478500	-0.433101666788708	5.3110857691334	11.6699133205808	0.00063518969686361	0.06734404672126	0.00872817936607154	169.233656652943	109.13638843935	314.579439881384	231.878384473386	240.17642493876	201.790415082749	-9.90391980619297	-10.2041230054234
PK22216_19:14820756-14821416	-0.5462342127677	3.94403962888516	11.6670044748876	0.000636183614481803	0.06734404672126	0.0148653310106425	69.8329851644638	45.0343031375711	129.808820495637	83.1944357320608	86.1716463753313	72.3993301793702	-10.6885000086476	-11.0671207131529
PK17638_15:100009471-100009987	0.53258996735176	2.66838320253741	11.6451819027534	0.00064369039284376	0.0675444538095384	0.0119919176430622	14.4702256338776	9.33164357975505	26.8979325087657	51.4275906336999	53.2679873963575	44.7544728425132	-11.7825805582212	-11.4134173239568
PK35268_7:63924058-63926156	-0.479781103818464	5.52458112408407	11.6510099354676	0.000641676887113762	0.0675444538095384	0.0121012989881141	199.077373322396	128.382178664108	370.054336893793	264.457091009887	273.920998771444	230.141788712463	-9.7522956715892	-10.0848545909869
PK40458_9:124422456-124426176	-0.435330806645991	7.47111346243049	11.6452669866417	0.00064366095167109	0.0675444538095384	0.0110316869011354	748.453967368482	482.667363733752	1391.26125670513	1046.3155059385	1083.75913582899	910.548176926257	-8.47523765489487	-8.77698597613242
PK14049_13:70843459-70844024	-0.531699872536333	3.17929407671049	11.6126684254914	0.000655041033983457	0.068434626472948	0.0126162611597834	41.5532773641004	26.7971200825415	77.2411763532454	46.9884836662492	48.6700217697451	40.8913734872501	-11.1042541250525	-11.4728003926051
PK20675_17:92842335-92842653	-0.485879221280439	1.53794961379001	11.6046784494884	0.000657861190295951	0.068434626472948	0.0127709003708032	13.9509494885918	8.99676974779959	25.9326777115903	11.6903508185764	12.1087037597842	10.1734396222441	-11.8075196210876	-12.1443054334108
PK24011_2:78789948-78790289	-0.655510330668361	2.02342241299969	11.606877457422	0.000657083803610823	0.068434626472948	0.0391083641582268	21.5123814391782	13.8730301255402	39.9882212409413	17.5405426540017	18.1682515845175	15.2645249403742	-11.5427405614202	-11.9971056989509
PK8956_11:65590205-65590734	-0.705531768066561	7.60635663554551	11.5975934089334	0.000660372196356881	0.0684984344019952	0.030694609078204	892.907592902229	575.823461046321	1659.7784152183	1031.88206526257	1068.80917751793	897.987584046139	-8.30149592632023	-8.79053328215104
PK3816_1:165594515-165595770	-0.505148308112376	5.29725089229873	11.5516132172879	0.00067690498225376	0.0692689494934127	0.0137846890263025	171.937345797247	110.879959278082	319.605183775656	223.0354061872	231.016990283344	194.094879929742	-9.88905946549783	-10.2392015910306
PK10106_11:107877037-107877992	0.500902011645878	3.93914160845942	11.5502668729014	0.000677395328453187	0.0692689494934127	0.00999139413613576	41.7899679528848	26.9497584911677	77.6811478950626	122.872137039898	127.269260849173	106.928550462759	-11.1026572972042	-10.7554584800951
PK25553_3:6565142-6565576	-0.509928433945775	3.03769365382499	11.5679779145362	0.00067097345269002	0.0692689494934127	0.0105923181201152	37.4735793522948	24.1661806125946	69.6576427889323	42.4358731338823	43.9544907197696	36.9294985107499	-11.184602151684	-11.5380576079609
PK31279_5:107025711-107026449	-0.494869156876021	3.81679682730695	11.5583146738911	0.000674469602558392	0.0692689494934127	0.0106130009518377	62.7341414674947	40.4563593732793	116.61315765785	77.1786191626677	79.940546740902	67.1641111857738	-10.7812981174227	-11.1243152782574
PK33232_6:80548833-80549450	-0.54909850185916	2.62297040786908	11.5592437656571	0.000674132660145871	0.0692689494934127	0.0151929966224739	29.0633913279536	18.7425694632192	54.0243917541218	29.9992660345039	31.0728250212597	26.106634988977	-11.3604511405471	-11.7410572189605
PK25472_2:180530708-180531735	0.556764176602863	4.14858661631047	11.5214011015057	0.00068799515407	0.0701541273346463	0.0161212139457435	47.1615379672318	30.4138079196875	87.6660735878417	144.684477896291	149.862181954483	125.910575567575	-11.0040912026943	-10.6181716834452
PK35109_7:46854866-46857446	0.461403122325643	5.65240388077478	11.5075561917624	0.000693138453677754	0.0704794894715659	0.0109039699992402	149.29294405446	96.276905290744	277.512710224112	400.848192154301	415.193015741555	348.835115716747	-10.0189938286636	-9.69917355532205
PK18961_16:87600108-87601026	0.568614826853714	3.56199221315519	11.4918069744643	0.00069903643439674	0.0705895942300233	0.0163920116516645	29.9201696874244	19.2950936932983	55.6170114596544	96.4880593482522	99.9409979337763	83.9680058606215	-11.3453073935477	-10.9511736294895
PK28599_4:89216801-89217466	-0.787402521548095	9.37583688491192	11.4838288709451	0.000702043503021813	0.0705895942300233	0.0385427161552078	3086.06318487823	1990.15844220601	5736.51865319236	3390.78249983326	3512.1256360501	2950.80289458894	-7.07185137100026	-7.61763720877712
PK31370_5:110879399-110880310	0.476923645219205	4.36001970283553	11.4979245881196	0.00069673942922416	0.0705895942300233	0.00924314300868476	58.2375187800542	37.5565510846237	108.254624997447	163.793938473523	169.655497033727	142.540439496654	-10.8423485816197	-10.5117703015937
PK41954_Y:6069232-6069759	-0.575832455463692	3.09945000297085	11.4845576527722	0.000701768272574671	0.0705895942300233	0.0178699313754424	40.3361842626412	26.0122339782359	74.9787867452152	43.57071744381	45.1299467668675	37.9170882115953	-11.1234190310458	-11.5225556740254
PK20342_17:67741098-67741925	-0.824752234470036	8.0715833834147	11.4558839579519	0.000712679798456813	0.0712620572988797	0.0425989300551573	1269.86390840065	818.917250346574	2360.48245325979	1352.86797370435	1401.28194387929	1177.32314974487	-7.95370752042888	-8.5253822064123
PK21352_18:53505262-53505809	-0.509228375366124	2.65301325403668	11.455999782003	0.000712635379613367	0.0712620572988797	0.0104106895790734	29.0451678790456	18.7308174191042	53.9905171545678	31.2895103345979	32.4092422297803	27.2294603591184	-11.365759644851	-11.7187298574971
PK37504_8:71432842-71433444	-0.768337010463645	7.58886105675532	11.4389526007005	0.000719203203139914	0.0717156851484572	0.0370800120227469	897.660464165469	578.888520412443	1668.61327472195	992.139341482865	1027.64421366667	863.40177844706	-8.29627752113631	-8.82884815365905
PK4922_10:21741189-21742935	-0.414278702003867	5.95554929114795	11.4019734325995	0.000733661286494322	0.0721606851732576	0.00888107305025441	261.752943915221	168.800766509811	486.55862026912	367.316469212193	380.461320691312	319.654386748436	-9.49395114642625	-9.78110726068626
PK5199_10:33179457-33180353	-0.447147912824365	4.697665952064	11.4100823124153	0.000730465950077972	0.0721606851732576	0.00875531540720555	111.887818688337	72.1548696843659	207.982312907819	149.399788200931	154.746235179269	130.014038793689	-10.2811324541197	-10.5910717691871
PK9792_11:97434555-97436871	0.474851163344166	5.74117927100118	11.4140648756358	0.000728901757380069	0.0721606851732576	0.0120561204762233	158.446287419875	102.179766794796	294.527373181134	428.566530330445	443.903287220757	372.956790441499	-9.96527176083273	-9.63613001577511
PK33396_6:88529749-88530182	0.554439891509608	3.07864514180816	11.4036170879684	0.000733012458394997	0.0721606851732576	0.014117133235043	20.562885571954	13.2607136878032	38.2232538934968	68.6389731599162	71.0952994711254	59.7325486644611	-11.5955397251584	-11.2112312775685
PK40269_9:115710633-115711173	0.518597526287891	3.01049171340476	11.4039318175062	0.000732888285987384	0.0721606851732576	0.0105402937392809	19.6538105362192	12.6744640718422	36.5334226790235	64.7917716471214	67.1104213314034	56.3845505665058	-11.6125686693453	-11.2531042561535
PK36338_7:130935266-130937170	-0.434290596699991	5.5581673267143	11.382262687802	0.000741487396780428	0.0727322569608237	0.00962770320043784	200.661379463301	129.403681791223	372.998761628387	275.801768218965	285.671658585418	240.014408483378	-9.74541668785263	-10.0464439904989
PK24422_2:114135570-114136265	-0.475736882911674	3.97825019937234	11.3714841521128	0.000745802610632121	0.0729572813983406	0.00942309314756519	69.4162601116541	44.7655630527952	129.034192467795	87.776851041912	90.9180488017766	76.3871425386656	-10.6962416481996	-11.0259973272782
PK6387_10:80567457-80570409	0.475938667993623	5.74144091339846	11.3389239220469	0.000758992907948401	0.0738415715430582	0.0122414342652467	158.5304857159	102.234065083462	294.683884913647	428.927442040366	444.27711458032	373.270871134784	-9.96520762212915	-9.63531207628991
PK15391_14:51941055-51941753	0.493241061364888	4.06883300355775	11.3318730130925	0.000761880172272072	0.0738415715430582	0.0101291437876056	46.354608715574	29.8934306732595	86.1661157364849	134.260796455183	139.065476824285	116.839445416877	-11.0236419191691	-10.6817532681476
PK36690_8:11674525-11675283	0.513481466950197	2.20823812914943	11.3322931691319	0.00076170781277239	0.0738415715430582	0.0108151680379879	9.71410038865903	6.26448576673884	18.0570243511473	37.1911894648976	38.522119882737	32.3653521072561	-11.974998099375	-11.6190798682887
PK41159_X:72269968-72270727	-0.566810077936761	4.00896656474391	11.3290852211413	0.000763024799444849	0.0738415715430582	0.0177875335334065	73.7134205075305	47.536740934464	137.021955287265	86.6885657729639	89.7908179656507	75.4400704920486	-10.6425292355332	-11.035412042968
PK18832_16:76437713-76438541	-0.453309005778559	4.46992442513595	11.3159650404274	0.000768435133461479	0.0741663182153984	0.00882982753417652	96.0085098310929	61.9145282897075	178.465110568693	126.539531871069	131.06789771388	110.120073152271	-10.4168638438063	-10.7310737030841
PK29894_4:154073681-154074280	-0.499103123255614	3.79351732780401	11.2911929997098	0.000778756238527081	0.0748374694919473	0.0114215984946452	61.8349737529219	39.8764988484253	114.941742635542	75.7355588193431	78.4458447874718	65.9082988066673	-10.7926486313074	-11.1386005540007
PK38194_8:114455899-114456520	0.524845580006633	3.63842675748641	11.2893364488354	0.000779535377703747	0.0748374694919473	0.0120960673130416	32.7597560151688	21.1263027010154	60.8953673974958	100.399445062083	103.99235718159	87.3718597754018	-11.2843377186993	-10.9205424846884
PK32265_5:149635587-149637027	-0.399346409151584	5.67308376515779	11.2756888640732	0.000785287094166971	0.0751896770242577	0.00770464339070575	214.339765433683	138.224679186253	398.424785518353	303.078021038938	313.924024164491	263.751361761471	-9.68296545871095	-9.95977129628111
PK7424_10:126744068-126745036	-0.518536846738614	3.06973114540711	11.2534696535034	0.00079474318377986	0.0754869323264653	0.0129930780570827	38.4317280545328	24.784077141088	71.4386944309898	43.2222940323791	44.7690546142311	37.6138753658751	-11.1666850003198	-11.5261073536531
PK8766_11:58210802-58211596	0.481578533031254	4.09474002491109	11.2487733011762	0.000796756550859719	0.0754869323264653	0.00929292427447726	47.6362417507318	30.719937666774	88.5484751932697	136.287067875127	141.164260748035	118.602792836385	-11.0027906974076	-10.6689858950188
PK29052_4:119395082-119395601	-0.525300453139976	2.9143304631974	11.2627918715496	0.000790761886407425	0.0754869323264653	0.0125466422610645	34.741624799809	22.4043818124293	64.57935783132	38.3923919771747	39.766308838432	33.4106895331716	-11.2369853906693	-11.6010959187101
PK31617_5:122561737-122562465	0.546966908749238	3.63945379850701	11.2551390045153	0.000794028757725519	0.0754869323264653	0.0143916489266154	32.3649454728144	20.8716949736725	60.1614750871275	101.081508348322	104.698828904011	87.9654202056053	-11.2934542909222	-10.914325720263
PK35265_7:63887664-63888109	-0.534259871154653	3.41400255173122	11.2159114420052	0.000810989691660738	0.0766342798426117	0.014996655412709	48.5991752934261	31.3409198711133	90.3384211206627	55.9511349797246	57.9534120923573	48.6910531895887	-10.9867031031251	-11.3570238265023
PK6578_10:86879576-86880610	-0.48550389123772	4.70942029645745	11.2065908016816	0.000815073233395724	0.0766979560239145	0.0120349399829394	114.358120093648	73.7479320755259	212.574224752013	148.170694937394	153.473157369006	128.944429651863	-10.2616577250642	-10.5981833784265
PK28601_4:89264487-89265120	-0.778410026139494	4.75790512359264	11.2046796708522	0.000815913098406603	0.0766979560239145	0.0415852505697334	133.895507568775	86.3473165640873	248.891234797334	138.177086779202	143.121916199527	120.24756753168	-10.1175117270979	-10.6570644420361
PK32736_6:38353691-38354859	0.499954259520252	4.52083085852086	11.199823811158	0.000818050989616949	0.076699185901826	0.0119659866612699	64.8613755061327	41.8281824782914	120.567359827833	184.363220648067	190.960875141558	160.440702159695	-10.7549205086498	-10.4083786232544
PK15073_14:29227795-29228419	0.500328844767208	3.46214978037028	11.1903925657936	0.000822219477953251	0.0768711898176457	0.00948501361639257	28.8617326878217	18.6125226621463	53.6495392376982	88.1493829536752	91.3039122057593	76.7113356249552	-11.3694767409713	-11.0226752128681
PK15218_14:38939199-38939547	-0.542814353778456	3.18983006570272	11.1764890794705	0.000828403824114586	0.0768711898176457	0.0146378166274563	42.1149279864017	27.1593206146045	78.285198811112	47.3623634030423	49.0572812322601	41.2167395081056	-11.0913407902713	-11.4675910291603
PK19275_17:7588831-7589510	0.520270668352773	2.52965782548526	11.1787980848466	0.000827373519971858	0.0768711898176457	0.011912060917257	12.9575658019334	8.35615067686152	24.0861296317532	46.5368281980254	48.202203279857	40.4983237227614	-11.8401236547951	-11.4794995078983
PK22186_19:12009363-12012721	-0.376648319435643	6.57981473628732	11.1803420585645	0.000826685304178267	0.0768711898176457	0.00770689371488693	397.350253675133	256.245551205546	738.613244611209	576.396661378425	597.023693221375	501.604846937395	-9.09312043062791	-9.35419315130737
PK31071_5:92788895-92789457	-0.495590251217248	3.51511906937075	11.1711524996097	0.000830790030632113	0.0768949429121215	0.0106576229102873	51.2060402215899	33.0220501441089	95.1841836313077	61.6727158428305	63.8797464499979	53.6702157791408	-10.9448701172912	-11.2883871026354
PK21496_18:62174456-62175513	-0.43035549096657	4.99398879115917	11.1470683345062	0.000841645784629362	0.077700480531371	0.00852199956929072	136.066053953684	87.7470711878075	252.925947983266	185.652850790874	192.296656214451	161.56299306409	-10.1041906372499	-10.4024903324519
PK1041_1:47344234-47344809	-0.464254401446085	1.32772828041415	11.122854491319	0.000852704545755945	0.0785206020105927	0.0127399504881164	12.0166640675507	7.74937647368138	22.3371374605769	9.63414124140936	9.97891030667561	8.3840387472294	-11.8793884537025	-12.2011850831274
PK33176_6:72552507-72553196	0.523623173612194	3.88341583507944	11.1145337693924	0.000856538534260397	0.0786729553974493	0.0132895503973372	39.3028517338863	25.3458524647969	73.0579798883762	119.012903949509	123.271920567713	103.570081975153	-11.1446797540574	-10.7817318275922
PK28935_4:110551371-110551952	-0.525924564470243	3.38136172263936	11.1035773049791	0.000861613601772281	0.0789382390435889	0.0137477340567397	47.443650217574	30.5957381145776	88.1904770395636	54.9984307954945	56.9666142693855	47.8619695592906	-11.0031024486403	-11.36764557769
PK24498_2:119398149-119399198	-0.442452407787553	5.27857376543225	11.0973729127844	0.000864500963473671	0.0790022564012888	0.00997899314943694	166.089224528995	107.108588694975	308.73442231301	225.892080085659	233.975893614096	196.580878842644	-9.92119896736943	-10.2278836063593
PK9909_11:100873554-100875297	0.497963815755218	4.43892621857861	11.0921284491501	0.000866949226201459	0.0790259247934194	0.0119423937276536	60.8801852384138	39.2607692574109	113.166937067669	173.905045253731	180.128441651482	151.339553906381	-10.804808295783	-10.4596460808714
PK20284_17:64614776-64615391	-0.501154485985665	4.04667037071184	11.0844736129195	0.000870535304842835	0.0791529292164025	0.012464463714463	73.3843996644985	47.3245600524813	136.410355948473	91.1707801777859	94.4334336799357	79.3406837695346	-10.6491000899957	-10.9964739089816
PK19154_16:96903118-96903745	-0.732513817951679	4.20528199850607	11.0775771172381	0.000873778960428657	0.0792482390316412	0.0384743461449153	90.0264664238515	58.0567932158114	167.345408367521	93.2000299449024	96.535302534511	81.1066230732044	-10.471767901782	-10.9795077894164
PK19675_17:28423926-28424898	-0.467631019681184	4.85241430899503	11.0581503944476	0.000882981838889983	0.0798821940812324	0.0110047447211889	125.215234990084	80.7495317106276	232.75593795492	165.359627696159	171.277216285014	143.90296873302	-10.1793357174829	-10.5034728403173
PK6055_10:69218712-69219783	-0.480597798802963	4.64998577323224	11.0287975811059	0.000897073160755784	0.0802288816342193	0.0119074615831241	109.61860575276	70.6914863994642	203.764193720634	142.204933373328	147.293904017088	123.752770649099	-10.2997274435358	-10.6328524527594
PK7620_11:5274793-5275847	-0.48071933347429	5.01418650170876	11.0133201300499	0.000904594698316405	0.0802288816342193	0.0123524042801446	140.548089371651	90.6374723529688	261.257365144594	184.586833968536	191.192490727464	160.63529996517	-10.0743974674461	-10.4076067180845
PK19142_16:96104643-96105136	-0.494321882435345	3.67732328534508	11.0331406112003	0.000894973971140306	0.0802288816342193	0.0112876711615482	57.0729485133981	36.8055362126391	106.089867292433	69.6307908473143	72.1226105199379	60.5956705258671	-10.8581388961563	-11.2007767152554
PK31795_5:130309086-130309596	-0.515949276479958	4.7321364987643	11.0185151814152	0.000902062990437927	0.0802288816342193	0.01471068470181	117.602218036102	75.8400048947586	218.604505807457	148.973482738479	154.304673874897	129.643049680514	-10.235478531466	-10.59310731777
PK33873_6:120916104-120917164	0.493225331510066	4.09508218572781	11.0307224451481	0.000896142170449677	0.0802288816342193	0.010894245184863	47.1273834324641	30.3917821439222	87.6025855404337	136.619780304593	141.508879682755	118.892333318555	-11.0088055576846	-10.6669278097677
PK38880_9:34422611-34423786	-0.473204335861287	4.67712259740538	11.0268333424158	0.000898024203204879	0.0802288816342193	0.0112255512022803	111.377746496358	71.8259313515492	207.034166849729	145.636630575304	150.848408535976	126.739179254618	-10.2849638978752	-10.6129641491062
PK41478_X:108747616-108748269	-0.522939061743602	2.57547352034187	11.0336649268702	0.000894720881016048	0.0802288816342193	0.0149776795570911	27.806090265225	17.9317538141279	51.6872617062464	29.0140636356468	30.0523659968621	25.2492700325262	-11.3960716873237	-11.7585454235759
PK42161_Y:90812031-90812628	-0.551337706749901	4.57035489179097	11.0159734365634	0.000903300764446872	0.0802288816342193	0.0174303821147308	107.086625994701	69.0586485121237	199.057631268257	131.301271457391	136.000041746752	114.263941110564	-10.3181148677197	-10.7002730446898
PK30391_5:32322119-32322723	0.505722645200444	3.69723350314152	10.9476144762553	0.00093724203739703	0.0829206515292172	0.0110513869015646	34.6902790310953	22.3712696533595	64.4839139138292	104.016537804745	107.738891838443	90.5196074518063	-11.2422822056595	-10.8917419799935
PK25135_2:160332303-160334760	-0.43948558074978	6.43827014760107	10.9229515338154	0.000949801664116686	0.0832202154384148	0.0114447829488381	367.741969884669	237.151588310179	683.575981250799	509.198994247959	527.421278609622	443.126583973623	-9.16794712284078	-9.47257531403424
PK28678_4:96772785-96773609	-0.501749040387329	4.15063976902609	10.9285884385898	0.000946916144020542	0.0832202154384148	0.0130871500898677	78.7296602825318	50.7716429239196	146.346376504297	98.3104571627199	101.828612395509	85.5539338127354	-10.5895478738081	-10.9373338065012
PK32215_5:146666329-146666996	-0.737565028424722	6.35606259374242	10.9230678381015	0.000949742038455178	0.0832202154384148	0.036162679356557	384.03087534022	247.65607275026	713.854560912979	428.107396758287	443.427723014199	372.557232913468	-9.12585135467772	-9.63709247460993
PK36995_8:31031619-31032262	-0.497033933504073	3.59738878090447	10.9228576179426	0.000949849814683405	0.0832202154384148	0.0112353990314587	54.1077097121106	34.8932957042608	100.577942657155	65.6161949546994	67.9643475958112	57.1019987314906	-10.8991938889461	-11.243711558597
PK9259_11:75760715-75761296	-0.495167846663371	3.84443279348415	10.9036430061578	0.000959753217524149	0.0832793555119452	0.0118579845077504	63.875385690584	41.1923316101178	118.734555821594	78.800499537496	81.6204680107921	68.5755403484984	-10.7650545595775	-11.1082787563962
PK19052_16:92323263-92324041	0.536015135053915	3.34442703582513	10.9056769129737	0.000958699999573022	0.0832793555119452	0.0138813518242399	25.7540638957312	16.608431069834	47.8728590708357	82.1248963883166	85.0638323093708	71.4685716327656	-11.4481700646064	-11.0766326850063
PK22323_19:24717425-24717972	0.521469118266933	3.14242887772204	10.9157286009543	0.000953512067817982	0.0832793555119452	0.0128482683592048	21.840554436224	14.0846642436539	40.5982445639413	71.1169754290364	73.6619799633114	61.889011448163	-11.5471043904596	-11.1856495413838
PK30627_5:53175850-53177070	-0.440717592140699	5.35063608500969	10.907607373544	0.000957701430202978	0.0832793555119452	0.0103564298786813	174.465543062026	112.510357889075	324.30471515253	237.792776578324	246.302470515091	206.937370201175	-9.87610408083724	-10.1815862372527
PK34890_7:35278306-35279135	-0.578660376450021	3.85061794216175	10.8922521179298	0.000965673422773955	0.0835921188054471	0.0197042402446357	66.8402694149337	43.1043431344077	124.245820423245	77.2652719487096	80.0303004987168	67.2395201192248	-10.7227049031867	-11.1238017116248
PK27601_4:9426590-9427687	-0.454107772792559	5.05703061509287	10.8764218957162	0.000973962261829703	0.0837877111617729	0.0106754841577885	143.273767723722	92.3952237203718	266.323983607195	192.203801449268	199.082040340085	167.263908462247	-10.0569144269506	-10.3716779493321
PK33135_6:71723069-71724136	-0.400418521805622	5.18161969945473	10.8746462287056	0.000974896492449361	0.0837877111617729	0.00732851031455227	153.09759453874	98.7304705054923	284.584972574051	214.558452219219	222.23667855647	186.717874678817	-9.99641966735629	-10.2739686367898
PK38820_9:26805824-26806954	-0.406940546851711	5.13364286725863	10.8758445250227	0.000974265934162478	0.0837877111617729	0.00770559972419625	148.627851285894	95.8479963835325	276.276404664434	206.990451732985	214.397848279787	180.131879339356	-10.0239651068845	-10.3060347995903
PK31329_5:109466516-109467147	-0.658723221343622	6.76293505519918	10.8667777357533	0.000979047254676712	0.0839445813588248	0.028511946249746	494.574852870966	318.944318303964	919.338878995151	586.7879539196	607.786850376796	510.647790892227	-8.88042794825727	-9.33702009190097
PK7959_11:19641102-19641572	-0.501449264792376	3.55683041513422	10.8617228522777	0.000981723213933957	0.0839745565245831	0.0126357288375494	52.7783781650165	34.0360286159187	98.1069189744418	63.2818778414403	65.5464942016312	55.0705768708928	-10.9227454317637	-11.2703235758484
PK13746_13:55171226-55172512	-0.455808115574034	5.21661569863595	10.813004638623	0.00100789593959076	0.0860095029111296	0.0111910749650912	159.912972531329	103.125611251553	297.253716096419	215.000038166386	222.694067175659	187.102161518559	-9.95606750766157	-10.272009617848
PK2517_1:109264278-109264817	-0.49986425680561	1.70642818301686	10.7978987800339	0.00101615368028453	0.0863061162287781	0.0170727778592319	15.6484428976189	10.0914592068872	29.0880578905413	13.7675872968324	14.2602765863457	11.9811389993303	-11.7426718122275	-12.089151312495
PK36512_7:141858061-141859109	0.574091341717336	4.06686520632939	10.7996638070686	0.00101518529427073	0.0863061162287781	0.0194122521863193	44.1371541120475	28.4634256036805	82.0442073588251	137.269898934339	142.182263571611	119.458094152396	-11.060462391272	-10.6625325963767
PK8534_11:49270977-49271344	0.477707429310888	1.59786792467016	10.7931610061276	0.00101875769244158	0.0863241700095391	0.0117165893344391	5.392460363485	3.47752131882368	10.023757651272	24.0673659051937	24.9286448753306	20.9444436444004	-12.1865043079943	-11.8553827502349
PK11018_12:32623691-32624340	-0.474599105336006	3.85604126140627	10.7641219590092	0.00103486647710004	0.0870759329227975	0.0100125970852861	63.8222795496459	41.1580842119314	118.63583964184	80.3043494462084	83.1781349556404	69.884254388362	-10.7652686613326	-11.0942356930925
PK20784_18:8693685-8694844	-0.496011694675563	3.75698933014068	10.7720608096192	0.00103043715421552	0.0870759329227975	0.012620345795559	60.2397571543913	38.847766255953	111.976479377747	73.617781149708	76.2522799553584	64.0653187635762	-10.8155180768411	-11.1593271845302
PK39080_9:46488503-46488824	-0.519532637537416	2.72752775299864	10.7679467343656	0.00103273012149912	0.0870759329227975	0.0133975335884856	30.6431223321728	19.7613156152315	56.9608696645984	33.1824159457061	34.3698876925084	28.8767471894345	-11.3243612544399	-11.6844738373578
PK12671_12:110973545-110980358	-0.365679289222461	8.25826407909345	10.7236341821534	0.00105775717163405	0.0883839366307278	0.00850673272766113	1262.04725226287	813.876399505069	2345.95248706865	1857.61351991236	1924.09040257766	1616.57415415306	-7.95984909145605	-8.21331865976976
PK14556_13:109908401-109909861	-0.447634339212159	5.33574039913479	10.7309955468245	0.00105355749012623	0.0883839366307278	0.0109178928399201	172.98477057771	111.555428685069	321.552185969384	234.590875592015	242.985985739478	204.15094001904	-9.88333175180571	-10.1936082319524
PK28611_4:90245850-90246361	-0.508653104119357	1.98405474453927	10.7276548974195	0.00105546124686049	0.0883839366307278	0.0137997681383689	18.7294166399404	12.0783355396665	34.8151160497605	17.8509202157937	18.4897363720785	15.5346286724173	-11.6380969559246	-11.990668420928
PK20815_18:11288377-11289038	-0.558818831936002	5.32721108933308	10.7153823277222	0.00106248501330339	0.0885739527141168	0.0195854751573927	179.555191151443	115.792599860867	333.765591179369	223.965263240362	231.980123363815	194.90408101656	-9.84806668578217	-10.2354103835824
PK3800_1:164899858-164901262	-0.443379236859989	5.31109264784185	10.6913557804973	0.00107637293594996	0.0894157881172788	0.0107079199340722	169.889159575036	109.559112990385	315.797919385705	230.980397130067	239.246302063148	201.008948370537	-9.90041392679961	-10.2077409947479
PK7043_10:108568013-108568545	-0.558031001824612	3.2974721401996	10.6893554745046	0.00107753740840004	0.0894157881172788	0.0178095649373106	45.7015590992234	29.4722882243531	84.9521965516762	51.3780965145399	53.2167220719835	44.711400958637	-11.0275079688096	-11.4143055843893
PK23876_2:69994072-69994797	-0.489171683919758	3.73552648676141	10.6774252138855	0.00108450908916762	0.0897879004396412	0.0112574402019286	59.1873156887529	38.1690616597442	110.020151934871	73.0290684760754	75.642499506912	63.5529959998714	-10.826614789778	-11.1656827632967
PK9895_11:100626223-100627702	0.427812385526413	4.94559217214258	10.6725247736291	0.00108738596088202	0.0898200710067694	0.00844957068996134	91.3471311715108	58.9084712079396	169.800321797901	242.526137740176	251.205220568225	211.056542049624	-10.4600959016986	-10.1635589528624
PK38244_8:117747522-117748190	-0.734416480120881	8.16675343035465	10.6680051007881	0.00109004614064029	0.0898342363897094	0.036232507532887	1323.19521863533	853.309857023434	2459.61718823849	1502.9071768189	1556.69047618622	1307.89363454417	-7.91298361172881	-8.42204232428135
PK30784_5:66610682-66611362	0.518986707576755	3.47457197032573	10.6579593593973	0.00109598244418079	0.090117718194975	0.0131611215383192	28.749753668706	18.5403089785979	53.4413873971684	89.4458484851615	92.646773279748	77.8395749747904	-11.3707939817425	-11.0110598086376
PK1046_1:47615602-47616676	-0.520880127284502	1.78197291726782	10.6477408511244	0.00110205439469617	0.090206026043872	0.0192525679457699	16.6251936976955	10.7213519648284	30.903687982503	14.7766574165037	15.3054574659934	12.8592746597909	-11.7031979185391	-12.0642445101761
PK27728_4:20343048-20343847	-0.468301639245212	4.24438764378291	10.6478250483684	0.00110200422497848	0.090206026043872	0.0103887102352886	82.7632539250742	53.372850339072	153.844209109677	106.937126364978	110.763997092245	93.0612276170224	-10.5446680823249	-10.8692700432193
PK21659_18:73931698-73932358	-0.488995628727387	3.68200007400732	10.6310297962634	0.00111205771160607	0.0905839271219288	0.0113368244445463	57.0916825624321	36.817617535544	106.124691019393	70.1366465438402	72.6465688569878	61.0358876302158	-10.8562051124206	-11.1951510537792
PK28663_4:95317809-95318273	0.495366342217308	3.26620183864959	10.6301639582934	0.00111257850215089	0.0905839271219288	0.00988380054003012	24.7949480577304	15.9899108491839	46.0900096715674	76.8147977056248	79.5637055054974	66.8474983070037	-11.4712633076525	-11.1279015242003
PK39944_9:99893645-99894215	-0.514524532665927	2.31385816954972	10.6274714001521	0.00111419961886407	0.0905839271219288	0.0130205710658965	23.2609540856717	15.0006598614709	43.2385498966288	23.7490894336661	24.5989785062673	20.6674659457396	-11.5048626534025	-11.8615038825488
PK42129_Y:79968872-79969145	-0.489441094754628	1.6111200585976	10.6183104191046	0.00111973311612074	0.0908292276238436	0.0151209790906547	14.5929122318824	9.41076242928516	27.1259880979707	12.7358722977816	13.1916404537002	11.0832968033948	-11.7766439384367	-12.115898653316
PK21566_18:67210987-67211299	-0.512768528593455	3.61299734718548	10.6140462951102	0.00112231824409784	0.0908311865548173	0.013484869802601	55.0885545550597	35.5258286524694	102.401182947579	66.0823033042698	68.4471361803883	57.5076260069564	-10.8836491531473	-11.2390732130217
PK35417_7:75224823-75225257	-0.496961603575775	1.86580362514266	10.609978651548	0.00112478988253881	0.0908311865548173	0.0128488925722641	17.2237018829471	11.1073214172506	32.0162230030455	16.1508292812448	16.7288056856841	14.0551373600202	-11.6860930630781	-12.0305605974432
PK42162_Y:90812856-90813426	-0.512073106889341	2.86086893923974	10.6022096568978	0.00112952590112491	0.0910100367252361	0.0131224537585376	33.3462069974946	21.5044966340284	61.9854899250512	37.0097229625929	38.3341593884086	32.2074322523855	-11.2660376123552	-11.6209796426361
PK33551_6:97487648-97488400	-0.459119615786189	4.32691656421861	10.5862699700509	0.00113930607109881	0.0915936107983383	0.0102859539708049	87.3407649385327	56.3248223636127	162.353100775463	113.891319319809	117.967054013739	99.1130615820897	-10.4999805485666	-10.8182180157885
PK9486_11:86573665-86575355	-0.410376284276547	5.64783778721571	10.5688766308898	0.00115007594988789	0.0922539812513405	0.00922489071406363	211.687909827799	136.514535062367	393.495392230728	296.642676486673	307.258383245341	258.151051705183	-9.69511007166845	-9.97956123608341
PK31072_5:92854759-92855426	-0.464941741952908	3.83149715284458	10.542782851705	0.00116642661045603	0.0931515516761752	0.00944319160123224	62.5133964718089	40.3140040518161	116.202826530621	79.2291809378204	82.0644902787645	68.9485971036856	-10.7822542965103	-11.1045273540696
PK33442_6:90624366-90625860	-0.500431198115536	5.54030487303549	10.5467572720262	0.00116392109166014	0.0931515516761752	0.0153484447407797	202.92245981293	130.861820486623	377.201763584266	265.599100896585	275.103876823897	231.135614202445	-9.7340759849539	-10.0809484589919
PK17333_15:84411959-84412917	0.460514012784415	4.27036109257825	10.5348273489842	0.0011714582544519	0.0933468622758285	0.00948941099236672	54.6331744442647	35.232160468243	101.554701089181	152.766880764724	158.233823107079	132.944225700126	-10.8909489575735	-10.5717449680037
PK29931_4:155468370-155470979	-0.403237186044406	6.92955164397202	10.5178567782696	0.0011822652064758	0.0937939058421034	0.0101184958409138	509.974521816175	328.875346712151	947.964504222154	727.369738339694	753.39951914802	632.988028407813	-8.85077711186518	-9.13027983046879
PK36368_7:132558007-132559330	-0.4322759172306	5.0530843256542	10.5193671381377	0.00118129932523015	0.0937939058421034	0.00972014887165887	141.82478911538	91.4607979367074	263.630554368429	193.380452391991	200.300799119458	168.287880069944	-10.0666889378803	-10.3663197711326
PK19394_17:14545755-14546139	0.499138481111667	2.97288081017631	10.5095133769908	0.00118761526326413	0.0940117284167664	0.0103271456576096	19.4390574983593	12.5359728791212	36.1342296833812	62.7384353601694	64.9836039925766	54.5976501506283	-11.6220996454728	-11.2761232145812
PK5360_10:40283706-40287346	0.395646881231853	6.45416180137546	10.5025937287004	0.00119207094336741	0.094157953704012	0.00910881501805232	271.714480103685	175.224820119586	505.075589863126	688.009980535902	712.631226160127	598.735496060645	-9.45824593706112	-9.18400441683793
PK20253_17:63012081-63012781	0.498559058450218	3.98118360275973	10.4897121042745	0.00120041074828271	0.094510100590077	0.0120285704189084	43.3681838853478	27.9675275948613	80.6148095192645	126.476813680277	131.002935078931	110.065493119803	-11.0771229413678	-10.7315481356604
PK39676_9:77652425-77653366	0.459115259427056	4.32265368400571	10.4876278197624	0.00120176569163214	0.094510100590077	0.00957908737299631	56.9130980260983	36.7024508972284	105.792729726809	158.455752096673	164.126277384554	137.894923066909	-10.8585938443063	-10.5403593966823
PK24495_2:119352995-119357192	-0.375881490268705	7.47120143275146	10.4719451617742	0.00121201036586499	0.0950423472812225	0.00894690785969503	734.806921534077	473.866577148566	1365.8934893264	1071.40689561142	1109.74845036588	932.38376953054	-8.49329581165325	-8.75383700685767
PK34090_6:136405503-136406349	-0.564441820698141	3.76134817991407	10.4692200348702	0.00121379954280532	0.0950423472812225	0.0216818957487868	61.7184884039434	39.8013790965683	114.7252142182	70.9070457114625	73.4445376641086	61.7063216948958	-10.796355500466	-11.1875967570731
PK27736_4:21253958-21254447	-0.481955104541471	2.06239300817751	10.4647845927966	0.00121671734100829	0.0950646014250568	0.0124677490970024	19.4818642789206	12.5635783656631	36.2138009301321	19.2404672333943	19.9290099625409	16.7438714834513	-11.6245568118795	-11.9586226337489
PK20355_17:69237084-69237363	0.514566619751636	2.72755307323377	10.4535299645493	0.00122415294797901	0.0954389826418969	0.0134713504065153	15.5363814188076	10.0191923462489	28.8797527700708	53.24864622419	55.1542116010498	46.3392327343346	-11.7474401706427	-11.3907697689516
PK34229_6:147064579-147065506	-0.445858609479857	4.98236813438517	10.4442853585046	0.00123029497935094	0.0957111160983426	0.0106391010740011	135.785173008286	87.5659350440379	252.403833338791	182.99107790543	189.53962865849	159.246605287672	-10.1061095725436	-10.415155210633
PK20467_17:78199552-78201748	-0.37912896751971	6.28307763891372	10.4308440313365	0.00123928095522974	0.0958877868705461	0.00829701351316849	324.368104733236	209.180396947279	602.950611128294	468.517506953403	485.283956487992	407.723826506619	-9.2889930506529	-9.55178522555779
PK24250_2:98661961-98663272	-0.704402276981101	12.7160284896712	10.4289758747223	0.00124053512670153	0.0958877868705461	0.0339583271401825	30465.5128657128	19646.7777856682	56630.7208775212	35557.2394798274	36829.6970774197	30943.4194572569	-4.78601637969547	-5.27427083196492
PK25003_2:154389021-154391651	-0.39720171128094	6.99932516216382	10.4327808183441	0.00123798206401691	0.0958877868705461	0.0098873952695932	534.023543672848	344.384220318296	992.667951367317	765.32501773562	792.713072817838	666.018324014192	-8.80577338396153	-9.0810926302495
PK34194_6:145839271-145840152	0.497325805882413	3.96670489264112	10.4094427565518	0.00125372570423876	0.0967002921921078	0.0124426616839802	42.633964291407	27.4940397769597	79.250007781951	125.103504780442	129.58048070636	108.870381408275	-11.0855159550358	-10.7407959748687
PK14521_13:107923010-107923817	-0.472124271810887	3.88910296780987	10.3555876407861	0.0012908336767218	0.099350156137797	0.0107995367734722	65.2134403219484	42.055224091967	121.221794381525	82.3685842821741	85.3162408608642	71.6806391843135	-10.7476264452358	-11.0748780531154
PK31808_5:131222880-131223340	-0.486701271642679	3.30220369104522	10.3243352829017	0.00131287535651248	0.100831620731981	0.0112940336227454	44.2057756304769	28.5076786490778	82.1717642482659	52.763875109461	54.6520923823326	45.9173643282585	-11.0589356939804	-11.3962913081945
PK16221_14:122568665-122569381	-0.701585873853795	6.28355590405392	10.3141061605839	0.00132017220379146	0.101176764416689	0.0347309824835872	359.546870413504	231.8666847226	668.3425468832	410.867447147758	425.570821548436	357.554296801871	-9.18959806434992	-9.67590033473236
PK17058_15:75883997-75884805	0.505716693997305	4.18477484230364	10.2878582048648	0.00133908432238147	0.101548165514714	0.0138249707574036	50.1805944079102	32.3607546615279	93.2780369694909	146.000067269306	151.224851239141	127.055457296253	-10.9610071238204	-10.6104710232141
PK27088_3:123676529-123679740	-0.542753584254674	5.1183593097173	10.2901451244174	0.00133742570565781	0.101548165514714	0.0193112771981705	154.144457796626	99.4055777945217	286.530930983338	193.343385217691	200.26240545277	168.255622641099	-9.99026609277879	-10.3664742094437
PK29903_4:154705234-154706483	-0.462048076673595	5.09675130419085	10.2935474167759	0.00133496199845971	0.101548165514714	0.0124125289717088	147.677406827625	95.2350682128649	274.509674031568	197.03340800608	204.084480042734	171.466837139703	-10.0297430432845	-10.350010364914
PK30741_5:64144243-64144995	-0.500598887845056	4.17415892754884	10.292774522399	0.00133552127207252	0.101548165514714	0.0140750288217917	80.0323435046624	51.611724884894	148.767865033622	100.325344779004	103.915605132807	87.3073745629739	-10.5736455160505	-10.9206342237518
PK41405_X:99054376-99054986	-0.510333915460923	3.58608859726243	10.299944681243	0.00133034197052971	0.101548165514714	0.014911150743782	53.9889388121813	34.8167020329643	100.357165750758	64.4967153641875	66.8048061126683	56.1277800618241	-10.9032745390409	-11.2570110536868
PK8593_11:51455393-51456065	-0.547979845544053	4.34503723961576	10.2738826002992	0.00134926564420895	0.101679419538644	0.0187740740948502	91.9599320931672	59.3036578436514	170.939424825668	111.945187468286	115.951277547037	97.4194550175258	-10.4520738480941	-10.8319045330367
PK21415_18:57834284-57834636	-0.56786084811381	4.12345171655072	10.274497796844	0.00134881582489352	0.101679419538644	0.0207381488288396	79.9520915280208	51.5599715217096	148.618688904236	94.6886933337358	98.077239492021	82.4021211586918	-10.572580395016	-10.9661915408365
PK32186_5:144767207-144769361	-0.591054466356984	8.07033936042789	10.2787802119056	0.00134568881274447	0.101679419538644	0.0241940864035745	1187.91940253804	766.07239903764	2208.16017136003	1491.73837369259	1545.12198431573	1298.17406786721	-8.01969053585	-8.4293782727627
PK8443_11:45756526-45757354	0.470804010134122	1.64164874699421	10.266105263091	0.00135496538872756	0.101896220076872	0.0133622070690616	5.69652597387069	3.67360892469604	10.5889690358992	24.7381964559302	25.6234818856086	21.5282288712586	-12.1684326402065	-11.8420961679857
PK6521_10:84636414-84637241	-0.434333711277328	4.54470038099282	10.2489498396475	0.00136762434745995	0.102078773865507	0.00911345853271494	100.215465993407	64.6275347386503	186.285197537919	134.567928207529	139.383599647295	117.106724507733	-10.3784507278918	-10.6795079152859
PK7700_11:8467791-8468975	-0.416804423946134	5.06617981765518	10.2563196791611	0.00136217155078959	0.102078773865507	0.00905179616017635	142.379448175574	91.8184897093843	264.661580583497	196.518170924984	203.550804597243	171.018455956194	-10.0632914534274	-10.3521982647306
PK21511_18:62890597-62891090	0.545380129140213	2.65997454501259	10.2474934596262	0.0013687045059397	0.102078773865507	0.0173333960783301	14.5681007188069	9.39476183589059	27.0798672964689	51.1181002513324	52.9474215369792	44.4851411716725	-11.7954542355425	-11.4174255366956
PK40018_9:104632208-104632629	-0.514836760964074	2.70827218000081	10.2519560759173	0.00136539743000519	0.102078773865507	0.0150880178296592	30.2080805201537	19.4807633118487	56.1521935876487	32.7497115358798	33.9216984469117	28.5001894405728	-11.3357404082641	-11.692598057575
PK16883_15:59621827-59622342	0.496081499203373	3.48114217519128	10.2389112311478	0.00137508728103924	0.102165562590505	0.011692389925189	29.3661133782979	18.9377906262487	54.5871056664752	89.2178063054255	92.4105703426411	77.6411229879448	-11.3575097492477	-11.0136522567469
PK18982_16:89608005-89609292	-0.432877845836592	6.42560160327242	10.2383190483388	0.00137552880901419	0.102165562590505	0.0119428369801175	363.754542844756	234.580153083237	676.163965286645	505.999497001214	524.107283594218	440.342245627714	-9.17854868205219	-9.47859674042068
PK10794_12:16190597-16191168	-0.470388991719462	3.89518727240492	10.2139001119142	0.00139386095936282	0.103314577104969	0.0108144490345888	65.4343420178126	42.1976804671559	121.632416790378	82.916036914013	85.8832847284372	72.1570557078623	-10.7444244017105	-11.0704732050872
PK29419_4:135801200-135802620	-0.426875759431473	5.24051513599044	10.2068483595895	0.00139920084513744	0.103497854317472	0.0100331838235932	160.851844957255	103.731076782449	298.99893609408	221.238792074778	229.156082223733	192.531390049854	-9.95053261047029	-10.2464203395696
PK2045_1:90988682-90989495	0.476269774392963	1.94781664684219	10.1701344254215	0.00142733868313746	0.104131098700334	0.011788403716251	7.77211277661553	5.01212545872384	14.4471669070926	30.6575959473929	31.7547140436755	26.6795416300378	-12.0595811822955	-11.7294561309891
PK4065_1:176426932-176428402	-0.399373185628885	5.43700433255121	10.1715064464797	0.00142627692092743	0.104131098700334	0.00862351247599327	182.396122998185	117.62467657473	339.046448230883	256.954530502712	266.149950320368	223.61274202118	-9.8343484888622	-10.1111728864721
PK9093_11:70640270-70641727	0.423149734067538	4.96671509113289	10.1881011949364	0.00141349793920951	0.104131098700334	0.0088752610178105	93.1331176631951	60.0602286027681	173.120197059723	246.065639568207	254.871387628391	214.136766817822	-10.4438106023944	-10.1505055572707
PK9809_11:97798730-97800369	0.471174576342464	5.08089951997904	10.1656175288035	0.00143083981924719	0.104131098700334	0.0127883734710602	98.6666644778133	63.6287345758203	183.406212808173	270.019369761832	279.682330204682	234.982319841357	-10.3924835811535	-10.0658902520102
PK13191_13:23517103-23518438	-0.430348052171587	4.82668013507878	10.17889738467	0.00142057105715213	0.104131098700334	0.00973601146528724	121.470188543865	78.3344042958947	225.794470379959	164.872922990951	170.77309428001	143.479417634414	-10.2077752491234	-10.5060697881456
PK17849_16:6607376-6608119	-0.517824860637742	3.29649952730171	10.1688036779675	0.00142836926960046	0.104131098700334	0.0145621081258253	44.6827667082645	28.815283439857	83.0584175833441	52.1192564729066	53.9844053103869	45.3563898220068	-11.0466232794956	-11.4055521216705
PK22988_2:6058597-6059056	-0.537436742465615	3.08555483495224	10.1714725863372	0.00142630311455716	0.104131098700334	0.0172836198954124	39.2866637657156	25.3354130733823	73.0278889356622	43.9559160331991	45.5289301404192	38.252304378547	-11.1429099749787	-11.5154327377481
PK34324_7:5047606-5048336	0.491834355439929	2.69524356537859	10.1754747050562	0.00142321051451982	0.104131098700334	0.0104550014231387	15.4502111199289	9.96362234087081	28.7195753863767	51.6441456977274	53.4922921378221	44.9429282535583	-11.7519413367021	-11.4110277399264
PK10259_11:115859005-115860450	0.452192359872141	5.02485403849857	10.1212784813776	0.00146567297159939	0.106311735743881	0.0112486177369325	95.8397650238834	61.805707153351	178.151439825031	258.439068049791	267.687613788028	224.904649624001	-10.4193172398121	-10.105881380496
PK18838_16:76644199-76644918	-0.480897663881394	4.48651491974592	10.1199952796035	0.001466693752956	0.106311735743881	0.0133252975985819	98.1102155735245	63.2698885580353	182.371859547151	126.582072438744	131.111960645758	110.157093760417	-10.3976426094159	-10.7309754692732
PK21201_18:39240408-39241506	-0.432519831131723	4.64098690036796	10.0998030869661	0.00148285168152407	0.107267529354658	0.00975449071596014	107.162461392871	69.1075536864008	199.198597654917	144.343867996967	149.509382929666	125.61416237183	-10.3206050043009	-10.6204049057861
PK3372_1:145819132-145820395	-0.472192762743313	1.4443927482025	10.0757354041789	0.00150234647924272	0.108460401722449	0.015242299973646	12.9433021399391	8.3469522432475	24.0596156694033	11.0268149821639	11.4214225137542	9.59600256550397	-11.8340959759143	-12.1613950580907
PK19863_17:35076848-35078480	0.468672484262549	5.11429148951753	10.0688656770268	0.0015079584216573	0.108648253785556	0.0128424604876243	101.198663214598	65.2615847022719	188.112810539093	276.175674105594	286.058945133572	240.339797260931	-10.3701928102026	-10.04533379913
PK12814_12:117588134-117589363	-0.530137997111101	5.22762329854654	10.0358836238646	0.00153519885713003	0.110390583955822	0.0186406177668133	165.851288623546	106.955147199269	308.292135918306	210.813522650341	218.357732282358	183.458877968643	-9.92201695396306	-10.2894806119683
PK28255_4:57771421-57772115	0.487885746422331	3.56966007480257	10.0262653386229	0.00154323623446352	0.110747909255327	0.0116072213354419	31.5621707461727	20.3539969215898	58.6692398612718	94.6173295142848	98.0033218344323	82.3400173330954	-11.3051441119594	-10.9669674823914
PK14168_13:80938800-80941709	-0.357713832186829	6.31824971055392	9.98254635941237	0.00158030993479563	0.113183428008567	0.00752172950349357	329.53533683459	212.512671749602	612.555703946883	483.68385327477	500.993048334228	420.922224996534	-9.27355282733494	-9.52150116156254
PK37722_8:84774825-84776387	0.431506460011232	4.96417309121836	9.95179288638198	0.00160692822723969	0.114861956868656	0.00984934291983421	92.7310752537075	59.8009571467308	172.372861816329	246.410211025258	255.228289979933	214.436627529297	-10.4484065806714	-10.1493090945212
PK17673_15:101142273-101145016	-0.402572137137088	6.89073775624756	9.94661888465886	0.00161145095000612	0.114957598700338	0.0107104482715998	496.370670334072	320.102415553033	922.677028526668	708.197262596546	733.5409338311	616.303326005905	-8.87706171375833	-9.15610345558689
PK9467_11:85603628-85604261	0.51573806694236	3.28138191411998	9.93352638401708	0.00162295311249124	0.115549780082044	0.0153069965814969	24.6298073023392	15.8834139148034	45.7830383080691	78.2161094076329	81.0151647934233	68.066979245905	-11.4717382127377	-11.1142558257292
PK33796_6:116656145-116657307	0.472927224695886	4.16611757931793	9.92492729037173	0.00163055289611852	0.115862338368485	0.0116394971254291	50.2068769761929	32.3777039175921	93.3268922372463	142.672724802813	147.778435912572	124.159862612165	-10.9578260896671	-10.6300179172591
PK4171_1:180678735-180679572	0.515943567640656	3.86905511094146	9.85177697245466	0.00169667791130935	0.117996882545869	0.0157243994238997	39.1852695113122	25.2700253546924	72.8394125510691	117.666540214893	121.877375624762	102.398419090416	-11.1485781325079	-10.7909533032697
PK4339_1:187497915-187498699	0.473051582436205	1.86586720525022	9.84725036475925	0.00170085795601077	0.117996882545869	0.0139374449498015	7.19097750506765	4.63735955230889	13.3669254714676	28.9358935234541	29.9713984753481	25.1812430820097	-12.0886022781292	-11.7607079075041
PK6336_10:79645101-79647095	-0.446707226661957	6.12280098529784	9.88224860298866	0.00166880877611871	0.117996882545869	0.013157790582857	296.710636321046	191.344487261348	551.539614676883	407.393990979699	421.973063669795	354.531547771097	-9.37429094668054	-9.68392480137702
PK13931_13:65351821-65352182	-0.510908531379165	2.43059651835488	9.86731450057461	0.00168240897057451	0.117996882545869	0.0152618170904211	25.0779120399027	16.1723903138689	46.6159963622699	26.3640427635538	27.3075110138594	22.943109357084	-11.4568934834079	-11.8110282914574
PK16478_15:25948124-25949246	-0.451783451436434	4.95787605466556	9.87943414362118	0.00167136330423463	0.117996882545869	0.0122922508891764	133.793461722881	86.2815086432734	248.701547203989	179.153443547072	185.564660045068	155.906932933702	-10.1206837353434	-10.4338361609302
PK22613_19:43694407-43695033	0.480913517570436	3.29958510868451	9.87492640605851	0.00167546298337044	0.117996882545869	0.0110323212832182	25.5434731627666	16.4726240885921	47.481403162298	78.2571078515768	81.0576304148604	68.1026578325054	-11.4476516641523	-11.1143078153552
PK25381_2:173257479-173258392	-0.43744815541406	4.58396451785563	9.86141104405301	0.00168781605252492	0.117996882545869	0.0102586017540853	103.168768122315	66.5320774560618	191.77493372803	138.321389807067	143.271383280811	120.373146153234	-10.3534200389681	-10.6566359945345
PK27247_3:138073997-138074736	0.468133184129465	3.80069667786009	9.86398839743159	0.00168545324615425	0.117996882545869	0.010508524977814	38.1182138009747	24.5818962390482	70.8559194663064	110.387373732592	114.337715616247	96.0637793642685	-11.1680008617715	-10.8435156650656
PK28028_4:43511603-43516350	0.415208579897281	7.08226096077382	9.85354469832568	0.00169504835220032	0.117996882545869	0.0116083423800995	419.073275315523	270.2544202137	778.993013714581	1071.53390079383	1109.88000057799	932.494294832561	-9.0415325344798	-8.7537318779797
PK33619_6:103648772-103649568	-0.805164413012183	13.8396261853051	9.84137764695606	0.00170629660507712	0.117996882545869	0.0468795897780285	68118.4972476057	43928.6541610646	126621.850130311	74149.4770301881	76803.0031977098	64528.0230931044	-3.98160391809061	-4.53970136085721
PK34366_7:8332237-8332744	-0.535506338862455	2.09804876978684	9.84902883919968	0.00169921440090331	0.117996882545869	0.0243969222572672	20.6052034374662	13.2880038799541	38.3019163220767	19.5581454683036	20.2580566863855	17.0203285712073	-11.5805606595869	-11.9517453685414
PK36445_7:138593164-138593885	-0.648888398557909	5.33348492621256	9.84131241708087	0.00170635711247316	0.117996882545869	0.0312065708529184	186.190177542891	120.07140861811	346.099014352531	216.80281749541	224.561361081392	188.671016631693	-9.8145947496973	-10.2643699136558
PK37751_8:85512965-85514622	-0.367607133596408	5.642898887344	9.87889661597962	0.00167185163854239	0.117996882545869	0.00726671624100738	207.613585154372	133.887060782242	385.921846879226	300.479780671041	311.232802711873	261.490262679237	-9.71292494378054	-9.96773079198662
PK38610_9:13246753-13247543	-0.436665579180214	5.24001797090574	9.84855425484393	0.00169965282468231	0.117996882545869	0.0115213375733685	161.432070152282	104.105255793404	300.077485836882	220.172584608147	228.051719270024	191.603531044176	-9.94808940629929	-10.2507629213556
PK41911_X:170757912-170758620	-0.831018679651946	7.22402125758516	9.8320530060001	0.00171496826075066	0.118170184178853	0.050988252414085	714.107248363734	460.517651075788	1327.41596824436	752.61215905481	779.545269550435	654.95505463738	-8.52126412974247	-9.09728238453587
PK41970_Y:11857598-11858609	-0.844819453422564	7.62438284259798	9.83157863713883	0.00171541060225833	0.118170184178853	0.0525306336503068	935.993845476871	603.609175131701	1739.8691576249	980.197474915767	1015.27499337175	853.00945914179	-8.25508911362705	-8.84067333584909
PK8128_11:28529744-28530847	-0.508040385688216	2.49723551686538	9.80987262601306	0.00173577527591183	0.119345295494456	0.0145122789636534	26.1660537978874	16.874117523014	48.6386851790716	27.9160151128652	28.9150225173915	24.2937015879025	-11.4274240411199	-11.7795708020702
PK26772_3:99817878-99818768	-0.411580264880783	4.79779177552107	9.79564960631313	0.00174925205992098	0.11981546794491	0.00880156654882146	118.255646108025	76.2613914043038	219.819128483192	162.814045562052	168.64053750296	141.687695081552	-10.231666303396	-10.5169520035722
PK27127_3:128936403-128937099	-0.521403829537673	3.74794076671238	9.79896764009453	0.00174609866038086	0.11981546794491	0.0167008638659784	60.7324314417845	39.1654849264968	112.8922853967	73.1051948098936	75.7213501110408	63.6192443676733	-10.8029364917705	-11.1643460861477
PK8523_11:48833485-48834916	-0.416052758935567	5.35955252137907	9.79003963793541	0.00175459680544534	0.119828052003865	0.0102537840399349	174.026292794346	112.227091612237	323.488216201272	241.702343636544	250.351946024566	210.339641444628	-9.87839507369513	-10.1667808705155
PK37995_8:104817016-104817588	0.478240534741468	3.23269699317498	9.78849114063193	0.00175607500651148	0.119828052003865	0.0104024670895744	24.3823184203791	15.7238118398367	45.3229943936158	74.6436019608291	77.3148109696329	64.9580315869243	-11.4810684505172	-11.1495773722317
PK14895_14:19415441-19419830	-0.569830410867081	11.6156168958882	9.76682640773174	0.00177688907431301	0.120430348653219	0.0237934665628733	13701.6341154034	8835.98979450703	25469.2386297753	17551.6256215982	18179.7311691329	15274.1698093287	-5.58456325253641	-5.97953959522625
PK16893_15:59727752-59728610	0.496540951204919	3.7045415107111	9.76542210836664	0.0017782468302675	0.120430348653219	0.0135019294673801	34.946024766731	22.5361964563257	64.9593060542551	104.224893553847	107.954703842862	90.7009274708829	-11.2343990813844	-10.8902231210241
PK27434_3:152654512-152655259	0.476108471338556	3.43301656653523	9.77560111860602	0.00176842894609253	0.120430348653219	0.0108971525892516	28.49825274261	18.3781195931877	52.973885707341	85.7100274225581	88.7772614705091	74.5885048734971	-11.3744729651229	-11.0444597205738
PK35621_7:88624159-88624539	-0.465679774706641	2.27759840629633	9.76605945157539	0.00177763048059685	0.120430348653219	0.0116942923505307	22.2257774882784	14.3330891342831	41.3143151987156	23.4339890760297	24.2726019120628	20.3932522362358	-11.5447435126231	-11.8675281355048
PK24401_2:112484871-112485367	-0.459260361866912	3.31259477867504	9.74409692960195	0.00179899490916947	0.121157541966873	0.0097396947755881	44.0043799299931	28.3778014140601	81.7974004963637	53.9572651465037	55.8881892841865	46.9559030065288	-11.0634039708196	-11.3817389957906
PK37114_8:41173036-41173930	-0.422085814734264	4.6584165630546	9.74403682759828	0.00179905373006743	0.121157541966873	0.00954943605357582	108.02291483303	69.662447923968	200.798048772399	146.809165625652	152.062904130929	127.759569038021	-10.3133839816722	-10.6059515741096
PK41652_X:136741060-136742330	-0.425423533077085	5.55194035112493	9.74751415373073	0.00179565372865214	0.121157541966873	0.0111908788091563	199.13609422935	128.42004694538	370.163490063348	275.653319531615	285.517897487351	239.885222132926	-9.75220607799168	-10.0470872004879
PK13419_13:37559716-37563221	-0.360100014778417	6.80986809305914	9.72347657599736	0.00181929054692441	0.12206492727199	0.0084344699069874	463.406228223664	298.844113688021	861.401181037532	681.151988385985	705.527812702396	592.767380120434	-8.94406575025125	-9.19366806021451
PK23684_2:52256396-52257027	0.441355067141107	4.26116838185705	9.72347672604748	0.00181929039839601	0.12206492727199	0.00926296729505926	55.1096405036154	35.5394266820677	102.440378495422	151.207999448096	156.619155390717	131.587620992613	-10.8865300903931	-10.5806060699784
PK9588_11:89081421-89082324	-0.620306151883554	8.41501829731866	9.71676141787896	0.00182594992617704	0.122101984062433	0.0283024262149193	1519.79946150265	980.097148882252	2825.074354518	1871.99110074691	1938.98250203727	1629.08613542755	-7.77574578795654	-8.20570924821861
PK9970_11:102466695-102467706	0.429059103831868	4.56173895410644	9.71609911271635	0.00182660806697824	0.122101984062433	0.00912380823387292	69.0591597583835	44.5352740923298	128.370397621457	185.65280307818	192.296606794302	161.562951542478	-10.6997251520829	-10.4023240439682
PK586_1:28795182-28795718	-0.43814214584852	1.14503316842252	9.70812340502849	0.00183455253209511	0.122406363680291	0.0168867925410532	10.4569957766154	6.74356848133191	19.4379530603404	8.25295565028674	8.54829736616312	7.18207240451955	-11.938165298634	-12.2418622917134
PK8674_11:54168215-54168851	-0.727929604891635	6.04383518750141	9.69330075773919	0.00184941025996759	0.122870892953419	0.0401372448565073	311.265617064994	200.73078821126	578.595093950165	347.615954767727	360.055800187657	302.510162649579	-9.32797333654349	-9.83253568982024
PK15521_14:59677338-59678267	-0.427079547759782	4.80848295541449	9.69100102299038	0.00185172634198576	0.122870892953419	0.0100857103511272	119.752500380103	77.2266915254827	222.601551245941	163.068239754405	168.903828333187	141.908905660119	-10.219803812651	-10.5158327970555
PK26782_3:100743748-100744370	-0.599540576299882	5.77118614971547	9.69298846599071	0.00184972459922366	0.122870892953419	0.0263460416785279	246.526208225728	158.981260309104	458.254451469848	301.004071715176	311.775856127109	261.946523005788	-9.55044094343	-9.96601080352355
PK24420_2:114051119-114051515	-0.483532969961925	3.20131877633913	9.67518877439387	0.00186773078871031	0.123097834632309	0.0128394134010464	41.260193847914	26.6081146736865	76.6963789991972	48.966664547639	50.7189941785077	42.612870478317	-11.1122834439818	-11.4474429588187
PK26612_3:94165698-94166210	-0.490201957366157	3.05958788163035	9.67414983670368	0.00186878725042262	0.123097834632309	0.0138587543494693	37.6599608608525	24.2863754078745	70.0040974583282	43.6926053770458	45.2561966030228	38.0231602661211	-11.1804943071875	-11.5202764118408
PK34199_6:145932538-145933351	0.554851904393756	3.90137392450414	9.67576378081908	0.00186714634376023	0.123097834632309	0.0211812837706247	39.1755262243217	25.2637420468995	72.8213012732968	121.662256019083	126.016082814313	105.875660630248	-11.1486659933963	-10.7640719602375
PK37070_8:37553863-37554800	-0.493758693082088	2.16628967497873	9.68069073936248	0.00186214610370066	0.123097834632309	0.0141395519831613	20.8836600890974	13.4675766310072	38.8195245758595	21.2735474215708	22.0348463142948	18.5131441821565	-11.5721268416709	-11.9143742876577
PK14388_13:98588914-98589344	-0.473176767856379	3.04938233747549	9.66952665107891	0.00187349576603524	0.123183199756966	0.0118462477710781	37.1334247125862	23.9468197028152	69.0253474278977	43.6801653520153	45.2433113970785	38.0123344281706	-11.1925642498797	-11.5205453924258
PK1462_1:65979279-65980236	-0.511329476278711	2.53974642726827	9.6156940433591	0.00192921539230669	0.12422617037486	0.0163704218928545	26.9893757189508	17.4050661697839	50.1691144913765	28.8539185167597	29.8864898967114	25.1099049507525	-11.4085424183368	-11.7629690031566
PK2031_1:90276970-90278037	0.496232794697594	4.31741862949766	9.62776288824751	0.00191657914110224	0.12422617037486	0.0148199631455166	55.6745323301743	35.9037174208537	103.490425855428	159.751964836637	165.468876620579	139.022942426829	-10.8770684300531	-10.533106067507
PK4923_10:21743006-21744054	-0.442141404462264	5.27268159495842	9.60958122056031	0.00193564779250164	0.12422617037486	0.0122429618390687	165.425477726946	106.680547782509	307.500618698876	225.046991918542	233.100562973868	195.845447239516	-9.92478855154399	-10.2312576194558
PK8572_11:50649722-50650923	-0.422135532824719	5.18140701627751	9.63960787509576	0.00190425884897948	0.12422617037486	0.0105472338206712	154.291191309863	99.5002041591255	286.803686103796	212.674219591224	220.285016449748	185.078135446637	-9.98927368416014	-10.2818757385518
PK20705_18:3908818-3909255	-0.480786761764129	1.72504199472861	9.62216140181911	0.00192243350940595	0.12422617037486	0.0161936458058866	15.5877895159162	10.0523447000179	28.9753125464986	14.4298181072918	14.9462061045354	12.5574403670782	-11.7397846750779	-12.0730406634453
PK20838_18:12534995-12535993	-0.457855769340665	4.06785559689957	9.62394483399776	0.00192056759891518	0.12422617037486	0.0112336733771326	73.1629814645305	47.1817705911107	135.998773437623	94.58508016457	97.9699184038422	82.3119525797555	-10.6502350264316	-10.9675964620532
PK21795_18:80537487-80538216	0.448286030147854	4.02746214132406	9.63577958063751	0.00190823195651837	0.12422617037486	0.00940433376047576	46.1171913194592	29.7403235568791	85.7247931711925	128.726161709109	133.332778670152	112.02297127558	-11.0276382018762	-10.7169100039948
PK24763_2:132686594-132687413	-0.420231598646227	4.82903789933391	9.60778818809182	0.00193753868523828	0.12422617037486	0.00985256775981262	121.153348349334	78.1300785416247	225.205513000567	165.787610899025	171.720515369711	144.275417887135	-10.2098200385569	-10.5011023863407
PK27632_4:11123466-11125052	-0.426661911417381	5.11321171886145	9.63792190506959	0.00190600755995359	0.12422617037486	0.0108996809126652	147.504098968997	95.123304429272	274.187521274413	202.161978085523	209.39658202898	175.929936567716	-10.0311241746785	-10.3268636756297
PK29392_4:134733860-134735159	0.426167592833706	4.42522712989742	9.61612010066701	0.00192876786940291	0.12422617037486	0.00866113600340463	62.6796478529807	40.4212172130336	116.511862377289	168.768250364341	174.8078205208	146.869296899549	-10.7811502658088	-10.48575340039
PK33902_6:122339454-122340160	-0.439467939717339	3.97513925732917	9.63075551792492	0.00191345881784944	0.12422617037486	0.00937399200024537	68.2135890741736	43.9899775333001	126.798611267136	89.0771926757772	92.2649246890227	77.5187550373596	-10.7100435461367	-11.0146595094983
PK35204_7:56511679-56512015	-0.460649484148894	1.69460618914664	9.63779765520125	0.00190613649798684	0.12422617037486	0.0122989530028706	15.0836543364264	9.7272350624735	28.038202485031	14.1266866591715	14.6322267413386	12.2936425108022	-11.7602217754864	-12.0795196666506
PK35284_7:64855475-64856162	-0.678331334208851	8.2890488776959	9.61273460632914	0.00193232683784987	0.12422617037486	0.0343027395562212	1417.03895500996	913.828353569217	2634.05831661077	1675.03895007637	1734.98218721931	1457.69001187119	-7.84512532655322	-8.31530877834555
PK42070_Y:43284741-43285337	-0.743913518502305	3.67643550898378	9.63704925015675	0.00190691332870705	0.12422617037486	0.0511296759430836	64.5568214569937	41.6317798851845	120.001240510396	63.3783631183446	65.6464323175481	55.1545424553526	-10.7534710802112	-11.2691126381415
PK12214_12:86513454-86514125	0.499525960186133	3.96285379671429	9.59340600765847	0.00195277372761156	0.124819846070977	0.0144629642699581	42.6816201653442	27.5247723751455	79.3385927503712	124.831821284183	129.299074696936	108.633950894901	-11.0885121442399	-10.7422671333204
PK32230_5:147611154-147611965	-0.816960900407468	7.67895882984122	9.59252213440843	0.00195371396598338	0.124819846070977	0.0502430126674097	969.251472071817	625.056547518627	1801.68999015278	1035.72578150363	1072.79044566138	901.332549112656	-8.22062889399901	-8.78690303874416
PK15259_14:42134637-42135144	-0.479970669135609	2.55983709154221	9.5820413075366	0.00196489821199118	0.125312598512801	0.012212568142307	26.8768350754276	17.332490302609	49.9599186771181	29.6141650200082	30.6739427144335	25.7715037358403	-11.4156850953746	-11.7483754114375
PK26365_3:79585427-79586153	0.462912500294719	3.67055732725794	9.57166688781141	0.0019760328372461	0.125358272980795	0.0101997848145574	34.720697692242	22.3908862171351	64.5404575445391	100.709331525995	104.313333296756	87.6415361332188	-11.2383808675623	-10.917514373137
PK33211_6:77979345-77980124	-0.446615845942961	3.90796977307395	9.57487556036938	0.0019725822269898	0.125358272980795	0.0102161473177404	65.3928127437318	42.1708988264508	121.555220232451	84.4694957426123	87.4923359066654	73.5089415360689	-10.7459377368519	-11.0555082512606
PK35543_7:81379593-81380265	0.465699291287782	3.48545232840851	9.57372490366543	0.00197381894146749	0.125358272980795	0.00998360384895606	30.0498564923285	19.3787268771188	55.8580793610023	88.6172380418361	91.7885100380199	77.1184829865041	-11.3412058332602	-11.0184076825153
PK3659_1:157977389-157977964	-0.519186166946581	2.7295684553155	9.56488778357869	0.00198334323039954	0.125381332027552	0.0181290430202095	30.7591556462505	19.8361438561827	57.1765578183148	33.4384034161125	34.6350359753506	29.0995183547012	-11.3209684469705	-11.6808408747753
PK30222_5:23402048-23402596	-0.699984851076199	5.74584504004846	9.56549618389788	0.00198268603032036	0.125381332027552	0.0376781339284706	252.009807276037	162.517555676328	468.447621976812	285.527020503938	295.744940451414	248.477735929039	-9.52942661329683	-10.014619139255
PK10541_12:4466678-4467724	0.476009294528995	3.13142293106518	9.52843639490012	0.00202312412118126	0.127672572381608	0.010953158696788	22.4685460327503	14.4896471304545	41.7655847289687	69.5204267970469	72.0082969624445	60.4996270435725	-11.5320848586926	-11.2021403582695
PK33403_6:88742472-88743168	-0.425894797698412	4.09672548275119	9.51300990455804	0.00204020242768899	0.128525631819004	0.00876698217311102	73.707129689473	47.5326840749911	137.010261620296	97.8639318047479	101.366107602896	85.165348487998	-10.6452201012181	-10.9404278794579
PK10139_11:109368899-109369538	0.450512728412068	3.77262288289488	9.49072899908552	0.00206512750018476	0.129869176610051	0.00929463316787866	37.9009964242828	24.4418158291151	70.4521456423302	107.769883290484	111.626555202892	93.7859280501509	-11.1754166060364	-10.8631449785312
PK38437_8:124530034-124530719	-0.433463898342766	3.93760808758041	9.47398966031141	0.00208405632149164	0.13083161919458	0.00902481751239225	66.3419279051782	42.7829697524233	123.319479906181	86.9270408881333	90.0378271930451	75.6476016622618	-10.7333074590583	-11.0337617380691
PK2037_1:90555134-90555846	0.498427519458446	3.49325741239837	9.46022535884924	0.00209975273309152	0.130906346125051	0.0154177724933146	29.3219995215276	18.9093422247708	54.5051047653054	90.2302359629418	93.4592309851433	78.5221822608748	-11.3502958617969	-11.0048122319708
PK3070_1:134275507-134276594	-0.448383498412962	4.69184504568947	9.46366596521876	0.00209581796172711	0.130906346125051	0.012007200664973	111.473417273254	71.8876280806525	207.212004166515	148.76522298453	154.08896130093	129.461813200495	-10.2836522942345	-10.594448051969
PK20874_18:14180331-14180760	-0.478801506610335	2.73987387408892	9.46742487684446	0.00209152771403355	0.130906346125051	0.0116251344420375	30.2225729653246	19.4901092844932	56.1791328228725	34.3609473742312	35.5905942530788	29.9023552757175	-11.3341242540671	-11.6660041684219
PK28226_4:56113417-56114398	-0.462282408161849	4.891120987615	9.46245432235683	0.00209720277590379	0.130906346125051	0.0136701579237958	128.371291321011	82.7848277414572	238.622563143154	170.349342435811	176.445493829967	148.245230348933	-10.1571744307031	-10.477604178543
PK16255_15:3464565-3465288	-0.449599666179905	3.81753344511915	9.45342523303308	0.00210755159212109	0.131098136629502	0.0104292841785169	61.5651639919526	39.7025023547002	114.440207626733	79.0204590316745	81.848299013941	68.7669584392033	-10.7952059799213	-11.1068447209146
PK22794_19:53539703-53540170	0.471850026037739	2.83237431709545	9.44983411730617	0.00211168198044454	0.131098136629502	0.0105783729016243	17.579394900874	11.336702807084	32.6774018285945	56.4120389690767	58.4308100725701	49.0921514098298	-11.6781153782594	-11.3510538630642
PK28902_4:108926078-108926562	0.487457947806265	3.36796485637954	9.44806085109521	0.00211372456210682	0.131098136629502	0.0129204370351206	27.0214507680696	17.4257509147045	50.2287370935557	82.241118849632	85.1842139280357	71.5697133530861	-11.4145611763376	-11.0766810741742
PK22936_19:60997458-60998280	-0.453330430486791	4.34536293950396	9.44154141377669	0.00212125138163833	0.131114402607875	0.0121188727186364	88.207558855574	56.8838054849258	163.964337868062	115.679089566472	119.818801719462	100.668855154509	-10.4911902520292	-10.8054149617831
PK39139_9:50751197-50753697	-0.429642501901185	6.70793872206066	9.44433938699404	0.00211801774226502	0.131114402607875	0.0131296666351101	441.165794246825	284.501572791835	820.059621672065	616.472166329459	638.533347209237	536.480252840733	-8.99185928142634	-9.28966477026787
PK3539_1:152304429-152305339	0.443416778896579	4.17525331589995	9.42485562385864	0.00214063951004546	0.131366588930819	0.00993079353362169	51.5613768510708	33.2512017040808	95.844699985337	142.450416956958	147.548172519223	123.966400886127	-10.9390588624685	-10.6317057723634
PK13569_13:46575497-46577020	0.483572678588241	3.49179412823833	9.41927240440416	0.00214716700748493	0.131366588930819	0.0126523622618399	29.8479681027518	19.2485319138827	55.4827997755599	89.5394075951043	92.7436805123801	77.9209940845234	-11.3453113775711	-11.0101243388118
PK16651_15:38391179-38391982	-0.421917166144464	4.3713130303642	9.42483626719275	0.00214066210566202	0.131366588930819	0.00932700764567868	88.731594436975	57.2217486098274	164.938439727795	119.525025836538	123.802369338257	104.015752184523	-10.4859986265902	-10.778449320733
PK19157_16:97534535-97536579	0.41774023950758	5.13117073139083	9.43140864724205	0.00213300385474398	0.131366588930819	0.010042093457356	105.046367780156	67.7429148842928	195.26510382993	275.409885041005	285.265751407438	239.673375103643	-10.3373622790705	-10.0478068098494
PK32679_6:34372779-34373453	-0.467054485134478	1.8423824591902	9.42404772720885	0.00214158279770294	0.131366588930819	0.0126090126596715	16.6424239761429	10.7324635273789	30.9357164303316	16.1917297914604	16.7711698687193	14.0907307205321	-11.7047926108793	-12.0285301104181
PK34657_7:25777029-25777766	0.484952241415667	3.41160142722759	9.4204922962697	0.00214573907653213	0.131366588930819	0.0125054997066694	28.0771956999623	18.1065858695161	52.1912051740836	84.7054191128149	87.7367020719008	73.7142520694721	-11.3896506864143	-11.0535074075708
PK39518_9:68151469-68152255	0.449072836249591	1.64227242021877	9.40635069325064	0.00216235167533748	0.132071757063717	0.015343827508841	5.79817425952674	3.73916046454312	10.7779176256715	24.5913664715883	25.4713974177393	21.4004511848898	-12.1538842556407	-11.8426106853282
PK10829_12:17231364-17231996	-0.438188808658254	4.06984415529932	9.39358132978579	0.00217746431781225	0.132770151148765	0.0103784518474683	72.7949418698818	46.9444270688052	135.314644217535	95.4352578680003	98.8505207154216	83.0518133134713	-10.6569950567869	-10.9607243940613
PK16654_15:38452540-38453265	-0.48051518585483	4.03717372739692	9.38957612705399	0.00218222654323589	0.132836140862033	0.0142962302445443	72.3664970536878	46.6681290746014	134.518230945116	91.5030304439465	94.7775739122934	79.6298220575737	-10.6599216651364	-10.9929894114279
PK19676_17:28472901-28473279	-0.481706354597355	3.47445654632292	9.38312072357721	0.00218992432676194	0.133080300375632	0.0136691936991885	49.5362712400274	31.9452397756519	92.080338915428	60.308286402197	62.4664892985096	52.4828313500063	-10.9694770568806	-11.3033704584276
PK4924_10:21746576-21747814	-0.40085710501369	5.21121487951504	9.36997336801979	0.0022056872463575	0.133400524609221	0.00947363870143741	156.293720085135	100.791606605905	290.526080294943	219.046521935786	226.885359121712	190.623583497184	-9.97751653706181	-10.2553695092095
PK10111_11:108224486-108225300	-0.424900133800802	4.40932947463048	9.368551733272	0.00220739858473631	0.133400524609221	0.009641363090154	91.0927206280853	58.7444054515204	169.327411575233	122.673734978583	127.063758736954	106.755892565401	-10.4623985054292	-10.7569168351928
PK22699_19:46580027-46580666	0.478132807913576	2.25935788091533	9.36568449697078	0.00221085421084076	0.133400524609221	0.0131139403031103	10.5952838868772	6.83274852516346	19.6950094705652	38.0172563053163	39.3777484957395	33.0842305442987	-11.9365640653351	-11.6051476575966
PK23385_2:31034442-31035779	0.53256399766869	4.31415191793779	9.36334994613752	0.00221367189076442	0.133400524609221	0.0198487368486537	54.2704270274022	34.9982297964425	100.880409216797	161.617081197861	167.400738362461	140.646045872042	-10.8924565134893	-10.5233112800375
PK35487_7:80121026-80121603	-0.47329817145587	3.86299269239649	9.36785443776588	0.00220823846878624	0.133400524609221	0.0133924645462141	64.1051291598597	41.3404899197601	119.161613732594	80.7770046093602	83.667704639216	70.2955789789659	-10.7620162808515	-11.0900815739603
PK23182_2:22587129-22590472	-0.452427810014223	4.60925172935422	9.35381435914014	0.00222521871857979	0.133872866807625	0.0127733923301125	105.506784701024	68.0398312360023	196.120948346576	139.782501979394	144.784783069157	121.644668000369	-10.3340910025381	-10.6476900634563
PK18081_16:18587797-18589297	0.415109677804085	4.72582022672746	9.33561961348683	0.00224742088414024	0.134403375959753	0.00907796999298439	78.5640432155199	50.6648388229206	146.038519750471	207.537189151257	214.964151339036	180.607673453693	-10.5913732646935	-10.3036411619004
PK20011_17:45798284-45799507	0.418371199742823	4.57039936136299	9.33438922341776	0.00224893035653076	0.134403375959753	0.00900950251450517	69.8538778026168	45.0477765040284	129.847656709058	186.188037688982	192.850995404599	162.028735425378	-10.689898055512	-10.3999052379827
PK29431_4:136143365-136144437	0.39049395475391	5.08110142238521	9.33879139977591	0.00224353439760559	0.134403375959753	0.00808416437243228	102.668170238069	66.2092489701238	190.844398956481	263.838295042905	273.280058463645	229.603286189633	-10.3577067392982	-10.0870369555348
PK35532_7:81124492-81125371	0.476227492687732	4.27565261992791	9.33608920865203	0.00224684504441583	0.134403375959753	0.013730549120539	54.364416733531	35.0588424268155	101.055121680578	154.251158528655	159.771217494947	134.235907228622	-10.8936341439672	-10.5635384001056
PK3536_1:152180948-152181609	0.456517207334743	2.03378687885765	9.31694171890816	0.00227044641232187	0.135018622974601	0.0116746101458844	8.64972909652659	5.5780877943776	16.0785211885554	32.2887248249376	33.4442147848196	28.0990192324919	-12.0179077813624	-11.7014741662213
PK6558_10:86320739-86321761	-0.40039465312949	4.92188474093443	9.31713474512193	0.00227020723595019	0.135018622974601	0.00896844844328743	128.202103889294	82.6757211628244	238.308069628347	178.648371010424	185.041512894194	155.467397368331	-10.1586814680702	-10.4362138929982
PK36430_7:137277711-137278648	-0.410122783181411	4.4080298246801	9.31951985098238	0.00226725398934008	0.135018622974601	0.00861740813281775	90.612326416184	58.4346060277474	168.434432335222	123.408377222199	127.824691016526	107.39520943667	-10.4678706421777	-10.7521460930233
PK30733_5:63951158-63951920	-0.41577310617895	4.20350484277444	9.31254836447104	0.00227589708050531	0.135120159399671	0.00850365967267838	78.9497798058276	50.9135948870965	146.75554497418	106.247056856683	110.049232635705	92.4606998324641	-10.586591765661	-10.8747837219616
PK14567_13:110602775-110603477	-0.653911106316989	6.35101800696411	9.3072872981018	0.00228244175585721	0.135286206997008	0.0332237858834014	373.065749232552	240.584818214721	693.472071416502	441.913287747443	457.727674035508	384.571705412127	-9.15383367193371	-9.60709031161416
PK31366_5:110779921-110781151	0.409546236372591	4.84256799292718	9.29150437352689	0.00230219022518957	0.136233050096177	0.0090422460403596	85.5672005462165	55.1810758047414	159.056316293209	224.567728692939	232.604148750561	195.428372032407	-10.5169439724332	-10.2330681533826
PK6151_10:72929871-72930619	-0.440262639363239	1.28324660560663	9.28415328014512	0.00231144740725976	0.136483685664561	0.0148278853144304	11.3991924216307	7.35117775404012	21.1893522719929	9.63186372380678	9.97655128542934	8.38205675471455	-11.8962220658012	-12.2013888729818
PK21186_18:38852560-38853403	-0.425001152758629	4.58849591840844	9.28214123007682	0.00231398774487385	0.136483685664561	0.0103242134868974	102.988869087034	66.4160631159914	191.440528983293	139.458079346752	144.448750591382	121.362341651358	-10.3549295747503	-10.6495179255196
PK9017_11:68431755-68432788	0.430054627578211	4.43122239690378	9.2779642848064	0.00231927044397864	0.136572112914024	0.00974931064994341	62.6046843679171	40.3728743231707	116.372516743511	169.425804668292	175.488906178201	147.441528572782	-10.7803778853755	-10.4822867327829
PK21761_18:78737645-78738332	-0.465580743893937	4.30693301144906	9.26756084970914	0.00233248121189266	0.13660897134997	0.0133959994324168	86.3632958529465	55.6944663935189	160.536135500785	112.106552829332	116.118417557146	97.559882005834	-10.5084584091359	-10.831174389089
PK26405_3:83708925-83709472	-0.463181994227723	3.77262460488434	9.26785033990591	0.00233211257303357	0.13660897134997	0.0125564149800332	60.060386559052	38.7320926993171	111.643056921901	75.8776722498486	78.5930439140834	66.0319719476358	-10.8164683874953	-11.1375216808804
PK28366_4:64497561-64498349	-0.610626044234034	4.92941493858904	9.26555714818267	0.00233503436083142	0.13660897134997	0.0291457464384218	140.268840437776	90.4573886703174	260.738284159504	166.201557266364	172.149275294228	144.63565159101	-10.0756407718103	-10.4988944927475
PK39742_9:82779505-82780028	-0.461135134797089	1.95171287101114	9.27411062901902	0.00232415512133247	0.13660897134997	0.0129053345607505	17.8491261094072	11.5106486434555	33.1787908204599	17.8645829659973	18.503888059853	15.5465185777269	-11.6704544324199	-11.9900889509616
PK24450_2:118179282-118179899	-0.472543438943533	5.03556389460742	9.26105960626915	0.00234077553183042	0.136723259502399	0.0150382095933762	142.415335833088	91.8416331514635	264.728290240563	188.331036300647	195.070683739789	163.893663803034	-10.0619703675805	-10.3895125199763
PK546_1:26906845-26907309	-0.500614553745293	2.65533128605798	9.2448358850302	0.00236160460294555	0.137717029648668	0.0170482439162617	28.992354613748	18.6967588922706	53.8923453857588	31.7346859363374	32.8703489635476	27.6168710686752	-11.3631083900897	-11.7101079565656
PK18830_16:76407031-76408080	-0.396222871580344	5.13389320177953	9.23173716142264	0.0023785587471277	0.13848199208882	0.00920323515810205	147.984616701922	95.4331835100032	275.080730121081	207.833099608321	215.270651299525	180.865187296968	-10.0277424776538	-10.3023832439631
PK32788_6:42286116-42287137	-0.43936240818304	5.44708002400041	9.22601224002463	0.00238600745130122	0.138691966134654	0.0128799326814274	186.30589419546	120.146032648539	346.314113881018	254.900424059717	264.022335264558	221.825171382814	-9.81395917729677	-10.1185019917729
PK4251_1:184064909-184066016	0.493528471180624	4.24387352791016	9.21598112024816	0.00239911607604412	0.139104466837183	0.0156293985173539	52.7361857375229	34.0088193169695	98.0284897159204	151.666310230176	157.093867362688	131.986462493786	-10.9199967062732	-10.5779088379483
PK22215_19:14637825-14638277	-0.554817774008296	4.7908757633273	9.20297162554504	0.00241622574471325	0.139104466837183	0.0228449264870591	125.189172158708	80.7327241597824	232.707491144408	154.390663898561	159.915715228445	134.357310724526	-10.1781051282385	-10.5626755040169
PK33452_6:91059294-91060927	0.511277997200167	4.94238851755693	9.21224035960366	0.00240402317286184	0.139104466837183	0.0182687242512458	87.5545400727259	56.4626829201084	162.750475998011	247.965043540559	256.838764003856	215.789708797995	-10.4978126484378	-10.1434217461961
PK35120_7:48039767-48040202	-0.479884134562768	2.70519726006217	9.20510180681635	0.00241341574481751	0.139104466837183	0.0128483373321627	29.5701933207207	19.0693988908779	54.9664590128964	33.4284236657898	34.6246990879355	29.0908335522578	-11.3483748965604	-11.681005231428
PK36037_7:113629480-113629983	0.469761509758105	2.38124166268294	9.20861064026794	0.00240879434244521	0.139104466837183	0.0127279986234058	11.851005009736	7.64254529340831	22.0292026522811	41.2762970075843	42.7534177991905	35.9203861332545	-11.881603075922	-11.5559892098976
PK40688_X:9003683-9004103	-0.428153640922903	1.41309601619395	9.2098519051305	0.00240716165262757	0.139104466837183	0.0116296804098574	12.3263757431985	7.94910514708008	22.9128440155078	11.0050046558979	11.3988316793337	9.57702229358124	-11.8661447030067	-12.1629181920589
PK3424_1:147675614-147677769	-0.514036599399364	3.82449145501607	9.18713045105409	0.00243722683444514	0.139411597532737	0.0179664248057221	63.7823166809508	41.1323127238757	118.56155479154	77.6377450151033	80.4161029514793	67.5636619957755	-10.7630551116708	-11.1193581312491
PK6576_10:86825535-86826731	-0.432311854808528	5.55883786326078	9.18439556697908	0.0024408712535859	0.139411597532737	0.0126470688306793	200.559355911436	129.337888247513	372.809115476226	276.235620508296	286.121036788736	240.39196516572	-9.74540270487965	-10.0450584481628
PK10160_11:110379461-110380700	-0.41529857921895	5.27594788542669	9.19239804988583	0.00243022295312134	0.139411597532737	0.0110589448377842	164.270429528601	105.935673557523	305.353561060001	227.930054128562	236.086798952919	198.354410381511	-9.93197145725823	-10.2198344965344
PK17506_15:95375061-95375792	-0.483161986097077	2.15885037626421	9.19250653647796	0.00243007892251548	0.139411597532737	0.0143762273099806	20.6567225968871	13.3212278562354	38.3976825463274	21.3162291429831	22.0790554512626	18.5502876282772	-11.5778804860272	-11.9127828544441
PK21689_18:75510663-75511873	-0.421703967952452	5.63567345269577	9.18527013364046	0.00243970523292064	0.139411597532737	0.0120687906761075	210.596729278671	135.81084817985	391.467054766756	292.573717112644	303.043811378736	254.610070501157	-9.70010201881401	-9.9924049352312
PK295_1:16664833-16665731	0.44907346881692	4.39004954621948	9.17856996957285	0.00244865270596084	0.139635097515116	0.0114104470178947	60.4746159509633	38.999223367724	112.413045898486	165.826294491506	171.760583300006	144.30908199171	-10.8123625992796	-10.5010885905048
PK41887_X:167860407-167860873	-0.492759036510188	1.97168612326781	9.16674425970485	0.00246452622855443	0.140318617148469	0.0189237758924504	18.4845642316221	11.9204336892129	34.3599729358803	18.02392606041	18.6689334341411	15.6851857037514	-11.6418023796804	-11.9833569165329
PK12291_12:91147622-91148267	-0.446578618642994	3.52137799090413	9.14456839781175	0.00249457475035333	0.141805771281109	0.0100556429066865	50.3072224729677	32.4424153073402	93.5134191420852	63.5753708301566	65.8504901818282	55.3259869305732	-10.9575934606698	-11.2671381710805
PK4318_1:186577330-186577766	-0.460626810484128	2.97400856319312	9.13388676542093	0.0025091808931187	0.142042842205325	0.0112621812561276	35.0726504560938	22.617855570086	65.1946838107969	41.5852455507018	43.0734224289645	36.1892462725748	-11.2322698509606	-11.551552025938
PK9966_11:102392854-102394095	0.430058426646069	4.4520686376479	9.13514542197631	0.00250745529532406	0.142042842205325	0.0101800653507779	63.4551703265585	40.9213406730697	117.953439839944	171.842575078782	177.992163557744	149.544704793369	-10.7681398429038	-10.470046056998
PK14787_14:10212351-10212702	-0.496906853908217	3.17943146079902	9.12499403289879	0.00252140707554396	0.142042842205325	0.0150394744480435	40.9669399560077	26.4189993919429	76.1512649427889	48.2748407468231	50.0024126500272	42.0108160339245	-11.1111382406818	-11.4555678254692
PK16198_14:121212315-121212922	0.468721566095662	3.53390904993728	9.12713295655966	0.00251846086265695	0.142042842205325	0.0118963055644413	31.1454152750866	20.0852372204982	57.8945552905152	91.7746603169495	95.0589243794903	79.866205905713	-11.3162782820028	-10.991385249996
PK18828_16:76334693-76335206	-0.44230656958774	3.59938390354621	9.11860711066642	0.0025302254353	0.142042842205325	0.0104488225485756	53.0191999514706	34.191331175415	98.5545697797975	67.3983387272893	69.810267477475	58.6528959072872	-10.9183239135852	-11.2249074652381
PK27713_4:19072630-19073199	-0.423956803897253	1.41078913233826	9.12110586265488	0.00252677171170199	0.142042842205325	0.011630475560309	12.2822540248856	7.92065167580465	22.8308285009346	11.0054271623215	11.3992693056462	9.5773899766095	-11.8690350861048	-12.1628995494054
PK28262_4:58285682-58286541	-0.424141152821246	4.10275002684647	9.12184213400662	0.0025257549655277	0.142042842205325	0.0095453245203128	73.9734148588724	47.704407609529	137.50524495337	98.335052640658	101.854088051526	85.575337841893	-10.6424953753037	-10.9364876195412
PK39754_9:83664104-83664636	-0.497561104406373	5.29057580479795	9.12156039827532	0.00252614397646426	0.142042842205325	0.0178326682014781	171.400202769782	110.533563346845	318.606717181846	223.791405339806	231.80004375399	194.752782489971	-9.89114530697545	-10.236028383651
PK12051_12:79880648-79881342	-0.484535831935815	4.0337496129259	9.10644768080607	0.00254710046368429	0.142546799128081	0.0158859884816845	72.225702764033	46.5773328311727	134.256515931364	90.8644778787691	94.1161699932171	79.0741265041829	-10.6629088723108	-10.9987635180974
PK39190_9:54356874-54358121	0.466544054774073	2.40655793604067	9.10772238389966	0.00254532606571743	0.142546799128081	0.0113714699330744	12.268481443212	7.91176993293466	22.8052273816639	41.9146413627124	43.4146060571763	36.4759004934203	-11.8700961388089	-11.5467124426352
PK28171_4:52600776-52601404	-0.458211133920638	2.853429093434	9.09376308829666	0.00256482608686754	0.143316605662009	0.0104903142992321	32.2824979113246	20.818525708914	60.0082177018886	37.9130741251881	39.2698380338724	32.9935667878643	-11.2897642988224	-11.6073720544007
PK18777_16:70320641-70321818	-0.392895283671901	5.00177757598625	9.08811300525359	0.00257276184850501	0.143537843037844	0.00894545517241877	135.051037751809	87.0925016141724	251.039188371902	189.62497885533	196.410931549285	165.019707551337	-10.1114457072193	-10.3837799653518
PK26673_3:95988862-95989471	-0.508999507169205	4.17974408800898	9.06782090237898	0.00260146897255704	0.144915471454308	0.0178773451535934	80.903209236633	52.1733338619888	150.386671006343	101.004704167719	104.619276195553	87.8985819467515	-10.5626792079275	-10.9154907812282
PK8258_11:34681585-34682546	-0.588742502213854	5.60183379506695	9.04641608682379	0.00263210277060651	0.146396014962378	0.0275233714612082	217.942866374152	140.548267954601	405.122398145215	267.254671271736	276.81869373036	232.576361833835	-9.66726374100667	-10.075348946492
PK1658_1:74012934-74016419	-0.481929924693151	8.0322729116236	9.04057003521393	0.00264053291927736	0.146638948903315	0.0181285761524671	1119.65110552754	722.047141130991	2081.25986642092	1517.94907399302	1572.27066532624	1320.98373210239	-8.07819878244901	-8.41224715097753
PK2463_1:107202664-107204678	-0.450403747420771	1.90319044347192	9.01263772598913	0.00268119195069195	0.147653100466888	0.0130740748024712	17.1973904369669	11.0903535383683	31.9673140560746	17.1987331352344	17.8142100104656	14.9670677848574	-11.6929563790819	-12.0051524667202
PK3436_1:148126357-148127349	0.4055186318351	1.27054698402974	9.0196647873412	0.00267090370970357	0.147653100466888	0.0120188961140104	4.02465499105186	2.59544300539797	7.48121702172589	18.5557137683577	19.2197517901139	16.1479699454407	-12.255183843207	-11.974099746886
PK17997_16:15404223-15405283	-0.407802188251223	1.16231666011531	9.01935873299433	0.00267135096450387	0.147653100466888	0.0123663209742058	10.3347293913471	6.66472062104441	19.2106785822329	8.62586097419814	8.93454754528643	7.50659044991453	-11.9463451757529	-12.2290121127654
PK19721_17:29696818-29697418	-0.417901849092221	4.12198871793378	9.00436877817327	0.00269334996808371	0.147653100466888	0.00934339829896162	74.8234320196659	48.2525716383351	139.085296626426	100.05755399035	103.638231136104	87.0743316490319	-10.6333202814571	-10.9229877699062
PK31511_5:117374013-117374902	0.458057332348855	3.89778969221209	9.00998788946379	0.00268508198508978	0.147653100466888	0.0114537878656568	41.6670961209702	26.8705201869125	77.4527479843985	117.912868919931	122.132519491967	102.612784787974	-11.1070873470427	-10.7895861985903
PK34298_7:4615754-4616313	0.454069099646849	3.40272824588103	9.00386791983398	0.00269408818658004	0.147653100466888	0.0105513192707527	28.2257886000749	18.202411326383	52.4674166098716	83.3321190052593	86.3142568062509	72.519148009358	-11.3808053761867	-11.0660686599871
PK35688_7:93752198-93752759	-0.466089232771146	2.31934731170386	9.00837890657099	0.00268744681263364	0.147653100466888	0.0133566671984641	22.7802904769587	14.6906867075093	42.3450698892186	24.4661074917018	25.3416558980674	21.2914455024431	-11.5235364739361	-11.8466049115208
PK39230_9:56711706-56713648	0.417372374638335	5.99065437867568	9.00283662557677	0.00269560886521537	0.147653100466888	0.0120917539569006	194.15499302631	125.20780532334	360.904386068104	501.589835886631	519.539817574919	436.504771303805	-9.77626375211409	-9.48696326738992
PK40543_GL456370.1:1-386	-0.635208179597045	7.02055873455634	9.02331437356302	0.00266557621443832	0.147653100466888	0.0321322981934505	586.259362688783	378.070360222852	1089.76633600765	709.128201907892	734.505187899635	617.113468919742	-8.71451264361078	-9.15480540236709
PK4710_10:12868925-12869743	0.577903481198321	3.85114114249842	8.99394645617314	0.00270875391433776	0.14765876264304	0.0260560591691254	37.3179557907394	24.0658211817335	69.3683624306709	117.203790991928	121.398066377083	101.995715069541	-11.1953009680251	-10.7947287993967
PK6852_10:100217120-100219210	-0.512387160618299	3.12863696122808	8.99336556982758	0.00270961507763128	0.14765876264304	0.0191159844785164	39.9888904520729	25.7882691182761	74.3332207593257	45.8945412443071	47.5369313327576	39.9393783459105	-11.132028571346	-11.4871882870837
PK23998_2:77607994-77610090	-0.423658454974639	6.14357251991449	8.99967196784693	0.00270028070367824	0.14765876264304	0.012945562972128	298.783521741834	192.681261712409	555.392791092889	417.351998232088	432.287429913223	363.197428471535	-9.36751400415869	-9.66117166774474
PK38808_9:25554258-25554973	-0.443443449297989	4.21752855920071	8.99170751083859	0.00271207467746172	0.14765876264304	0.0114947806788357	80.5313977694286	51.9335579124905	149.695530453051	106.207246931372	110.007998065437	92.4260555452393	-10.5679919608686	-10.8753635374873
PK10472_11:121184387-121185577	0.4408266951302	4.53368774140575	8.98130166242841	0.00272756277592252	0.148278363738667	0.0115909465840388	67.1513814687187	43.3049748918345	124.824130066585	182.648982896545	189.185291377721	158.948899686534	-10.7220679069479	-10.4165101261028
PK41670_X:140513070-140513936	-0.412275433190007	4.556635234693	8.97698540410388	0.00273401343217754	0.148405538137312	0.00977015488453267	100.281802236933	64.6703140426272	186.408506451436	137.019595074701	141.923002294228	119.240269106531	-10.3785147383658	-10.6642822924956
PK18855_16:78427448-78428261	-0.444563147610799	4.19655477802088	8.96258159937152	0.00275565226113358	0.149131603703357	0.0124451167368037	79.4479294972293	51.234844568141	147.681528930312	104.125991851241	107.852262826611	90.6148590101832	-10.5829299632939	-10.8910776556412
PK24459_2:118529214-118529889	0.43757063295503	3.9051151846128	8.96269279798429	0.00275548454316734	0.149131603703357	0.00980863319606403	42.1598195410658	27.1882705424401	78.3686453335173	117.722379214227	121.935212888303	102.447012558405	-11.0945580848014	-10.7912572342728
PK9357_11:79258639-79259211	0.457570523356866	3.72417222143076	8.9535230409805	0.00276934992419006	0.149214579206998	0.0114609585492939	36.3803917313677	23.4611993978989	67.6255744859839	104.440751727302	108.178286754706	90.8887764181638	-11.2061036350199	-10.8889399168478
PK18656_16:57901938-57902386	-0.45598484710448	2.29150773447724	8.9506423712549	0.00277372032711571	0.149214579206998	0.0111632510001216	22.2111796690887	14.3236752074263	41.2871800893348	24.0829427287706	24.9447791338433	20.9579992576258	-11.5387901084119	-11.8548547195604
PK19096_16:94302254-94303477	0.452131181023615	4.6371574526838	8.95168811665198	0.00277213296719558	0.149214579206998	0.0127669325185812	72.3538249468759	46.6599570123845	134.494675440012	197.120844449408	204.175045501932	171.542928044996	-10.6627148551627	-10.349321401793
PK33293_6:83614496-83615517	0.468342747530002	4.34576660970755	8.95478135961775	0.00276744306325121	0.149214579206998	0.013870579150244	57.6969691962831	37.2079583134697	107.249826137374	161.623198345738	167.407074419663	140.651369273841	-10.8476345973622	-10.5230041423761
PK18179_16:24165265-24166196	0.414235618635047	4.32017041557642	8.941188509525	0.00278811250677642	0.149765620769507	0.00869751984004516	58.2869848650301	37.5884510622716	108.346574870851	156.161865755302	161.750301624944	135.898685780588	-10.8399988787754	-10.5528726276311
PK1454_1:65754418-65755292	0.45167882629226	1.90043502844916	8.92815176226181	0.0028080836097724	0.150386207759299	0.0125619315948764	7.71479360981069	4.97516113982207	14.3406193577188	29.3314485584623	30.3811089120952	25.5254718676451	-12.066014994258	-11.7529350892949
PK18629_16:56241089-56241408	-0.476781224454296	2.58835709182278	8.92549963503595	0.00281216417534772	0.150386207759299	0.0144405376024648	27.3670920814993	17.6486501026628	50.8712313404392	30.4277174295077	31.5166090529008	26.4794915837689	-11.4021380629936	-11.732617624468
PK35540_7:81355827-81357496	0.39657170773594	5.11972856904576	8.92657710251353	0.00281050565706399	0.150386207759299	0.00930212591221023	104.989633217621	67.7063275684052	195.159642970328	271.183713460817	280.888341311139	235.995581163022	-10.3368551955494	-10.0619726344424
PK7731_11:10223458-10224052	-0.46172286608791	1.88590145984127	8.92234646932001	0.00281702347566907	0.150423219528441	0.0156993028505161	17.1143697503917	11.036814673359	31.8129913191089	16.8740616345287	17.4779197585903	14.6845248602905	-11.6923824255977	-12.0124243284266
PK32947_6:54456192-54456882	0.452541463194658	3.50906401349061	8.91628610553719	0.00282638697673613	0.150700281682783	0.0104297970091714	30.8779530103141	19.9127545938246	57.3973839174821	89.7206659514932	92.9314254120465	78.0787328019808	-11.3223724557138	-11.008694616414
PK4513_10:3394027-3394710	0.463996177983644	3.7105841867823	8.88419307781751	0.00287650146729856	0.152920579477285	0.0118965833397738	36.0739509230594	23.2635800605245	67.0559479723163	103.661242738318	107.370882120562	90.2104146001572	-11.2161213721691	-10.8945037296091
PK6100_10:70984821-70985547	0.435506607120413	1.88371449392934	8.88608753558852	0.00287351828930185	0.152920579477285	0.0121085481197302	7.56256594494014	4.87699167463939	14.0576514511183	28.8852327903074	29.918924788335	25.137155961111	-12.0640115266043	-11.7621413497636
PK1796_1:79606998-79607518	-0.438649052319291	1.40836730331857	8.87859094123451	0.00288534149544263	0.153164958766166	0.0135981624768237	12.3122188229197	7.9399755496867	22.8865284696534	11.00721240411	11.4011184344099	9.57894356981029	-11.8587044553502	-12.1627528092206
PK17145_15:78211220-78212089	-0.425176684603852	4.57886246859623	8.87292946991489	0.00289430318592755	0.15324741422193	0.0112674200488764	102.347458595662	66.0024265739468	190.24824514862	138.48482273467	143.440664847776	120.515372425744	-10.3609971182409	-10.6557071384139
PK41673_X:140540575-140543763	-0.393023692698133	6.06674574859272	8.87224682587355	0.00289538566915136	0.15324741422193	0.0109218284242367	280.515935301936	180.900753928177	521.436146629236	400.263394486587	414.587290402114	348.326199957413	-9.42806143072285	-9.70048469520982
PK10955_12:29282538-29283005	-0.446496258389131	3.26059911707735	8.86071961892757	0.0029137268312229	0.153965765126767	0.0109831397460825	42.2464694059695	27.244149813156	78.529714156979	52.1178482137789	53.9829466550515	45.3551642951231	-11.0949518531124	-11.4044394757454
PK20393_17:71438673-71439706	0.497741528430837	3.11403979950578	8.85569789079272	0.00292175386075948	0.153965765126767	0.0166642626003672	21.8765897369615	14.1079028987571	40.66522866714	69.2445402902864	71.7225375328492	60.2595388920125	-11.5494080880412	-11.2043999509617
PK41144_X:71555647-71556171	0.463775107973884	3.22295564414875	8.85765853927918	0.0029186171739698	0.153965765126767	0.0111525174512484	24.5738463261652	15.8473254738044	45.6790154269933	73.7980218713181	76.4389708029896	64.2221718920431	-11.4792156617563	-11.1577512532503
PK21990_19:5067755-5069592	0.37463494468451	5.0757359036984	8.8279153235651	0.00296657082545813	0.156099573012481	0.00773639993475824	102.89166508259	66.3533776301566	191.259841631397	261.393974503935	270.748265041902	227.476134677541	-10.3552449215044	-10.0955677658571
PK28756_4:101291882-101292448	0.456252227797057	3.1444631913634	8.81865916343079	0.00298165681233518	0.156665015945943	0.0105798494913696	23.0996994432824	14.896669026329	42.93880222182	69.7214702590251	72.2165350009529	60.6745835999345	-11.5165586392589	-11.2003086939371
PK3065_1:134194897-134198131	-0.336164702852386	6.65951713156498	8.80535216346281	0.00300348165565656	0.156671499023461	0.00788697993860284	414.146552838107	267.077246661687	769.834991439052	618.82061439886	640.965837252431	538.523972059328	-9.05301723977352	-9.28602885575943
PK6513_10:84449507-84450365	-0.467784482310835	4.49648538882178	8.80795805371958	0.00299919498741268	0.156671499023461	0.0152905409369003	98.241108226655	63.3542993762994	182.615168935607	128.173401045626	132.760236816785	111.541935477531	-10.3967649870067	-10.7210084820302
PK20199_17:56262289-56263380	-0.368264884242343	5.38332965173486	8.8066712488038	0.00300131099369978	0.156671499023461	0.00825930292856043	173.839268938339	112.106482576185	323.140567506382	250.553615449711	259.51997100057	218.042393976932	-9.87891784042057	-10.1341796066324
PK20731_18:5019931-5020857	0.439716279332145	4.18526868751126	8.80566419512279	0.00300296803827891	0.156671499023461	0.0110525988316624	52.0531087030464	33.5683126113707	96.7587541612363	143.268851653024	148.395895862619	124.678637507114	-10.9315670064068	-10.6267789071414
PK42053_Y:39910910-39911477	-0.671147425983768	3.5285766330462	8.80589743354782	0.00300258417618992	0.156671499023461	0.0442909443130858	56.9613662344501	36.7335783812061	105.882452931092	59.0291361645301	61.1415631664766	51.3696605040121	-10.8544551710493	-11.31965911711
PK19374_17:13305856-13306997	-0.512097722946667	8.30681995797244	8.80062876084861	0.00301126748629676	0.156760686528774	0.0211830299237275	1365.84288683278	880.812734255324	2538.89266948224	1814.40121379877	1879.33169331164	1578.96897069818	-7.88157362254784	-8.23653271537949
PK25266_2:167079285-167080203	-0.414517483462917	4.61653387026174	8.79904845891994	0.00301387695517548	0.156760686528774	0.0105361523646753	104.605637920019	67.4586944392342	194.445854542978	142.914558387545	148.02892379631	124.370316465184	-10.3415654533711	-10.6288870783262
PK3100_1:134932309-134933094	-0.399289852285897	4.69817085651527	8.79175731124904	0.0030259462230433	0.156936179329302	0.00937825045964491	109.960365399966	70.9118823558484	204.399472544708	152.419828830517	157.874351511591	132.642206372116	-10.2969265865865	-10.5736932219246
PK18976_16:89311891-89312396	0.45494320179839	2.58133023678852	8.79399749166358	0.0030222327650644	0.156936179329302	0.010812294869245	14.3908393650978	9.28044849931028	26.7503655976621	47.1232551271965	48.8096161857905	41.0086573345894	-11.7871370736287	-11.4717944759873
PK24308_2:104043707-104044988	-0.380573405228509	5.05524347923618	8.78911758151008	0.00303032794775381	0.1569379453803	0.00854825475433468	139.34839402938	89.8638058171716	259.02731530543	197.789972500349	204.868119086459	172.125231684249	-10.0825700065349	-10.3463633893651
PK34429_7:14029275-14029804	-0.602797863674211	2.92455609102004	8.78628289999246	0.00303504045363546	0.156956812686073	0.0344713323084483	37.2316926139807	24.010191280726	69.2080124012274	38.6744410791121	40.058451398914	33.6561406367012	-11.1775011411285	-11.5953287807819
PK2057_1:91178806-91180609	0.37591236090814	5.2609865165797	8.77971418912241	0.00304598921909857	0.157162288525161	0.00829576433151863	117.559759652404	75.8126240844201	218.525582177099	297.766188312109	308.422101261673	259.128779396878	-10.2366816633781	-9.97611907027695
PK20678_17:93046124-93046773	-0.471972009693226	3.4058509908628	8.77867712250679	0.00304772147180133	0.157162288525161	0.0133391865414984	47.0804632130647	30.3615239589293	87.5153680410916	57.8697279774494	59.9406641950171	50.3606942743539	-11.005997329116	-11.3331433969381
PK8209_11:31922360-31923095	-0.784279400500153	6.39747936213971	8.76463008359599	0.00307128361913719	0.157849940657221	0.0520620385669609	397.810082048378	256.542088011229	739.467995107995	428.825221293008	444.1712357434	373.181914300424	-9.09194465543332	-9.63556571066124
PK20657_17:88509041-88509571	0.483230688916141	3.09282472839864	8.7629136579226	0.00307417536864632	0.157849940657221	0.0151995828872351	21.6572837761762	13.9664755905213	40.2575724853205	67.9163905640409	70.3468584079602	59.1037266106746	-11.5539459536147	-11.2189959640324
PK29946_4:155802769-155804101	0.395033545855548	4.95431175905479	8.76767425398472	0.00306616174601154	0.157849940657221	0.00905970868478996	93.5651309511601	60.3388278538792	173.923243574448	241.900933097767	250.557642243018	210.512462425342	-10.4397484457968	-10.1659320572604
PK5503_10:46912946-46915718	-0.490175604486294	3.52316473014133	8.75479419904372	0.00308789217236696	0.158329039411832	0.0159329168991017	51.4858013398703	33.2024641272299	95.7042166887375	62.8098190564666	65.0575422383277	54.6597712739001	-10.9354501287828	-11.2752139670118
PK1498_1:67591509-67593651	-0.451052611232363	1.59928750186007	8.74625995615965	0.003102376740933	0.158621095208865	0.016511019207287	14.1048098464729	9.09599211358212	26.2186805443569	13.1148545908226	13.5841850734344	11.4131032853376	-11.7922175907705	-12.1048634365304
PK7270_10:119081459-119082352	-0.416939620771538	4.61099499399903	8.74779453137028	0.00309976713347066	0.158621095208865	0.0107663715514463	104.277359770949	67.2469925100696	193.835635758476	142.223175737424	147.31279920562	123.768645928856	-10.3439999019529	-10.6330004245544
PK9626_11:90634397-90635590	-0.393577763110086	4.88540140173729	8.73303801961768	0.00312495385761112	0.15954944752219	0.0094128722616194	124.754487624165	80.4524022595843	231.89947919155	174.576405496788	180.823827309743	151.923800093986	-10.1835619813813	-10.4563692982121
PK36329_7:130590926-130597224	-0.649070293073626	8.20538880025791	8.72835541104565	0.00313298961642111	0.159733794045131	0.0346276648517707	1326.88659324051	855.690372227997	2466.47888808387	1600.51403228506	1657.79030767166	1392.83526428758	-7.91022657671503	-8.36012782034423
PK10506_12:3234303-3236220	-0.428511957189537	5.91110431039566	8.72144488815189	0.00314488704269344	0.160114227898597	0.0135210015705931	255.262858396218	164.615402273079	474.494545617957	354.482737577447	367.168318889282	308.485928595178	-9.517370203263	-9.81439205822515
PK2220_1:96680600-96681423	-0.424758578613523	1.52585343203995	8.71636361634921	0.00315366443851853	0.160334965122822	0.0117205120490779	13.210096781124	8.51900432892457	24.5555460324719	12.378660664324	12.821645582185	10.7724360737433	-11.8313945099782	-12.1258147211629
PK8007_11:21634642-21635151	-0.67274079234174	4.93004213163599	8.70231204910751	0.00317806696069194	0.161348358762443	0.0395362163258834	144.197550527626	92.9909581677298	268.041154309358	162.801426657784	168.627467016375	141.676713575295	-10.0503945057698	-10.5167028892291
PK36186_7:123021830-123023332	-0.442783928011187	4.12775601079038	8.69729973997682	0.00318681789512278	0.161565401067763	0.0129360826042088	75.7428552274259	48.8454946438813	140.794363507279	99.0487205473401	102.59329540287	86.1964019546505	-10.6241203803734	-10.9310348116716
PK5145_10:31233386-31233882	-0.443066477616632	3.25310898976595	8.69444519545296	0.00319181255177641	0.161591665752417	0.0102509916915443	41.88798031122	27.0129652729786	77.8633378529963	52.0414150728094	53.9037782643169	45.288648930712	-11.0985740751658	-11.4056843549264
PK5860_10:61522930-61523440	0.429033597417388	1.73012129470203	8.68879221947252	0.00320172717089182	0.161617297238537	0.0114493948112794	6.60522881460049	4.25961851736948	12.2781083968812	25.8320652711435	26.756496081764	22.4801599568976	-12.1170571633241	-11.8196737349087
PK8998_11:67273759-67274690	0.450724736554176	3.89521998764447	8.68650318528926	0.00320575075000118	0.161617297238537	0.0120835816421913	41.4173826168988	26.709483484652	76.9885688382688	117.373506162456	121.573855004418	102.143408416571	-11.1057029129935	-10.7932843326423
PK27309_3:143574396-143574903	-0.450140374039559	3.32419654220632	8.69083555813286	0.0031981398015367	0.161617297238537	0.011661557127764	44.1306269037982	28.4592162995208	82.0320742787058	54.7117338614112	56.6696575486225	47.6124737148935	-11.0600286598597	-11.3720421909814
PK21254_18:44325428-44325970	-0.439707350478369	3.3656641654684	8.67039882830613	0.00323420401739723	0.162824354834014	0.0102152331849575	45.1374299455896	29.1084893225353	83.9035668837916	56.7668943590004	58.7983643796078	49.4009616363185	-11.0419118798678	-11.3466937901234
PK25710_3:21268240-21269683	-0.495013296136243	5.44147144466088	8.65595653559017	0.00325993898735125	0.163891389451836	0.0191867417355477	189.1227164849	121.962561450345	351.550154959269	247.968200645958	256.842034089981	215.792456245154	-9.8003921484694	-10.1435092190259
PK1051_1:47689786-47690448	-0.41201928710425	1.1460125575771	8.63477421381155	0.00329806112924145	0.165059752090609	0.0129654437530626	10.1859048875463	6.56874580623906	18.9340366306718	8.58777791719361	8.89510164133614	7.47344895680806	-11.9469096163396	-12.2324996235322
PK7054_10:109693613-109694086	-0.487367051327037	2.38112064430579	8.63817666784813	0.00329190727345068	0.165059752090609	0.0163718580439455	23.9960209105632	15.4746940466138	44.6049265064774	25.8249485729259	26.749124704138	22.4739667039533	-11.4821024951485	-11.8199195926737
PK17406_15:87967692-87968368	-0.454146248134233	3.52515117255816	8.63289256224158	0.00330146940215031	0.165059752090609	0.0119336115105677	50.5761805774652	32.6158625798679	94.0133710519933	63.6922107349974	65.9715113399607	55.4276659764645	-10.9507506372142	-11.2655408286704
PK34020_6:129234102-129238773	-0.313855322280007	7.25450132924501	8.63524830002827	0.00329720297160366	0.165059752090609	0.00727377394276297	620.519859736508	400.164469561833	1153.45135106015	944.643798184739	978.448986540279	822.069140139803	-8.6591254483808	-8.87667338012291
PK19083_16:93788916-93789706	-0.565540626397045	5.49875107961111	8.62986619605842	0.00330695863019267	0.165105512688886	0.0262708706991968	202.904021981777	130.849930190435	377.167490480965	252.774726475998	261.820567094929	219.97529909423	-9.73395855373081	-10.12596144441
PK4939_10:22271524-22272416	0.496171215561601	3.88083183654628	8.62353624655139	0.00331846991488913	0.165451392980322	0.0177552925598011	39.9388440602494	25.7559949089606	74.2401921843998	118.065803345725	122.290926855898	102.745874818472	-11.132417618794	-10.7884979396524
PK6511_10:84409127-84409777	-0.437576727109075	3.57037237911679	8.61826420841351	0.00332808842400062	0.165702079780897	0.0104027539220763	51.7672049404488	33.3839373239236	96.2273028691191	66.2784769540907	68.6503301347889	57.6783446460204	-10.9339583160156	-11.2372633906899
PK2884_1:125560012-125561644	-0.321346525180666	6.50983106217729	8.59172523635969	0.00337693926584926	0.165846770992327	0.00712242655307044	371.762311213977	239.744249496209	691.049179836227	560.930535469178	581.00409382244	488.145567522295	-9.15747540036555	-9.38021583827726
PK3572_1:154102580-154103733	-0.401077278172154	4.88710677758124	8.59692927421059	0.0033673029666991	0.165846770992327	0.0103833486731804	125.243691715231	80.7678830496626	232.80883464719	174.139334687222	180.371115407661	151.543442518686	-10.1803988058067	-10.4584043903584
PK3796_1:164798282-164798964	0.462289993013366	3.50502002398068	8.59418601686534	0.00337237915827577	0.165846770992327	0.012953832424726	30.5374905391315	19.6931951678872	56.7645163448993	89.7833154306959	92.996316876481	78.1332530387064	-11.3289003864998	-11.0084653812415
PK7201_10:116152865-116153326	-0.489630764302761	2.09470949380904	8.60290784390413	0.00335626696366515	0.165846770992327	0.0185666290107381	19.9404879452094	12.8593382728913	37.0663120612562	20.3135229288375	21.040466216978	17.6776901085988	-11.5946851153029	-11.9340712990948
PK18192_16:24434253-24435775	0.392325734569101	4.72501146271151	8.61297054441642	0.00333777490107723	0.165846770992327	0.00859391499013097	79.2456381324437	51.1043897318998	147.305500275696	205.791286191584	213.155769190365	179.088314571981	-10.5830485209011	-10.3111090441235
PK19172_17:3060406-3060908	0.489666897021217	3.19605585075625	8.61097403931095	0.00334143559298857	0.165846770992327	0.0176240089459113	23.3268605577734	15.0431620119427	43.3610599309112	73.3635597662233	75.9889609609338	63.844084522132	-11.5012782426247	-11.1618670135409
PK25436_2:178840644-178841465	-0.404697440022494	4.32272545513356	8.606839475461	0.00334902950420609	0.165846770992327	0.00909711470586852	85.1586731629422	54.9176222809511	158.296926477092	116.295830954921	120.45761392322	101.205569695869	-10.5205806551712	-10.8010955447026
PK28371_4:65496320-65496962	-0.411397232289147	4.12215970755456	8.59630548893558	0.00336845655180984	0.165846770992327	0.0092478530948562	74.4919242196663	48.038786953025	138.469074415652	100.375384400337	103.967435480791	87.3509211660015	-10.6353260499966	-10.920484881648
PK32887_6:50655893-50656355	-0.434542019268618	3.25404747142589	8.59556324793134	0.00336982972411193	0.165846770992327	0.0101819915749294	41.8449833549596	26.9852371448216	77.7834130987569	52.2443962852424	54.1140233979572	45.4652917997913	-11.1023715511148	-11.4035731266057
PK40069_9:107323373-107326475	-0.336588751043337	6.32027836707004	8.59451582373974	0.00337176846429599	0.165846770992327	0.00781600745762121	327.811165174162	211.400777864012	609.350732985883	488.602233031485	506.087438090055	425.20240788161	-9.27862858223817	-9.51193412603205
PK1338_1:60490377-60490942	-0.440477640729556	3.70140766000513	8.58454405348862	0.00339028268669908	0.165882981619744	0.0113795558564025	56.6776889722864	36.5506389323564	105.355140362165	72.8871764502392	75.4955297081959	63.4295155346464	-10.8620692333648	-11.1673850681362
PK10266_11:116100284-116101091	0.435941598553324	4.01327380369239	8.58883839317236	0.00338229690681542	0.165882981619744	0.0106997570905561	45.9443128923279	29.6288367075765	85.4034386613973	126.95361047214	131.496794604269	110.480421931554	-11.0306817614736	-10.7285100715475
PK25513_3:2999973-3004721	-0.551931039778999	7.9979324825985	8.58391020652363	0.00339146301452673	0.165882981619744	0.0253242093232178	1116.85087599194	720.241312761146	2076.05466872992	1441.2123549046	1492.78783257301	1254.20418112308	-8.08068377894554	-8.46325322303187
PK27466_3:154646205-154646751	-0.452276103701599	2.23471044038403	8.57801550376609	0.00340245995202883	0.166195665613511	0.0126601752726501	21.3561916818261	13.7723055630285	39.6978884114391	23.0353443771251	23.8596912441663	20.0463346938993	-11.5630263451071	-11.8765202512225
PK3054_1:133893788-133894654	0.478285947032878	3.67907099923276	8.56710533877187	0.0034229092757299	0.166968589359489	0.0156996087553862	34.5003714466608	22.248800941684	64.1309048095992	102.053973648537	105.706095017723	88.8117007980352	-11.2382591203649	-10.9067365646776
PK6538_10:85452976-85453718	-0.47880628507023	3.91613765556643	8.55719695997126	0.00344158916465591	0.167419530770377	0.0162402453981811	66.6294158007091	42.9683666247643	123.853875858721	84.008151490238	87.0144819081007	73.1074601802535	-10.728727821048	-11.0606110475788
PK28240_4:57139234-57140041	-0.39196613050347	4.417125486683	8.5570151589802	0.00344193287363958	0.167419530770377	0.00840427986518119	90.4393752262595	58.32307225475	168.112942570542	125.139938406405	129.618218152441	108.902087496458	-10.4688658666623	-10.7405560848958
PK38894_9:35304970-35305890	-0.612639651211661	11.4281276594781	8.55482945268682	0.0034460678550126	0.167419530770377	0.0313897564612444	12177.9986417819	7853.41885573605	22637.0337164336	15142.1428355237	15684.0222102097	13177.3355889207	-5.70232615918368	-6.12697560612027
PK21057_18:32699197-32700162	-0.489739468277449	3.83163422608931	8.54626793250193	0.00346231347626852	0.167849989644058	0.0178275376518539	63.2426096666842	40.7842633138625	117.558322139089	78.4388352656573	81.2458611579991	68.2608047438809	-10.7724023620529	-11.1118638936983
PK36276_7:127674795-127675528	0.425209125296401	4.09252054749783	8.54526159979663	0.00346422811548946	0.167849989644058	0.010150803811944	48.7701310110242	31.4511667922679	90.6562016080089	133.549439770405	138.328663404637	116.220392627548	-10.9806340828007	-10.6859015764531
PK960_1:44480371-44481878	-0.43532021913437	2.29669844931505	8.51504846904081	0.00352221542665166	0.168846494363672	0.010778602090414	22.0964936372705	14.2497158097236	41.0739963269254	24.4156843345957	25.2894282890328	21.2475651303018	-11.5465549872908	-11.8482959698245
PK7739_11:10743802-10744218	-0.417087268925591	1.49312928467993	8.52934802842308	0.00349464863341947	0.168846494363672	0.012422532798689	12.8839724684061	8.30869137831989	23.949330899764	12.0402603588689	12.4711352241498	10.4779457603966	-11.8455290596578	-12.134631924161
PK15890_14:86198758-86199403	-0.694047538827678	6.45541979623525	8.51720225064995	0.00351804925069257	0.168846494363672	0.0413488192293193	406.563817428415	262.187247984875	755.73984804307	468.485906683066	485.251225364849	407.696326609712	-9.07070452775563	-9.5517816224686
PK24251_2:98664651-98665515	-0.723276763775683	11.2964192451551	8.53112305102263	0.00349124207103078	0.168846494363672	0.0437802631505936	11453.7477188354	7386.35969257948	21290.7622112251	13187.9301517203	13659.8757291489	11476.6967410168	-5.76357118249471	-6.26490843207035
PK33520_6:95456657-95457135	-0.452489991435528	3.29130332591312	8.52508405498006	0.00350284572132231	0.168846494363672	0.0127593168229413	43.227663005195	27.8769076693482	80.3536027318891	53.2372482544503	55.1424057415694	46.3293137371409	-11.076225693499	-11.3898678552941
PK34035_6:132311962-132312617	-0.457708886259683	3.25642739512323	8.51674916551183	0.00351892526137741	0.168846494363672	0.0126792082311949	42.2953966433136	27.2757022955975	78.6206623951904	51.9143285293312	53.7721437795428	45.1780528248346	-11.0905192796286	-11.4077789036568
PK34061_6:134624743-134625242	-0.634009865985502	5.70098268341101	8.52064494951216	0.00351140025497986	0.168846494363672	0.0344412685927152	239.25223516231	154.290378096622	444.733249970935	284.452186631364	294.631642385688	247.542369858656	-9.57863061249658	-10.0180927635516
PK40366_9:120728092-120728810	-0.440031626506972	3.4335207776394	8.51905978871946	0.00351446013876565	0.168846494363672	0.0110649038994746	47.2781377229779	30.4890014508486	87.8828146698367	59.6820934660694	61.8178873123323	51.9378916705703	-11.0063278821827	-11.3113345634533
PK8704_11:55060335-55061365	0.435043335711829	4.39549621902907	8.47224285147296	0.00360606534198856	0.171048805058819	0.0119258731226404	60.9587891778974	39.3114598247721	113.31304974847	165.65227888571	171.580340341273	144.157646223326	-10.8035095892095	-10.5019605276395
PK13316_13:30797949-30799150	-0.414019751484453	1.30075849259537	8.47404662436067	0.00360249138250421	0.171048805058819	0.0137522969279759	11.3198325872256	7.29999972074929	21.0418344983421	10.0132825744639	10.3716196578571	8.71398363254444	-11.9016791713975	-12.1886557948351
PK17786_16:3946261-3947270	0.42777399859327	3.91561687078117	8.47402163163198	0.00360254087798024	0.171048805058819	0.00989695194974302	42.8570905379619	27.6379307333843	79.6647652897205	118.269287978402	122.501693425268	102.922955785221	-11.0835984537694	-10.7870881127276
PK25360_2:171994514-171994872	-0.462048903972987	2.59445545977283	8.47478355872616	0.00360103227209306	0.171048805058819	0.0129506344217334	27.2075358927219	17.5457545762013	50.5746408306796	30.9502481687774	32.0578391686937	26.9342200182894	-11.4044150488787	-11.7246829439484
PK28398_4:70377835-70378571	-0.450960316622832	6.61055670201843	8.48120496520825	0.00358834346355573	0.171048805058819	0.0163661668589982	416.112711320077	268.345194421403	773.489778827148	572.382004482032	592.865367110378	498.11112205494	-9.0482660594884	-9.36084793149994
PK29355_4:133887150-133888406	0.414187444178189	4.59103899215465	8.47403204854396	0.00360252024829534	0.171048805058819	0.0103163464685762	71.3623238481556	46.0205519957459	132.651626802725	188.905243095624	195.665439199667	164.393362935253	-10.6740873780525	-10.3869945188971
PK39358_9:62668283-62669101	0.424103267092842	4.04645946992613	8.47635904095075	0.00359791487465844	0.171048805058819	0.00979238997824217	47.4828607753205	30.6210244479571	88.2633634590696	129.522753217299	134.157877141527	112.716199027077	-11.0056561255514	-10.7116901416998
PK41865_X:164027850-164028379	-0.43421001183924	3.25682297761091	8.48689421413403	0.00357713939830572	0.171048805058819	0.0100880153130016	41.8571486158905	26.9930823493081	77.8060264550204	52.3823569010688	54.2569210965365	45.5853509851091	-11.1003310401256	-11.4013024856028
PK17284_15:82081055-82081665	0.429307461600262	3.68964949433373	8.45991762902364	0.00363058297581098	0.171985765981429	0.00971940090644362	35.9504300612588	23.1839232060875	66.8263416145303	101.026276886726	104.641620919659	87.9173554427491	-11.2129167037064	-10.9153434471049
PK2095_1:92129813-92131246	-0.384869828107036	5.56871597700209	8.44745287340815	0.00365555060279814	0.172045514997426	0.0104077209281226	198.646791014475	128.104502231761	369.253950351733	283.411736000653	293.553958006539	246.636925545159	-9.75471656191649	-10.0214879981515
PK19396_17:14587324-14587986	0.435791991768593	3.5292978848105	8.44291410594726	0.00366468532361427	0.172045514997426	0.010106110300888	31.6484171626463	20.4096160141268	58.8295587359132	90.5160884301406	93.7553130187819	78.7709432143352	-11.3041431570096	-11.0020751666046
PK19625_17:27152681-27155587	-0.366784986513032	6.74529971949693	8.43557444927852	0.0036795062630693	0.172045514997426	0.0103396432514026	443.809442949122	286.206424399827	824.973759583279	649.077950760749	672.305967950995	564.855190804146	-8.98589081649737	-9.24012679577059
PK26472_3:87424835-87425480	-0.580476534547164	4.39862262514542	8.44021156880998	0.00367013547129545	0.172045514997426	0.0292219334646381	97.1216143063366	62.6323536016837	180.534201252408	115.383020537318	119.512137512193	100.411203315069	-10.4045998566477	-10.8069555299503
PK26986_3:116409264-116409810	-0.433007667008615	3.49852789610031	8.44876666570118	0.00365291078906493	0.172045514997426	0.0106002945632471	49.2636959715156	31.7694598452787	91.5736632517933	62.8932126817991	65.1439202025374	54.7323439473268	-10.9746948789745	-11.2748329225224
PK29620_4:144957716-144958211	-0.435821953959526	3.60803573746552	8.43752127890471	0.00367556910768474	0.172045514997426	0.0112104777742855	53.1099718778204	34.2498687051796	98.7233008839575	68.1302326668811	70.5683531017334	59.2898210877097	-10.9148497914186	-11.2169385500317
PK30609_5:51899401-51900248	-0.391258882590701	5.11075999587739	8.4535977573593	0.00364322029666341	0.172045514997426	0.0101606504166619	145.427605485877	93.7842031899103	270.327638023311	204.890677482752	212.222931140595	178.304566636204	-10.043919387422	-10.3151193787588
PK34119_6:139532870-139533390	-0.401181612258949	1.21997175970965	8.44553373344238	0.00365941023391581	0.172045514997426	0.0121438696569365	10.6465409843756	6.86580350142229	19.7902885618518	9.29599046191578	9.62865840418168	8.08976558196852	-11.9325170106964	-12.2105949141262
PK36099_7:117414510-117415502	0.411281859971683	4.50004481698945	8.44117229814398	0.00366819704571454	0.172045514997426	0.0101068094911141	66.4871318015897	42.8766096887994	123.589391703309	176.816893262637	183.144493563058	153.873567672733	-10.7303386631856	-10.4452598015308
PK36918_8:25383581-25384136	0.470612463257548	2.67615591109141	8.44962819219105	0.00365118076929315	0.172045514997426	0.0134427085061678	15.6499887493264	10.0924561047605	29.0909313920297	50.5137938994423	52.321489372175	43.9592481270837	-11.7523674720482	-11.4261637700048
PK3105_1:135046765-135047364	0.461804611567851	3.38126811508505	8.42494816547254	0.00370107196650526	0.172383993257988	0.0129040651646596	27.8354948552489	17.9507164177979	51.741920334102	82.3410113043032	85.2876811515795	71.6566440082979	-11.3948580937436	-11.0747595292657
PK19318_17:10309020-10309752	0.447403064937325	3.46251912638857	8.42740787920113	0.00369606864925551	0.172383993257988	0.0116670258048732	29.7714419777671	19.1991812996652	55.3405494335765	86.7401888382377	89.8442884229768	75.4849950752221	-11.3453407288328	-11.0352245557976
PK36989_8:30099594-30100206	-0.450670910238048	2.25275273775298	8.42664356424211	0.00369762260942931	0.172383993257988	0.0123133414130072	21.5669205922062	13.9082016529287	40.0896011706224	23.4559330858317	24.2953312140417	20.4123488452475	-11.5543906877329	-11.8667719585247
PK41953_Y:4865616-4866268	-0.40288780275684	1.29101980288041	8.41858328792182	0.00371405079769419	0.172765582015937	0.0121502643865415	11.1768285044059	7.20777841300414	20.7760118176538	9.97503667644233	10.3320050854326	8.68070042827114	-11.9123805307997	-12.1916410753626
PK37479_8:70824742-70826647	-0.406946596408614	5.6130128248448	8.41548173995137	0.00372039203103433	0.172837826440471	0.0122079497492073	206.31379340021	133.04884348801	383.505733145861	289.758002940814	300.127333566561	252.159716481405	-9.7190431273119	-10.001117013251
PK22023_19:5874829-5875883	0.403914043257417	4.92529328495393	8.41177454790327	0.00372798597582868	0.172968007415794	0.0104117734144872	91.1121815801257	58.7569555438796	169.363586503516	237.526726137407	246.026899146513	206.705841811724	-10.4624016766159	-10.1824297963435
PK10470_11:121173009-121173668	-0.399481251543006	4.12275308433361	8.40784739211757	0.00373604769969787	0.173119529930673	0.00861771440641873	74.1815481733987	47.8386298364226	137.892132897525	100.8987708964	104.509551977639	87.8063943164165	-10.6392518754855	-10.9161511786791
PK36038_7:113698139-113698623	-0.445389047771733	2.38531607096812	8.39903397323977	0.0037542046288533	0.17373785190733	0.0123470938675384	23.5219953501196	15.1690016759712	43.7237856138027	26.1772050704193	27.1139871143258	22.7805152639074	-11.5042102792052	-11.8129304419205
PK18825_16:76301000-76301400	-0.43570654811649	3.30969823829844	8.39543383389346	0.00376164723697729	0.173859385804314	0.0109038881696967	43.428296931028	28.0062936466821	80.7265504614249	54.4572961384181	56.4061144727259	47.3910512056238	-11.0729211328084	-11.3749298981868
PK25096_2:157780009-157780588	0.442220185486215	3.1998287278006	8.39048307378134	0.00377190651461089	0.174110625905255	0.0102641503025975	24.3617639690717	15.7105565652867	45.2847868177279	72.0946489231146	74.6746406522253	62.7398244320187	-11.4815650292638	-11.1750413545073
PK26521_3:88913404-88914464	0.398603602970393	4.78944840230744	8.38742761228867	0.00377825243305286	0.174180814911761	0.00967510124251322	83.0514628954444	53.5587122223648	154.379945429869	216.016326598514	223.746724683556	187.986578860988	-10.5442335104313	-10.2679425468714
PK27388_3:148798306-148799336	-0.436353813805425	3.7691064335428	8.37164272759536	0.00381120961103097	0.175476062920134	0.0123921266283967	59.267983181673	38.2210829834919	110.170100445358	76.537884000027	79.2768821175474	66.6065162434035	-10.8285831378149	-11.1310405535807
PK14661_13:119339260-119340301	-0.394924825407537	4.62416856165906	8.35670342427572	0.00384267065237945	0.176250168410344	0.00957890388501159	104.305128959481	67.2649004664781	193.887254425513	144.890228430341	150.075295513168	126.089628417903	-10.3433682100594	-10.6171092393238
PK16524_15:30093470-30095530	-0.395347238127906	1.25250040130216	8.35840996181567	0.00383906348839366	0.176250168410344	0.0114935676905081	10.8497841243946	6.99687212403225	20.1680864208086	9.63666487662652	9.9815242531445	8.38623492174194	-11.9269488147492	-12.2009826381998
PK21768_18:79108469-79110740	-0.370092568231935	6.15126326972314	8.35945010803366	0.00383686658718935	0.176250168410344	0.010171086197231	295.078233354146	190.291773706558	548.505227657513	428.586587496852	443.924062156433	372.974245039278	-9.37958244290544	-9.6361110631216
PK34084_6:135465827-135466521	-0.63835984424667	4.86802441048472	8.34917914527305	0.00385861612576829	0.176756936918602	0.0368382269256215	136.297401875254	87.8962641860119	253.355988325268	157.743826712637	163.388874914077	137.275375371341	-10.1018425166411	-10.5443198428633
PK14483_13:103977828-103979089	-0.413644510721972	5.53651922639405	8.34615399977659	0.00386504597921842	0.176827078215269	0.0127915449869735	196.223928666602	126.542032616897	364.750220447305	273.928136413327	283.730976663937	238.383894536894	-9.76606835180735	-10.0527848781684
PK322_1:17383217-17384627	-0.443617420195295	3.04287489811231	8.3323252237448	0.00389457770445211	0.177279409076428	0.0109332079548838	36.3594193263832	23.4476745909417	67.5865899982439	44.3841512327213	45.9724902397694	38.6249728308518	-11.2028060934015	-11.5102982574571
PK3574_1:154132632-154133249	0.401401907118518	1.35864800544723	8.33830100384366	0.00388178820121196	0.177279409076428	0.0117906807904962	4.57823267819709	2.95243741591016	8.51023312997029	19.6510808340698	20.3543178534227	17.1012048722753	-12.2263917767435	-11.9481611765529
PK12592_12:105435856-105436492	-0.472232950510304	5.48111201966904	8.33378905333459	0.00389144082337932	0.177279409076428	0.0177972559172493	193.208804930943	124.597622020828	359.145567361767	258.002835104356	267.235769734029	224.52502119364	-9.78004731707926	-10.107374255293
PK23214_2:25108882-25110005	0.448654818932199	4.51891893502633	8.33527275866984	0.00388826397296964	0.177279409076428	0.0138740775964422	66.2734784202178	42.7388276489739	123.192242800603	181.318255247171	187.806942075695	157.790843987038	-10.7338640950767	-10.4228802722892
PK14835_14:14806201-14806805	-0.464575955801629	3.41899777328193	8.32856394274144	0.00390264966037055	0.17742310427002	0.0145427713719829	47.3920474584368	30.5624602260233	88.0945554162485	58.5378719319273	60.6327184660324	50.9421415110824	-11.0023513907371	-11.3243709046569
PK11908_12:73435367-73435857	0.442614374378412	2.95896367469846	8.32059663853559	0.00391980427706763	0.177978836464541	0.0103239463405035	20.045116764189	12.9268119164676	37.2608010058376	60.980648761257	63.1629129346721	53.067949621504	-11.6031755918842	-11.2963786862085
PK38735_9:21500135-21502039	0.421994113946603	4.49050870786041	8.31049508171991	0.00394166455842363	0.178746564780676	0.0113282353275895	65.7701134820503	42.4142147291499	122.256564499747	176.303674323432	182.612908481037	153.426942761982	-10.7402545221244	-10.4477504918294
PK27073_3:123092258-123093031	-0.438432269683379	4.31043339007547	8.30790484910988	0.00394728990674549	0.178777068712411	0.012850995549202	85.6718820416782	55.2485834186349	159.2509031553	113.918114394717	117.994807981889	99.1363797939196	-10.5143185824632	-10.8182166740608
PK5733_10:56579491-56580879	-0.459367690379693	4.2889144953619	8.30098577202467	0.00396235652593473	0.179234565810358	0.0149649831688844	85.2816907696619	54.9969545933136	158.525597360785	111.37787398764	115.363662086844	96.9257547401083	-10.5176987934012	-10.8361082128282
PK1662_1:74068231-74070491	-0.412979879451516	6.06957565962239	8.28590796805756	0.00399539217473569	0.180252027263538	0.0134780322567032	282.77556128619	182.357954723943	525.636445142703	397.625441245174	411.854934904136	346.030541046547	-9.42046668774788	-9.70672252681768
PK3256_1:141552878-141554018	-0.449643908369752	1.34390118876259	8.28760383150557	0.00399166257256415	0.180252027263538	0.0250761440144422	12.0015595326391	7.73963577303169	22.3090604443017	10.355976429762	10.7265772154618	9.01221037525686	-11.8677782822536	-12.1794476895961
PK38363_8:122162641-122163510	0.415931406985815	4.29623689909513	8.28350641318833	0.00400067982500325	0.180252027263538	0.0103260834179783	57.1778511962376	36.87318646714	106.284865307972	153.640055092269	159.13824500399	133.70409907252	-10.855215928165	-10.5669142461065
PK39309_9:59677620-59681043	0.363744407419901	6.24031066080918	8.28162653667676	0.00400482383204581	0.180252027263538	0.00972525901583697	236.846796214993	152.739144586021	440.261907498748	587.125931406218	608.136922784925	510.94191325067	-9.58863630956672	-9.33650789911916
PK29146_4:124714410-124715083	0.40611311766318	4.37720742926922	8.27774357436502	0.00401339728273577	0.180412953567762	0.00951634160996312	61.1850184955432	39.4573519077966	113.733575389984	162.248016348642	168.054252269016	141.195112428011	-10.8014223399393	-10.5199261774427
PK4696_10:12059732-12060526	-0.4390512170724	3.43194914711605	8.26816455285789	0.00403462739506087	0.181005386186816	0.0122013365287967	47.2384203250235	30.4633882633971	87.8089861120358	59.5717156334563	61.7035594792757	51.8418361942933	-11.0085978159341	-11.3129249291693
PK19881_17:35724895-35726645	-0.371220356305824	5.6389281115572	8.26303116276477	0.00404605158938087	0.181005386186816	0.00975729522457045	207.492484403951	133.808964623359	385.696739137716	299.448929913332	310.165061748461	260.59317258281	-9.7136612484456	-9.97097159178544
PK22897_19:58113012-58113935	-0.666099727226383	9.36540111043871	8.26149360135925	0.0040494797848546	0.181005386186816	0.0384695089276188	2966.36429597692	1912.96632396393	5514.0167574718	3546.9262410271	3673.85716450486	3086.68580760663	-7.11123763189257	-7.57294277979129
PK23355_2:30264978-30267852	0.353417160671958	6.03659285904424	8.26609353845909	0.00403923241577292	0.181005386186816	0.00879368432709353	206.229426853052	132.994436696571	383.348908660267	508.17125224116	526.356757647425	442.232199244228	-9.71946355988974	-9.47449345140847
PK33831_6:118896912-118897581	-0.431160647077538	4.01865036649532	8.26052165449888	0.00405164839291209	0.181005386186816	0.0119430468682895	70.0254142663246	45.1583979401244	130.166516714447	92.388368837031	95.694595180123	80.400281116252	-10.6877230198002	-10.9865808066904
PK8062_11:24467330-24467818	-0.45221848269949	3.11991151180483	8.24411582155146	0.00408843194578723	0.181154752162502	0.0137862832608482	38.5172246920653	24.8392127118045	71.5976195814512	46.7294474396893	48.401715627428	40.6659491649369	-11.163986131924	-11.4774400982043
PK10927_12:27390414-27390922	-0.444588069530035	3.41792730693719	8.23779344461087	0.00410269791756174	0.181154752162502	0.0124739134836334	46.8892319104444	30.2382016001427	87.1598983475575	58.9230062995747	61.031635319592	51.2773017895478	-11.0123403482882	-11.3205053151935
PK12594_12:105524446-105525101	-0.616349463346219	4.60859432237188	8.23669688934653	0.00410517736290902	0.181154752162502	0.0345775607219372	114.069866558209	73.562041452852	212.038405592188	133.041659223154	137.802711333817	115.778500436375	-10.2617523329541	-10.6889732257121
PK13768_13:55622181-55623380	0.419818930988901	4.84597969810918	8.24979602716899	0.00407565803882594	0.181154752162502	0.0119204711281601	85.5472846781674	55.1682323434908	159.019295745763	225.927565462906	234.012648877267	196.611759724535	-10.5185119531154	-10.2275156447547
PK14031_13:69542881-69544112	-0.378220753109905	4.8522609052491	8.24599108150699	0.00408421027639474	0.181154752162502	0.00885416164828987	121.140885947734	78.122041715329	225.182347305324	171.54838405695	177.687444564496	149.288687275635	-10.2094577227143	-10.4716203713617
PK19023_16:91580226-91580967	0.460820046819812	3.54584218297161	8.24083930458685	0.00409581884886908	0.181154752162502	0.0138876507545038	31.6198012458577	20.3911620146568	58.7763661307715	92.3394661597493	95.6439424630699	80.3577239302092	-11.3054525464505	-10.9860364302518
PK21819_18:81986708-81987384	-0.422815025946074	4.02898980674392	8.24700591217189	0.00408192749425843	0.181154752162502	0.0108660000671277	70.2304174556905	45.2906015936318	130.547586235487	93.4454289391997	96.7894834201842	81.3201796970036	-10.6842028950006	-10.9772759381335
PK22659_19:45544272-45545718	-0.487552834481259	6.28021960398777	8.23890175205116	0.00410019344767196	0.181154752162502	0.0199172608922004	336.324071938094	216.890630873816	625.174922420329	449.228795121452	465.304975437244	390.937970525172	-9.25363847379233	-9.59158434638702
PK30291_5:25963266-25964461	0.457208176722602	3.02013239297261	8.24004480004426	0.00409761210342711	0.181154752162502	0.0144900990019785	20.6368259060641	13.3083967621064	38.3606976464064	64.0913196694893	66.3849028566606	55.7749875163193	-11.5785636453753	-11.261651086751
PK40546_GL456370.1:15992-16521	-0.480668969071989	3.93344200625771	8.24578411027674	0.00408467600144836	0.181154752162502	0.0174985850509269	67.6408230429862	43.620608831466	125.733926967112	85.1742709198708	88.2223322918133	74.1222668181213	-10.7153116313991	-11.0484859720941
PK19724_17:29867223-29867765	-0.420087265263333	3.99614261482054	8.2279581622426	0.00412499127166032	0.181492139110988	0.0107018245173093	68.6135757193363	44.2479232560387	127.542125159608	91.2777552817359	94.5442370136854	79.4337780468585	-10.7042637759886	-10.995446079495
PK21363_18:54945617-54946187	-0.416114924084157	3.77358831801058	8.22676208143796	0.00412771078873779	0.181492139110988	0.0100386743734712	58.9274276543649	38.0014635469771	109.537059895695	77.62954746134	80.4076120386217	67.5565281364452	-10.8313243289598	-11.1197532153777
PK40575_GL456389.1:2317-3519	-0.540329903806309	5.3378337957508	8.22667597158142	0.00412790664626206	0.181492139110988	0.0249182463470547	180.310588029136	116.279744609142	335.169758242664	228.162140659677	236.327190973271	198.556381934639	-9.84414982873687	-10.2186779781324
PK10546_12:4588601-4589056	-0.424915501866896	3.26001729738572	8.22167862270441	0.00413928937115568	0.181771202470324	0.0105394367848053	41.85506409862	26.9917380736418	77.8021516567778	52.6667307713232	54.5514716199016	45.8328252007314	-11.10333193142	-11.3978609135153
PK26066_3:52985398-52986058	0.420419823807247	3.82269570307252	8.21192787478768	0.00416159122420091	0.182528503547971	0.00995626600170644	39.8686407237211	25.7107217714735	74.1096949374594	110.465698970293	114.418843814617	96.1319413115881	-11.1345458593356	-10.8431330438121
PK1342_1:60662300-60662825	0.435376277262969	3.04748887010933	8.20390665501667	0.00418002896831071	0.182628948733954	0.0100558248031342	21.6033874484037	13.9317186120362	40.1573874693039	64.6971265710669	67.0123892700863	56.3021864029554	-11.5561565999193	-11.2543767608517
PK4077_1:176846930-176847660	-0.383464474469837	4.42752667457415	8.19915422911023	0.0041909921950053	0.182628948733954	0.0084608797979253	90.7911954662493	58.5499561449392	168.766922495244	126.485905625908	131.012352390521	110.073405316911	-10.4656616590255	-10.7314589783491
PK6575_10:86809561-86810863	-0.383351986237337	5.45595641146813	8.19774976622197	0.00419423770674705	0.182628948733954	0.0105298191741573	183.735993248443	118.48873992349	341.537061748172	262.064399756845	271.442682250294	228.059567197022	-9.82751411570603	-10.0932334641285
PK15541_14:60697100-60697919	-0.405477255980723	4.53083737328824	8.19920843582102	0.00419086698233678	0.182628948733954	0.0105782009213434	98.2197440529481	63.3405219232414	182.575456209834	134.960069603962	139.789774284399	117.447982600146	-10.3959940978829	-10.6770495146471
PK24882_2:145167774-145168569	-0.419627171751941	4.21506950941122	8.20413967607466	0.0041794921704186	0.182628948733954	0.011912488513194	79.7034721094212	51.399640379675	148.156543495376	106.735938900963	110.555609898419	92.8861457439747	-10.5803441408065	-10.8712075317927
PK38567_9:7772162-7772639	0.442481104037019	3.28118940515583	8.2044880879503	0.00417868968387444	0.182628948733954	0.0106501346536852	26.160936061186	16.8708171670941	48.6291720906185	76.3576254989786	79.0901728542198	66.4496476425144	-11.4392846400218	-11.1325801103075
PK8660_11:53762681-53764371	0.446892993049227	5.52452563522546	8.19100526162129	0.00420985896217843	0.183088287900909	0.0155875974104908	137.465439154589	88.6495148853718	255.52719067568	365.408611847113	378.485188408528	317.994088267004	-10.0956902214567	-9.78592760331262
PK38827_9:27212923-27213537	-0.468295489543351	3.914434156137	8.18461042019542	0.00422472503928389	0.183513718102323	0.0155442529740785	66.4337626321315	42.8421926672455	123.490186593834	84.7527779516714	87.7857557024565	73.7554657417702	-10.7284463841865	-11.0530440824324
PK16054_14:109098889-109099846	-0.436715730650904	3.39027136740943	8.17064563744208	0.00425737497625316	0.184709692930061	0.011412057600598	45.8286334109196	29.5542366483027	85.1884082284037	57.9432405943085	60.0168075472542	50.4246680746868	-11.0293329131113	-11.3320411905182
PK5924_10:63517408-63519159	-0.43448174436812	3.64999005304073	8.14434710263874	0.00431956051213537	0.186363391162641	0.0117136362325905	54.5865749667301	35.2021091251363	101.468079799826	70.4351572125817	72.9557620807858	61.2956642880909	-10.8916058720814	-11.1927656681949
PK7718_11:9189398-9190143	-0.51263347407569	3.56441509364463	8.14957525569787	0.00430712480306607	0.186363391162641	0.0226722404675117	53.4209177367908	34.4503932859242	99.301301596599	63.7907239146258	66.0735499294835	55.5133963279739	-10.9095083402194	-11.2648387874356
PK36669_8:11024536-11025642	0.383426414352107	4.64268537437465	8.14281139971626	0.00432322028270906	0.186363391162641	0.00852850023811633	75.1101734713935	48.4374871396386	139.618305054296	193.952074168292	200.89287705273	168.785329609159	-10.6294989510892	-10.3637280130288
PK37089_8:40241533-40241856	-0.472806693368493	2.23148013896108	8.14736155840704	0.00431238585879761	0.186363391162641	0.0169687625196372	21.5606169909396	13.9041365497453	40.0778837416258	23.0155453211091	23.8391836556652	20.0291047147411	-11.5494507193111	-11.8771753457693
PK38965_9:40799649-40802581	-0.320925541271975	7.44156284407959	8.14144963508492	0.00432646817725277	0.186363391162641	0.00829801313178596	707.276375300891	456.112517778366	1314.71842176035	1072.07426680334	1110.43970422013	932.964544276481	-8.5307758194878	-8.75322445359014
PK39456_9:66218881-66219579	-0.442844590422786	4.26512628576645	8.1502452315232	0.0043055338320622	0.186363391162641	0.0140226546212562	83.2216172541165	53.668442358497	154.696236313746	109.841138872551	113.771933099866	95.5884225974414	-10.5405441108438	-10.8475005901216
PK12639_12:108966120-108967017	0.448938982608708	3.37329236410478	8.13405188351869	0.00434415573256511	0.186902252060075	0.012271413899945	27.8882733760036	17.9847525383679	51.840027518129	81.5484720643658	84.4667799636394	70.9669427126833	-11.3934361683791	-11.0822553783404
PK11065_12:33881956-33882639	-0.47024310320921	2.26601855245631	8.12884206716481	0.00435665623434432	0.187216928679913	0.0212950910172417	22.0437202508618	14.2156830002206	40.9758986868611	23.2671604502306	24.0998031278515	20.248070882984	-11.5470089897079	-11.8729566708751
PK18722_16:63863905-63864433	-0.434901427711211	3.02840379731192	8.12356837342879	0.00436934730311291	0.187539036385811	0.0119396978603661	35.9530578875359	23.1856178540376	66.8312263409771	43.8661012677236	45.4359012480211	38.174143756344	-11.2155023336114	-11.516953032051
PK2560_1:111748055-111748680	-0.461635071730191	1.77094798210907	8.11969413034122	0.00437869458991637	0.187717029230655	0.0194718158607903	15.8704987742219	10.2346598968887	29.5008257445587	15.488554152826	16.0428302635647	13.4787974249024	-11.72605262177	-12.0460336701874
PK41351_X:94366508-94367740	-0.371092663174623	5.27062783859876	8.10967107823395	0.00440297152928329	0.188533882909299	0.00945246304493621	161.107459191075	103.895918781757	299.474083792777	231.204310799519	239.478228746378	201.203807552448	-9.94961938887861	-10.2068412220846
PK28527_4:84786459-84786988	-0.427652071126643	3.43937299331621	8.10691903895843	0.00440966122038906	0.188596612645005	0.011093607688283	47.2306770871748	30.4583947589705	87.794592619196	60.2806381010515	62.4378515704186	52.4587706244792	-11.0081411827843	-11.3045670101463
PK33198_6:73519793-73520504	-0.546510251494185	5.19644865874071	8.10099658057896	0.00442409272536386	0.188989911369774	0.0260411768828256	164.377192637365	106.004523574356	305.552017322304	206.342703170024	213.726919273341	179.568181038258	-9.92982388975453	-10.3086359297248
PK37670_8:83230686-83231311	0.445014360790056	2.56691673843411	8.08677070840691	0.0044589543137716	0.190253988019165	0.012396598172608	14.3718337028797	9.26819201690956	26.7150369834055	46.4898806955085	48.1535757057952	40.4574680128103	-11.7887960619531	-11.4803356124628
PK37881_8:94171014-94172032	-0.39282782282716	4.789475121485	8.08326673692713	0.00446758391398818	0.190397138775952	0.0103915431409658	116.752554737184	75.2920690664647	217.025111909413	163.133473332407	168.971396371433	141.965674689334	-10.2430764395844	-10.5153639374226
PK4386_1:189969822-189971243	-0.365523253313681	5.33190523845447	8.0686691423536	0.00450371834007154	0.191695230649752	0.0091651472237859	167.655354069256	108.118563455509	311.645617185834	241.903115523537	250.559902769459	210.514361664907	-9.9126083417536	-10.1659697542171
PK29482_4:137963778-137965179	0.407291593004695	4.87046951694006	8.06454748538183	0.00451397473619108	0.191695230649752	0.0112961787288529	87.5540411941048	56.462361200351	162.749548659086	228.947517660391	237.140673612842	199.239850345593	-10.4978875811356	-10.2155745617786
PK36355_7:131901540-131901989	-0.510761803950514	3.19139892960898	8.06525882964212	0.00451220291923791	0.191695230649752	0.0218880603733387	41.8534880181161	26.9907216816458	77.7992219645882	48.7775974990601	50.5231611434254	42.4483363053804	-11.0943401282454	-11.4483732325914
PK32229_5:147542188-147542958	-0.403123575973309	4.45730439981766	8.06122574277763	0.00452225791904307	0.191821320920914	0.0106283122490246	93.3852295462829	60.2228119856898	173.588834424995	128.234766893342	132.823798713472	111.595338643637	-10.4409356542773	-10.7203596243805
PK12857_12:120028396-120029116	-0.725799013604926	9.24669807492415	8.05525310895192	0.00453719038806682	0.191908804736473	0.0468519678288977	2779.15297732353	1792.23639590536	5166.01959824117	3186.78207461168	3300.82481589397	2773.27306326805	-7.17612722006321	-7.67921275999665
PK16171_14:120276912-120278003	-0.36424676489693	5.19300026003774	8.05464927639428	0.00453870285089429	0.191908804736473	0.00883169816864066	152.289273542547	98.2091957427235	283.082427682828	219.420742148721	227.272971244708	190.949245814834	-10.0013017525543	-10.2537783706707
PK38400_8:123253530-123254997	0.358191579424282	5.33010866861088	8.05402390388689	0.00454026980760029	0.191908804736473	0.00830835847901439	124.691427421892	80.4117356282154	231.78225993681	311.099089569504	322.232136057866	270.731636149124	-10.1839812355703	-9.935701752192
PK23979_2:77085114-77085800	0.429481066849279	3.74745684111988	8.04813372265524	0.00455505552279833	0.192308583867195	0.0113785017802382	37.4404528076359	24.1448177730918	69.5960656176409	105.169099892666	108.932699715039	91.5226159153095	-11.1804616937491	-10.8827681031586
PK2209_1:96365870-96366276	-0.416298475428922	1.57130527936455	8.0403197488102	0.00457474610620415	0.192701983477282	0.0139074415128229	13.5267079816992	8.72318240823584	25.1440777471849	13.0550724015297	13.5222635082484	11.3610782860287	-11.8198138876168	-12.1083700021317
PK12607_12:106512942-106514074	-0.464532831370906	4.64867190989061	8.04019920146302	0.00457505055378648	0.192701983477282	0.016815413625815	109.259557984332	70.4599415785438	203.096778927876	143.991999262122	149.144922158668	125.307951259396	-10.3005642625721	-10.6225538849144
PK18801_16:73431405-73431802	-0.43591520695056	2.714458976941	8.03698321808304	0.0045831802823927	0.192819415680104	0.0124847448608157	29.1508376328061	18.7989623467786	54.1869410374279	34.3198256386057	35.5480009278224	29.8665693954612	-11.3648289923748	-11.6669823890358
PK5094_10:29215272-29216031	-0.43878189834996	2.13189970628694	8.03379732786559	0.00459124844451622	0.192933987312808	0.0127513463746714	19.7824895777559	12.7574473633393	36.7726173026679	21.3466181259011	22.1105319396439	18.5767334114444	-11.6074880602651	-11.9116284959871
PK35476_7:79734528-79735102	-0.454586682240177	3.74728521556903	8.03129938006071	0.00459758453068208	0.192975591632594	0.0159133412203591	58.7206779917672	37.8681336176165	109.15274394849	74.4763132365091	77.1415356217345	64.8124498364052	-10.8363843217011	-11.151479798816
PK40280_9:116053949-116054449	-0.424356383395526	3.37083543371855	8.02860775987221	0.0046044218380775	0.193038112763163	0.0105757396366176	45.0116857124185	29.0273986473896	83.6698276192645	57.4072110761189	59.4615955828754	49.9581924296294	-11.0449149509348	-11.339056381638
PK27800_4:28176656-28177391	-0.520033804314552	6.38718867080349	8.02132722743175	0.00462296792653885	0.1933664811637	0.0237619274496649	365.971275140992	236.009692347074	680.284531005715	477.965983028545	495.070557382254	415.946291543334	-9.17233402485693	-9.53279399011343
PK31727_5:125221781-125222402	0.440642462353551	3.84348236754503	8.02317300731672	0.00461825888614025	0.1933664811637	0.0125397616062131	40.2658976426228	25.9669071324055	74.8481346870263	112.892551763935	116.932544387241	98.2438916500642	-11.1306130341496	-10.8251829537342
PK4289_1:185229650-185230374	0.416774662751406	3.87740243828244	8.0116525613983	0.0046477305018563	0.194177231395262	0.010207349660992	41.6940971607858	26.887932775093	77.5029387806585	114.664892835572	118.768310766778	99.7862580992953	-11.1015070421115	-10.8126208596966
PK31223_5:103830963-103831813	-0.411280391282032	4.20381427009077	8.00810843251175	0.00465683556952945	0.194332709310179	0.0108998175808412	78.7778839404567	50.8027416779579	146.436016896162	106.52380843538	110.335888094853	92.7015408063519	-10.5876510622687	-10.8727289059054
PK7766_11:11818632-11819401	-0.393702824376865	4.29824424906851	7.99697042641696	0.00468556817276254	0.195092633898489	0.009467259746995	83.4391421601138	53.8087210897238	155.100581787585	114.83548005374	118.945002649003	99.9347103392063	-10.5386314009784	-10.8115254036737
PK10693_12:11204097-11204944	-0.381353136675086	4.63414471222364	7.99510279776483	0.00469040372343232	0.195092633898489	0.00916340406591802	104.489967477318	67.3841002088945	194.230840911556	146.770699097655	152.023061033027	127.726093832176	-10.3418545097673	-10.6061883612513
PK21371_18:55306274-55306961	0.438065545536954	2.51817352635415	7.99268761283667	0.00469666451111691	0.195092633898489	0.0108441916702941	13.9387472729832	8.98890071176495	25.9099956622428	44.7980701228548	46.4012217037765	38.9851826228956	-11.8076928772736	-11.5040489794842
PK27089_3:123679762-123680976	-0.444596693787723	4.14368636761887	7.99357790380752	0.00469435565536282	0.195092633898489	0.0141450307730768	76.7388929577904	49.4878252700181	142.645845047746	100.789888700449	104.39677330436	87.7116404066632	-10.6086871261964	-10.9168580709816
PK35681_7:93056111-93056922	-0.430497403478554	3.79726814077441	7.98733999188506	0.00471055724230843	0.195444810086905	0.0121713119342	60.2334620941822	38.8437066607767	111.964777825268	78.6246115153304	81.4382856290698	68.4224751238915	-10.8123105642004	-11.1107086256599
PK27913_4:40805219-40805960	-0.387903734367338	4.37230343515568	7.98349810963369	0.00472056400572469	0.195635130786044	0.0093909957505236	87.6870669794456	56.5481476453675	162.996823213509	121.402286344999	125.746809819956	105.649423982268	-10.4968176408713	-10.7656920206767
PK22029_19:6003864-6005693	0.383775994881162	4.93822659030111	7.97673471277785	0.00473823293901737	0.196142195412511	0.00965452853723873	92.7866624303258	59.8368045296901	172.4761898613	238.144593964162	246.666878099497	207.243536627523	-10.4461037511077	-10.1800905022893
PK10136_11:109341952-109342335	0.42751446779212	3.31658535643731	7.97205065023786	0.00475050921665335	0.196200378939972	0.0100936934706151	26.9796592341455	17.3988001463407	50.15105303476	77.8411209227728	80.6267569049888	67.7406483454072	-11.4142451946642	-11.1179147466655
PK15416_14:54239024-54239408	-0.44756799287495	3.0337903013405	7.97353279425954	0.00474662122296985	0.196200378939972	0.0125518692658155	36.2181044090365	23.3565426020876	67.3239072173773	44.1053455058148	45.6837071223049	38.3823442499788	-11.2037775641799	-11.51400805655
PK587_1:28855254-28856037	-0.431618784315929	3.17325812294937	7.95110552957116	0.00480580107849965	0.19665875495066	0.0119668134424192	39.5516568278137	25.5063033462207	73.5204704392233	49.1899256228581	50.9502449136544	42.8071617450197	-11.1444552211596	-11.4436305645849
PK2737_1:118587164-118588774	0.404217392534456	1.45584919633125	7.94928410377492	0.00481064023662444	0.19665875495066	0.0131668277620498	5.1368352524624	3.31267230496217	9.54858973352138	21.0482516838216	21.8014881038285	18.3170822657341	-12.1974853006837	-11.9173031547152
PK11389_12:50192940-50193295	-0.428928983163211	2.63632902375676	7.94987071609692	0.00480908118525004	0.19665875495066	0.0108752123789277	27.5338396831101	17.7561832694137	51.1811895848791	32.427606581492	33.5880665882302	28.2198800335803	-11.4005785851249	-11.6978895004649
PK15706_14:70195798-70196394	-0.441557191852087	4.18207906850016	7.9613332954738	0.00477871993552265	0.19665875495066	0.0143594035502976	78.6074515317059	50.6928322312678	146.119209159788	103.486867996883	107.190267174099	90.0586662966921	-10.5896668606222	-10.8957309832104
PK16936_15:63006380-63007474	-0.367033072095301	5.02556566135412	7.94933540135927	0.0048105038814605	0.19665875495066	0.00906348927077066	136.088368152935	87.7614612988846	252.967426660976	194.927374113172	201.903079252198	169.634077029728	-10.1049672427164	-10.3593751818115
PK23248_2:26207852-26208683	0.414843814192136	4.137620727632	7.95309880458144	0.00480051103442678	0.19665875495066	0.0105382902637965	51.030144685807	32.9086176041662	94.8572207787726	137.606010360924	142.530403140557	119.750592586171	-10.9484231673835	-10.6608753472035
PK30644_5:53582387-53584102	0.4032080085676	4.18305657442225	7.94959473817419	0.00480981459320423	0.19665875495066	0.00964639577206403	52.9194112495044	34.1269788547535	98.3690778712028	141.410809692597	146.471361687279	123.061690505835	-10.9172597628894	-10.6377772685716
PK37600_8:77522947-77523704	-0.425514668797391	4.0224529626219	7.94951598978557	0.00481002388697784	0.19665875495066	0.0121917023792939	70.0429896894104	45.1697320815642	130.19918673328	92.8838461433424	96.2078037240691	80.8314665047984	-10.687274441079	-10.9822187340428
PK40205_9:111606428-111607007	-0.406984651584236	3.7908521406458	7.95639814755378	0.00479176778872136	0.19665875495066	0.00996578045563692	59.4270719797937	38.3236770963382	110.465822147495	78.9435121349192	81.7685984820662	68.6999959826948	-10.8250751834374	-11.1071754472142
PK16607_15:35758407-35758936	0.458038536486814	3.036684933286	7.93791035544767	0.00484097046014595	0.197674785859602	0.0148027911810137	21.1026852644308	13.6088228646817	39.2266588205423	64.7904645459516	67.1090674540823	56.383413071572	-11.5699690051327	-11.2524808849791
PK8257_11:34544289-34545194	-0.570181919702743	4.56200835247584	7.93441730759932	0.00485032437215374	0.197832947866252	0.0301630224746374	107.700849772948	69.4547527279002	200.199379168434	129.966760140685	134.617773374412	113.102592703112	-10.3137938242366	-10.7090138142848
PK21484_18:61746458-61747312	0.397924369526901	4.2571751524487	7.9170818361099	0.00489701961801938	0.199131141246387	0.0093611666385307	56.1513487415967	36.2112095717676	104.376754512493	148.770377211772	154.09429997825	129.466298627875	-10.8704737245516	-10.594653569738
PK24914_2:148742878-148743444	-0.447534594058448	3.68342195015575	7.91450366105725	0.00490400327249227	0.199131141246387	0.0158602137553997	56.034142610258	36.1356249975745	104.158886271173	71.0543979402056	73.5971630655088	61.8345538605155	-10.8761664507897	-11.1863737928643
PK30595_5:51040715-51041997	-0.362253554587648	5.02347360077665	7.91859858657595	0.00489291584158083	0.199131141246387	0.00858227404311725	135.50995709878	87.388452201685	251.892249128113	194.963951685175	201.940965795597	169.665908385868	-10.1081802011726	-10.3592752311829
PK35687_7:93743818-93744810	-0.453901762052126	1.95090341603322	7.91442416856111	0.00490421875967637	0.199131141246387	0.0177669891946674	17.7455881467659	11.4438784776827	32.9863296106844	18.2048194153845	18.8563002703885	15.842606781481	-11.6675792058589	-11.9821999324765
PK10503_12:3109603-3110394	-0.647964939106984	10.7188276108578	7.90298804264978	0.00493532040288197	0.200011406575132	0.038008493410455	7525.07721262785	4852.8157220975	13987.9656412983	9126.50145458143	9453.10403355575	7942.26905175233	-6.183042042069	-6.6321771127127
PK35929_7:108221664-108222592	-0.431302608282761	1.68789281464638	7.90237990992721	0.00493697989468494	0.200011406575132	0.0181557482071626	14.7537086254096	9.51445774622567	27.4248839583518	14.4187725915023	14.9347653119839	12.5478280902762	-11.7746486419912	-12.0736048288906
PK13732_13:54574678-54575631	0.405951021112027	4.53855159368636	7.89611873639044	0.00495409867941454	0.200268590851841	0.0108273178268138	68.8575044583362	44.4052294452302	127.995551313739	181.55097412778	188.047989074911	157.993365837543	-10.7033413340035	-10.4219575282742
PK17625_15:99474174-99475049	0.396654025984211	4.20310904158967	7.89599987836419	0.00495442423555126	0.200268590851841	0.00907899627976136	54.0721705216519	34.8703769836503	100.511880746956	143.281173855614	148.408659029707	124.689360810974	-10.9016447984132	-10.6267051786445
PK30134_5:17244206-17247355	0.380741513300764	1.29410518831139	7.89083396361723	0.00496859493315374	0.200616746422875	0.0124976582510302	4.32808543448949	2.79112100110095	8.04524772830882	18.6201404837874	19.2864840912621	16.2040368085875	-12.2352117147595	-11.9713018082929
PK38621_9:14053484-14054199	-0.412679984937932	4.1123317338868	7.88277060769337	0.00499079623523255	0.201063361275881	0.0113786248242041	74.0893447840099	47.7791691764169	137.720740922886	99.597470702326	103.161683226981	86.673947637931	-10.6407101188263	-10.9267580868595
PK39250_9:57467535-57468451	0.425655500791352	4.19310674864093	7.88471285262023	0.00498543931567909	0.201063361275881	0.0118577013453926	52.9917014048877	34.173597752166	98.5034541946787	143.503520769152	148.638962888824	124.88285653537	-10.9203329405459	-10.6252910302825
PK9365_11:79673830-79675300	0.409431132580483	4.97506340737308	7.87800276083698	0.00500397135302568	0.201369402374769	0.012140593400078	94.3426327092529	60.8402277264679	175.368500223776	246.441364328297	255.260558140529	214.463738456284	-10.4329110530088	-10.1491150178272
PK6204_10:75451239-75452049	-0.488607161302007	4.32992743325139	7.87375641803348	0.00501573522167486	0.201618033738082	0.0199727530074649	88.7396920724674	57.2269706602754	164.953491991558	113.329212893091	117.384831948017	98.6238927040771	-10.4839962511551	-10.822672927413
PK18373_16:33859799-33860844	-0.362857038629969	5.16631085216723	7.86316445536507	0.0050452016712895	0.202576912934969	0.0089382184643213	149.388624814927	96.3386084581103	277.690566098826	215.477309619088	223.18841834813	187.517503400324	-10.018647739113	-10.2701610723856
PK19381_17:13549921-13553935	-0.549886881328432	11.7507671874956	7.85707733778952	0.00506221556813804	0.202808873876891	0.0275646441541009	14963.7621657504	9649.91829955229	27815.3413081036	19436.3389451141	20131.8911736306	16914.3273631602	-5.49652862656691	-5.87768116798662
PK35224_7:58421732-58422532	-0.413358959119201	1.70362585487484	7.85879502043971	0.00505740861816087	0.202808873876891	0.0120384777313704	14.7057896681198	9.48355548931161	27.3358099582854	14.8170270561835	15.3472717806669	12.8944060342233	-11.7755915293874	-12.0621101264601
PK1357_1:61228842-61229604	-0.448970614698567	4.29314838446421	7.8539137729269	0.00507108102025092	0.202938815507758	0.0154877942468388	85.0727713827813	54.8622254394912	158.137248228555	111.985347737304	115.992874998473	97.4544041887189	-10.5211092567572	-10.8323119724898
PK13699_13:52221578-52224133	-0.370192280582795	6.65430211176417	7.84849935178308	0.00508629091562704	0.203322085472192	0.0114689828373434	417.275448757821	269.095027327979	775.651129584016	608.3564208167	630.127170206608	529.417586523453	-9.0457986928348	-9.30239642838582
PK22955_2:3964253-3964877	-0.497746713416593	6.29803561806539	7.84159292692483	0.00510575956227417	0.203874560751561	0.022095944954647	341.595987094228	220.290414295616	634.974604999545	452.96648893918	469.17642702035	394.190670377486	-9.23874525165337	-9.58375698269106
PK16739_15:47533820-47534349	-0.430815327181491	2.85708329703291	7.83952763301662	0.00511159619510444	0.203882086027276	0.0124479108756881	31.9839280265624	20.6259822186642	59.4532220292102	38.5107295938653	39.8888813057926	33.5136719515031	-11.2999276067882	-11.598546036166
PK17925_16:11615496-11616357	0.423999341919791	4.19914483914573	7.8306452429689	0.00513677592533348	0.204660265537266	0.0120124005705218	53.1195537153827	34.2560478965228	98.7411120519781	143.985404510021	149.138091405614	125.302212226122	-10.9162820186973	-10.6223880702863
PK1674_1:74414966-74415703	0.418514840979542	4.3448701403264	7.81700141035978	0.00517569982824056	0.20475255950748	0.0119676620548695	59.1312728400133	38.1329204202871	109.915976865239	159.075367032057	164.768065968501	138.434138290814	-10.82691074411	-10.5368183620626
PK8709_11:55261767-55262746	-0.418519723473839	4.82255797213936	7.82352224978927	0.00515705944246549	0.20475255950748	0.0137739195430326	120.401896107051	77.6454776328609	223.808678410153	164.765834094658	170.662173081725	143.386224330162	-10.2166463019472	-10.5067420682818
PK9553_11:88312872-88314153	0.417724322200366	5.10683385198262	7.81742461637828	0.00517448797594127	0.20475255950748	0.0132841748500303	103.3174606101	66.6279671356081	192.051330282043	270.778699744782	280.46883370335	235.643121031568	-10.3529145488484	-10.0633701126639
PK15990_14:102013076-102013699	-0.421670056941624	3.72116840786162	7.8139414273531	0.00518447071473632	0.20475255950748	0.01139974176412	56.9727396228676	36.7409129183233	105.903594317673	74.6845793233842	77.357254755259	64.9936918276051	-10.857386491377	-11.1496659024726
PK21469_18:61416358-61416892	0.426048651539012	3.42619352889378	7.81725787922344	0.00517496539399035	0.20475255950748	0.0102392726267807	29.6007685344313	19.0891164131848	55.0232936508376	84.0382607618172	87.0456686753444	73.133662546738	-11.3548817159194	-11.0595672943238
PK29815_4:150136368-150137312	0.428292646549913	4.33217568086017	7.82570880058334	0.00515082432717392	0.20475255950748	0.0129752178865051	58.2973725896345	37.595149958755	108.365884059415	158.171394258028	163.831743466508	137.647462802674	-10.8388611025695	-10.5419912621589
PK33122_6:71143696-71144701	0.393081607737133	4.56771231501572	7.81953660552567	0.00516844460712191	0.20475255950748	0.00989623349448728	70.807978079026	45.6630622600398	131.621182947748	184.621294329099	191.228184292524	160.665288834023	-10.6797664263763	-10.4073030182434
PK38979_9:41842054-41843085	0.43399424540076	2.65866663121544	7.81395675316297	0.00518442674835475	0.20475255950748	0.0111117486723474	15.7356301417652	10.1476850258661	29.2501256196845	49.3299361744326	51.0952659073414	42.92900487146	-11.742021486414	-11.4411995988352
PK8192_11:31602722-31603283	-0.401712936712922	3.73424587072032	7.80524148410277	0.00520949038243906	0.205403426883061	0.0096942551779103	57.0857429581257	36.8137871688453	106.113650204979	75.9592440202037	78.6775348260945	66.1029591655103	-10.8581534178152	-11.1365996072922
PK30232_5:23767479-23768089	0.441582504079937	2.80959386588231	7.80365383654208	0.00521406946863164	0.205403426883061	0.0123811664908648	17.7629992518274	11.4551066527557	33.0186941874847	54.947026437777	56.9133703463225	47.8172353047182	-11.6744701374669	-11.3683884697793
PK40502_GL456221.1:1645-2930	-0.413269178236754	2.08355583176847	7.80228454640248	0.0052180220642094	0.205403426883061	0.0114230916700573	18.9557641878069	12.2243038676859	35.2358614631412	20.6548793223482	21.3940384501535	17.9747529352789	-11.6401767228096	-11.9266330885167
PK2885_1:125577996-125578565	-0.433553026111909	3.48726800311339	7.79751745140345	0.00523180661061944	0.205721702857876	0.0123317455313243	48.8773190762945	31.5202908575323	90.8554477993492	62.4768650719569	64.7126731042329	54.3700205802757	-10.9784116426502	-11.2789277003229
PK23965_2:76537605-76538321	0.414331784239835	3.75992473832593	7.79552082464906	0.0052375910860553	0.205725054878497	0.00990773284744239	38.4408701166928	24.7899727275025	71.4556881239143	105.682904784765	109.464891718967	91.9697507471466	-11.1661672870724	-10.8789743790101
PK24592_2:124003412-124004016	-0.452587680735658	3.64199822905822	7.79175015228569	0.00524853297895343	0.205930755370959	0.0147370458389843	54.8226793379584	35.3543694903628	101.906961653019	69.7385379189739	72.2342134471689	60.6894366022675	-10.8857815394212	-11.1994914142793
PK9930_11:101259874-101261046	0.3843063008945	4.46744254306753	7.78907498549488	0.00525631001565459	0.205942783500731	0.00889189573203674	66.1050441352299	42.6302067640004	122.879149270177	171.691428194048	177.835607704129	149.413170356996	-10.7372355801336	-10.4708547511971
PK16173_14:120307810-120308637	-0.406019715366949	4.26909478059038	7.78686798190805	0.00526273488702056	0.205942783500731	0.0109549450047247	82.1596812672713	52.983614880026	152.722260010576	111.92454898109	115.929900487324	97.4014945297145	-10.550951262054	-10.8323826830123
PK24629_2:126838664-126839377	-0.41265438264527	4.42523073145506	7.78576276624095	0.00526595531958818	0.205942783500731	0.0122124915673501	91.6954145044954	59.1330741968918	170.447727154361	124.794037118484	129.259938380468	108.601069509699	-10.4568248898581	-10.7428551117344
PK9796_11:97590003-97590732	0.422176051572883	3.89810327669335	7.77326439175942	0.00530251382150349	0.206255217041823	0.0112827133200039	42.4315071599184	27.3634780401193	78.8736709924301	116.62385306564	120.797374690626	101.491028463527	-11.0912051318472	-10.7985749919995
PK11907_12:73408021-73409289	-0.360750265774619	5.27132585790017	7.77469744926926	0.0052983089429779	0.206255217041823	0.0092561140077724	160.641315420363	103.595309265687	298.607593939664	232.371858429159	240.687558439914	202.2198570706	-9.95236324657711	-10.202416276185
PK14132_13:77438689-77439323	-0.441012814967566	5.31123798815761	7.77675303138704	0.00529228338615495	0.206255217041823	0.0161415360817882	170.080929999771	109.682783021388	316.154391224651	231.840690515271	240.13738205806	201.757612200017	-9.8986782306955	-10.2043650199811
PK16118_14:117386036-117386937	-0.550263977497741	3.71610515599295	7.77681408700165	0.00529210451983414	0.206255217041823	0.0289813115637191	60.8067106139261	39.2133865126477	113.030358997598	71.3665630453065	73.9204993657165	62.1062131886401	-10.8013252216625	-11.1827391462288
PK33987_6:127991366-127992131	-0.389426923569112	4.63699377610192	7.77884106326925	0.00528616986042375	0.206255217041823	0.010421206579805	105.053611487022	67.7475862482627	195.278568771203	146.62484806985	151.871990554804	127.599168075349	-10.3372898777869	-10.607220051893
PK20753_18:6045212-6045957	0.405859025709439	1.61049493012071	7.76605135606476	0.00532373002813795	0.206857570318294	0.0133654854037117	6.03079797546791	3.88917620446904	11.210329473948	23.506442694606	24.3476483685191	20.4563044513009	-12.1463817150388	-11.8650616756635
PK21615_18:69704639-69705226	-0.423088787486278	3.76127304545108	7.76198697895788	0.00533572296423604	0.206878186723983	0.0129212822507674	58.6103393760234	37.7969778069708	108.947641366506	76.4868004846421	79.2239705185369	66.5620611994509	-10.838349070645	-11.1316118708177
PK30579_5:49666805-49668154	-0.414199181594041	1.82617410750571	7.76250338648686	0.00533419765173517	0.206878186723983	0.0133104332226426	15.9836322364508	10.3076180644512	29.7111235179665	16.4997892770021	17.0902536249475	14.3588171642032	-11.7349164620402	-12.0220174569523
PK26027_3:51232905-51235710	-0.298788066155406	6.85951683835156	7.75672587164803	0.00535128805650689	0.207259061132756	0.00702060516524411	469.260068288335	302.619172241947	872.282572866558	721.023542042523	746.826216759029	627.465298948096	-8.93164733069708	-9.13875143633766
PK14541_13:109485889-109486676	-0.379302337475006	4.29848990067119	7.75426284082379	0.00535859088336177	0.207319458860354	0.00885127625017259	83.0762010765298	53.5746655249974	154.425929918436	115.57567702166	119.711688435215	100.578861167404	-10.5433036271401	-10.8062159729407
PK19568_17:25210358-25212285	-0.345240071918837	5.90519101985307	7.75140152464815	0.00536708737539573	0.20742585973197	0.00907880961361126	246.964953128934	159.264200683549	459.070011025975	364.389845858276	377.429964681642	317.107514849535	-9.54923612734011	-9.78853830980696
PK37686_8:83756538-83757283	-0.737112177726293	8.68695636546505	7.74480932641802	0.00538671479037767	0.207961758062313	0.0503910469723086	1895.73861717392	1222.53498621529	3523.88764827716	2153.47365286201	2230.53823804596	1874.04420324769	-7.55644503147894	-8.06737225922632
PK19702_17:29341354-29343114	0.387112762786957	5.27387531090984	7.73713670511887	0.00540965120168089	0.208268363170201	0.0110623649202858	118.059913460014	76.1351661916243	219.455291478216	301.484854035779	312.273843808016	262.364920193863	-10.2328965251378	-9.96457040505322
PK28465_4:81072699-81073189	-0.426952928061508	2.13865393817486	7.73636432019844	0.0054119656662229	0.208268363170201	0.0116908031302537	19.7174491460407	12.7155037100476	36.6517171047802	21.648878520008	22.4236090771359	18.8397732395355	-11.6099198187294	-11.9058610370471
PK30746_5:64188059-64188524	-0.438947082078359	3.33248914770738	7.7391052898308	0.00540375686669592	0.208268363170201	0.0136244954860133	44.1575664870145	28.4765892552108	82.0821508365634	55.4013228569086	57.38392429665	48.2125833368142	-11.0592027198882	-11.3634576522458
PK13717_13:53026103-53026728	0.43657971056775	3.32374530004756	7.73440494759807	0.00541784148958355	0.208272443290199	0.0123060215120573	26.9891963013889	17.4049504659392	50.1687809816169	78.4820527025641	81.2906251816698	68.2984143923699	-11.4144146167398	-11.1118006212701
PK2443_1:106043023-106043574	-0.422035609651482	3.18983724100772	7.72699628781369	0.00544011764839804	0.208539158137475	0.0113584332096954	39.8169574026145	25.6773919296461	74.0136235617858	50.1013014544442	51.8942354003186	43.6002796881596	-11.1393778518943	-11.4319106448201
PK9487_11:86596799-86597576	-0.374512576846778	4.61543726594178	7.7184289684099	0.0054659941035711	0.208539158137475	0.00914224168412244	102.885816689161	66.3496060840611	191.24897036403	145.180720282039	150.376182957132	126.34242676073	-10.3556847060956	-10.6152770428212
PK12919_13:5899815-5900448	-0.427697918441396	3.62050268622996	7.71399261414777	0.00547944280884074	0.208539158137475	0.0123460420141802	53.3624216341453	34.4126699777669	99.1925663038127	69.1236774263706	71.597349449324	60.1543588963305	-10.9099887820549	-11.2064463883539
PK16674_15:39818845-39819287	-0.426223146850015	3.06420794908211	7.72102607853923	0.00545813664764973	0.208539158137475	0.0112021661577137	36.6067848571046	23.6071971184415	68.0464046216427	45.4778646126599	47.1053434382161	39.5767686501154	-11.1990100150375	-11.494445387566
PK16939_15:63127394-63128757	0.420679501728581	2.1300963386224	7.72027602002912	0.00546040473708842	0.208539158137475	0.0127653823532938	9.85781827280806	6.35716739485219	18.3241738791473	34.0385283646941	35.2566371004155	29.6217725646002	-11.9628594144212	-11.6712666038786
PK18405_16:35630663-35631393	-0.400824019346214	4.15861390821636	7.71726691915115	0.00546951357234064	0.208539158137475	0.0107322880446643	76.1235986085018	49.091030658139	141.502107120023	103.535489763738	107.240628928015	90.1009790225544	-10.6180309506787	-10.8958609895892
PK19170_16:98107026-98107900	-0.785826652672874	10.6475027199822	7.71296872695109	0.00548255148828057	0.208539158137475	0.0571284215812742	7432.10120427477	4792.8568110638	13815.1374863758	8189.86815381723	8482.95220949922	7127.17098657142	-6.19545236461633	-6.74014589332539
PK20601_17:86254209-86254807	-0.391637488352028	3.95958844004936	7.71440770215644	0.00547818304968875	0.208539158137475	0.00905729910228413	66.1707246775329	42.6725632155447	123.001239335578	90.0075635883772	93.2285900179957	78.3284033064763	-10.7352217634531	-11.0066841843059
PK24473_2:118813832-118814732	0.398898854962191	4.30020443363829	7.7158764922853	0.00547372775906175	0.208539158137475	0.0100443607480559	57.9487986370389	37.3703595533315	107.717938485624	153.335596219414	158.822890712605	133.439146034881	-10.8451011168703	-10.5686055002246
PK38056_8:106400387-106401320	0.434319645214947	3.92633007340727	7.72361552739071	0.00545031383612736	0.208539158137475	0.0135219483587851	42.7548976924195	27.5720280145788	79.4748044465501	119.451221094664	123.725923406968	103.951524164599	-11.080063854877	-10.7790164173345
PK8742_11:57175836-57176504	-0.515015395084737	4.40262452453811	7.70992015709966	0.00549181806914498	0.208671744044133	0.0239182548843006	94.5455575084579	60.9710910555953	175.745706335931	118.528703177648	122.770392102255	103.148709905657	-10.4285211524122	-10.7855026214602
PK10364_11:118801006-118801919	0.406964549203999	3.86920417858513	7.70090649672849	0.00551930995444244	0.209275768304106	0.0097211787949642	41.8717920539575	27.0025256951328	77.8332463629049	113.764040402696	117.835220271013	99.0022980645073	-11.1010688965007	-10.8189825666321
PK20468_17:78216484-78217065	-0.405559276493942	3.93858949228728	7.70170746866748	0.00551686129949695	0.209275768304106	0.0106571289018877	65.6223081641164	42.3188971728761	121.981817058565	88.072568764976	91.2243491310542	76.6444886566315	-10.7423314479735	-11.0234437170252
PK1205_1:54391590-54393789	-0.401508087002064	1.31445548790649	7.68821549436412	0.00555825590712873	0.209974063113899	0.0165371508771819	11.3144918916576	7.29655558181397	21.0319069635149	10.3241998117518	10.6936634338358	8.98455701311716	-11.9032098488901	-12.1815140473676
PK4543_10:4713389-4714231	0.419970953072868	4.1737451937612	7.68543984855096	0.00556681104800958	0.209974063113899	0.0120740335261354	52.1680247274605	33.6424203280413	96.972365444645	141.27255280106	146.328157110414	122.941373488814	-10.9298961179357	-10.6387944358962
PK18849_16:77814669-77815066	0.402120170834602	1.68918666079016	7.68590108816746	0.00556538847798746	0.209974063113899	0.0111649321125653	6.58958585838173	4.24953059644409	12.249030537886	24.7848024024629	25.671755680704	21.5687873446907	-12.1192830935278	-11.8405546308675
PK19880_17:35699568-35701820	-0.303438774170794	6.23559598450837	7.68654130531479	0.00556341451409342	0.209974063113899	0.00679286471981228	305.86764921231	197.249715190651	568.561098720259	466.657439037268	483.357323855739	406.105116432666	-9.34521149266102	-9.55553922345007
PK37615_8:78591608-78592982	0.39414819291625	4.26533643964012	7.69186847306241	0.00554701706606299	0.209974063113899	0.00961737876385277	56.4945465984762	36.4325330092016	105.014706748005	149.320410230354	154.664016574738	129.944960713523	-10.864490354012	-10.5912876453693
PK39102_9:48706448-48708438	-0.391355421547093	6.42868222199696	7.67732979344766	0.00559188501091176	0.210699658913238	0.0131804240352566	359.725784971196	231.982064187016	668.675121634928	515.756667953845	534.213626374902	448.833350053149	-9.1891332729099	-9.46040017995211
PK1533_1:69031717-69032169	-0.546402849965897	3.42524017209574	7.66772160451276	0.00562173988098372	0.211493465673541	0.0293676985876547	50.1352440602995	32.3315088646186	93.1937376212881	57.8158850693415	59.8848944551726	50.3138378896977	-10.9546342915502	-11.333371886454
PK8705_11:55076811-55078517	0.338755229427089	5.69935389729924	7.66649477324057	0.005625563615465	0.211493465673541	0.00819747602946646	163.535576146935	105.461777018894	303.987581208408	400.078493567084	414.395772585933	348.16529132688	-9.93579747876789	-9.70099024659056
PK8914_11:63119728-63120352	-0.418572832255083	3.91252073286703	7.66091265246552	0.00564299524588991	0.211493465673541	0.0124646935475879	64.8269664693659	41.8059925777913	120.503398700201	85.8434266483094	88.9154345443095	74.7045945435076	-10.7533759950427	-11.0435085735793
PK13997_13:68037690-68038396	-0.409499893767675	3.34065243528121	7.65982462443117	0.00564639930747949	0.211493465673541	0.0100968382471935	43.8326852316515	28.2670779346897	81.4782463570326	56.4763037309289	58.4973746244418	49.1480773340974	-11.0662261559799	-11.3500698527845
PK22011_19:5592872-5593565	0.453309295988178	3.5997342185112	7.65927920732061	0.0056481065160344	0.211493465673541	0.0155860170171574	33.0478655589427	21.3121004655043	61.4309188988779	95.7524730857794	99.1790878525239	83.3278674640622	-11.2717352392876	-10.9575251788518
PK26872_3:106721341-106722465	-0.337852416036999	5.26920093350514	7.66202526140127	0.0056395164435941	0.211493465673541	0.00759389959944381	158.90750704086	102.477200796443	295.384709794319	233.974214387546	242.347256589177	203.614295257184	-9.96196464924722	-10.1961460988686
PK14106_13:75706788-75708991	-0.331268912225256	6.59035713689859	7.65726513831634	0.0056544153102933	0.211510289591355	0.0090224602965605	394.426020195967	254.359754448675	733.177542587439	591.08905597839	612.241872426923	514.390792516667	-9.10040693377282	-9.33002504628891
PK27007_3:116951362-116951970	0.430077262155497	3.63694506178557	7.64871534737579	0.0056812764663058	0.212295068948489	0.012174231612527	34.6223452330342	22.327460109088	64.3576353911893	97.4333311045068	100.920097350604	84.7906214765351	-11.2424491716874	-10.9443423300014
PK10164_11:110448090-110450561	-0.322897829551949	6.40510856211174	7.64026277560607	0.00570796012746864	0.213071599504897	0.00828512409436756	345.994007341224	223.126635266865	643.149850829777	521.085980719765	539.73365486055	453.471144289912	-9.22676570145054	-9.4505814216134
PK32917_6:52543914-52544728	0.409470282331586	3.95554266804004	7.62545771208313	0.00575500620777773	0.214384374697784	0.0105571413922245	44.5309613378478	28.717386306387	82.7762346574348	120.874387433638	125.200019425725	105.190023936476	-11.0528191854035	-10.7689960136823
PK37220_8:48755371-48756468	-0.38411623864923	4.77800708545562	7.62597527622528	0.00575335489012808	0.214384374697784	0.0105318942411189	115.44704084483	74.4501616463521	214.598361597823	162.440532670188	168.253658013352	141.36264830473	-10.2529037321214	-10.5191528199484
PK8041_11:23098015-23098598	0.440992157946124	2.87998047893192	7.62148432145738	0.00576769964817126	0.214494258462649	0.011998983033644	19.0216595489444	12.2667988528543	35.3583508438435	57.6461092765233	59.7090430361072	50.1660917865773	-11.6411725107501	-11.3355000398207
PK23832_2:65238138-65239311	-0.357435310133379	4.97651206438503	7.62081512146397	0.0057698402905292	0.214494258462649	0.00871849661867347	131.025636453376	84.4965773257133	243.556584079093	188.955958244234	195.717969249464	164.437497410799	-10.1390608287378	-10.3868161061893
PK3113_1:135283257-135284473	0.360887608448429	4.70399582908662	7.6052697856208	0.00581979556184353	0.215328574632661	0.00790148259593827	79.3167737048033	51.1502640550719	147.437730406221	200.95874897868	208.150293954651	174.882835513166	-10.5824620176182	-10.3323137893232
PK3705_1:161505656-161506117	-0.413862804361056	3.21344504053742	7.6040989971623	0.00582357573483869	0.215328574632661	0.0104818294497775	40.2854939349148	25.9795445037763	74.8845611921017	51.2336901034859	53.0671479078201	44.5857323686415	-11.1297514076941	-11.4166192436756
PK18332_16:32489718-32491311	0.428753972919226	2.9188786649333	7.60115689599268	0.00583308607757712	0.215328574632661	0.012781732760083	19.3978168648558	12.5093773786365	36.0575696640654	59.1276271457087	61.243578763152	51.4553715374881	-11.6156228844228	-11.31843327694
PK18360_16:33244089-33244988	0.398154413480405	4.068419612855	7.60185824785367	0.00583081752024261	0.215328574632661	0.00957652415572221	48.90984669704	31.5412674594854	90.9159116628452	130.458464579116	135.127074033967	113.530494781843	-10.9816924753532	-10.7057128662218
PK19072_16:93463933-93464978	0.38106318422628	4.23613850974779	7.61078333524499	0.00580202735719461	0.215328574632661	0.00842192835760009	55.7575808619812	35.9572742428585	103.644800352413	145.813794736308	151.031912724664	126.893355029423	-10.8758718959477	-10.6117390241861
PK28730_4:99973320-99975072	-0.353311812585084	6.64191225363331	7.60914093360297	0.00580731443769875	0.215328574632661	0.0105839967682051	411.379822235582	265.29302127936	764.692063132363	607.161995558583	628.890001037077	528.378146951852	-9.05939332344649	-9.30429041019836
PK34778_7:29965138-29965740	0.436313931034929	2.71699724904846	7.60086202727291	0.00583404011388043	0.215328574632661	0.0139552079633411	16.3641922041612	10.553035798027	30.4185261933641	51.5310258304194	53.3751241431369	44.8444865422706	-11.7142055555805	-11.4117757844446
PK13705_13:52737775-52738962	-0.379387603863159	4.82061764809275	7.58823100394159	0.00587505710580039	0.216620976862182	0.0102331433808621	118.596759845973	76.4813708229548	220.453206660913	167.653385770399	173.653059187303	145.899094395839	-10.2284761420031	-10.4914475899602
PK23303_2:28278034-28278689	0.405775134664683	3.78127710512808	7.58464129463644	0.00588676764363044	0.216831277175641	0.00960411316677905	39.2923685163129	25.3390919862502	73.0384931930131	107.014536960802	110.844177917205	93.128593604148	-11.1501538589962	-10.868891968462
PK4342_1:187619218-187620170	0.438908776737851	3.74982802272668	7.57578622023206	0.00591575706305578	0.21693308564795	0.0143804952663519	37.3081144892682	24.0594746657901	69.3500689589954	105.854775780602	109.642913320353	92.1193201848905	-11.181551831314	-10.8773234501951
PK7591_11:4457609-4458439	0.413725469429708	3.62842539579422	7.57473718346757	0.00591920099675909	0.21693308564795	0.0103479026065558	34.7208022841012	22.3909536669438	64.5406519647811	96.359730984988	99.8080771892358	83.8563290704421	-11.2396256147615	-10.9528529721005
PK11224_12:42516364-42517165	-0.452182438883661	1.83991711635445	7.57486292360545	0.00591878809048789	0.21693308564795	0.0234176758741569	16.5399120948556	10.6663550669397	30.74516254859	16.4839862944944	17.0738851141408	14.345064737874	-11.7091935777354	-12.0226225603464
PK30025_5:8065716-8066168	0.418896792091422	3.04847353824936	7.57462169028938	0.00591958027989115	0.21693308564795	0.0101568041054224	21.8893853525532	14.116154610037	40.689013756143	64.3841535524081	66.6882161441846	56.029823994151	-11.548141360627	-11.2577842302432
PK34463_7:16097414-16099333	-0.298237306829362	6.43589246014146	7.57528284123772	0.00591740937519275	0.21693308564795	0.00682447702443941	350.45975303908	226.006531422226	651.450987897123	537.443945547628	556.67700868179	467.706539797001	-9.21437293162774	-9.4210952799943
PK18565_16:50309397-50309915	-0.397486029379437	3.55819609139745	7.56884469748	0.00593858377433162	0.21740878144224	0.00936360417948046	50.5301409265128	32.5861722609956	93.9277903944847	66.8196729689888	69.2108934850319	58.1493163958686	-10.9554094477441	-11.2309257683204
PK37060_8:36282596-36283103	-0.417168604226342	3.61613176625336	7.56106688967532	0.00596426733057511	0.218127819485076	0.0113879439756776	52.9344229821995	34.1366597085681	98.3969823823755	69.2341128742839	71.711736959512	60.2504645118879	-10.9159046571339	-11.2050638989715
PK9847_11:98907365-98908278	0.413974153322339	4.53100047565595	7.55855647953228	0.00597258127364339	0.218210795784115	0.012591962980071	68.0274071466785	43.869911445021	126.452527588358	180.942861076557	187.418113983565	157.464160041573	-10.711765350206	-10.4248203330059
PK7251_10:118594589-118595416	0.436111331441897	3.93680957926869	7.55625676325514	0.00598020782088837	0.218268515379785	0.0138320299638891	43.2901815609934	27.9172250005767	80.4698151488173	120.359808156222	124.667025324192	104.742215201657	-11.074586801905	-10.7722974621058
PK41697_X:143088330-143088764	-0.449500917049027	2.8587857174122	7.55265649348067	0.00599216735213058	0.218484105969553	0.0170489299579436	32.2839318804873	20.8194504553187	60.0108832308674	38.1822837919374	39.5486816848908	33.2278444697664	-11.2920444151143	-11.603614708426
PK39541_9:69227202-69228483	-0.387526876257513	5.03989014975809	7.54402804552834	0.00602092912838955	0.219311280269907	0.0115569189401897	138.305988382826	89.1915731785602	257.089642912671	195.174301035501	202.158842744603	169.848963321372	-10.0895933293778	-10.3582064910469
PK34038_6:132463498-132464089	-0.474749080809723	2.94266918597732	7.5371859256921	0.00604383653191732	0.219923757351431	0.0195801939897597	34.7226879893179	22.3921697315322	64.5441572018752	40.7603504867549	42.2190075258318	35.4713875651684	-11.2339654414749	-11.5630364283116
PK34086_6:135748869-135749233	-0.427512825068566	3.02022855282289	7.53485770856353	0.00605165166106452	0.219986374631869	0.0119691014472886	35.559000885934	22.9314960744541	66.0987347474197	43.9986054840151	45.5731472833964	38.2894545511229	-11.2197100358115	-11.516039345161
PK34643_7:25332362-25333348	0.42628205231396	3.9474275941321	7.53293659115896	0.00605810804236717	0.219999523144193	0.0126431066106261	43.9451364466895	28.3395961307011	81.6872759374382	120.853116490506	125.177987276898	105.171513058657	-11.0646495977208	-10.7691733950361
PK34396_7:12124361-12124762	-0.41299780952438	2.3125637217613	7.52507082820031	0.00608461623702498	0.220740092771749	0.0107977945058192	22.0093720040759	14.1935323023182	40.9120505584893	25.1508550625382	26.0509079653634	21.8873419110704	-11.546704809464	-11.8329730767133
PK14506_13:106294141-106295289	0.394259594015757	1.70917645044034	7.51647161717514	0.00611373166672042	0.221573666640168	0.0128933517436713	6.68725476718826	4.312515892518	12.4305820757648	25.1165383997217	26.015363240443	21.8574780940971	-12.1073953899515	-11.8341154639507
PK7294_10:120688202-120688573	-0.55683540330263	4.79846849950988	7.5124482308788	0.00612740293383356	0.221624111926443	0.0299883443064895	126.376033119137	81.4981139844942	234.91368383405	155.574529402394	161.141946750477	135.387560749612	-10.1699334423046	-10.5559023321397
PK24168_2:92103488-92103881	0.425238290409941	2.93584990832038	7.5130821004741	0.00612524700781294	0.221624111926443	0.0109401203036733	19.9675813593766	12.876810431983	37.1166745672834	59.653711818763	61.7884899944262	51.9131927560781	-11.6064982410618	-11.311745518998
PK39044_9:44733861-44735673	0.38427508402522	5.03419065043942	7.5099526483883	0.00613589847219805	0.22170923638732	0.0108963589906523	99.4957101519902	64.1633743899117	184.947281700595	254.811589072769	263.930321213214	221.747863405485	-10.3851238606781	-10.1187646696266
PK16405_15:14732825-14733515	-0.425726824840565	2.24306481304971	7.50689873543456	0.00614631105359035	0.221863390101451	0.0160819468932207	21.2040546605617	13.6741945526237	39.4150889974153	23.4051057257695	24.2426849371732	20.3681167185324	-11.5734525322646	-11.8685438805916
PK6217_10:75837187-75837759	0.430750466029993	3.53857888711028	7.50379109710328	0.0061569253283224	0.222024509067386	0.0122388988165586	32.2002796338221	20.7655043061517	59.8553865204541	90.9749743382626	94.2306206983564	79.1702852146078	-11.2965741363996	-10.9980006653461
PK12740_12:113132497-113133258	-0.392989795497823	4.33757882639238	7.49777063499362	0.00617754173634282	0.222545632791185	0.0111675042190157	85.7659035719702	55.30921657196	159.425674775326	118.026506512899	122.250223739733	102.711677046112	-10.5165391549046	-10.7889389236427
PK38381_8:122576020-122577784	0.367164519551063	5.26059136605508	7.49572033939064	0.00618457881797724	0.222577010560842	0.0098687763476716	118.258537963685	76.263256321064	219.824503999811	297.227025110764	307.863643471604	258.659576687691	-10.2322297404681	-9.97773068893966
PK10220_11:114814662-114815507	-0.393511072153077	4.37189380157701	7.48759064880646	0.00621256239692286	0.222695992891484	0.0110139864249633	87.7676179923833	56.6000938528242	163.146555205555	121.0584611757	125.390680462949	105.35021272208	-10.4952690712495	-10.7680301614315
PK11954_12:76164028-76164912	0.452347286432085	3.69714126407278	7.4880154862959	0.00621109684936249	0.222695992891484	0.0164474557862067	35.6041699865779	22.9606249877614	66.1826971852795	102.574831778675	106.245592668101	89.264973657075	-11.2160988280465	-10.9025555818221
PK13711_13:52886449-52887294	-0.391458179439101	4.14224703014622	7.48793898207661	0.00621136073733667	0.222695992891484	0.00996439634440112	74.8927917492873	48.2973007456753	139.214225737374	102.767058985332	106.444698951232	89.4322579337427	-10.6302967612385	-10.9016348946239
PK39605_9:72807065-72807507	0.43403651912533	3.08003459736797	7.48867078660404	0.00620883697382634	0.222695992891484	0.0119450571757175	22.4350024607297	14.4680153559123	41.7032323677036	66.1383872741844	68.5052271810698	57.5564326587461	-11.5391940193719	-11.2383428298802
PK2282_1:99099682-99100145	-0.40800025618954	1.53302034564676	7.47076126049343	0.00627090298349131	0.223002035386174	0.0154955096228438	13.1006426150765	8.44841888736219	24.35208750697	12.7509407594388	13.2072481579645	11.0964100184941	-11.8321855659547	-12.1149897932002
PK6376_10:80361553-80362991	0.381293061001081	4.81243575088271	7.47586430605523	0.0062531539856719	0.223002035386174	0.0102937104770816	84.6964999771107	54.619573338839	157.43781733295	217.84815156127	225.644103655156	189.580710717794	-10.524502639357	-10.260210429157
PK22382_19:29361470-29362226	0.385867063051906	4.42798892143403	7.46526250018932	0.00629008588778814	0.223002035386174	0.00968580076378315	64.2270585995706	41.4191204886296	119.388261880533	167.143879685532	173.125319828476	145.45570056857	-10.7616956959932	-10.4942330291679
PK28258_4:57844835-57845411	-0.387506493272347	3.90965657605869	7.46880463068634	0.00627772200414093	0.223002035386174	0.00942972109930185	63.9230628616034	41.2230779424903	118.823180378027	86.9393135638514	90.0505390608853	75.6582818657355	-10.7650325630343	-11.0336315962946
PK29139_4:124222905-124223394	-0.444143194372441	3.10883121011408	7.47807912739948	0.00624546653844522	0.223002035386174	0.0144510541729717	38.0598919244642	24.5442852868579	70.7475080332123	46.8636102864443	48.540679649307	40.782703370366	-11.1685063311516	-11.4763629340958
PK29802_4:149839712-149841492	0.397237262644561	5.25520171088906	7.47849057390864	0.00624403950706049	0.223002035386174	0.0124872915932491	116.023969416711	74.8222147117282	215.670783423264	298.546496833862	309.230334040806	259.807837002246	-10.2489637245561	-9.97361983594063
PK29901_4:154513676-154514315	-0.41326928385593	4.00869901514518	7.46939897785309	0.00627564985396977	0.223002035386174	0.0122866090677355	69.0458506282973	44.5266912228249	128.345657987683	92.4320476967812	95.7398371391958	80.4382923144901	-10.6993617596933	-10.9858181986101
PK33988_6:128029306-128030013	-0.400824368104293	4.02267037794196	7.46378961407035	0.00629523434242489	0.223002035386174	0.010716041896084	69.3118418687207	44.6982252067289	128.840094951822	93.9343159673556	97.2958658451268	81.745629945694	-10.6955356649754	-10.9733659456266
PK34018_6:129215430-129217397	-0.323002303755899	6.45137019816582	7.48318376293235	0.00622778551693	0.223002035386174	0.00857235918377372	357.344045366159	230.446114046615	664.247832609127	538.307319059547	557.571279029371	468.457884083521	-9.19569946862535	-9.41958760478812
PK35430_7:75859624-75860439	-0.337850154102701	5.02977066997333	7.46912916650698	0.00627659044597434	0.223002035386174	0.00746642535397607	134.860135571592	86.9693915017626	250.684330466492	197.724163977638	204.799955528432	172.067962313738	-10.11256591637	-10.346745798138
PK39005_9:43984047-43985239	-0.391493142009914	4.99124917730045	7.46478378570286	0.00629175875657808	0.223002035386174	0.0117677636962595	133.95244515427	86.3840348066064	248.997073045514	188.484042302701	195.229165241421	164.026816122232	-10.1176849024146	-10.3890472700074
PK39324_9:60626068-60626776	0.437812255423135	3.82552982725209	7.47556327215189	0.00625419959276299	0.223002035386174	0.0137098646650479	39.9484788238581	25.7622082315616	74.258101733832	111.33590520948	115.320191406641	96.8892317274757	-11.1398943728037	-10.8364260423426
PK1320_1:59511736-59512266	-0.412530752485648	4.01450938317968	7.44810277143383	0.00635033509754609	0.22378736096116	0.0122990477351717	69.3003061478997	44.6907859837437	128.818651814173	92.8638441092185	96.18708589365	80.8140598854728	-10.6964673087516	-10.9824118367313
PK8661_11:53769514-53770923	0.407244395182743	4.97138323058749	7.45056336081728	0.00634165971909287	0.22378736096116	0.0129809362345772	94.2521967272113	60.7819068424298	175.200393588615	245.626244833951	254.416268637243	213.754386864588	-10.4344433307334	-10.1521630264136
PK11602_12:60278013-60278524	0.367666900070302	1.27720926077083	7.45130072770161	0.00633906231774751	0.22378736096116	0.0123325896509153	4.33585636877336	2.79613236656639	8.05969270457845	18.2706045032544	18.924439554931	15.899855757998	-12.2342349022962	-11.9793876271273
PK16797_15:55726902-55727929	-0.373647655849441	4.80600332668472	7.4443604297273	0.00636355282132105	0.22378736096116	0.00996629904547943	117.130753092166	75.5359638294377	217.728124708565	166.302852153297	172.25419513772	144.723802702319	-10.2394713159101	-10.498464135085
PK19969_17:43755431-43756214	0.40224742038629	3.77080822593093	7.44344407804639	0.0063667935978471	0.22378736096116	0.00999082580240274	38.8566377456647	25.0580953832047	72.2285364475253	106.027070049969	109.82137334261	92.2692579732315	-11.1554483655364	-10.8766317002081
PK25276_2:167299644-167300532	0.42159816175465	4.25675511691984	7.44566752844356	0.00635893303954865	0.22378736096116	0.0132087442871731	55.3696762214319	35.7071200337863	102.923745055465	149.777606323544	155.137573967368	130.342832165098	-10.8808974965804	-10.5886679194309
PK31565_5:120490542-120491325	-0.365316744005302	4.42505953336733	7.44338557040134	0.00636700057365187	0.22378736096116	0.00855474106080082	90.0898566276658	58.0976726605008	167.463241044568	127.307048134458	131.862880448652	110.787998391287	-10.4729697116104	-10.726187982729
PK33608_6:102534913-102535356	-0.433751948793694	2.16039178658883	7.44596556691642	0.00635788013813221	0.22378736096116	0.0154658964116973	20.1174919063791	12.9734856206683	37.3953353067668	21.9943241079796	22.7814168414012	19.1403946568513	-11.5977924384736	-11.8984463788423
PK22966_2:4881292-4882830	-0.352166752727519	5.45317820940424	7.43284926056589	0.00640438589121283	0.224882410034153	0.00956720361549215	181.511860180008	117.054428006474	337.402739127438	264.936747209812	274.41782003212	230.559205902512	-9.83923315123862	-10.0833365429787
PK4314_1:186448664-186449193	-0.401833173207413	3.54516067208826	7.41782348090812	0.00645808895482306	0.224949080737839	0.0103282239509044	50.1672453182842	32.3521460226818	93.2532230570545	66.0568410683199	68.4207627484046	57.4854676881768	-10.9608802636241	-11.2394097946882
PK10435_11:120528035-120528381	0.431319387196507	2.53334743190581	7.41663095900452	0.00646237074341742	0.224949080737839	0.0149012476580188	14.0351255681173	9.05105370935953	26.0891481470359	45.3047452982356	46.9260288456951	39.4261128725367	-11.7952110805096	-11.4962432633535
PK15935_14:93890664-93891049	-0.452963293186831	2.99555952455363	7.41820342675328	0.00645672535541756	0.224949080737839	0.0168430799616003	35.4912591867632	22.8878104120364	65.9728133071859	42.7112754633382	44.2397486452064	37.1691653106626	-11.2204194068485	-11.5343896364181
PK25250_2:166637585-166638718	0.377136103234056	4.76659185758498	7.41976253526882	0.00645113289973053	0.224949080737839	0.00982468179571486	82.5960287354676	53.2650091825864	153.533363102323	211.269135999063	218.829650290147	183.855372048781	-10.5492169463092	-10.2878061196652
PK27294_3:142372302-142373237	-0.389582840589106	4.83471227752684	7.41750285794751	0.00645923987721789	0.224949080737839	0.0115616736294542	120.232268174683	77.5360869815969	223.493366072124	168.695920309087	174.732902049526	146.806352214534	-10.2159418115748	-10.4859800591236
PK34763_7:29445408-29446016	0.4400131443693	3.16286668621047	7.41887926007378	0.00645430056267675	0.224949080737839	0.0151175805672948	23.5456764767832	15.1842732991776	43.7678052001481	70.4011462929321	72.9205340404109	61.2660665418024	-11.4975727018592	-11.1925788314303
PK38096_8:108220898-108221238	-0.441612819556467	2.85040975233729	7.41959869261545	0.00645172036373178	0.224949080737839	0.014862127301562	31.9669547140591	20.6150363698118	59.4216712417023	38.352089838953	39.7245644408355	33.3756169013739	-11.2957707434759	-11.6018734242506
PK39981_9:102492876-102494010	0.378427111685112	4.66955476965199	7.42086904728168	0.00644716688876005	0.224949080737839	0.00986989233741045	76.4989675244574	49.3331007559553	142.199860425515	197.062331785959	204.114438894065	171.492007840978	-10.6120804747721	-10.3497747892601
PK41949_Y:4036378-4037033	-0.493650377066498	3.71845220227958	7.42053284275014	0.00644837166509502	0.224949080737839	0.0218942961229565	59.1666213574783	38.1557161785843	109.981684343555	73.0431143343538	75.6570480127339	63.5652193020935	-10.8229887363003	-11.1651611033463
PK2112_1:92742704-92743467	0.402708104058984	3.93982242447239	7.40793132345481	0.00649369488930091	0.224954802705465	0.010247726444809	44.3482262679848	28.5995430477794	82.4365581589114	119.420078570633	123.69366641112	103.924422617963	-11.0583811914461	-10.779245204529
PK9261_11:75831785-75832720	0.39520798948072	3.89131832778668	7.40824969868745	0.00649254581056853	0.224954802705465	0.00939959958504459	42.8257053539253	27.6176908726852	79.6064250410367	115.093208690805	119.211954408198	100.158996741624	-11.0834411310007	-10.8095038273574
PK16857_15:58707654-58708660	-0.367101325624206	4.5671554959112	7.41193905686546	0.00647924532339387	0.224954802705465	0.00897535710526438	99.257836224547	64.0099728629432	184.505110513508	140.781957772661	145.820005562433	122.514436865796	-10.3872349158582	-10.6416901646945
PK25723_3:22075639-22077581	-0.327983448123875	6.37307040538751	7.40811067086211	0.00649304756375533	0.224954802705465	0.00896989068330051	339.17208080224	218.727271455976	630.468934562946	508.76659763244	526.973408173113	442.750294080435	-9.24606392546821	-9.4734047278056
PK33013_6:58862121-58863126	0.401676299519137	4.31713255298024	7.4141761078459	0.00647119409235494	0.224954802705465	0.0111660954378162	58.6379471066309	37.8147816414509	108.998959907999	155.318122614123	160.876364143987	135.164424676136	-10.8360226476102	-10.5576018531008
PK28631_4:92507310-92507873	-0.398979703202223	1.85843272841025	7.40608572054648	0.00650036012429334	0.224969798088798	0.0116950037278609	16.177859692473	10.4328726001343	30.0721626016422	17.1765355113355	17.7912180185114	14.9477504700909	-11.729662719233	-12.0062143756082
PK2788_1:121358536-121359397	-0.420637190415453	3.74700283272289	7.39856789278172	0.00652758236100775	0.225695536863311	0.0135574524996261	57.9700075720282	37.384036895139	107.757362646404	75.868704779749	78.5837555325288	66.0241680744212	-10.8460292259011	-11.1375927084763
PK12709_12:112060379-112061226	0.430432283949338	2.49354024936819	7.39521572934345	0.00653975811981442	0.225737579929005	0.0130794741739494	13.7186919461701	8.84699014799052	25.500946523786	43.9204467298757	45.4921915263969	38.2214374848666	-11.8143186210637	-11.5159656970222
PK26547_3:89705464-89705999	0.439555504696699	3.04546864555237	7.39479013925221	0.00654130561004348	0.225737579929005	0.0138062133651185	21.6336802996262	13.9512540427735	40.2136972386397	64.7085682285076	67.0242403806834	56.3121434190414	-11.5582127771082	-11.253536118328
PK16145_14:118839905-118840547	0.422233216896298	3.54762115309105	7.38336567800735	0.00658298617274097	0.226958979825626	0.0122332373448703	32.3709219028129	20.8755490887386	60.1725843548617	91.3264394483704	94.5946634004311	79.4761450756587	-11.2876440757379	-10.9949743119075
PK17640_15:100061120-100061849	0.449838575453373	3.94873570391217	7.37967709291989	0.00659650129595852	0.227207926794098	0.0168465898292439	43.1677612387036	27.8382778684841	80.2422545253712	122.204914063297	126.578160514309	106.347904700081	-11.0716791846592	-10.7598748443766
PK27301_3:142442074-142442723	-0.381992166104548	4.04168328475272	7.37642673534516	0.00660843421790274	0.227401954207469	0.00933941692207096	69.7290292973936	44.9672634711507	129.615582465554	95.8641086734782	99.2947184509099	83.4250174922156	-10.6919549706383	-10.9567317635696
PK20332_17:67290247-67290860	-0.555638802601321	5.3603315882091	7.37265128523147	0.0066223225678023	0.227662835933295	0.0301929848962882	184.936849684887	119.263155232476	343.769269883515	231.514523563096	239.799542838227	201.473767870088	-9.82038246199628	-10.2055219314291
PK26862_3:105825415-105826104	0.43534102477103	3.59531035962994	7.36952898657613	0.0066338307523992	0.227841473519842	0.0138866404180305	33.4241393057453	21.5547540759193	62.1303541462885	94.7526871321223	98.143523383681	82.4578112790472	-11.2684069915663	-10.9666515876642
PK18494_16:43480418-43481014	-0.396841579594204	3.45788937453242	7.36394026169197	0.00665448071993998	0.228081089884925	0.00953909441821236	47.1525471223016	30.4080098511229	87.6493609845798	62.0422971713468	64.2625536806448	53.9918411426153	-11.0089966028629	-11.2840662248876
PK22315_19:24279779-24281234	-0.444734770173609	6.28144721867145	7.36314722136812	0.00665741626463788	0.228081089884925	0.0183611695307232	331.800713157559	213.973580857368	616.766691459028	457.20830745363	473.570043994841	397.882080944627	-9.26664382142241	-9.57491047346522
PK38047_8:105990257-105991350	0.386538358945058	4.23872525160236	7.36251347737905	0.00665976310326927	0.228081089884925	0.00963396335360191	55.6451067062729	35.8847412527339	103.435728128816	146.245458297529	151.479023873665	127.269006987637	-10.876971941937	-10.609043968256
PK32055_5:139578684-139579903	0.373350913608345	4.26759736278578	7.35293487911595	0.00669533699008557	0.2290820657167	0.0084101960099662	57.2752289093518	36.9359839752359	106.465875557672	148.666471594045	153.986675975895	129.375875547784	-10.8539474281619	-10.5951602950348
PK14288_13:92963295-92963908	-0.408155163003356	3.50551205610914	7.34897920060601	0.00671008451592655	0.229369243154735	0.0109009368211219	48.9210889126773	31.5485174051344	90.9368092193251	64.0164555592101	66.3073596462233	55.7098375890316	-10.9790372967502	-11.261948897217
PK33411_6:88927484-88928394	0.408672979670805	4.18005212629201	7.34333885984381	0.00673117017944314	0.229872327310652	0.0118615776596712	52.7240464288645	34.0009908487361	98.0059246009554	141.400707682328	146.460898164701	123.052899307595	-10.9209781254253	-10.6377076017955
PK41943_Y:2934201-2934993	-0.431263638597266	2.5867426547586	7.3373085339003	0.00675378860789771	0.230426755556979	0.0139936678825676	26.659902774212	17.1925937338133	49.5566747647766	31.2605304691411	32.3792252857843	27.204240849793	-11.4205492067312	-11.7194783819029
PK37481_8:70838397-70840451	-0.409751699585977	7.05689029790513	7.33487766560888	0.00676292819838424	0.23052069799535	0.0158263879659869	557.722701113776	359.667471317608	1036.7210541654	792.365739946139	820.721479047828	689.55030855596	-8.7634293988997	-9.04744763419736
PK37618_8:78794173-78794894	0.414435775422562	2.74340186285386	7.32895828599715	0.00678523677752923	0.231062916941955	0.0107801233439421	17.0646655287545	11.0047611247508	31.7205987861364	51.9855107495762	53.8458733391845	45.2399986150917	-11.6938774129618	-11.4066124237045
PK10262_11:115958052-115958856	0.407362740429238	3.73383252286616	7.31492593164144	0.0068384217722338	0.232654581255724	0.0104906823887212	37.8691054334437	24.4212497807724	70.3928651762939	103.532141374171	107.237160712394	90.0980651117904	-11.1776756189226	-10.8953132839289
PK20748_18:5819537-5820668	0.371803294654003	4.92113472385556	7.30651540093422	0.00687050299957672	0.233525938583541	0.00994853045067601	92.510170977287	59.6584991073776	171.962234610618	234.84325279611	243.247394558386	204.370569377281	-10.4503558869818	-10.1926414815695
PK1615_1:72988828-72989711	0.414160274359177	4.03658860349842	7.30471811589219	0.00687737849630249	0.233539728674535	0.0123214360889536	47.1985387213163	30.4376691819811	87.7348523208981	128.134913037095	132.720371469642	111.508441578413	-11.0074621969051	-10.7203881704331
PK41946_Y:3376245-3377262	-0.465693293809279	3.76637366144999	7.29774877887989	0.00690410616061366	0.234226992556082	0.0190148326288734	60.0929621523194	38.7531002380703	111.703609958966	76.063131920238	78.7851404767088	66.1933668269126	-10.8126126543232	-11.1354066479328
PK12983_13:9724484-9724975	-0.382583297534395	1.14751002073102	7.29420472953423	0.0069177383923009	0.234440905425672	0.0132069616889454	9.92701323713301	6.4017902473862	18.4527967166517	8.93964063203014	9.25955617689196	7.77965483037518	-11.9564682084365	-12.2216547424518
PK13578_13:46900685-46901306	-0.411935774406014	3.70492488400997	7.29020773021739	0.00693314589674145	0.234440905425672	0.0122485542736081	56.1358402427415	36.2012083604918	104.347926589137	74.0498746879986	76.6998364686637	64.4413449060916	-10.8704065432759	-11.1559386638772
PK22291_19:23132863-23137097	-0.314663348068391	7.5809573392825	7.2893671814443	0.0069363904755137	0.234440905425672	0.00906839647404825	777.30422911167	501.272488946159	1444.88947321418	1183.95921536956	1226.3285871452	1030.33157684385	-8.4380311440792	-8.65613915661836
PK28455_4:79627890-79628407	-0.420500375119514	2.49660598472526	7.28983483108496	0.00693458512286719	0.234440905425672	0.0120790360027024	24.9387292079219	16.0826332766721	46.3572768014475	29.2393837283454	30.2857494338484	25.4453531436597	-11.4640598837801	-11.7555285332186
PK20285_17:64630295-64631193	-0.363699399960493	4.65324729992568	7.28539902199401	0.00695172881481291	0.234739527622359	0.00928216450144928	105.244134367705	67.8704517557751	195.632721616892	149.930185873053	155.29561375535	130.475613367185	-10.3360006128906	-10.5880978265446
PK30264_5:24924538-24925588	0.398849615478603	4.28209112159893	7.27623164510871	0.00698729658904463	0.235720042032471	0.0114084548424065	56.9802723052941	36.7457706385402	105.917596420242	151.319697006309	156.734850177304	131.684824950139	-10.856399859522	-10.5799383730856
PK2059_1:91216883-91217485	0.391207503570953	3.87688300833809	7.27421153009963	0.00699515923604217	0.235764951394411	0.00932984421318821	42.4793788085738	27.394349788365	78.962657052993	113.831614423487	117.905212507543	99.0611038464054	-11.0898601505009	-10.8186957723868
PK38572_9:7857535-7858279	-0.412498941638763	2.43299116025404	7.26709381902179	0.00702293473432329	0.236480293941108	0.0114362422847616	23.8234375472213	15.3633974797702	44.2841204750609	27.8389737689525	28.8352241584568	24.2266569394676	-11.4958957783836	-11.7818182567645
PK30778_5:65991524-65992157	0.410503340280686	3.24200401448074	7.26466967032032	0.00703242020796062	0.236579004889799	0.0103520192699412	25.7547464617762	16.6088712470097	47.874127856539	73.5123751978732	76.1431019276762	63.9735900290448	-11.4456781771695	-11.1611389442435
PK613_1:30159567-30160371	-0.398899765539421	1.23062012998847	7.26112573507455	0.00704631086403024	0.236825589626536	0.01786942062941	10.6489896468076	6.867382609146	19.7948402501598	9.65126243351414	9.99664420075873	8.39893833551739	-11.9233968289887	-12.1998930767983
PK13188_13:23432378-23433194	-0.358041516030669	4.89393025586586	7.25529318061639	0.00706923295157459	0.237374978467896	0.00932201035118299	123.835698172083	79.8598879540994	230.191590365407	178.250306304172	184.629202974667	155.120984560225	-10.1900906175603	-10.4382660849204
PK1622_1:73243791-73244861	-0.399243457250615	4.5150975063333	7.25267281773669	0.00707955583171812	0.23750067551815	0.0126881330676622	96.9863642491631	62.545132755263	180.282792117422	133.683047362923	138.467052301854	116.336663627166	-10.4084452093054	-10.6851796860557
PK42122_Y:71244565-71245133	-0.536207176106843	3.25606104028133	7.25019759577829	0.00708932107614768	0.237607449290346	0.0331936946585256	44.1015770193213	28.4404824404345	81.9780749941184	50.1440507894359	51.9385145704971	43.6374819744877	-11.0593708468188	-11.4310413391333
PK11089_12:34906729-34907375	-0.423528049865298	3.42103290567076	7.24676749893014	0.00710287624663464	0.237840931238192	0.013116922615625	46.5422083015033	30.0144109893855	86.514834625096	59.769201252745	61.9081123535133	52.0136965648908	-11.0173967133489	-11.3109639870011
PK20190_17:56040014-56040609	0.435346311613105	3.72110199140905	7.24215783950954	0.00712113456867881	0.238231320227617	0.0139530447337187	37.004282484189	23.8635377086716	68.7852918108432	103.397555995681	107.097759037985	89.9809432013058	-11.1980074638721	-10.8962483954103
PK15029_14:25816365-25816932	0.417447927083203	3.55717775273444	7.23873827197452	0.0071347100514215	0.238464471042743	0.0113811898957965	32.9848362123132	21.2714537325028	61.3137570000515	91.8002726605046	95.0854532908562	79.8884948545038	-11.2801381140197	-10.9907852603314
PK2235_1:97422528-97423690	-0.403858678209245	1.76576516948442	7.22977032819464	0.00717043800824832	0.238635804163513	0.0143113470394703	15.2355934121902	9.82521842062836	28.3206339486961	15.8106489692685	16.3764516215027	13.7590980094245	-11.7587627867027	-12.0386962908481
PK11152_12:38532668-38533849	0.369790208528927	1.32844618101907	7.23179308175353	0.00716236349889311	0.238635804163513	0.0133726785634791	4.61686407405464	2.97735025598966	8.58204297625653	18.9559034006548	19.6342626786599	16.4962319544091	-12.2202060470101	-11.9638870065696
PK26982_3:116352255-116353076	-0.388027974570918	5.03333265931889	7.23345148738698	0.00715575033965425	0.238635804163513	0.012131919805964	137.72601077654	88.8175538340772	256.011553399405	194.449878833325	201.408496242664	169.218540364078	-10.0926036034327	-10.3615640999849
PK27613_4:9827965-9828541	0.414961172156442	2.56939662608754	7.22750247179988	0.00717950198968265	0.238635804163513	0.010805783724277	14.8357129030778	9.56734114352551	27.5773173468806	46.0506783624054	47.6986560011016	40.0752554952293	-11.7745337236953	-11.4869045571732
PK29013_4:117665189-117666066	-0.397631926308416	4.54298446507259	7.22818395728541	0.00717677705494453	0.238635804163513	0.0127564346226474	98.7797777322111	63.7016797116388	183.61647301832	136.39125063545	141.272171810859	118.693457097729	-10.3928249495811	-10.6684423982024
PK31084_5:93309806-93310222	0.39947307208486	1.9270444168671	7.22880172404154	0.00717430781412457	0.238635804163513	0.01188476885196	8.35523107187407	5.38817018904564	15.531094479982	29.2562568335397	30.3032263629394	25.4600368361851	-12.0319319934845	-11.7550383598593
PK8806_11:59412543-59413754	0.36914021518382	4.38825292719434	7.21688254153292	0.0072221028829052	0.238699202061819	0.008646053686815	62.7754420880873	40.4829935585881	116.689929183974	161.584890230576	167.367395403585	140.618031925571	-10.7793272570361	-10.5234587576501
PK11978_12:76954694-76955700	-0.356371610004381	4.94960853295809	7.21948303645732	0.00721164740949319	0.238699202061819	0.00942817651428224	128.578106610015	82.9181999923579	239.007001079795	185.438874657281	192.075022693478	161.376781947804	-10.1562912364486	-10.4033092131547
PK17902_16:10974819-10975571	-0.529692786366643	6.60565900019257	7.2175054772224	0.00721959691603598	0.238699202061819	0.0277869824280443	426.604788359213	275.111386312103	792.992942579807	554.476519494354	574.319113301935	482.52900880136	-9.02410554354381	-9.39126060497679
PK25323_2:168458039-168459343	-0.386921618127274	5.07504765431298	7.22190194462273	0.00720193590300554	0.238699202061819	0.0120974083059565	141.66379802543	91.3569770628015	263.331296597227	200.37025784602	207.540742975281	174.370705543821	-10.0667605646826	-10.3349541933853
PK30568_5:46747306-46747973	-0.424964181123813	3.28542996947961	7.21549240813575	0.00722769836422884	0.238699202061819	0.0133968306275588	42.5096034729681	27.4138412463825	79.018840073462	53.910374506936	55.8396206079814	46.9150967811304	-11.0868379295007	-11.3814006534857
PK33129_6:71527284-71528234	0.412333727438966	4.04768756952852	7.21734354930703	0.00722024823968283	0.238699202061819	0.0126135068348577	47.5721662745515	30.6786162996408	88.4293686998831	129.067122651626	133.685941300655	112.319689964016	-11.000658483066	-10.7148505224419
PK33225_6:79460861-79461540	-0.435548046219047	3.03567787800747	7.21730257226604	0.00722041307140555	0.238699202061819	0.0141395793718041	36.1020964721233	23.2817307265103	67.1082662359217	44.5146735802088	46.1076834828367	38.7385589192528	-11.2059743855418	-11.507873285777
PK34056_6:134479411-134479930	-0.44024306872776	3.20341359045881	7.2109000186645	0.00724621488456936	0.239091973206856	0.0153537927528283	40.5105457182315	26.1246772115886	75.3028979777048	50.4333811375193	52.2381989450746	43.8892695275552	-11.1223356515792	-11.4274888934289
PK4345_1:187836659-187837336	-0.383141997039002	3.81907534388204	7.20510224066307	0.00726966078249159	0.239302451871138	0.00960513063180324	60.0068105014419	38.6975422585241	111.543467239049	81.5113305166684	84.4283092620131	70.9346205609497	-10.8175452082892	-11.0831190032909
PK12494_12:100761995-100762574	0.403920415133269	3.29513080361215	7.2011368963389	0.00728574104790927	0.239302451871138	0.0100342814771751	26.8696578483666	17.3278618105234	49.9465773116155	76.0797394390443	78.8023423150908	66.2078193948871	-11.4151827916476	-11.1352064947274
PK18303_16:31543692-31544333	-0.384045138130182	3.77962245344916	7.20402967492276	0.00727400666982041	0.239302451871138	0.0093507356165889	58.3734679644418	37.6442227882834	108.507333702812	79.1685553747455	82.0016951586748	68.8958381647044	-10.8390030405123	-11.105202845215
PK25764_3:26979524-26979990	-0.4040000360074	3.26609370307088	7.20267768564337	0.00727948852525141	0.239302451871138	0.0107825617296136	41.5578559397502	26.8000727411349	77.249687223907	53.5870386819909	55.5047138305933	46.6337162183195	-11.1064744768317	-11.3865059627364
PK29344_4:133613684-133615272	0.387802547049931	5.15662050383302	7.20220271901156	0.00728141535489152	0.239302451871138	0.0122202431532051	108.314956482605	69.8507814478002	201.340909456037	277.758980583323	287.698912094127	241.717657780659	-10.3088829627272	-10.0400787206255
PK9376_11:79842916-79843548	-0.400636219566905	4.04593954667469	7.19560338621179	0.00730824131415946	0.239823260652013	0.0122493944173868	70.4755496200369	45.448683854786	131.003249372963	95.2733040043944	98.6827711424968	82.9108741852489	-10.6838610306525	-10.9615608966755
PK36160_7:120897608-120898176	-0.387134172350899	3.72243196377186	7.18989795773277	0.00733151499432241	0.240368480245282	0.0096452885730396	56.2180616292551	36.2542317682113	104.500763549747	75.7930352309337	78.5053780599909	65.9583172203227	-10.8695947685617	-11.1379357286251
PK32911_6:52233459-52234592	-0.368579915136431	4.53390014288351	7.18372616884895	0.00735677635869214	0.240759343807534	0.00977010075527898	97.1675154583941	62.6619546045801	180.61952446169	137.396349292034	142.313239103946	119.568136622394	-10.4067846210901	-10.6622647500779
PK37433_8:69874446-69875032	-0.366825718638217	4.19736106807399	7.18450234351341	0.00735359456272327	0.240759343807534	0.00879541640144571	77.1577400272507	49.7579338132794	143.424417579433	108.044243669	111.91073388995	94.024688100117	-10.6068779240321	-10.861142136663
PK19698_17:29198374-29199267	0.436664158521932	3.11024460292822	7.17358192675449	0.00739849055310858	0.241878689249762	0.0135641672676217	22.9995946649252	14.8321128724794	42.7527227756397	67.5361459284922	69.9530062713083	58.772821584686	-11.5258184243768	-11.2231458940458
PK39353_9:62373524-62374497	0.417305208923905	4.24086098882264	7.17053134345557	0.00741108209297829	0.241878689249762	0.0136533141681741	54.81107041098	35.3468830577634	101.885382436339	147.969028726088	153.264274295353	128.768931152596	-10.8882162229113	-10.5989622939127
PK39685_9:78107683-78109439	-0.321092860218898	6.17037288331359	7.17157835357672	0.00740675800366986	0.241878689249762	0.00860931581489814	294.167399713944	189.704389991482	546.812127466766	442.870788844791	458.71944043477	385.404963519884	-9.38257314518225	-9.60513775594091
PK1193_1:53603641-53604085	-0.389840515359042	1.60195872277969	7.16268992789435	0.00744354880259439	0.242522872204841	0.0118005796876833	13.528813624171	8.7245403072452	25.1479918139402	13.765064280942	14.2576632813668	11.9789433637822	-11.8190662326045	-12.0892830866937
PK16202_14:121299254-121300147	0.384572194977942	4.39879811965705	7.1599496388065	0.00745492898246538	0.242522872204841	0.010426298512018	62.6532521905266	40.40419502414	116.462796884796	163.462852140013	169.312562386717	142.252314112224	-10.7799874140615	-10.5134222813908
PK17149_15:78320625-78321307	0.381148253926693	3.9717690520593	7.15605552284401	0.00747113150377546	0.242522872204841	0.00881275407572788	45.8661517463702	29.5784316914892	85.2581490659224	121.236234297596	125.574815404911	105.504918440508	-11.0309023528009	-10.7667105152163
PK33427_6:89761932-89762390	-0.411730310947825	2.64874045731227	7.15741652226552	0.00746546461045788	0.242522872204841	0.0132160037225444	27.5604606139428	17.7733507306943	51.2306738167755	32.9654888105799	34.1451975649438	28.6879679863224	-11.4044536327497	-11.6898433369343
PK34927_7:38058595-38060589	0.410675122368954	5.26469486969361	7.1567601476988	0.00746819705677989	0.242522872204841	0.0146404472551045	116.004533057041	74.8096804786407	215.634654208431	301.558139885624	312.349752278114	262.428696651912	-10.2492156788262	-9.96455737563003
PK41815_X:157797962-157798342	-0.370833071715469	1.17956558818494	7.16228064897945	0.00744524737337134	0.242522872204841	0.0121303398838208	10.0851417483731	6.50376508482311	18.7467333926004	9.27733200047438	9.6093322277723	8.07352819663561	-11.9551471101511	-12.212189008269
PK2266_1:98620303-98620983	-0.407120623769706	1.95009224920283	7.15211614273934	0.00748755898478012	0.242680359740393	0.0139220751158272	17.2433784686353	11.1200105686955	32.0527987612427	18.5804575433963	19.2453810502183	16.1695030290315	-11.6908155760871	-11.9730100886009
PK13010_13:12331293-12332236	0.388102762129391	4.36278088697654	7.15166825108926	0.0074894290592237	0.242680359740393	0.0108333357981359	60.8356869457212	39.2320729386512	113.084221559018	159.572917671152	165.283422041882	138.867127981578	-10.8034913324565	-10.534478997119
PK23753_2:57629165-57630045	-0.55254482290983	5.37741074727987	7.14798549710415	0.00750482371257462	0.242961095563055	0.0309562024405303	186.694698077032	120.396766765411	347.036840729256	234.292864778951	242.677310259281	203.891598356799	-9.8117168332228	-10.1947117193557
PK4010_1:173792748-173793714	-0.424959163774878	2.1262083523831	7.13859200711599	0.00754423703355948	0.24329338422446	0.0176777932080904	19.6076732804073	12.6447108089783	36.4476605890349	21.3745557712255	22.1394693664355	18.6010459365608	-11.6160710566966	-11.9106303029203
PK10302_11:117114303-117115841	-0.325635861048399	6.18814776241544	7.13728606088325	0.00754973326723372	0.24329338422446	0.0089475747862892	297.975719217745	192.160321304957	553.891209961874	447.281345392016	463.287833930819	389.243217087294	-9.37002111208752	-9.59573469106243
PK13344_13:32787314-32788121	-0.382753036624989	4.21646686261022	7.13985389677715	0.00753893010283313	0.24329338422446	0.010450258254741	78.5915805180345	50.682597239321	146.089707376929	108.808860386518	112.702713315194	94.6900900312095	-10.5903240586559	-10.8556282468433
PK20856_18:12972786-12974764	-0.299112236848585	6.2544200129243	7.13933530829042	0.00754111058677375	0.24329338422446	0.00722870862760327	309.273207934428	199.445911780034	574.891510628122	473.458022569196	490.401274260627	412.023272956092	-9.33450770664944	-9.54183651029201
PK32536_6:24540561-24541243	-0.38374322977674	4.03191618039534	7.13591031012243	0.00755552770910655	0.24329338422446	0.0101603471918026	69.3054262067891	44.6940878372097	128.828169219218	95.1308011754028	98.5351686823167	82.786862173185	-10.6968688397719	-10.9628593775507
PK34761_7:29303410-29304998	0.337582507745213	5.36785942638338	7.13799277095822	0.00754675848387448	0.24329338422446	0.00842656513909301	129.212865150621	83.3275467855598	240.18691995712	317.264339822606	328.618017035973	276.096898678824	-10.1515105394832	-9.91751617603329
PK2736_1:118581677-118583851	-0.383375299115595	1.36871112717666	7.12909165753838	0.00758431395832798	0.244002656821537	0.0147180556186678	11.5681604506549	7.4601428429836	21.5034379508086	11.0581067794464	11.453834124773	9.62323401606228	-11.8934601633452	-12.1591956710235
PK1624_1:73274392-73274948	0.414861582466639	3.534909207925	7.12401632897341	0.00760581319584064	0.244258931432615	0.0115344941162839	32.4470676718468	20.9246544167901	60.314127673406	90.3053839770595	93.5370682592515	78.5875792533366	-11.2913184196128	-11.0037582834035
PK13766_13:55595248-55595847	-0.426338678285627	4.11919335018445	7.12431692123349	0.00760453814442085	0.244258931432615	0.015193004954221	74.8780016473916	48.2877628184245	139.186733203902	99.6485586851842	103.214599453338	86.7184065696685	-10.6307850959128	-10.9263005487301
PK9141_11:72266532-72267280	0.408739557842251	3.93260495150694	7.11328787523713	0.0076514645167943	0.244771859464813	0.0121693020555353	43.769155013341	28.2261081966347	81.3601534144885	118.96145574612	123.21863122991	103.525309564216	-11.0654180651339	-10.7821013930322
PK9811_11:97970760-97972088	0.401215389371183	4.68523447926445	7.10888804442796	0.00767026742404224	0.244771859464813	0.012818247013048	76.705944257678	49.4665771199447	142.58459846222	200.778086227116	207.963165974228	174.725615116315	-10.6109800962633	-10.3328787803234
PK13353_13:33004408-33005074	0.390409679805348	3.89213055250671	7.10523679082496	0.00768590711204878	0.244771859464813	0.00961437982442924	43.1149989666568	27.8042522264757	80.144177545203	115.082016191619	119.200361372277	100.14925655363	-11.0802000801821	-10.8095887113618
PK17246_15:81247685-81249126	-0.367475782889271	5.03349733072813	7.107190836136	0.00767753315246297	0.244771859464813	0.0107518483633446	136.72000581271	88.1687954802375	254.141544298978	195.943848270705	202.955929131903	170.518655998291	-10.1001789735273	-10.354893776361
PK18031_16:17110825-17111651	0.39495841912289	3.98394502555369	7.10073579088607	0.00770523145925409	0.244771859464813	0.0105351037738301	45.9510635940825	29.6331901395327	85.4159871817022	122.794361218468	127.188701728579	106.860866640804	-11.0297989627902	-10.7560346481367
PK25133_2:160066766-160067298	-0.392181233694281	3.60111236318135	7.09964147662342	0.00770993723055913	0.244771859464813	0.0104609187046401	51.9066382572145	33.4738558952107	96.4864880427805	69.1453643799518	71.6198124960231	60.1732318041048	-10.9343255201879	-11.2061648365916
PK26218_3:65863222-65864583	-0.326945155403381	5.07824245571291	7.10364276269774	0.00769274515220793	0.244771859464813	0.00736947507494239	138.857848926457	89.5474602275387	258.115467114202	205.468495598523	212.821427156624	178.807408493105	-10.0859471592505	-10.3125682719161
PK27405_3:150557493-150558100	-0.434388215293525	2.71929794096007	7.1138477310275	0.00764907532572567	0.244771859464813	0.0159135935701882	29.1904257868044	18.8244921866332	54.2605293505154	34.6748698476326	35.9157508110767	30.1755439403502	-11.3597779886813	-11.6608729553805
PK28294_4:60081290-60082161	-0.509281573900415	5.5336074159947	7.11374179582179	0.00764952734693084	0.244771859464813	0.0256898165332385	204.201149479876	131.686429343662	379.57865177049	265.63018741061	275.136075805356	231.162667006797	-9.72779264692835	-10.0807997339886
PK33863_6:120578927-120581262	0.32752937009036	5.7885995149027	7.10118893366112	0.00770328371408176	0.244771859464813	0.00845175856183767	174.99028557347	112.848756903149	325.280131086907	424.156063093936	439.334986231513	369.118614596065	-9.87291981969889	-9.64589376027018
PK36288_7:127903746-127904569	0.38784644930328	4.36587200735116	7.10850035509773	0.00767192649769744	0.244771859464813	0.0107221921359829	61.1766899048434	39.4519809176062	113.718093815874	159.982928965017	165.708106071696	139.223937217443	-10.8007665713576	-10.5319318985328
PK36451_7:138906032-138907549	-0.388198952396195	5.29500739708934	7.10418720230421	0.00769040892346418	0.244771859464813	0.0129193656652611	164.856118437948	106.313376040465	306.442267010645	233.827960962013	242.195769312952	203.487019316771	-9.92766430410509	-10.1967433134548
PK40118_9:108411549-108412021	0.420856245894456	3.3074194678325	7.11837042792836	0.00762980260970987	0.244771859464813	0.0123820866866979	26.9873293053261	17.4037464666192	50.1653105219736	77.1888360064787	79.9511292064744	67.1730023170371	-11.4159404532294	-11.1242251329666
PK5006_10:24561322-24562301	0.406088532592022	1.97145761577328	7.09587858216417	0.00772614086832435	0.245070744221357	0.012078474123377	8.78458605435521	5.66505513659793	16.3291996120846	30.2069763458327	31.2879684901568	26.2873933206998	-12.0199992985043	-11.7385201770804
PK8304_11:37834587-37834999	-0.413338439191796	1.70701020263658	7.08650269458344	0.00776666660592498	0.24549331390024	0.0150953519683892	14.6773900214954	9.46524095940762	27.2830193662448	15.079062086239	15.6186840421866	13.1224400426593	-11.7713365258153	-12.0578408995581
PK8978_11:66710644-66712489	-0.389187364917402	1.62781117266939	7.08857099853016	0.00775770805604274	0.24549331390024	0.0126131074785548	13.7698149081245	8.8799586221367	25.5959762776468	14.0941357679002	14.5985109781731	12.2653153431972	-11.8116011173079	-12.08136524201
PK14397_13:98936880-98937506	0.415899517218982	3.77168890680094	7.08663465243287	0.00776609473441671	0.24549331390024	0.0125742748308846	38.7633802188767	24.9979549249192	72.0551849929629	106.552530223327	110.365637725733	92.7265357256714	-11.1610048540593	-10.8727252763028
PK16852_15:58555856-58556666	-0.396516308311977	4.24366550951311	7.08690869553509	0.00776490723937518	0.24549331390024	0.012509411467459	80.5015211950429	51.9142909327898	149.639994478578	110.114119836961	114.054683008863	95.8259822226863	-10.5708944240468	-10.8457385851993
PK16619_15:36472057-36472770	-0.45149439093851	3.00008933384885	7.08012330538138	0.00779436466394397	0.24615326445703	0.0171798265731438	35.5744539676143	22.9414615479787	66.1274596587381	43.1676907889817	44.7124973296052	37.5663573051682	-11.2157074166967	-11.5286594808143
PK6029_10:68110483-68110992	-0.413089043404711	3.32165681096753	7.07363858009865	0.00782262359876625	0.246703079872584	0.0134519375523088	43.3262252878004	27.9404690895328	80.5368149147884	55.4684953649945	57.4535006518712	48.2710397053092	-11.0770513590728	-11.363382864829
PK37178_8:46241858-46242308	0.436147876559269	3.34987663731082	7.07184625071422	0.00783045262030646	0.246703079872584	0.0140625134076041	27.8212966093094	17.9415601700712	51.7155279701759	79.787625285026	82.6429192131549	69.4345790846243	-11.4012626247989	-11.0989479538547
PK37677_8:83601330-83601912	0.429201559261137	2.98492532379598	7.07142868240138	0.00783227773870352	0.246703079872584	0.015129174929946	20.5716577766726	13.2663707583918	38.2395600781027	61.9858402526069	64.2040763847262	53.9427099349234	-11.5816605117068	-11.284160661013
PK40590_GL456393.1:4887-11563	-0.458038983174067	8.97841177165403	7.06829523795283	0.00784598736571771	0.246919447201667	0.0211887415198284	2137.31588336719	1378.32474389601	3972.94277472285	2952.99756318045	3058.67405100432	2569.82385557772	-7.43729272942987	-7.75478115920352
PK141_1:9564432-9565727	-0.375378221134657	4.97755982681662	7.0429200325582	0.00795791842253844	0.248028662786138	0.0114471233633899	131.92562629202	85.0769680267382	245.229527304095	187.774431650508	194.494160338187	163.409282804592	-10.1322585547823	-10.3924509104054
PK10498_11:121982035-121982658	-0.693747360580868	6.99962503871206	7.03687996615989	0.00798480118496867	0.248028662786138	0.0499490220168824	589.912334137623	380.426109775768	1096.55665026905	684.206203159686	708.691326140738	595.425287490009	-8.70845593633309	-9.18932496334062
PK10916_12:26296009-26296522	-0.403952052966569	2.47273459195686	7.04537272616713	0.00794702856333796	0.248028662786138	0.010896895463295	24.34678335275	15.7008957779807	45.2569401471261	28.8948422488155	29.9288781326077	25.1455185198957	-11.4818706668578	-11.761868893453
PK15229_14:40448209-40448714	-0.456132895302855	4.27709815421523	7.03771663029021	0.0079810718762983	0.248028662786138	0.0189614791351813	84.7743590905345	54.6697835784227	157.582545496218	110.990385650812	114.962307024551	96.5885459377193	-10.5226762961736	-10.8388435265134
PK21327_18:51399965-51400477	-0.394100706991058	1.76315963413587	7.03649946208392	0.00798649781606508	0.248028662786138	0.0143269057204749	15.1343325435551	9.75991672053138	28.1324055078107	15.8336098381341	16.4002341720416	13.7790795323663	-11.7643799724553	-12.0375497663628
PK22054_19:6667459-6668225	-0.411636176404524	3.17348479189841	7.03545161396372	0.00799117197607222	0.248028662786138	0.011535331818176	39.1031324155665	25.2170563048953	72.6867322740828	49.9040425674626	51.6899173722703	43.4286166296422	-11.1486534693508	-11.4339779244421
PK22618_19:44069025-44070262	0.403724678636511	4.70916027914175	7.0403843814943	0.00796919265434661	0.248028662786138	0.0133052010082711	78.0649715421117	50.3429945687374	145.110821971043	204.277780570607	211.588100992242	177.77119772135	-10.5977049514267	-10.3178643287073
PK22810_19:53830375-53831136	-0.387060965793583	4.23130101692242	7.05566531307138	0.0079014958054621	0.248028662786138	0.0110806097219442	79.5062919845785	51.2724817096861	147.790015852734	109.809248977371	113.738901987314	95.5606706566992	-10.5799188144865	-10.8482090316311
PK23603_2:45049124-45049742	0.427923458528602	3.50136666103924	7.05106218561832	0.00792182623602259	0.248028662786138	0.0133860890206639	31.4027661906824	20.2511991812876	58.3729312145615	88.5133742621301	91.6809293709082	77.0280963156355	-11.3157138568857	-11.0190999181111
PK26802_3:102435382-102436320	-0.395961618277224	1.85733579374794	7.04312117245479	0.00795702479546576	0.248028662786138	0.0124147181378336	16.0983402358125	10.3815916287116	29.9243481146739	17.2482682002319	17.865517745972	15.0101753015399	-11.7283935152758	-12.0028531945946
PK28185_4:53263321-53264302	0.373572770320289	4.50094775575159	7.05295489905376	0.00791346030384216	0.248028662786138	0.0099001870460474	67.8159784904096	43.7335640989071	126.059514108774	174.875499856536	181.133625112616	152.184084704557	-10.7136498681745	-10.454708955693
PK30164_5:20261574-20261998	-0.410780984132169	2.69025622471833	7.05064595115458	0.00792366723578708	0.248028662786138	0.0121010888560396	28.277796836237	18.2359507013282	52.5640919528541	34.2708170919587	35.4972385527445	29.8239200774019	-11.3834460636735	-11.6681777446523
PK31862_5:134118774-134120590	-0.312678374069388	6.08414134804683	7.03777278206612	0.00798082165172221	0.248028662786138	0.00816214769264013	276.572026698319	178.357383124481	514.105024770813	418.576940498666	433.556208178223	364.263425239567	-9.44167574216655	-9.65840787557481
PK36047_7:114146727-114147958	0.443131926217644	3.75147284019629	7.03917892130143	0.00797455820366515	0.248028662786138	0.0170018191080909	37.3889877294128	24.1116286730091	69.5003999220513	106.224330614814	110.025693108566	92.4409224918964	-11.1814850009458	-10.874329355672
PK37984_8:104435916-104436461	-0.392147856724438	3.65540583164673	7.04924662243132	0.00792985965767976	0.248028662786138	0.0111331711200956	53.888587804311	34.7519870891888	100.170628601637	71.889547530026	74.4621994647733	62.5613364917158	-10.9057207846909	-11.1775369659421
PK39277_9:58376669-58377398	0.428515153227325	3.74563166095888	7.04173153288509	0.00796320080048885	0.248028662786138	0.0153937920007312	37.3827599143588	24.1076124432809	69.4888233680129	105.280755512407	109.048351062338	91.6197833761965	-11.1791121928536	-10.8820881225669
PK26143_3:59704320-59705149	-0.395078398981984	3.29886482883949	7.03086012441162	0.00801168635064968	0.24845175446684	0.0104745880688694	42.332703613503	27.2997610323205	78.6900103370712	55.1098577993221	57.0820288194813	47.9589380689034	-11.0930387701319	-11.3668862484864
PK6656_10:90473074-90474076	0.371206136576138	1.35822472647728	7.02316488620023	0.00804618886567115	0.249093721684504	0.0118347603179134	4.85147733092086	3.12864902268169	9.0181530763005	19.3128155199257	20.0039473175212	16.8068320340988	-12.2128883328426	-11.9555878458683
PK32357_6:6244365-6245153	-0.410893631126641	3.62364456354461	7.02421150745371	0.00804148730010459	0.249093721684504	0.0127436050589628	53.1003399360146	34.2436572023194	98.7053965798245	69.8090612402688	72.3072605283873	60.7508089906833	-10.9137683916285	-11.198578153554
PK108_1:8522572-8523040	-0.363995004911653	1.28871979205537	7.00959001543292	0.00810742438631531	0.249167429502261	0.012275492333974	10.8384386239558	6.98955557147752	20.1469968737066	10.3373316622546	10.7072652230398	8.99598490696666	-11.9282168859135	-12.1805189973059
PK1448_1:65424032-65425140	0.375371165259419	1.48501230264979	7.00628129019733	0.0081224219906468	0.249167429502261	0.0144411580085166	5.464454984266	3.52394963015664	10.1575846212004	21.2340500323622	21.9939354646006	18.4787718771174	-12.1760169459523	-11.9158294810893
PK3567_1:153922099-153923659	-0.315945766819073	6.36924140604042	7.02071612281266	0.00805720003259172	0.249167429502261	0.00868201226214499	336.690414094613	217.126879742312	625.855896362995	509.542834650828	527.777423745349	443.425808490711	-9.25295446793695	-9.47195138541744
PK9935_11:101416660-101417719	0.382605254392061	4.55537932001248	7.00933947494702	0.00810855903032263	0.249167429502261	0.0111450384016397	70.1685115613676	45.2506793591123	130.432512662378	182.186260697423	188.706010120966	158.546219182955	-10.6841826768723	-10.418980923523
PK10197_11:113283427-113284194	-0.365046501948036	4.27893368075626	7.0124259332387	0.00809459244142526	0.249167429502261	0.00922376967330954	81.4844012095869	52.5481363343374	151.467017841194	114.630449744732	118.732635089459	99.7562842592881	-10.5598543571434	-10.812885310742
PK10806_12:16617932-16621832	-0.344921759848454	6.99549752135815	7.01750749240102	0.00807165136799744	0.249167429502261	0.0112480554529788	523.712579917247	337.734825819168	973.501449460866	779.110621578538	806.992010693541	678.015141776858	-8.82471757285271	-9.06379911820544
PK12077_12:80758086-80759507	0.381727349635197	4.74408690184404	7.00333290545994	0.00813581017390824	0.249167429502261	0.0112095694096575	81.0144191099823	52.2450515343252	150.593393122731	208.092035412613	215.538853425846	181.09052422756	-10.5657185359669	-10.3011252998246
PK13638_13:49344835-49346092	-0.33398900794149	5.11658870023531	7.01601628042389	0.00807837665169155	0.249167429502261	0.00811643511334376	142.811290115385	92.0969784604974	265.464308588255	210.387398127323	217.91635839255	183.088046316645	-10.059952599371	-10.2914561385636
PK26984_3:116396402-116397117	-0.371313510008112	4.2207427823961	7.00346048266991	0.00813523039750823	0.249167429502261	0.00992509460642076	78.5515917122034	50.6568090247736	146.015374313467	109.634290654435	113.557682575201	95.4084144958342	-10.5920139289087	-10.8493888414746
PK31413_5:113106480-113107359	0.371126561075374	4.3004718022258	7.00278401305109	0.00813830510522108	0.249167429502261	0.00920307036011652	58.7283260642152	37.873065751224	109.16696054343	151.988337570018	157.427418829296	132.266704357305	-10.8334048129631	-10.5761594835228
PK38439_8:124585746-124586544	0.400308973750941	4.01061885436642	7.00768349583651	0.00811606268967012	0.249167429502261	0.0114411270804147	46.817035279438	30.1916430152763	87.0256958715696	125.338913225898	129.824313519662	109.075243832301	-11.0165930244973	-10.739119987989
PK38818_9:26778109-26779032	-0.370676068760815	4.89870867356231	7.00742122645997	0.00811725174978948	0.249167429502261	0.0110222951486543	124.767890992724	80.4610459021455	231.924394000206	177.863632428135	184.228691519601	154.784484536195	-10.1830749779738	-10.4400080499364
PK38874_9:33040580-33042868	-0.38238955624264	1.50966231468621	7.00835275838475	0.00811302923728682	0.249167429502261	0.0118962257560467	12.65752562631	8.162659016858	23.5284009136231	12.7152685907386	13.1702994187895	11.0653665827496	-11.8521275317561	-12.1171797745412
PK3114_1:135313192-135314160	0.367343039733807	4.67883393864003	6.99481031767803	0.00817463707088311	0.250067690125142	0.00970694555442708	77.8783607805927	50.2226519314696	144.763941155515	198.086340561166	205.17509302659	172.383143753739	-10.599671258683	-10.3450484663932
PK33492_6:92850031-92850743	-0.392363057961138	3.99407216129429	6.99314458687695	0.00818224786332344	0.250088569959683	0.0119484829759068	67.8137351146289	43.7321173776375	126.055344016899	92.0660376272434	95.3607289692263	80.1197748122044	-10.7166451724663	-10.9886105198479
PK5816_10:59836612-59837286	0.408020621314735	3.35452319913854	6.99110214352275	0.0081915897646021	0.250162280653843	0.0115726331981483	28.0948873930181	18.1179949918129	52.2240913209772	79.4363208864677	82.2790429738814	69.128859081587	-11.385080149599	-11.1022618063244
PK10859_12:20746073-20746940	-0.409991711376579	1.90091722022083	6.98599590318707	0.0082149928884026	0.250198490187804	0.0139376125758431	16.6707620327467	10.7507383387509	30.9883925359601	17.8990293037006	18.5395671002284	15.5764952432924	-11.704356632524	-11.9885412313176
PK22521_19:38602673-38603412	-0.380679934002309	4.18812011441301	6.98687905921376	0.00821094028601615	0.250198490187804	0.0108903676235594	77.0743126461913	49.704132676757	143.26933885973	106.639748788103	110.455977509339	92.8024370237982	-10.6081536708554	-10.8720208938048
PK33677_6:109001158-109001741	-0.395498050113534	2.91053738224878	6.9847963641225	0.00822050057796313	0.250198490187804	0.0103592677313802	32.5859186620069	21.0141974538963	60.5722303911243	40.9623695260154	42.428256053802	35.6471931103018	-11.2864256212416	-11.5605639795947
PK37959_8:101208218-101209270	-0.423362990683891	2.61637281114467	6.98887202308837	0.00820180254085428	0.250198490187804	0.0131743534225941	27.0354584207493	17.4347842515372	50.2547751738122	32.2834397130573	33.4387405390002	28.0944199037425	-11.4081322098759	-11.7015850732219
PK40593_GL456394.1:16603-21015	-0.483647672867107	7.66305905033619	6.98175276431076	0.00823449224003901	0.25041319830555	0.0238458241424954	869.101464411022	560.471225931639	1615.52646962649	1175.25131038595	1217.30905954922	1022.75358821359	-8.32812158453969	-8.6633606053719
PK13187_13:23423530-23424307	-0.36919033424021	4.27962975220241	6.97508056332079	0.00826525016865068	0.250739582577014	0.00959494942910825	81.5963670323233	52.6203415077276	151.675145151677	114.502233179073	118.599830143333	99.644704760132	-10.5579959351462	-10.8138991744148
PK13381_13:34820391-34820861	0.410861712889375	3.2957890848506	6.97490442072525	0.00826606375229649	0.250739582577014	0.0118439146584777	26.8219816857878	17.29711612848	49.8579546297191	76.322239774823	79.0535208103441	66.4188534829744	-11.4172279325088	-11.1324402946195
PK25843_3:32676573-32676901	-0.415530077648671	3.12857794735326	6.97755846645537	0.00825381367976722	0.250739582577014	0.0122426871928044	38.0134676956587	24.5143469591747	70.661212504395	48.1804015963538	49.9045938835843	41.9286310755614	-11.1691607345847	-11.4571842363447
PK22835_19:55530004-55530543	0.443199226026118	3.62484295233324	6.97239033832815	0.00827768496183749	0.250881271257303	0.0171831762593923	33.9185408261981	21.8735866146016	63.0493708268741	96.9828123432183	100.453456246044	84.3985609226829	-11.2555026073598	-10.9483003134135
PK19326_17:10444786-10445531	0.409696915172786	3.29828886312972	6.96390323024997	0.00831703976495025	0.250922203783076	0.0124285856590696	26.7444411217924	17.2471113169113	49.7138186010343	76.4797270739353	79.2166439775162	66.5559056171365	-11.4151646785562	-11.1311844169201
PK20432_17:73811469-73812284	-0.367685683470911	4.47847414181333	6.96246030181886	0.00832374965331169	0.250922203783076	0.010162195746236	93.5241672592992	60.3124109491378	173.847098347217	132.109688434032	136.837388874861	114.967459886783	-10.4405094534928	-10.6953697483229
PK21358_18:54141925-54142435	-0.431359115185143	3.30920774881907	6.96431361574085	0.00831513240625704	0.250922203783076	0.0155218490101203	43.3266240430295	27.9407262411328	80.5375561396672	54.7909670032091	56.7517261415053	47.6814257589058	-11.0727672373954	-11.3717625918948
PK29935_4:155576889-155578281	-0.374589604622916	5.31546219594258	6.96871982400081	0.00829468173921903	0.250922203783076	0.0120282124688652	166.319791474439	107.257278052736	309.163010940045	238.403256537957	246.934797217446	207.468635781336	-9.91944216451636	-10.1790878928278
PK30426_5:34052529-34052902	0.410781451065682	2.8389573538846	6.96407340823427	0.00831624877024812	0.250922203783076	0.0126660892650113	18.4576766192923	11.9030942488115	34.3099929839383	55.5638718146625	57.5522902598661	48.3540403412303	-11.6456871864687	-11.3609551818362
PK35870_7:102445975-102446783	-0.37982256496877	4.14279811014549	6.96161246733175	0.00832769482594467	0.250922203783076	0.0103676382352476	74.6200421536941	48.1214083942361	138.707226026403	103.332546203218	107.030422793707	89.9243689197688	-10.6340590448599	-10.897331984881
PK41388_X:97375960-97377555	-0.351152443463272	5.43912007437467	6.96277731216528	0.00832227502105364	0.250922203783076	0.0102689639912707	179.537099859815	115.78093304311	333.731962239952	262.353698546205	271.742333936782	228.311327286349	-9.84886285893312	-10.0922631850664
PK35269_7:63937000-63940167	-0.280930282401953	7.20978115826802	6.95479187085194	0.00835950234396493	0.25167052219358	0.00719844608384759	595.087435871037	383.763459592355	1106.17637152796	927.208345202852	960.389585385281	806.896068693919	-8.70007749017281	-8.89480352335363
PK25913_3:37805592-37806237	-0.393134713550596	3.56991744585652	6.95218727650783	0.0083716815147523	0.251827156365012	0.0102764004668064	50.7343204781825	32.7178447622173	94.3073288992351	67.6661680156517	70.0876813516439	58.8859723253099	-10.9496804789553	-11.2221806972331
PK13744_13:55104898-55105869	0.45910130071285	4.86742629362297	6.94836904027609	0.00838956854042617	0.252155083766664	0.0199366001696484	85.023365101996	54.8303640287189	158.045409521979	231.108584771557	239.37907705002	201.120502698654	-10.5254674274569	-10.2072426552764
PK6303_10:78673377-78673904	0.369582511735353	1.35894942675585	6.94420506559315	0.00840911980354467	0.252322524978015	0.0125327585799813	4.85907870586308	3.13355104172905	9.03228286773173	19.31309818022	20.0042400931463	16.8070780170878	-12.2117755812068	-11.9556005052132
PK7554_10:130594147-130595082	-0.642739061086867	8.7575433682158	6.94435614258347	0.00840840963180505	0.252322524978015	0.0427432725973691	1938.82888460674	1250.32328942585	3603.98585369	2353.26487569799	2437.47922456295	2047.91100794156	-7.53412382382114	-7.97963659184925
PK8357_11:40843184-40845716	-0.382973361886933	1.41872163927881	6.93999476757443	0.00842893597441738	0.252337199647853	0.0126889957822535	11.8959360434258	7.67152068070854	22.1127225601468	11.6978275440311	12.1164480486451	10.1799461861758	-11.8783426296366	-12.1437995356581
PK11976_12:76899212-76900036	-0.397097674853753	4.37980079571175	6.93490222287969	0.00845296838790695	0.252337199647853	0.0131934413720794	88.3455734364869	56.972809133554	164.220885829134	121.433901674996	125.779556541687	105.67693698473	-10.490029761508	-10.7652768952398
PK14257_13:90922573-90923616	-0.331892598988781	5.39254724318111	6.92487660087641	0.00850048576811894	0.252337199647853	0.00867886090522916	172.593906022485	111.303365668941	320.825628644535	255.694882705535	264.845224546574	222.516543026919	-9.88550592940397	-10.1155563486418
PK15028_14:25805501-25806469	-0.363482282362366	4.81963367521888	6.92650437622607	0.00849275222647061	0.252337199647853	0.0101748682633124	117.761734761049	75.9428749715549	218.901022960002	168.702405254969	174.739619066816	146.811995689773	-10.234263112769	-10.486209831972
PK18478_16:41745092-41745446	-0.402066112139657	2.94172672883087	6.9330157617337	0.00846188864258444	0.252337199647853	0.0109127538564669	33.3262110327937	21.4916015195814	61.9483204902005	41.9178585265414	43.4179383509933	36.4787002059762	-11.2679738609939	-11.5466648530222
PK21311_18:49949086-49949631	0.417012004985311	3.26367671810276	6.92717951061393	0.00848954678359023	0.252337199647853	0.0120515660816051	26.2759666957127	16.9449987942032	48.8429964166673	74.7535408349705	77.4286841355731	65.0537050629023	-11.4373560434544	-11.1483053479392
PK26859_3:105713700-105715217	-0.317115520167349	5.34704124422648	6.92494988151822	0.00850013745778659	0.252337199647853	0.0075120936473264	166.582003632221	107.426374959765	309.650423168538	249.315340542703	258.237382970936	216.964794579131	-9.91877049846216	-10.138578227178
PK31058_5:92390406-92391283	-0.377235848669341	5.07392603575804	6.92630207670403	0.00849371295721107	0.252337199647853	0.0123911415588155	141.013334693631	90.9375024721748	262.122184919163	200.508402393524	207.683831187749	174.490924794294	-10.0727384852282	-10.3342184501395
PK31069_5:92646161-92646818	-0.476258255647776	2.93115419893481	6.93461602066663	0.00845432109433484	0.252337199647853	0.0216264465905245	34.5796373574431	22.2999184049606	64.2782479936249	40.8716549422534	42.3342951420626	35.5682494280221	-11.2322132578724	-11.5623303249931
PK32963_6:55037542-55038430	0.391840321790341	4.38310531293928	6.93384091909143	0.0084579856475713	0.252337199647853	0.0116257708979609	61.9784785077238	39.969043032441	115.208495988739	162.200799857841	168.005346080608	141.154022633034	-10.7918977802084	-10.5202947659298
PK39171_9:52992398-52993074	0.402384899666881	1.95025384796704	6.94111408798247	0.00842366312742952	0.252337199647853	0.01355377239771	8.58848068363364	5.53858956032073	15.9646697726931	29.7424752689706	30.8068446964306	25.8831647621852	-12.0237862651469	-11.7448743064429
PK40564_GL456381.1:7030-12579	-0.449460322579657	7.73244785190044	6.92923677827521	0.00847978679872126	0.252337199647853	0.0206504104561561	901.464713826739	581.341827142109	1675.68479200332	1249.11355483846	1293.81455121393	1087.0316493225	-8.29211405260116	-8.60365620797081
PK41981_Y:14652231-14652634	-0.497671955273645	2.84589218166993	6.92675983585513	0.00849153919454334	0.252337199647853	0.0302329589339458	33.0145227920855	21.290598187368	61.3689398036467	37.2656654375209	38.5992610655563	32.4301642606764	-11.2727380281	-11.6176979407416
PK14047_13:70622402-70623089	0.384661652473607	3.82169234996748	6.92158131202934	0.00851616371566829	0.252594873988889	0.00940353171733201	41.0061497987715	26.4442852642401	76.2241500332515	109.364459769013	113.278195474469	95.173596203068	-11.1179598155594	-10.8513326756778
PK29967_4:156356457-156358174	-0.494379637449239	7.41370906047158	6.92005918014963	0.0085234155279851	0.252602405840458	0.0251635581435926	734.597372952706	473.731442236128	1365.50397061801	984.727712610661	1019.96735094597	856.951864325233	-8.4934869711788	-8.83616482300299
PK10442_11:120624194-120625832	0.344971784827361	5.30598135757194	6.91680495462211	0.00853894066717522	0.252617499910873	0.00935484571447539	123.026213020399	79.337862443942	228.686881487484	304.253277623497	315.141338686955	264.774119939494	-10.1953309551137	-9.95621473508785
PK11333_12:47578918-47581373	-0.412239920963692	2.32439837509973	6.91738967318181	0.00853614898221361	0.252617499910873	0.0129905012555868	22.132062128031	14.2726534256837	41.1401127018958	25.5465666519066	26.4607805589524	22.231706936957	-11.5388206100429	-11.8245635489732
PK11857_12:70985136-70985810	-0.404257876745515	3.97784956581761	6.91456660373899	0.00854963610460535	0.252617499910873	0.0134013907688932	67.3668301375775	43.443914687135	125.224616133678	90.584562791915	93.8262378160557	78.8305325111831	-10.7212240817958	-11.0014342892811
PK25277_2:167318374-167319509	0.414616233874655	4.26107930872366	6.91408941261228	0.00855191802341156	0.252617499910873	0.0137971975700035	56.0487375284542	36.1450370536218	104.186015988051	149.827604369138	155.189361251776	130.386342587152	-10.8757547746933	-10.5883647011687
PK18258_16:29995890-29996766	-0.35644348783204	4.99703615027824	6.91239034065583	0.00856004801463714	0.252650902031363	0.0100921814104336	132.748966240076	85.6079282988603	246.759990125817	191.752322569879	198.614404758471	166.87101237286	-10.1267739166499	-10.3738417152697
PK1998_1:87900730-87901721	0.360519041586468	4.97294168032647	6.9064892390951	0.00858834604203618	0.252865845904878	0.00999145453515476	96.4861318919315	62.2225399925201	179.352936804592	242.597562763956	251.279201620411	211.118699137826	-10.4131470440107	-10.1632542867968
PK15775_14:75827710-75829856	-0.303147305710034	6.01957637191396	6.90906570505332	0.00857597915121859	0.252865845904878	0.0075740715068608	263.547519227239	169.958062713235	489.894460832072	401.511650971595	415.880217212247	349.41248574818	-9.48751202788383	-9.69763772813108
PK20691_17:94886895-94887363	-0.619256050828079	6.15431923208592	6.90722991039079	0.00858478899367498	0.252865845904878	0.0408358285703694	323.752813447096	208.783604310781	601.806878894493	392.211269030828	406.247010174982	341.318898514865	-9.29032192062684	-9.71955750630301
PK9071_11:69912678-69914658	0.323813131425737	5.6334685643598	6.90076824256706	0.00861587180100475	0.253376458701551	0.00827248553716248	156.849172503254	101.149810003872	291.558581240844	379.919101327539	393.51495280608	330.621732288066	-9.97393737425476	-9.74948721517872
PK13677_13:51644716-51645784	0.35114630381779	4.81010456553028	6.89886894431525	0.00862502995304923	0.253376458701551	0.00881612625423862	86.1822903420013	55.5777385029629	160.199673987309	215.942345267255	223.670095843424	187.922197165485	-10.5115487933	-10.2681527228446
PK30619_5:52655000-52655472	-0.59263772958626	2.97376537041623	6.89851318520575	0.00862674648154158	0.253376458701551	0.0475922029247812	38.7888201915581	25.0143608030132	72.1024740045874	41.0140489548831	42.4817848917595	35.6921667434679	-11.1480961789303	-11.5588813502864
PK8167_11:30471762-30472031	-0.400825369145796	2.84076997513096	6.88757544765744	0.00867969175626027	0.254104487693209	0.0105827260893614	31.0956380718932	20.053136607118	57.802027096011	38.8137571813765	40.2027530916063	33.7773794238675	-11.3162313027016	-11.5940622772219
PK10815_12:16836061-16836674	-0.383222302837256	3.96773839689057	6.88897908435157	0.00867287874545399	0.254104487693209	0.0106249977972044	66.3114029397917	42.763284634549	123.262738672176	90.8631391915006	94.1147833994516	79.0729615216848	-10.7334606604056	-10.9990901191449
PK12027_12:78947379-78948317	-0.377361339112605	4.74443096665279	6.88823762277071	0.00867647699001028	0.254104487693209	0.011998915353957	112.545613476356	72.5790722272789	209.205052639765	158.810628704682	164.493853668991	138.203751758277	-10.27696033606	-10.5385272843182
PK12498_12:100810210-100811264	-0.333726524668425	5.31888229574401	6.88858478566993	0.008674792050348	0.254104487693209	0.0088470909062188	164.32429057019	105.970407780448	305.453680484409	242.776069941995	251.464096887578	211.274043663076	-9.93136195265888	-10.1626835523109
PK20919_18:19835584-19836604	-0.39834237865652	3.45985527641142	6.88272006938673	0.00870330120293722	0.254177235859567	0.0115544330697567	47.2566501131661	30.4751443955947	87.8428724952558	62.1453512508928	64.3692956715248	54.0815231780271	-11.0073777819786	-11.2834876786419
PK22647_19:45204653-45205918	-0.366112095136096	4.19014037464305	6.88374590112278	0.00869830758954095	0.254177235859567	0.00946371709862498	76.7050505710094	49.4660007940688	142.582937235622	107.473316230792	111.319375142477	93.5278428033906	-10.6115706257722	-10.8653401922847
PK29125_4:123307833-123309102	-0.396158594216439	4.89850174450634	6.8833175285156	0.00870039249410358	0.254177235859567	0.0138648974540757	125.947189979912	81.221559117409	234.116530140142	176.032758593173	182.332297713022	153.191180391179	-10.174482942176	-10.4490791548117
PK36450_7:138874897-138876377	-0.359153505036626	4.97034958112251	6.87979640858505	0.00871754930227065	0.254254611792381	0.0101776968629689	130.373094857443	84.0757624919795	242.343609226408	188.001009122717	194.728846151487	163.60646014076	-10.1423949385771	-10.3913411779815
PK42014_Y:22210913-22211513	-0.657002739597483	5.29269104349679	6.8792862511876	0.00872003793664204	0.254254611792381	0.0483197087415598	181.742382067118	117.203088306754	337.831243997932	210.093582517994	217.612028246383	182.83235549881	-9.83735507576885	-10.292754672341
PK12153_12:84113977-84114635	-0.353716490778298	4.54866180568486	6.8755296313562	0.00873838577252782	0.254583947724727	0.00925824535127353	97.6701958077828	62.986126042796	181.55393021689	139.718812948987	144.718814851958	121.58924310205	-10.4027927605759	-10.6479703488764
PK2959_1:130036842-130038534	-0.417480300771184	2.10469913814241	6.86734232901345	0.00877851069333235	0.255355572415485	0.0142208738779011	19.1514434630345	12.3504946610136	35.5995992562903	21.3179138567379	22.0808004544788	18.5517537377149	-11.623324981384	-11.9127002748029
PK14196_13:83514908-83515624	-0.422142596034684	4.38520791811206	6.86723876411143	0.00877901945778366	0.255355572415485	0.0156758607297098	89.6918403453695	57.8409975968699	166.72338975479	121.230711062715	125.56909451458	105.500111887013	-10.4746366514787	-10.7672436017144
PK8222_11:32397909-32398940	0.383907676972982	4.44105349225295	6.86327389526758	0.00879851966106701	0.255716718361945	0.0110847410303194	64.955803733508	41.8890779048058	120.742887435428	168.521309393887	174.552042477542	146.654398382631	-10.7530232192938	-10.4869186954047
PK6943_10:104244658-104245154	-0.391431873308002	1.75635694392555	6.85716814400738	0.00882863600730959	0.255968710826462	0.0132042459859009	15.0026420272165	9.67499137158385	27.8876130138892	15.8496098478836	16.4168067609414	13.7930034201664	-11.7654338990806	-12.0367537984453
PK15707_14:70202782-70209720	-0.337850714717736	8.11741468249211	6.85896619264332	0.00881975626649623	0.255968710826462	0.0115398383619127	1134.75247757085	731.785802091708	2109.33100340856	1702.67889007452	1763.6112549496	1481.74346117288	-8.06500251168021	-8.29918278203697
PK18617_16:55894835-55895845	0.419396873452253	4.69199952331107	6.85629848048466	0.00883293416134017	0.255968710826462	0.0154472499500484	76.5336136468613	49.3554435496252	142.264262259024	202.518172131017	209.765522896951	176.239911749118	-10.6162144514982	-10.3255106911291
PK21848_18:83949956-83950624	-0.370809026618559	3.94741347675912	6.85576849264188	0.00883555458042972	0.255968710826462	0.00937209774506085	65.106462340319	41.9862355066674	121.022938703487	90.0319618492087	93.2538613992611	78.3496357089345	-10.7494168705952	-11.006442101922
PK13385_13:34993473-34995011	-0.330530600825072	5.74989132291804	6.85009854881208	0.00886363833400751	0.256370795627139	0.00942469296895512	220.972731411178	142.502185007151	410.754453051519	328.939938133967	340.711440352737	286.25750004294	-9.65483654389412	-9.8839428979448
PK37563_8:74977502-74978113	-0.552913897435852	4.15210039352367	6.85087953598521	0.00885976461256171	0.256370795627139	0.0351456620163328	80.8244878232688	52.1225675373856	150.240339959596	96.7893647727622	100.253085926962	84.230214633624	-10.5659013402662	-10.9491520493663
PK39514_9:67830556-67831759	0.364721551639546	4.58446107362852	6.84792673520132	0.00887441971672514	0.256477124511311	0.00964788941375494	72.7054299493808	46.8867020989679	135.148255271205	185.188449528953	191.815635807661	161.158851368775	-10.6573630026808	-10.4045572874724
PK1657_1:74007202-74009592	-0.322689074185407	6.60196455590364	6.84570364405623	0.00888546955786847	0.256591035704303	0.0096507093473865	396.154335341774	255.474320409305	736.390215652948	597.529407382225	618.912699373711	519.995459747769	-9.09596536667763	-9.31963638864674
PK18529_16:45985418-45985815	0.393241665355659	2.01716269297715	6.83970708076881	0.00891534567805066	0.257042518323159	0.011717702762119	9.20051412915274	5.93328126154082	17.102346179904	31.0541392969291	32.1654481629473	27.0246304889366	-11.9944920097782	-11.7219176581582
PK30792_5:66979329-66980286	0.38975677227212	5.06035696905943	6.84006461392871	0.00891356149410666	0.257042518323159	0.0130768632122299	101.397605095223	65.3898795036148	188.482613015822	260.029570503171	269.335034240678	226.288772387261	-10.3704676317324	-10.1003088239278
PK28901_4:108881128-108881926	0.398573975386664	4.01549028285611	6.83670909069682	0.00893032082650279	0.257149631215835	0.0122909410545753	46.7405813297195	30.1423389458658	86.8835796923482	125.65868617519	130.155529919705	109.353523829449	-11.0131194032366	-10.7368489759527
PK41464_X:106195599-106196413	-0.422579345383184	4.39804611319469	6.83611157782278	0.00893330851718029	0.257149631215835	0.0165235249753678	90.2625054720429	58.2090114551365	167.784168795196	121.6400738466	125.993106826722	105.85635676196	-10.4713560662707	-10.7642657480859
PK24729_2:131447497-131448533	-0.36568793268639	4.42467605496451	6.83328330353611	0.00894746437855783	0.257351889779125	0.010125144898151	90.0543810804738	58.0747949825316	167.397297437451	127.250852410988	131.804673695182	110.739094486809	-10.473295599715	-10.7267711592214
PK6280_10:78068985-78070167	0.369948877460593	4.61773571520156	6.82891003923055	0.00896939833103312	0.25736754495652	0.0103110963187899	74.2110484007634	47.8576541152593	137.946969300545	189.74774514905	196.538091179087	165.126543992448	-10.6394652505246	-10.3830362291615
PK12342_12:93576735-93577535	-0.619147209658873	6.91202338374506	6.83165498137522	0.00895562474672343	0.25736754495652	0.0407914740488903	542.75554044491	350.015361371527	1008.89939556068	663.463429836018	687.206248299144	577.374045463045	-8.78983595250526	-9.21899609523186
PK32892_6:51172541-51173340	-0.355935313882263	4.49749771410911	6.83029824119666	0.00896242989574862	0.25736754495652	0.00935401155773559	94.3359713303337	60.8359318975432	175.356117740937	134.609311344709	139.426463728667	117.142737870719	-10.4328578043934	-10.6795733636726
PK2536_1:110185970-110187268	-0.396550667130437	1.65695022548596	6.8215600468526	0.00900638604767334	0.258223603783054	0.0176236738572107	14.1124028694977	9.10088874659619	26.2327948108532	14.4146640761056	14.9305097685358	12.5442526857417	-11.7989536928552	-12.0738216697258
PK28184_4:53238300-53239048	0.382400964515147	3.77291726894238	6.8190190494221	0.0090192095267409	0.258386036735529	0.00971381476336744	39.3248978466197	25.3600696906752	73.0989602343215	105.450723705557	109.224401767007	91.7676969142546	-11.1457133749277	-10.8806532245306
PK30780_5:66202533-66203216	0.396789491733719	3.12485468349764	6.81534278178862	0.00903779539407487	0.258713164424996	0.0106937157161341	23.5509120393277	15.187649639315	43.7775373087919	67.4171952053903	69.8297987568029	58.6693056151245	-11.4996960403008	-11.2246625228298
PK13689_13:51974816-51976722	-0.384301485283276	5.65084866942541	6.81346327530692	0.00904731263779621	0.258780383745269	0.0138572691216252	210.149497384644	135.522434665219	390.635719194964	300.377745939817	311.127116547893	261.401467724014	-9.70158697280714	-9.96796446381625
PK22663_19:45659388-45660773	0.360262993012339	5.01561081195615	6.80991181256694	0.00906532417959916	0.259090266754545	0.0103017588220135	99.4865901006508	64.1574929979637	184.930328922414	249.899547874841	258.842496848948	217.473196603383	-10.3861123511562	-10.1363970732896
PK21241_18:42768251-42768623	-0.405387267123468	2.51428393639438	6.80687145229318	0.00908077279100095	0.25932646790883	0.0114616746761673	25.0043719222603	16.1249653334978	46.4792965504577	29.9457919932177	31.0174373485695	26.0600996078901	-11.4614743641473	-11.7424674053889
PK8528_11:48871229-48872596	0.370040402540739	4.8564908953786	6.7970711831873	0.00913075344730162	0.2600346918918	0.0108670857881755	88.4558424157061	57.0439200365912	164.425858967487	224.401379989366	232.431847063157	195.283608327852	-10.4901595610332	-10.2336670993188
PK16316_15:7480797-7481383	-0.393251894979129	3.28206985659199	6.79715374453162	0.00913033121604882	0.2600346918918	0.0110682427180247	41.8032861881786	26.958347232492	77.7059044540225	54.4717198333732	56.4210543365541	47.403603317364	-11.1021261913232	-11.3747076335779
PK23391_2:31435673-31436847	0.376664246504193	4.73235681656903	6.79636073700688	0.00913438760336878	0.2600346918918	0.0114426450900014	80.1359192191874	51.6785193963218	148.960396418365	205.826422600237	213.192162996689	179.118891766585	-10.571996038328	-10.3109122778459
PK40451_9:123872736-123873198	-0.385778704954045	3.64996034559253	6.79963800283041	0.00911763568940961	0.2600346918918	0.0103183064792473	53.4293947377769	34.4558599838064	99.3170590426935	71.9602961575549	74.5354799150741	62.6229049511823	-10.9092734271856	-11.1766748488446
PK15794_14:76708720-76709142	-0.38493315944817	3.35198379109463	6.79289609073536	0.00915213159696414	0.260334510839728	0.0100033746706243	43.6885504183084	28.1741274348438	81.2103218215376	57.6899952708434	59.7544995423038	50.2042832421124	-11.0690130540803	-11.3358283882558
PK31363_5:110652785-110654101	0.356148103065179	4.91933113257766	6.78935830771672	0.00917028658090297	0.260645539142405	0.00974632392234912	93.1895958391409	60.0966505785752	173.225181335936	233.600277235032	241.959937656252	203.288879270731	-10.4444045661607	-10.1975415126593
PK16438_15:21656206-21656873	-0.596377729754531	4.79000274809031	6.78619530079271	0.0091865495369416	0.260697231631274	0.0401771850318614	127.90876521892	82.4865512086472	237.762797981755	152.541984272528	158.000878429638	132.748511224135	-10.1593550045448	-10.5727325464729
PK31757_5:128790361-128791297	-0.378128846191326	4.12657913310854	6.7869088452909	0.00918287818955628	0.260697231631274	0.010697660068659	73.7452100870214	47.5572415840644	137.081047245142	102.177766833997	105.834318287793	88.9194308839389	-10.6440631638851	-10.906162107511
PK14628_13:113844728-113845153	-0.389307200956697	3.18150538924352	6.78097682544703	0.00921344550636669	0.261255100112583	0.0106788292408028	39.0146663711704	25.1600058057461	72.5222874511968	50.5702323841167	52.3799475743435	44.0083632926691	-11.1554029001552	-11.42525008887
PK6263_10:77506438-77507658	-0.346062932932828	5.11971941975923	6.77638207805804	0.0092371935449768	0.261623528821187	0.00970594583486776	143.889868722142	92.7925385288522	267.46922097207	210.01119279221	217.526690107446	182.760656461393	-10.0533036796006	-10.2931762258593
PK22691_19:46441269-46442815	0.470253303658562	4.75060364169279	6.77565945652319	0.00924093412879224	0.261623528821187	0.0222060996996596	77.7436935131109	50.1358069178675	144.513615337279	215.187473104981	222.888209693783	187.265275360092	-10.5971748098964	-10.2712200583165
PK29159_4:126058211-126058820	0.41100231660906	3.45613275447587	6.7738839876685	0.00925013126933268	0.261678674317478	0.012660046675255	30.4929468119867	19.6644695490927	56.6817163805627	85.3580167138352	88.4126536449318	74.2821702093667	-11.3321196814852	-11.047234584524
PK2997_1:131548378-131549081	-0.414132374137579	3.93089294454983	6.76533402767534	0.00929455253077864	0.262114583311322	0.0147196544038709	65.5825318596245	42.2932459974328	121.907879002536	87.3961181112648	90.5236908958125	76.0558125775507	-10.7416648608964	-11.0287195484085
PK15525_14:59748085-59748848	-0.371777073798589	4.06036059317399	6.76440154868142	0.00929941041428583	0.262114583311322	0.0097517071297707	70.2356721179698	45.2939902509177	130.557353847612	97.6242075273562	101.117804510541	84.956730243783	-10.6845811055727	-10.942277336073
PK22727_19:47328105-47329266	0.382314785367871	4.35885385450211	6.76903836101476	0.00927527992950104	0.262114583311322	0.0110942300323072	61.1479154490875	39.4334246786014	113.664606511081	159.024021638371	164.714883119567	138.389455349246	-10.8024090902282	-10.5374086746641
PK32590_6:29359102-29360671	0.357759957690633	5.08231238685528	6.76302982056823	0.00930656135612163	0.262114583311322	0.0103676170101697	104.422614935209	67.340665508355	194.10564285468	261.583144540813	270.944204750841	227.640758475268	-10.3429332945294	-10.0949529885389
PK38335_8:121561615-121563706	-0.28889373571757	6.60591256432456	6.76254144252906	0.00930910867399269	0.262114583311322	0.00743388645242046	392.591997503425	253.177019188216	729.768375387721	606.764850881488	628.478644071032	528.03253479218	-9.10467311047975	-9.30491898887381
PK38648_9:15134511-15136530	-0.346132753987003	4.56421520460883	6.76571084121074	0.00929259020385845	0.262114583311322	0.00868928407892406	98.3387796470397	63.4172862920545	182.796725142124	141.679564882879	146.749734597855	123.295572683019	-10.3961261661581	-10.6360471086837
PK10165_11:110487830-110488866	-0.345116739390586	4.88414348212738	6.7550923589445	0.00934805078337066	0.262596567414265	0.00933012892283557	122.446841148243	78.9642337288206	227.609917941162	177.930872502023	184.298337858547	154.842999703321	-10.2005295984217	-10.4397462932943
PK34771_7:29853266-29853935	0.39277169220578	3.43148327739679	6.75762562331017	0.00933478876738481	0.262596567414265	0.010046423653358	30.3022099406167	19.5414660420171	56.3271657589724	83.456175331992	86.4427526344126	72.6271070919689	-11.3374807569163	-11.0652321658601
PK38549_9:4260188-4260748	-0.37670563620588	5.88128983142599	6.7563521121907	0.0093414533771576	0.262596567414265	0.0134006384167471	245.77173584346	158.494711754836	456.85200290191	354.49861234647	367.184761755568	308.49974349318	-9.55320251430936	-9.8143149639465
PK6741_10:94714979-94716124	0.389755096362108	1.89990770589379	6.75288074175925	0.00935964470636043	0.262617991135168	0.0122307283010791	8.29182788972559	5.34728237481234	15.4132376782001	28.5567933377365	29.5787317440093	24.8513340048543	-12.0382392213959	-11.7680815752436
PK26735_3:97822623-97826001	-0.286286442482933	7.03166434268026	6.75078601080357	0.00937063945984699	0.262617991135168	0.00765703543352716	526.801551667554	339.726859954028	979.243374691578	817.226801570368	846.472222976161	711.185459913187	-8.81907614517971	-9.01751478561929
PK26789_3:101397843-101398646	-0.406246147655667	4.08614511454717	6.75172726513887	0.00936569740000033	0.262617991135168	0.0140213318759905	72.5933849318119	46.8144458539517	134.939980749663	98.1299107850549	101.641604953561	85.3968146893921	-10.6570559360342	-10.9386443078951
PK18612_16:55323239-55323939	0.371796603972484	1.72502672239226	6.73843627138069	0.00943572981507276	0.264050581473653	0.0126359835604365	6.99091863034834	4.50834441729423	12.9950466738501	25.1380163327481	26.0376097865411	21.8761691033101	-12.0911171980221	-11.8334074302369
PK27039_3:121218990-121219612	-0.370314941677412	3.90548853897527	6.73831208756446	0.00943638668313191	0.264050581473653	0.0097096131723439	63.2815727597717	40.809390060788	117.630748559707	87.3255531069496	90.4506006398979	75.994403914801	-10.7734576262437	-11.0301403839867
PK35994_7:112184485-112186305	-0.344630715086889	5.89267305170091	6.73481784542622	0.00945488862834643	0.26426599412017	0.0108534962163012	244.762367230226	157.843784231133	454.975741292578	361.310538621712	374.240460817167	314.42777095342	-9.5576236848382	-9.79650349333503
PK40571_GL456383.1:26936-30236	-0.426250654665479	7.65346591937217	6.73409383667879	0.00945872688598109	0.26426599412017	0.0190161113889223	847.680902474421	546.657408902936	1575.70892677342	1193.66020600016	1236.37673912501	1038.77379076779	-8.35269155169564	-8.64814599118885
PK31225_5:103845789-103847198	-0.297816857660766	5.86211965106236	6.7326731461482	0.00946626316972851	0.264272004360162	0.00719329848456129	235.628270559901	151.953334648166	437.996854992993	359.967240674192	372.849091374106	313.258776046778	-9.59355919708972	-9.7999901123005
PK21498_18:62191831-62193071	-0.353336251678716	4.60063195524134	6.73022358781058	0.00947927169873716	0.264430657271496	0.00955842275314371	101.092718053351	65.19326216821	187.915874715911	144.966080238081	150.153861766981	126.155637881456	-10.3717165343983	-10.616630561039
PK17117_15:77068474-77069332	0.407886611206731	4.06039965763841	6.72144891289542	0.00952602062569263	0.265324665529033	0.0139492682018616	48.1227860346116	31.0337031848667	89.4528864748523	130.138167194316	134.795314430875	113.25175839865	-10.9902034053125	-10.7074779507664
PK19155_16:96980163-96980823	0.385248823103976	1.78019417335812	6.72213916054504	0.00952233464228943	0.265324665529033	0.0121135814825187	7.43084807507182	4.792048685788	13.8128081111761	26.1891852420974	27.1263960105251	22.7909409179466	-12.0796037028074	-11.8125695672588
PK32379_6:8165282-8165817	-0.415171218270365	1.89660608785421	6.71857231775771	0.00954139764342158	0.265548057621117	0.0155942566190007	16.6582499477306	10.7426694723238	30.9651344868583	17.9194778004829	18.5607473704968	15.5942903933789	-11.699881422542	-11.9876561819357
PK20824_18:12033349-12034614	0.390804723763789	3.55760842078013	6.71328608447031	0.00956972186690371	0.266131163505103	0.0101586785232275	33.4321600882024	21.5599265649332	62.1452635520335	91.054502332441	94.3129946952587	79.2394938516802	-11.2681055548713	-10.997220362445
PK12059_12:80083463-80085353	0.3504592784242	5.53214522197487	6.70694237077863	0.00960382593136553	0.266873983560047	0.0106456524342159	144.527490186345	93.2037315809362	268.654461585742	357.31529745034	370.102245245727	310.950942459217	-10.049833403362	-9.80691354262123
PK10055_11:106327740-106330040	-0.302956729171462	6.71352098595662	6.70272641105208	0.00962655995527972	0.267094492471739	0.00855653221871545	424.896367000956	274.009649573322	789.81724901748	650.491265260593	673.769859570981	566.08511708733	-9.02804870998494	-9.23804231264181
PK33666_6:108658068-108661956	-0.339189363801778	7.59591374738394	6.70322833125566	0.00962385052596129	0.267094492471739	0.011745048346564	791.560339693726	510.466052761354	1471.38939864561	1185.02527861885	1227.43280072059	1031.25931034548	-8.4201565291052	-8.65526468030032
PK12150_12:84030938-84031398	0.406172598778529	3.14885295586869	6.70080527040904	0.00963693774010988	0.267177067284751	0.0123637755774158	23.9466919076028	15.4428824712163	44.5132314475389	68.7946506687359	71.2565480825327	59.8680258422719	-11.490789465847	-11.2092520741829
PK7230_10:117582093-117582791	0.43949441622569	3.54174868730578	6.69014933959075	0.00969470835164161	0.267865710159176	0.0174873492245582	32.0180400154891	20.6479805572191	59.5166309904181	91.4674783120969	94.7407495056288	79.5988830829931	-11.2980307862779	-10.9933964707992
PK9639_11:90978402-90978935	-0.401931794848379	2.13703822984599	6.69121301675448	0.00968892576987446	0.267865710159176	0.0131270702476613	19.4132953213319	12.5193592160076	36.0863417432415	22.0038485707737	22.7912821482885	19.1486832487571	-11.6195417542429	-11.8981396446195
PK15580_14:61896745-61897394	0.390107865125663	3.35860266179887	6.68665649363751	0.00971372176630637	0.267865710159176	0.0104785175648469	28.4595934120487	18.3531887384133	52.9020239347202	79.1745264343771	82.0078798996917	68.9010344343104	-11.375535760019	-11.1051335931929
PK17293_15:82361223-82362270	-0.371388660121955	5.10222541823528	6.68780333815872	0.00970747467340073	0.267865710159176	0.0124776562863223	143.474425882325	92.5246253250757	266.696976381737	205.091790727121	212.431241458739	178.479583920166	-10.0568352863024	-10.3142622889579
PK38474_8:125844328-125844894	0.386103094142454	3.4039380923639	6.69310850795695	0.00967862986709743	0.267865710159176	0.00967668960210255	29.6340800244087	19.1105985213043	55.0852146071413	81.6095113512965	84.5300036131793	71.0200616917295	-11.3496803913351	-11.0820541202248
PK38753_9:21917622-21918585	0.4140934111898	4.41347610368491	6.691901424149	0.00968518519106451	0.267865710159176	0.0150281041315646	62.5576953200616	40.3425717516812	116.285171302614	166.605321878881	172.567489097862	144.987024699549	-10.7840201013241	-10.4969924208694
PK40585_GL456390.1:17535-19801	-0.480925346125643	7.78384601292822	6.68774604427038	0.00970778666702857	0.267865710159176	0.0246713634868233	943.416548727744	608.395971335713	1753.66682575574	1278.79914769737	1324.56247789642	1112.86531259638	-8.2472770231422	-8.58062907086901
PK7324_10:121889724-121890244	0.405334200502841	3.03815533690916	6.68525908312254	0.00972133931050325	0.267871133657432	0.0132356910143283	21.7934227908874	14.0542697130683	40.5106340561739	63.7481073596105	66.0294082909688	55.4763095924186	-11.5457536385787	-11.2647973803156
PK30905_5:76701022-76701469	-0.391140013639092	3.1563760455132	6.68361464727482	0.00973031127575	0.26791384143459	0.0108850903935276	38.342610299058	24.7266063626938	71.2730381770553	49.6135979696073	51.3890788731833	43.1758594091152	-11.1665336951205	-11.4376512927786
PK5485_10:46136508-46137954	-0.36484814449919	1.24245835767992	6.67704161782062	0.009766258237627	0.268698646039346	0.0122947706365531	10.439296982393	6.73215477959336	19.405053713466	9.9875403730678	10.3449562415347	8.69158167594696	-11.9377525715885	-12.1906460342806
PK4472_1:193624887-193626105	-0.377295350609233	4.42028647577923	6.67139332840421	0.0097972566262184	0.269346209014932	0.0114756851262968	90.1044830273484	58.1071050185127	167.490429280706	126.297311871179	130.817009586665	109.909283024377	-10.4713010291885	-10.7328222377017
PK6774_10:95906640-95907329	0.38345244776673	1.85306899985502	6.66525127429712	0.00983107929373012	0.270070372348384	0.0110947165667474	7.99781172953448	5.15767551704724	14.8667066818353	27.5444508455096	28.5301613861088	23.9703505868599	-12.0526236868187	-11.7868347037704
PK21105_18:35561696-35563144	0.314059820487816	5.74248286901484	6.66169766662617	0.00985070268923995	0.270198187669829	0.00814669213328751	170.648519943696	110.048813737852	317.209453971469	409.548303904069	424.204471213666	356.406322344044	-9.89665269957422	-9.67896302047593
PK38757_9:22021414-22021982	-0.387846500397643	2.278384877865	6.66249282113602	0.00984630827921865	0.270198187669829	0.0118425303581276	21.2388568231291	13.6966379743851	39.4797808856817	24.7934822274188	25.6807461233955	21.5763408968887	-11.5714405354925	-11.8402752437331
PK5593_10:51034150-51036616	-0.373189177745018	1.77231091423759	6.65203930595665	0.00990424023376376	0.271460409808785	0.0117506980967765	15.0329180343359	9.69451593979759	27.9438914726181	16.1959758271947	16.7755678538318	14.094425801103	-11.7696279203848	-12.0283029467542
PK799_1:36874685-36875421	0.377796333958334	4.04373740524812	6.63779357717467	0.00998375100401278	0.271932311527313	0.0105857047355741	48.2386728589924	31.1084369566871	89.6683023266654	127.232785920129	131.785960673718	110.72337225941	-10.9884011700224	-10.7265327063133
PK6864_10:100674491-100675223	-0.379482716576663	1.52887272065182	6.63546827725652	0.00999679135099162	0.271932311527313	0.0123158308750102	12.7528382457749	8.22412477530591	23.7055724706165	13.054290046382	13.5214531556025	11.3603974473626	-11.8454161818335	-12.1084535568998
PK9021_11:68706458-68707197	0.381203048134211	3.73429893005385	6.64506671515592	0.00994307547747737	0.271932311527313	0.00984400911524627	38.3945941677994	24.7601300234345	71.3696682247359	102.726516017265	106.402705105411	89.3969757215888	-11.1662192158161	-10.901989397781
PK9568_11:88541282-88542290	-0.377499271948321	4.67510621676824	6.63591666366288	0.00999427542959998	0.271932311527313	0.0122929426307439	107.322910476115	69.2110250278588	199.496847918693	151.399475897311	156.817484049669	131.75425192828	-10.318130756818	-10.5797933128324
PK12973_13:9093255-9094808	-0.292809310492598	6.22325283734031	6.63610157286498	0.00999323808265424	0.271932311527313	0.0075372519283245	302.265283135458	194.926600325442	561.864852092274	464.661158867974	481.289604454787	404.367868672819	-9.35664375050773	-9.55960369851738
PK19056_16:92572234-92572885	0.386016516948891	3.47013885734402	6.64218530240203	0.00995916962379555	0.271932311527313	0.00989290344946919	31.2353654276965	20.1432448000162	58.0617588431943	85.4819720339171	88.5410448518009	74.3900413917015	-11.3139250283495	-11.0463587679768
PK20714_18:4352663-4353764	0.345022547264899	4.85966091870568	6.6408737945578	0.00996650389723065	0.271932311527313	0.00897501211830755	89.7037683272252	57.8486897834411	166.745562045606	223.306854928806	231.298153137144	194.33110614965	-10.477315594684	-10.2381641888177
PK21022_18:31750070-31750732	-0.395455928838223	3.77365739633362	6.64061771617627	0.00996793659616287	0.271932311527313	0.013343643693802	58.4129104866345	37.6696587122491	108.580651308685	78.2099890220123	81.0088253826113	68.0616530264833	-10.8402168890575	-11.1143260511674
PK33117_6:70785693-70786576	-0.360070154052639	4.88289728121026	6.6363961737728	0.00999158558945155	0.271932311527313	0.010934256365393	122.933884896776	79.278321344595	228.515257651014	176.632173748898	182.953163644459	153.712816909199	-10.1964732434448	-10.4460548555302
PK41674_X:140555915-140556457	-0.413595854924536	3.50781682325025	6.64044589154909	0.00996889803328366	0.271932311527313	0.0146414909629315	49.1662249054989	31.706602135218	91.3924794733498	64.0376264642307	66.3292881769577	55.7282614094385	-10.9750101906067	-11.2616929913389
PK21257_18:44336910-44338513	-0.32860491939712	5.4155585006141	6.63091746157623	0.0100223629918929	0.272422618161415	0.00903116892223727	175.202841389878	112.985831138873	325.675239784499	260.322116669817	269.638049515665	226.543358482176	-9.87158187524063	-10.0993534486389
PK26154_3:60546129-60546638	-0.38847871870316	3.46702808363115	6.62808468713199	0.0100383145761251	0.272650896353941	0.0122636288454782	47.332398114202	30.5239932086976	87.9836764240326	62.5064605800124	64.7433277223214	54.395775847929	-11.0092451919581	-11.2785181205348
PK16166_14:120101987-120102508	-0.384563396143291	3.5300106624676	6.62387477115685	0.0100620690455947	0.273090606269798	0.0107332001091304	49.2522729643651	31.7620933097433	91.5524296315889	65.9124921218864	68.2712481053006	57.3598491063338	-10.9747601627779	-11.2413191965612
PK15011_14:25493446-25494585	-0.350833326099623	5.35086261741235	6.61947189099217	0.01008697396158	0.273560855816042	0.0108570173266749	168.932566578544	108.942219714495	314.019759562283	246.60121541802	255.426129689336	214.602847661396	-9.90533280210822	-10.1485119329406
PK29044_4:119102154-119102993	0.380840796849098	3.83639367753439	6.61669163375837	0.0101027330406257	0.273782548474073	0.00997265123204778	41.5908624953874	26.8213582014169	77.3110413539903	110.366347884533	114.315937333507	96.0454817785876	-11.1079160420599	-10.8439373174817
PK2744_1:118719561-118720152	-0.381404710482247	3.45569285906799	6.60367637263243	0.0101768425621901	0.274349130670183	0.010077534682908	46.7425973811396	30.1436390688747	86.8873272230643	62.4837536044268	64.7198081509318	54.376015273699	-11.0152927754484	-11.2796623751714
PK11758_12:67058931-67060214	-0.518353119391536	8.71867745213981	6.60437728492661	0.0101728373721541	0.274349130670183	0.0291624682674812	1819.28203037142	1173.22921618672	3381.76656712072	2408.66253640581	2494.8593556562	2096.12040432075	-7.59731899170408	-7.95661399494478
PK20401_17:71695214-71697184	-0.299957450477454	6.06764690137194	6.60840303892799	0.0101498644683554	0.274349130670183	0.00785620864668865	271.961116299022	175.383872309025	505.534048763784	415.512229510531	430.381822906079	361.596383618552	-9.45744404275628	-9.66535870384267
PK21756_18:78488466-78489267	-0.344214977692572	4.50882450458637	6.60624840453888	0.0101621532343063	0.274349130670183	0.00877372213072078	94.6395597786296	61.0317117883416	175.920442154344	136.380114441977	141.260637095617	118.683765909358	-10.4299403562405	-10.6685319975346
PK23347_2:30093299-30094136	0.367905718489042	4.77752303725765	6.6103378203478	0.0101388425954864	0.274349130670183	0.0110021652474923	83.6283896105676	53.9307640903442	155.452363803882	212.209070954034	219.803221921987	184.673343353632	-10.5388083915065	-10.2837955800239
PK32925_6:53083690-53085167	-0.436982141511898	5.16005376653174	6.6114816076388	0.0101323325514995	0.274349130670183	0.0191647205664016	153.590494635003	99.0483347969784	285.501198337098	209.482365859265	216.978938481289	182.300448811817	-9.99240818105643	-10.2953011204004
PK39649_9:75435494-75436365	0.370087115278427	3.892157889467	6.60529887756658	0.0101675736177851	0.274349130670183	0.00928576680342276	43.3367477315813	27.9472548645052	80.5563745256617	114.188571198116	118.274943399808	99.3717427870841	-11.0726462232794	-10.8161213827626
PK18407_16:35652203-35652761	-0.381594757222821	3.67680793902882	6.60111452714292	0.010191495351921	0.274539110237532	0.0104353456380489	54.3012236402747	35.0180900959334	100.93765540186	73.5788331317137	76.2119381367729	64.0314245446926	-10.8958510560815	-11.1603523861669
PK11049_12:33281652-33282141	0.424162853972493	3.36611993365077	6.58956362543542	0.0102578312380125	0.276120010588021	0.0170174639675889	27.9614454448534	18.0319401692851	51.9760431836235	80.8390737188892	83.731994964766	70.3495941533605	-11.3830287900644	-11.0890215037351
PK3997_1:172821069-172821522	-0.380721505919268	1.77666189035089	6.57818836043703	0.0103235911259582	0.276270537725099	0.0141789283509871	15.1344719172117	9.76000660062862	28.132664582085	16.197586837152	16.7772365156736	14.095827770367	-11.7643607533109	-12.0282567917174
PK5746_10:57073252-57074278	-0.443645661082586	2.50128447049793	6.58304617021683	0.0102954556336928	0.276270537725099	0.0218645680875755	25.4274045927304	16.3977731115726	47.2656494731563	29.1661719109989	30.209917645588	25.3816411118337	-11.4499061984843	-11.7574179376314
PK6754_10:95321904-95322743	-0.382413513752316	4.58730558877095	6.57833586747385	0.0103227356343586	0.276270537725099	0.0127186193367037	101.26028012734	65.3013205766628	188.227346939718	142.020420184885	147.102787807377	123.592199438596	-10.3692171549326	-10.634286003798
PK9618_11:90381848-90382727	-0.401071399732639	4.6880342270646	6.57475468461571	0.0103435258538149	0.276270537725099	0.0150393986086952	109.269555369751	70.4663887508148	203.115362535698	151.361735472188	156.778393039084	131.721408607984	-10.301893112697	-10.5798946226249
PK12208_12:86158557-86159244	-0.359706102568131	3.98429058157968	6.57844967478961	0.0103220756395704	0.276270537725099	0.00909569445791652	66.4627428415337	42.8608815938628	123.544056363132	92.9033116559449	96.2279658329137	80.8484062203168	-10.7323647306277	-10.981694001453
PK15817_14:78548682-78549519	0.368799024429547	4.22054979043919	6.58492603244882	0.0102845889446077	0.276270537725099	0.00987322395939014	55.5560243570222	35.8272933073121	103.270137689628	143.725598427326	148.868987856955	125.076117942315	-10.8795164421123	-10.6238844381357
PK19777_17:32099522-32101084	0.340234489147068	4.760185456439	6.57674659012974	0.0103319567412055	0.276270537725099	0.00848373838152152	83.4698194043908	53.8285044100981	155.157606084717	207.71064628597	215.143815841141	180.75862321683	-10.5386971293669	-10.3028645524853
PK29776_4:149313266-149314339	0.342608447272281	4.58461856143622	6.57405162120629	0.0103476124609894	0.276270537725099	0.00829166535057252	73.3483989393736	47.3013436947009	136.343436116041	183.782140268413	190.359000117698	159.935021342257	-10.6487473536116	-10.4112692743488
PK33659_6:108436660-108437049	-0.396988169411855	3.17346054232399	6.57805148402132	0.010324385028523	0.276270537725099	0.011847831193242	38.8669419509191	25.0647404192421	72.2476903864136	50.2107456312607	52.0075961656088	43.695522657522	-11.1548798993948	-11.4300511297382
PK34663_7:26779679-26780312	-0.610796180028642	6.5680234039031	6.57605646170231	0.0103359635477858	0.276270537725099	0.0415054461559514	427.427232458861	275.641768864274	794.521740156589	523.793667283986	542.538239170235	455.82748809897	-9.02226117671568	-9.44563282679931
PK38946_9:39938807-39939707	-0.463965710007653	3.70906353774864	6.58445329654628	0.0102873205238568	0.276270537725099	0.0215023123488699	58.0840769392677	37.4575986145883	107.96940012384	73.6371045285055	76.2722948439728	64.0821347882229	-10.8376547000379	-11.1592512238062
PK4164_1:180462364-180462896	-0.375740793835683	3.62346434058527	6.55721332444503	0.0104459824735905	0.276728814712654	0.00979392112412364	52.2304206972863	33.6826586053121	97.0883499930313	70.8945832447116	73.4316292133405	61.6954763272073	-10.9273096745164	-11.1877533463849
PK5295_10:37730052-37731560	-0.357871182401932	1.20157104842566	6.56809757427578	0.0103822872336112	0.276728814712654	0.0124436006412133	10.1150475695873	6.5230509253892	18.8023237324465	9.6358749043874	9.98070601082052	8.38554745435942	-11.9530025796657	-12.2010599807512
PK11331_12:47406460-47407014	-0.384713193652458	3.53050692461776	6.56091166807946	0.0104242947383113	0.276728814712654	0.0104236838086562	49.1901409517648	31.7220252547489	91.4369357392446	65.9954791360316	68.3572049072639	57.4320679294418	-10.9735603553236	-11.240223220828
PK15926_14:92039979-92040601	-0.354917763296753	1.19956303947071	6.55872164896744	0.0104371318128014	0.276728814712654	0.0117379127099952	10.0823759272099	6.50198144592528	18.7415921548019	9.63211031731243	9.97680670357337	8.38227135085285	-11.9553535220962	-12.201363769056
PK21958_19:4419850-4420980	0.35457751728509	4.36899059497824	6.5546957878695	0.010460772211679	0.276728814712654	0.00896579574250167	62.2429223535511	40.1395791234846	115.700056583397	158.584011475399	164.259126675864	138.006539823815	-10.7853876803542	-10.5396132739581
PK27113_3:127498127-127499241	0.357312594721797	4.32798616356595	6.55407229098101	0.0104644383766732	0.276728814712654	0.00907631107407101	60.4991086842032	39.0150183845171	112.458574137113	154.465017486386	159.992729646783	134.422016373499	-10.8101811946047	-10.5625109769947
PK29225_4:129490756-129491799	0.36204621450872	4.40294456206332	6.56330129053917	0.0104103061322686	0.276728814712654	0.00968127857532633	63.7799104150815	41.1307609570949	118.557081911947	162.976381896621	168.808683234021	141.828967052245	-10.7669903743116	-10.5160390614924
PK29626_4:145219110-145220024	-0.378004399674227	4.33040708472669	6.56340831263819	0.0104096800863294	0.276728814712654	0.0115006332981964	84.7321982007785	54.6425946177138	157.504174861519	118.484101069788	122.724193855553	103.109895257714	-10.5238675163374	-10.7858802002109
PK36847_8:21811614-21812901	-0.502566452090221	3.05830693756163	6.55723936953374	0.0104458295789685	0.276728814712654	0.031020237906031	38.4469460560435	24.7938910147405	71.4669823642888	44.5510356064602	46.145346766926	38.7702026983277	-11.1581545423877	-11.506507061698
PK37328_8:61318281-61318894	-0.427698673621148	3.62531671056279	6.56484972261425	0.0104012520472137	0.276728814712654	0.0167534906873597	53.690225095923	34.6240657878196	99.8019027173647	69.6816553406134	72.1752952588999	60.6399349675015	-10.9032039462874	-11.1996620760371
PK38522_8:128521864-128522372	-0.396902328008243	3.37864502948253	6.5565599093867	0.0104498190206732	0.276728814712654	0.0119744396859053	44.6513838843996	28.7950451011992	83.0000817218579	58.62850790156	60.7265979503435	51.0210167800091	-11.0487542827539	-11.3238660123705
PK40563_GL456381.1:2501-4527	-0.408018054599522	6.34860564202715	6.55872470934971	0.0104371138626775	0.276728814712654	0.017263959498053	343.049597452889	221.227827029464	637.676643952535	485.744016431079	503.126936849954	422.715066443976	-9.23462483524864	-9.51744139941185
PK40596_GL456396.1:11853-15902	-0.399833585749598	8.34675247060893	6.55535980312402	0.0104568692466838	0.276728814712654	0.0172667101665217	1356.26384718992	874.635347250782	2521.08670236524	1949.44403420956	2019.20717973772	1696.48896656379	-7.8885544652267	-8.1656979878822
PK1880_1:83031110-83031631	0.366598145203513	1.61071612536288	6.5496948874576	0.0104902146564824	0.277004592871285	0.0121929202563888	6.34110669128899	4.08928990062001	11.78714583509	23.0819943961611	23.9080106889512	20.086931521095	-12.1289887605691	-11.8748822898228
PK39762_9:84093001-84093600	0.398217522151748	3.39106635318041	6.54979519332623	0.0104896232785055	0.277004592871285	0.0125166863368699	29.0468331449175	18.731891325481	53.9936126286927	81.279158137922	84.1878283218708	70.7325742995685	-11.3616202160833	-11.0855968633542
PK27385_3:148430772-148431882	-0.384697056523515	3.76661039722864	6.54174790457794	0.0105371768784335	0.277958972678509	0.0111737616500444	57.8139090004437	37.2833711370375	107.467199317274	78.5445322646901	81.3553406483454	68.3527867600412	-10.8449587873032	-11.1116104674022
PK28147_4:49559309-49560932	-0.337643109373237	5.97237162113201	6.54097465191717	0.0105417578634479	0.277958972678509	0.0108030704232099	257.984323938503	166.370436859115	479.5533331126	383.065498999778	396.773948016308	333.35986112978	-9.50774292928528	-9.74177929858283
PK4840_10:17358921-17359933	0.385801260273864	2.26166890385118	6.5392063017631	0.0105522417875691	0.278032315186775	0.0128955925778969	11.4436266117538	7.37983273396062	21.2719486237882	36.838673590027	38.1569888130478	32.058577826096	-11.8922194173893	-11.624802361574
PK8811_11:59531006-59532025	0.396486107426734	4.31171561577595	6.53711269856914	0.010564667846627	0.278156685090953	0.0135705974847811	58.4478725118441	37.6922052271644	108.645640357111	154.442657252166	159.969569225306	134.402557548327	-10.8375349355726	-10.5627117080786
PK12062_12:80124007-80124786	-0.395549472416006	4.32679465905526	6.52862014588986	0.0106152273682547	0.278554038683514	0.0139713570445914	85.1914119965772	54.9387350911054	158.35778295299	117.219291520656	121.414121610446	102.00920428775	-10.5202893488796	-10.7944633504567
PK15436_14:54779763-54782267	-0.333019801775413	5.73555281999493	6.53033523537495	0.0106049968041278	0.278554038683514	0.0102602938205404	218.928885641206	141.184137815633	406.95525689729	325.239512981792	336.878591138174	283.037232965713	-9.66362692801971	-9.89445866469097
PK20837_18:12470228-12470944	0.426885010980988	3.585691344058	6.53011773433222	0.0106062936448027	0.278554038683514	0.0162847297515001	33.3908421403278	21.5332812055057	62.0684598171471	93.8661118171305	97.2252209292401	81.6862757984088	-11.2692401301885	-10.9733459884038
PK33835_6:119321370-119322399	0.376017028651211	4.45135988243317	6.52809802760581	0.010618343829917	0.278554038683514	0.0115967452656332	65.3894597280276	42.1687365141096	121.548987489963	169.188649974235	175.243264624741	147.235146489083	-10.7443887012773	-10.4837535580252
PK37644_8:81602196-81602796	-0.564843249988911	2.70656373173446	6.53031001425544	0.0106051471756398	0.278554038683514	0.0497286217578945	31.800605462217	20.5077600931851	59.1124534684522	33.2475966370895	34.4374009515259	28.933470194468	-11.2934468907297	-11.6849663969178
PK37454_8:70430057-70431025	0.358097692899672	4.27469468999498	6.52258123036738	0.0106513303286405	0.279216463960012	0.00915873892189179	58.0614917229273	37.4430337284288	107.927417666883	148.752007966099	154.075273367536	129.450312930383	-10.8429823982874	-10.5947679920889
PK37617_8:78732074-78733220	-0.359793999836973	4.66252159766253	6.51942819703229	0.0106702303916129	0.279508930657511	0.0110877540533781	105.736404582157	68.1879098454017	196.547776526154	150.945952675529	156.347730966465	131.359576765345	-10.332560665081	-10.5819508616503
PK26639_3:95171606-95174648	0.301630296769254	6.01823583164145	6.51643831480637	0.0106881842595051	0.279776205377344	0.00788594501539909	208.16285987184	134.241280268548	386.942864426086	493.910318563895	511.585479700698	429.821729278524	-9.71067819140445	-9.50160400162738
PK22622_19:44283945-44284923	0.360840628041909	4.50715538239935	6.51387790436841	0.0107035838299928	0.27985604338423	0.0099607434219458	68.9500469653056	44.4649087973609	128.167573656004	175.341602166115	181.616407441054	152.589706723766	-10.7027276833101	-10.4526120193513
PK32273_5:150336225-150337031	-0.354233405757959	4.46880662088884	6.51335360032001	0.010706740059108	0.27985604338423	0.00976799170719817	92.3130242945832	59.5313620037504	171.595769131788	131.906737310087	136.62717490646	114.790843201983	-10.4508895202201	-10.6964254066814
PK1694_1:74816632-74817622	0.395025068342335	4.36016187999546	6.50933433488341	0.0107309671438563	0.279881301294639	0.0132883331789818	60.8070313962768	39.2135933806427	113.030955282841	159.693946486531	165.408782015638	138.972452395269	-10.8072270274312	-10.5334165150593
PK24726_2:131405090-131405968	0.402204205466636	4.26191101984487	6.5103315640766	0.010724950866221	0.279881301294639	0.0140013952622522	56.3044298306908	36.3099293981456	104.661308803974	149.431770705082	154.779362214913	130.041871326689	-10.8692273132434	-10.5904406022149
PK40267_9:115496426-115497610	0.389817736868433	2.20994889763198	6.51029584310928	0.0107251663108444	0.279881301294639	0.0126956373059561	10.9907016038178	7.08774781079805	20.4300304254658	35.5214938349345	36.7926722326201	30.9123120794101	-11.9160324904016	-11.645831425159
PK38958_9:40345741-40346595	0.370292575151149	3.90634921481268	6.50781608088955	0.0107401334086667	0.279918119604796	0.00971731468965933	43.7695861314551	28.2263862186009	81.3609547970123	115.321846522166	119.448774313024	100.357967089804	-11.0646213023233	-10.807954047875
PK3806_1:165281884-165282377	0.455880075167846	3.16119067368785	6.50508189726074	0.0107566609529717	0.280146602034213	0.0206268287611058	23.5725017599229	15.201572544367	43.8176692916749	69.9993758669336	72.5043857876033	60.9164288590389	-11.5138379204932	-11.1978459317171
PK21228_18:41962151-41962797	-0.354475622566404	1.19845555271906	6.49916589538585	0.0107925112453839	0.280877634048035	0.0127557006011698	10.0783104542958	6.49935968001941	18.7340350635149	9.62601203341558	9.97049018542126	8.37696436528956	-11.9561692871153	-12.2018730654745
PK5188_10:32898266-32899649	0.370388031715888	1.69287429438821	6.48442707918893	0.0108823607899129	0.281920121727809	0.0118659083207041	6.89365498126484	4.44562046747628	12.8142484517077	24.4815631612134	25.3576646668743	21.3048956822571	-12.1028064638277	-11.8460730439307
PK7004_10:106540697-106541150	0.35646636306984	1.38910109700231	6.48363051426577	0.0108872385430525	0.281920121727809	0.0115321939577012	5.13541982183811	3.31175951379831	9.54595866484517	19.5994019159088	20.3007895444482	17.0562316835479	-12.1973923463136	-11.9503086917873
PK20531_17:81481578-81482577	-0.362178314822872	5.13005112140688	6.48383417257102	0.0108859912311606	0.281920121727809	0.0119923834558363	145.786901750137	94.0159082622741	270.995514731751	210.164797111994	217.685791338312	182.894329462083	-10.0414970599401	-10.2925399377195
PK24599_2:124861784-124862142	-0.38682878334813	2.52198291272602	6.4885624079877	0.0108570741720075	0.281920121727809	0.0108354731907919	24.9322156238373	16.0784327585432	46.3451690465631	30.3446647275702	31.4305842124305	26.4072155963552	-11.4666163553836	-11.7347456359208
PK29904_4:154803274-154804171	0.392057798849949	3.08430381782772	6.48656487824107	0.010869281088818	0.281920121727809	0.0113279876453072	22.9218319972322	14.7819648293816	42.6081738902089	65.4421017958549	67.7840243087031	56.9504954731507	-11.5177612849185	-11.2460075270291
PK30362_5:31144224-31146406	0.34604909265614	5.72554712153981	6.49001760132597	0.0108481903312519	0.281920121727809	0.0110511942781349	165.992787469757	107.046397801243	308.555160594752	408.178005733394	422.785135312735	355.213830696858	-9.92193139878607	-9.68206844587614
PK32328_6:4761552-4762818	-0.354013938741383	5.42776526226242	6.48754183933828	0.0108633091153681	0.281920121727809	0.0114718354791001	178.307016766887	114.987669877274	331.445426227943	260.072216461619	269.379206334862	226.325884710931	-9.85476872292177	-10.1001524864393
PK24167_2:92093329-92094070	-0.631225778165281	7.10602678874262	6.48124348257764	0.0109018689304039	0.282096604143935	0.0447372863114139	622.025091618236	401.135172284829	1156.24934651572	755.063843683176	782.084690594168	657.088614692724	-8.6566001954053	-9.09413256383732
PK7348_10:122785878-122786349	-0.408784509770232	2.99025797462737	6.47969237071332	0.0109113866802799	0.282140633952767	0.0131239536503882	34.5101614856586	22.2551143991843	64.1491029921904	43.6009525108261	45.1612638312855	37.94340005061	-11.2386951375372	-11.522042967941
PK900_1:41365172-41365701	-0.393874227318459	2.4666828747477	6.47585652818636	0.0109349603485135	0.28218048796104	0.0135127430215401	24.1468225891074	15.5719439134099	44.8852437229689	28.8543500579516	29.886936881112	25.1102804962197	-11.4899894703905	-11.7630022805515
PK6411_10:80913498-80914843	0.365082613771869	5.04981318376262	6.47450147362097	0.0109433004957365	0.28218048796104	0.0118312847117788	101.306855147116	65.3313561473073	188.313922765847	255.997530156447	265.158702592153	222.779919688275	-10.3676169204178	-10.1145609360103
PK17016_15:73119261-73120212	-0.344362193557636	4.51947679798972	6.47435586016578	0.0109441971118225	0.28218048796104	0.00931068984508124	95.3844582196001	61.5120862434557	177.305094232208	137.362412211345	142.278087544946	119.538603133904	-10.4236359886647	-10.6623296722207
PK21328_18:51675174-51675816	-0.430855137042778	2.25574183988287	6.47477049979109	0.0109416441630355	0.28218048796104	0.0225514129080143	21.5146324116248	13.8744817457921	39.9924054538541	23.972153154546	24.8300248245178	20.861585466317	-11.555962421868	-11.8546084453389
PK870_1:40161277-40161864	-0.372773112078838	3.6314122916361	6.47145162179232	0.0109620957346058	0.282440235354793	0.0098679905444536	52.479934072984	33.8435662476187	97.5521571311755	71.4294427802243	73.9856293258374	62.160933803665	-10.9241185628086	-11.1825051944346
PK12436_12:98920175-98921120	0.369248033640742	4.3611822339198	6.46904674339651	0.0109769395642424	0.282499401244794	0.010607510048335	61.6385542316302	39.7498306808945	114.576628838371	158.619979830835	164.296382201165	138.037841013832	-10.7953592353663	-10.5394160019209
PK22024_19:5893249-5894501	0.382157972048921	4.88107938279097	6.46805255865315	0.0109830820760293	0.282499401244794	0.0131469510232091	89.2782972402339	57.5743095050854	165.954676480177	228.892762804576	237.083959290169	199.192200345323	-10.4806976293091	-10.2158059084549
PK32083_5:140639731-140640396	-0.371579938078898	4.16351509319781	6.46727794222248	0.010987870442078	0.282499401244794	0.0117119301317542	75.4989069598589	48.6881758609935	140.340901052534	104.990123600759	108.747318546214	91.3668631472541	-10.6264586033677	-10.8840181897998
PK914_1:42378481-42379730	-0.434535588479203	2.10748719438148	6.46260032253341	0.0110168311514716	0.283022762817875	0.0224089552337413	19.4910425105619	12.5694972772638	36.230861856581	21.308727312517	22.0712851589779	18.5437592168986	-11.6117978780684	-11.9129949960758
PK3674_1:159036231-159036871	-0.38236782640851	3.72305568373185	6.46019584399179	0.0110317485465482	0.283022762817875	0.0120038655202625	56.1456183939474	36.2075141517235	104.366102674144	75.9303297597084	78.6475858348107	66.0777967484079	-10.8718718184411	-11.136908999253
PK14812_14:12111208-12111665	-0.373053050994602	3.38214131222606	6.46075297761797	0.0110282902435571	0.283022762817875	0.0099604694412586	44.364732844549	28.6101879052347	82.4672413558158	59.2750244365035	61.3962508392024	51.5836429180184	-11.0577109558623	-11.3162916263585
PK24303_2:103850990-103851743	-0.351948635755652	4.84940630221874	6.45326189385415	0.0110748829649103	0.283927592602533	0.0104257223649936	119.726214211667	77.209739947731	222.552689286053	173.115774876946	179.310926306804	150.652697314269	-10.2197752103855	-10.4637274149614
PK17000_15:69663335-69663868	-0.439955161435572	2.55424632099083	6.44610738168251	0.0111195708651301	0.284870936492975	0.0198163526272667	26.3233104583757	16.9755301162485	48.9310012180466	30.7546123392317	31.8552022810988	26.7639694132632	-11.4221180842829	-11.7270717640048
PK11361_12:49055668-49058153	-0.394229154528012	2.42370266775112	6.43890451636192	0.0111647477081553	0.285622890163913	0.0123986594081626	23.4211371080196	15.1039596240246	43.5363055939605	27.9654725245578	28.9662498206783	24.3367415273821	-11.504840909228	-11.7780997361836
PK12972_13:9011498-9012456	-0.539138802145541	7.1394489571123	6.4395710412422	0.0111605593242172	0.285622890163913	0.0324769588154668	618.455809238037	398.833392627051	1149.61459741115	801.860445007563	830.555963286969	697.813004019293	-8.66220222454226	-9.03590476517991
PK29449_4:137025798-137027080	0.347242792344472	4.46961374158466	6.43582725693364	0.0111841058602461	0.285847869401491	0.00870696817930974	67.459448275549	43.5036428126279	125.39677906239	169.981956350194	176.064960401566	147.925515379034	-10.7201566876752	-10.4794663251919
PK32689_6:34610391-34611032	0.414078682512837	3.85191109677893	6.4349898489029	0.0111893797120067	0.285847869401491	0.0148111789690404	41.321037930859	26.6473521610862	76.8094788276326	112.436823215076	116.46050705674	97.8472973178748	-11.1159854198873	-10.8289679485735
PK25904_3:37379896-37381392	-0.318451918830556	5.47734897387349	6.43256029572534	0.0112046950670554	0.286008450148962	0.00867400599916297	182.093002776475	117.429198636626	338.482994178964	272.887347445759	282.652941840148	237.4781557883	-9.83557200727311	-10.0563060569544
PK30143_5:17689247-17689943	-0.368781033682478	3.8750603499519	6.43147995011298	0.0112115122298468	0.286008450148962	0.0107798136707398	61.9598104186381	39.9570042461726	115.173794871217	85.3749977821875	88.4302424007693	74.296947856016	-10.7918437270994	-11.0474632608404
PK3696_1:160968687-160969016	-0.386534875801727	2.88709725465528	6.42944583979722	0.0112243593622505	0.286083787725663	0.0106433119420141	31.8632996539927	20.548190689568	59.2289923657538	40.5313435251652	41.9818052810188	35.2720959841917	-11.2996739451788	-11.5675995045289
PK20775_18:7692834-7693445	-0.371326360445868	3.50845182973407	6.42850347858185	0.0112303162924139	0.286083787725663	0.010303600948692	48.3249223762624	31.1640580488839	89.8286269652122	65.1405903353541	67.4717229062864	56.6881073988814	-10.9918462115735	-11.2492300313841
PK9791_11:97427496-97428980	-0.414328344028942	5.49124423775274	6.42599292279949	0.0112462020609867	0.286286428628658	0.0179043457154284	190.301342365813	122.722640588904	353.741039897764	265.345578925934	274.841282271616	230.914988619744	-9.79464979007723	-10.081840313567
PK1209_1:54557111-54558023	-0.336313110069851	4.54079626058649	6.42100394785835	0.0112778387314206	0.286678253267175	0.00856373183135074	96.4216790199384	62.180975248172	179.233128790209	139.918519151561	144.925667775662	121.763035918502	-10.4135519367665	-10.6466664207968
PK22877_19:57364589-57365479	-0.362895685280126	4.98124256640849	6.41856129338855	0.0112933616684468	0.286678253267175	0.0120808212859549	131.652352164248	84.9007374119253	244.721552568165	189.022154268351	195.786534176091	164.495104001485	-10.1347698048176	-10.3863099259069
PK32236_5:148332363-148333233	0.360229582678095	4.0438773539007	6.41861394965543	0.0112930268095809	0.286678253267175	0.0090375815029563	48.9104843800258	31.5416786922119	90.9170970178182	126.64850524064	131.180770823534	110.214906405179	-10.9801914697101	-10.7304993501225
PK33141_6:71823303-71824044	0.363500758653566	4.10182425851246	6.4191324668573	0.0112897299288939	0.286678253267175	0.00962780163773981	50.9026553794742	32.8264015560526	94.6202376905958	131.965778929259	136.688329399354	114.84222372573	-10.9479801592676	-10.6960206332755
PK37071_8:37765089-37765552	-0.483175062214821	3.42631801231885	6.41352831361096	0.0113254151559654	0.287289888183333	0.0267179105807885	48.5485416836305	31.308266973244	90.2443009974928	59.2136666797918	61.3326973230661	51.5302467930475	-10.9811688608132	-11.3160802929042
PK17940_16:13109447-13110743	0.322184585147368	5.18650709396521	6.41078348019131	0.011342935478945	0.287532262628847	0.00827386124706131	114.197546004402	73.6443801194686	212.275742121234	278.028818642554	287.978406625391	241.952482316379	-10.2624683884048	-10.03914705159
PK15510_14:58658435-58659046	-0.42485858348849	2.37972892078462	6.40560065231871	0.0113760934564961	0.287981037670425	0.0168905597583247	23.1451732395041	14.9259944334993	43.0233310420773	26.8856116866242	27.8477448937302	23.3970007783119	-11.5046239856941	-11.7991135149758
PK32809_6:44792724-44793413	-0.408132958434162	1.67107924003828	6.405522333335	0.0113765952771152	0.287981037670425	0.0200151609962034	14.3179470692875	9.23344129006409	26.6148699873847	14.7753717000056	15.3041257386195	12.8581557747063	-11.7813847789251	-12.0642809883574
PK8786_11:58914153-58914923	0.370754921332967	3.96291117598697	6.40149793314091	0.0114024117983106	0.287994226542483	0.0103191431529758	45.6293559268578	29.4257254210567	84.8179819163037	119.987983859017	124.281894857587	104.4186379116	-11.0321788715714	-10.7751911431707
PK9223_11:74823026-74823679	-0.39808683042529	3.92644577082065	6.39901626424001	0.0114183616651804	0.287994226542483	0.0139744406821276	64.9146018671143	41.8625074046813	120.66629947823	87.7517600227331	90.8920598709924	76.365307268481	-10.7499612061694	-11.0258939702967
PK21280_18:46385977-46386655	0.391698085176545	2.43857990570096	6.39798656248504	0.0114249863536814	0.287994226542483	0.0106737215712367	13.5996337049787	8.77021117438352	25.2796354940062	41.641479874335	43.1316691639491	36.2381837685541	-11.8219209125701	-11.5504164891993
PK24448_2:117858476-117859016	0.333244666524772	1.16019212666987	6.40323309099544	0.0113912733976354	0.287994226542483	0.0125015591554094	4.03081959476109	2.59941847102515	7.4926760755589	16.4836424320928	17.0735289462191	14.3447654942127	-12.2538139252313	-12.022826324193
PK26697_3:96516558-96517212	-0.384891268209632	4.05955032210656	6.39901308670691	0.0114183821020895	0.287994226542483	0.0124741802308924	70.6521464723045	45.5625686637976	131.331515865397	97.1744054918958	100.651905780686	84.5652934151766	-10.6792869724696	-10.9460732698513
PK27168_3:132799162-132799978	0.392853838003613	3.52211621183896	6.4004001780044	0.0114094643282584	0.287994226542483	0.0127697546212678	32.1864289547654	20.7565721993854	59.8296402301132	88.9376734438967	92.1204125974823	77.397339478177	-11.2879620476886	-11.0156565175042
PK3526_1:151978356-151979318	-0.366006446486306	4.58313146031296	6.39581593436181	0.0114389642315326	0.288123840102961	0.0114875493410452	100.298597601222	64.681145135196	186.439726460475	142.503978730668	147.603651063945	124.013012615694	-10.3775244558572	-10.6312207923059
PK20585_17:84921356-84922515	0.351717729100592	4.80122513377155	6.39471009302325	0.0114460921048188	0.288123840102961	0.0100944208081235	85.7186647683	55.2787529364828	159.337865076634	214.75287043209	222.438054253548	186.887065662117	-10.5170194675909	-10.2732273153118
PK17239_15:81184268-81185211	0.382686361695914	3.36983503822295	6.38973304836193	0.0114782289004727	0.288731448515933	0.0107770402057306	28.834628646165	18.5950436495372	53.5991569767962	79.6072392672554	82.4560778697693	69.2775995132696	-11.3661291371151	-11.1008711644669
[truncated: 34,662 more rows]
