# Supplementary material for: Yap regulates skeletal muscle fatty acid oxidation and adiposity in metabolic disease
Source: Nat Commun. 2021 May 17;12:2887. doi: 10.1038/s41467-021-23240-7 (PMC8129430; doi:10.1038/s41467-021-23240-7)
Supplement: Supplementary file 6 — Supplementary Data 3 [file 41467_2021_23240_MOESM6_ESM.xlsx]

## Sheet: Supp Table3_RNA-seq YAP shRNA D
Name	logFC	logCPM	LR	PValue	adj.p.value	disp	Lacz.1	Lacz.2	Lacz.3	Yap.1	Yap.2	Yap.3	sampleLacz	sampleYap
ENSMUSG00000090556_Olfr753-ps1	2.9024	0.275391	278.442	1.64121e-62	2.6975e-58	0.0189832	3.27776	2.51304	4.15807	183.356	126.741	159.739	-14.8775	-12.8657
ENSMUSG00000020641_Rsad2	2.89877	0.446231	266.56	6.37774e-60	5.24123e-56	0.0194515	5.86116	4.4937	7.43528	205.491	142.042	179.024	-14.7729	-12.7637
ENSMUSG00000028874_Fgr	3.03128	1.39413	258.687	3.31649e-58	1.81699e-54	0.0215749	22.1266	16.9643	28.0691	388.737	268.706	338.667	-14.2775	-12.1764
ENSMUSG00000040264_Gbp2b	3.51919	1.46998	256.229	1.13914e-57	3.12638e-54	0.0321352	12.7582	9.78159	16.1846	423.285	292.587	368.765	-14.5353	-12.0959
ENSMUSG00000038037_Socs1	2.80155	0.721925	256.637	9.28105e-58	3.12638e-54	0.0177611	12.0756	9.25828	15.3187	243.703	168.455	212.314	-14.5515	-12.6096
ENSMUSG00000074896_Ifit3	3.02673	0.907169	256.225	1.14129e-57	3.12638e-54	0.0225627	11.3213	8.67995	14.3619	280.68	194.014	244.528	-14.5782	-12.4802
ENSMUSG00000026177_Slc11a1	2.74289	0.773018	245.094	3.04877e-55	7.15852e-52	0.0179461	14.2792	10.9478	18.1142	250.611	173.23	218.332	-14.4854	-12.5841
ENSMUSG00000018899_Irf1	3.5354	3.59591	244.373	4.37858e-55	8.99579e-52	0.0307479	109.38	83.8611	138.757	1798.15	1242.93	1566.55	-13.1416	-10.6911
ENSMUSG00000053835_H2-T24	2.7143	0.563869	239.268	5.67999e-54	1.03729e-50	0.0183201	10.7951	8.27654	13.6944	217.998	150.686	189.919	-14.5919	-12.7105
ENSMUSG00000028859_Csf3r	2.83365	0.493217	238.258	9.42871e-54	1.44637e-50	0.02186	7.73632	5.93138	9.81406	210.743	145.672	183.599	-14.7052	-12.741
ENSMUSG00000006205_Htra1	-2.5697	5.33498	238.206	9.68004e-54	1.44637e-50	0.0176262	4543.44	3483.42	5763.67	914.767	632.314	796.944	-9.57319	-11.3544
ENSMUSG00000028268_Gbp3	3.20011	1.33487	234.709	5.60247e-53	7.67352e-50	0.0287118	16.6652	12.7771	21.141	378.857	261.877	330.06	-14.4187	-12.2006
ENSMUSG00000105504_Gbp5	3.87984	2.47742	224.832	7.98979e-51	9.42904e-48	0.0423542	29.4968	22.615	37.4188	852.422	589.218	742.628	-14.1124	-11.4231
ENSMUSG00000036330_Slc18a1	-2.70113	1.29985	224.821	8.03155e-51	9.42904e-48	0.019807	292.638	224.364	371.232	34.9196	24.1374	30.4219	-12.2554	-14.1277
ENSMUSG00000034855_Cxcl10	2.54717	-0.0915727	222.098	3.15356e-50	3.45546e-47	0.0192018	3.60597	2.76467	4.57442	140.389	97.0411	122.307	-14.863	-13.0974
ENSMUSG00000030745_Il21r	2.85205	0.963636	217.256	3.5882e-49	3.68598e-46	0.0243357	16.1044	12.3471	20.4295	287.809	198.942	250.738	-14.4337	-12.4569
ENSMUSG00000040483_Xaf1	2.75516	1.39863	217.081	3.91782e-49	3.78784e-46	0.0216362	29.6666	22.7452	37.6342	380.552	263.049	331.537	-14.1061	-12.1964
ENSMUSG00000034422_Parp14	3.48814	4.49795	209.88	1.45894e-47	1.33217e-44	0.0348436	225.962	173.243	286.648	3338.35	2307.56	2908.37	-12.4962	-10.0784
ENSMUSG00000034459_Ifit1	2.5861	0.658041	207.294	5.34751e-47	4.62588e-44	0.0200257	15.19	11.6461	19.2696	228.684	158.073	199.229	-14.46	-12.6675
ENSMUSG00000070695_Cntnap5a	2.58094	3.49985	198.269	4.98469e-45	4.09642e-42	0.0211956	197.588	151.489	250.654	1562.68	1080.17	1361.41	-12.6184	-10.8295
ENSMUSG00000101968_1700027A15Rik	2.14178	3.12183	198.014	5.66453e-45	4.36101e-42	0.0144231	197.591	151.492	250.658	1146.15	792.252	998.524	-12.6186	-11.134
ENSMUSG00000115681_Gm2682	2.84305	1.02972	197.955	5.83733e-45	4.36101e-42	0.0275905	17.546	13.4524	22.2584	299.447	206.986	260.878	-14.391	-12.4204
ENSMUSG00000029561_Oasl2	3.60948	1.91335	197.494	7.35678e-45	5.25722e-42	0.0448794	20.9348	16.0505	26.5572	573.245	396.244	499.41	-14.3086	-11.8067
ENSMUSG00000032690_Oas2	3.50457	1.749	193.971	4.32207e-44	2.9599e-41	0.0437729	19.4888	14.9419	24.7229	511.517	353.575	445.633	-14.345	-11.9158
ENSMUSG00000055541_Lair1	3.63366	2.57843	191.161	1.77377e-43	1.16615e-40	0.04424	41.9175	32.1379	53.1753	901.396	623.071	785.295	-13.8874	-11.3687
ENSMUSG00000033538_Casp4	2.43686	1.43779	190.226	2.83823e-43	1.79419e-40	0.0191044	41.5155	31.8296	52.6653	378.01	261.292	329.322	-13.8918	-12.2027
ENSMUSG00000039699_Batf2	2.65237	0.566563	189.634	3.82055e-43	2.32572e-40	0.0255591	12.2078	9.35965	15.4865	217.305	150.208	189.316	-14.5519	-12.7134
ENSMUSG00000016496_Cd274	4.30647	3.84759	189.385	4.3298e-43	2.54159e-40	0.0572396	73.1906	56.1147	92.8474	2210.66	1528.07	1925.92	-13.472	-10.487
ENSMUSG00000017652_Cd40	2.90917	0.670134	188.717	6.05817e-43	3.31907e-40	0.0338131	9.53688	7.31185	12.0982	239.094	165.269	208.298	-14.6432	-12.6268
ENSMUSG00000079227_Ccr5	3.31169	1.68244	188.751	5.95679e-43	3.31907e-40	0.0399958	22.5555	17.2931	28.6132	481.508	332.833	419.489	-14.269	-11.9736
ENSMUSG00000026764_Kif5c	2.31984	1.09609	187.837	9.42761e-43	4.99846e-40	0.0168198	32.9884	25.2919	41.8481	296.056	204.643	257.924	-14.0388	-12.4308
ENSMUSG00000024737_Slc15a3	2.49438	0.114656	187.668	1.02658e-42	5.27278e-40	0.0230497	7.42867	5.6955	9.42378	159.562	110.294	139.01	-14.7158	-12.9868
ENSMUSG00000085289_Gm15337	-2.30483	3.81334	186.576	1.77721e-42	8.8516e-40	0.018278	1544.41	1184.09	1959.19	362.711	250.716	315.993	-10.644	-12.2416
ENSMUSG00000041669_Prima1	-3.19172	4.51272	185.551	2.9753e-42	1.43829e-39	0.0338332	2713.06	2080.08	3441.71	341.454	236.023	297.474	-10.0859	-12.2983
ENSMUSG00000035929_H2-Q4	3.41687	2.50587	183.525	8.23754e-42	3.86835e-39	0.0410466	47.378	36.3243	60.1022	845.432	584.387	736.539	-13.7995	-11.4311
ENSMUSG00000025877_Hk3	3.26801	1.92012	182.268	1.5493e-41	7.07339e-39	0.0393707	30.8079	23.6202	39.082	564.956	390.514	492.188	-14.0859	-11.8207
ENSMUSG00000006731_B4galnt1	2.28881	-0.00710229	180.077	4.66354e-41	2.07162e-38	0.0181459	8.54437	6.5509	10.8391	143.199	98.983	124.754	-14.6671	-13.0807
ENSMUSG00000008496_Pou2f2	2.34656	0.319335	179.885	5.13442e-41	2.22077e-38	0.0190813	13.2675	10.1721	16.8307	178.224	123.193	155.268	-14.5169	-12.8904
ENSMUSG00000038094_Atp13a4	2.32396	-0.422731	178.39	1.089e-40	4.58942e-38	0.0241528	2.63684	2.02164	3.34501	111.265	76.9093	96.9335	-14.9028	-13.2919
ENSMUSG00000027322_Siglec1	3.24064	1.4848	178.316	1.12985e-40	4.64256e-38	0.0418498	19.3361	14.8248	24.5291	420.999	291.006	366.773	-14.3473	-12.101
ENSMUSG00000095609_Gm21188	2.36846	0.219415	175.152	5.54671e-40	2.22356e-37	0.0210441	11.0698	8.48715	14.0428	167.818	116	146.202	-14.5846	-12.9429
ENSMUSG00000031004_Mki67	3.03709	1.61596	174.814	6.57531e-40	2.57314e-37	0.0360931	28.2397	21.6512	35.8241	452.619	312.863	394.321	-14.1375	-12.0323
ENSMUSG00000030772_Dkk3	-2.1042	2.53724	174.271	8.63876e-40	3.15526e-37	0.0158272	627.83	481.352	796.446	160.026	110.614	139.414	-11.5261	-12.9846
ENSMUSG00000097194_9330175E14Rik	2.18099	-0.503274	174.339	8.34925e-40	3.15526e-37	0.018509	3.59684	2.75767	4.56284	103.299	71.403	89.9936	-14.8651	-13.3533
ENSMUSG00000024064_Galnt14	3.04842	0.856018	174.271	8.6362e-40	3.15526e-37	0.0416912	10.1421	7.77586	12.8659	274.589	189.804	239.222	-14.613	-12.5
ENSMUSG00000074677_Sirpb1c	2.23525	-0.370165	173.411	1.33085e-39	4.75517e-37	0.0199529	4.54421	3.48401	5.76464	113.136	78.2032	98.5643	-14.8284	-13.279
ENSMUSG00000026104_Stat1	2.61377	4.1284	173.305	1.40376e-39	4.90897e-37	0.025186	307.47	235.735	390.047	2419.78	1672.62	2108.11	-12.2092	-10.3975
ENSMUSG00000020914_Top2a	2.82752	1.15071	173.214	1.47e-39	5.03352e-37	0.0322794	20.9786	16.0841	26.6128	325.393	224.921	283.482	-14.3029	-12.343
ENSMUSG00000118361_AC132320.1	2.74987	0.930262	171.572	3.35626e-39	1.12579e-36	0.0314431	17.2494	13.225	21.8821	276.959	191.442	241.286	-14.3987	-12.4927
ENSMUSG00000068227_Il2rb	2.40387	0.23631	171.091	4.27437e-39	1.40507e-36	0.0233026	10.6782	8.18689	13.546	169.825	117.388	147.951	-14.5993	-12.9331
ENSMUSG00000036526_Card11	2.56453	1.02981	171.033	4.40147e-39	1.41848e-36	0.0257473	24.4982	18.7826	31.0776	291.609	201.569	254.049	-14.2225	-12.4449
ENSMUSG00000053175_Bcl3	2.80136	1.08565	170.806	4.93281e-39	1.55915e-36	0.0323799	20.0183	15.3478	25.3945	310.97	214.951	270.917	-14.3269	-12.3852
ENSMUSG00000025044_Msr1	2.55358	0.114292	167.898	2.12977e-38	6.60471e-36	0.031237	6.47956	4.96783	8.21978	160.919	111.232	140.193	-14.7494	-12.9794
ENSMUSG00000107666_4933406J09Rik	2.55397	0.376295	167.036	3.2854e-38	9.99977e-36	0.0289513	10.6252	8.14623	13.4787	190.309	131.547	165.797	-14.6022	-12.8319
ENSMUSG00000032596_Uba7	3.43047	2.43179	166.526	4.24679e-38	1.26909e-35	0.0464382	43.7795	33.5654	55.5374	805.718	556.935	701.94	-13.8557	-11.4779
ENSMUSG00000055994_Nod2	2.33444	1.41304	165.451	7.29265e-38	2.14039e-35	0.0207561	44.1266	33.8315	55.9777	367.406	253.961	320.083	-13.8475	-12.2294
ENSMUSG00000027514_Zbp1	3.39714	1.467	165.021	9.05369e-38	2.61064e-35	0.0521142	15.352	11.7703	19.4751	420.003	290.318	365.906	-14.458	-12.1033
ENSMUSG00000015947_Fcgr1	2.14676	-0.569917	164.962	9.32404e-38	2.64224e-35	0.0204554	3.27656	2.51211	4.15654	98.7118	68.2324	85.9975	-14.8777	-13.3897
ENSMUSG00000032691_Nlrp3	2.11789	-0.629902	164.487	1.18421e-37	3.29892e-35	0.0198749	2.95363	2.26453	3.74688	94.6627	65.4336	82.47	-14.8913	-13.4233
ENSMUSG00000027219_Slc28a2	2.3145	1.4311	164.366	1.2585e-37	3.44745e-35	0.0205261	45.6648	35.0109	57.929	370.957	256.416	323.177	-13.8247	-12.2204
ENSMUSG00000042333_Tnfrsf14	2.80341	1.46643	164.23	1.34771e-37	3.63131e-35	0.0327711	30.4421	23.3397	38.618	400.741	277.004	349.125	-14.0908	-12.1476
ENSMUSG00000082292_Gm12250	2.48458	0.0463636	163.911	1.58233e-37	4.19471e-35	0.0301192	6.67257	5.11581	8.46462	152.218	105.217	132.612	-14.7503	-13.0281
ENSMUSG00000060550_H2-Q7	2.72501	1.09258	163.255	2.20066e-37	5.74127e-35	0.032087	22.005	16.8711	27.9148	309.051	213.625	269.244	-14.2799	-12.3911
ENSMUSG00000078780_Gm5150	2.25776	-0.292728	162.744	2.84525e-37	7.30696e-35	0.0236062	5.17706	3.96921	6.56746	118.885	82.1766	103.572	-14.8034	-13.2384
ENSMUSG00000011008_Mcoln2	2.27255	-0.183609	162.367	3.44009e-37	8.69867e-35	0.0230617	6.49429	4.97912	8.23846	128.251	88.6511	111.732	-14.749	-13.1738
ENSMUSG00000033220_Rac2	2.2248	0.228556	160.701	7.95242e-37	1.98039e-34	0.0196433	13.9	10.657	17.6331	165.415	114.339	144.109	-14.4979	-12.9558
ENSMUSG00000037731_Themis2	2.95949	1.76462	159.617	1.37192e-36	3.3655e-34	0.0376022	35.5942	27.2898	45.1538	496.091	342.912	432.194	-13.9965	-11.9451
ENSMUSG00000024411_Aqp4	-2.09638	4.28179	156.925	5.31522e-36	1.28472e-33	0.0183737	2077.92	1593.13	2635.99	575.177	397.579	501.094	-10.3505	-11.8036
ENSMUSG00000032661_Oas3	2.16405	-0.564953	154.535	1.76978e-35	4.21566e-33	0.0249866	3.25467	2.49533	4.12878	99.5852	68.8362	86.7585	-14.8822	-13.3822
ENSMUSG00000047810_Ccdc88b	2.33523	1.40513	154.433	1.86283e-35	4.37391e-33	0.0228514	43.7188	33.5189	55.4603	365.155	252.406	318.122	-13.8539	-12.2352
ENSMUSG00000078921_Tgtp2	2.80772	1.09313	154.292	1.99993e-35	4.6297e-33	0.0374258	20.1568	15.4541	25.5703	312.153	215.769	271.947	-14.3279	-12.3817
ENSMUSG00000026068_Il18rap	2.2142	-0.0950945	153.197	3.4689e-35	7.82256e-33	0.0226001	8.69464	6.66611	11.0298	134.262	92.806	116.969	-14.6703	-13.1356
ENSMUSG00000028270_Gbp2	3.40882	2.18465	153.194	3.47437e-35	7.82256e-33	0.0515475	35.1699	26.9645	44.6154	680.697	470.518	593.022	-14.0041	-11.6412
ENSMUSG00000030830_Itgal	2.65574	1.71399	152.256	5.57003e-35	1.23715e-32	0.0313053	44.5734	34.1741	56.5444	466.549	322.492	406.457	-13.8444	-12.0036
ENSMUSG00000048251_Bcl11b	2.43778	0.345563	151.609	7.71554e-35	1.69084e-32	0.0293464	12.0397	9.23074	15.2732	183.876	127.101	160.193	-14.5522	-12.8625
ENSMUSG00000040328_Olfr56	2.10665	-0.404535	151.148	9.73025e-35	2.1043e-32	0.0207372	5.87572	4.50487	7.45377	108.768	75.1833	94.7582	-14.7711	-13.3109
ENSMUSG00000052776_Oas1a	2.1352	-0.397917	150.957	1.07106e-34	2.28622e-32	0.0222316	5.5518	4.25653	7.04285	109.755	75.866	95.6186	-14.7834	-13.3034
ENSMUSG00000018168_Ikzf3	2.13732	0.0266071	147.254	6.90407e-34	1.45481e-31	0.0205902	11.9282	9.14528	15.1318	143.493	99.1863	125.011	-14.5603	-13.0788
ENSMUSG00000022489_Pde1b	2.16775	0.140744	147.074	7.55922e-34	1.5727e-31	0.0213624	13.3177	10.2106	16.8945	155.194	107.274	135.205	-14.5136	-13.011
ENSMUSG00000042349_Ikbke	2.64478	1.95797	146.558	9.80055e-34	2.01352e-31	0.0320297	55.8592	42.8268	70.8613	549.898	380.105	479.07	-13.6798	-11.8466
ENSMUSG00000037280_Galnt6	2.01534	-0.610144	145.464	1.70016e-33	3.44986e-31	0.0200499	4.57202	3.50534	5.79993	94.2285	65.1335	82.0917	-14.8239	-13.427
ENSMUSG00000072620_Slfn2	2.24669	0.283566	144.756	2.42819e-33	4.86704e-31	0.0244277	14.5291	11.1394	18.4312	172.046	118.923	149.886	-14.4785	-12.9213
ENSMUSG00000098112_Bin2	2.07358	0.0143131	143.833	3.86489e-33	7.65342e-31	0.0191977	12.7073	9.74263	16.1202	140.909	97.4004	122.76	-14.5316	-13.0943
ENSMUSG00000052142_Rasal3	2.03866	-0.449738	143.496	4.57982e-33	8.96118e-31	0.0203901	6.20357	4.75623	7.86966	104.408	72.1697	90.9599	-14.7578	-13.3447
ENSMUSG00000069874_Irgm2	2.81842	4.70116	141.968	9.88413e-33	1.91124e-30	0.035554	408.491	313.187	518.2	3662.04	2531.3	3190.36	-11.94	-9.98646
ENSMUSG00000029605_Oas1b	2.14588	0.307679	141.937	1.00407e-32	1.91894e-30	0.0215058	16.9448	12.9914	21.4956	172.326	119.117	150.13	-14.4071	-12.9197
ENSMUSG00000034438_Gbp8	3.40201	2.25324	140.668	1.90149e-32	3.59229e-30	0.0560467	37.8871	29.0477	48.0624	713.804	493.402	621.865	-13.9534	-11.5953
ENSMUSG00000004730_Adgre1	3.39946	3.47401	140.548	2.01965e-32	3.77215e-30	0.0517664	109.882	84.2456	139.393	1640.99	1134.3	1429.63	-13.1376	-10.7813
ENSMUSG00000073491_Ifi213	2.73658	0.535036	140.405	2.1709e-32	4.0091e-30	0.0449735	10.3823	7.96003	13.1707	216.043	149.335	188.216	-14.6153	-12.7184
ENSMUSG00000031394_Opn1mw	1.91804	-0.665013	140.163	2.45287e-32	4.47948e-30	0.0174409	4.9639	3.80578	6.29705	89.2433	61.6875	77.7486	-14.8004	-13.4709
ENSMUSG00000059810_Rgs3	2.00585	1.52313	139.83	2.90022e-32	5.23824e-30	0.0178523	62.4813	47.904	79.2619	378.101	261.354	329.401	-13.5928	-12.2025
ENSMUSG00000059089_Fcgr4	1.98269	-0.63119	139.369	3.65746e-32	6.53413e-30	0.02066	4.84578	3.71522	6.14721	92.3443	63.831	80.4502	-14.8182	-13.4439
ENSMUSG00000056144_Trim34a	2.57506	2.13303	139.32	3.74942e-32	6.62639e-30	0.0317936	68.1723	52.2672	86.4814	613.825	424.294	534.764	-13.5259	-11.741
ENSMUSG00000030748_Il4ra	2.4906	2.66417	138.211	6.55358e-32	1.1459e-29	0.0295505	111.577	85.545	141.543	874.857	604.726	762.174	-13.1242	-11.3978
ENSMUSG00000002668_Dennd1c	2.38941	0.699967	138.19	6.62342e-32	1.14592e-29	0.0299077	20.4449	15.675	25.9358	229.873	158.895	200.265	-14.3189	-12.6627
ENSMUSG00000040253_Gbp7	2.89213	3.45774	138.154	6.7443e-32	1.15468e-29	0.0390293	155.851	119.489	197.707	1564.13	1081.18	1362.67	-12.8332	-10.8285
ENSMUSG00000025498_Irf7	2.52987	0.304648	137.422	9.75082e-32	1.65221e-29	0.0390438	10.0795	7.72788	12.7865	181.667	125.574	158.268	-14.6267	-12.8731
ENSMUSG00000023341_Mx2	2.06923	1.56301	137.051	1.17506e-31	1.97074e-29	0.0198344	61.6453	47.263	78.2013	392.101	271.032	341.598	-13.6025	-12.1682
ENSMUSG00000029204_Rhoh	2.17691	0.567133	136.729	1.38239e-31	2.29504e-29	0.0233827	22.2348	17.0472	28.2064	205.268	141.887	178.829	-14.2734	-12.7645
ENSMUSG00000049988_Lrrc25	1.99431	-0.369423	135.298	2.84172e-31	4.67065e-29	0.020263	8.07274	6.18931	10.2408	108.992	75.3386	94.9538	-14.6922	-13.3099
ENSMUSG00000040345_Arhgap9	2.1078	0.50053	135.148	3.06438e-31	4.98674e-29	0.0216685	22.1148	16.9552	28.0541	194.368	134.353	169.333	-14.2743	-12.8133
ENSMUSG00000055413_H2-Q5	2.12191	0.0226893	134.633	3.97134e-31	6.3993e-29	0.0239294	12.1483	9.31397	15.4109	142.563	98.544	124.201	-14.5556	-13.0848
ENSMUSG00000013483_Card14	2.30992	1.97802	134.34	4.60362e-31	7.34612e-29	0.02629	73.1162	56.0577	92.753	536.81	371.058	467.668	-13.4707	-11.8696
ENSMUSG00000047592_Nxpe5	1.88277	-0.655786	133.7	6.35579e-31	1.00446e-28	0.0175996	5.61375	4.30402	7.12143	89.2585	61.698	77.7618	-14.7755	-13.4704
ENSMUSG00000015968_Cacna1d	2.26783	2.22481	133.595	6.7002e-31	1.04881e-28	0.0253659	91.9116	70.4679	116.596	631.011	436.173	549.735	-13.2863	-11.7144
ENSMUSG00000052889_Prkcb	2.88953	2.83359	133.249	7.97446e-31	1.22494e-28	0.0412408	96.0797	73.6636	121.884	1020.22	705.208	888.817	-13.2507	-11.2479
ENSMUSG00000037405_Icam1	2.5935	1.29333	133.258	7.94039e-31	1.22494e-28	0.0361581	31.396	24.0711	39.828	349.313	241.455	304.321	-14.0745	-12.2768
ENSMUSG00000001750_Tcirg1	2.42342	2.9167	133.143	8.41403e-31	1.28049e-28	0.0290278	141.732	108.665	179.797	1031.78	713.194	898.882	-12.9167	-11.2369
ENSMUSG00000027639_Samhd1	1.93659	5.6639	133.088	8.64923e-31	1.30421e-28	0.0188427	1365.11	1046.62	1731.74	6448.57	4457.43	5617.98	-10.7658	-9.42341
ENSMUSG00000032841_Prr5l	2.39288	1.52431	132.349	1.25509e-30	1.87533e-28	0.0295877	46.6248	35.7469	59.1468	398.587	275.515	347.248	-13.8114	-12.1528
ENSMUSG00000024030_Abcg1	2.39786	1.83261	132.291	1.29239e-30	1.91366e-28	0.029325	60.8786	46.6752	77.2287	491.859	339.987	428.507	-13.6153	-11.9532
ENSMUSG00000023947_Nfkbie	2.1144	0.197084	132.021	1.48021e-30	2.17221e-28	0.0235762	15.3685	11.7829	19.496	159.919	110.54	139.321	-14.4504	-12.9848
ENSMUSG00000070034_Sp110	2.67199	0.71368	131.874	1.59463e-30	2.31942e-28	0.0435485	14.864	11.3961	18.856	240.983	166.574	209.944	-14.4717	-12.6196
ENSMUSG00000051457_Spn	2.05502	-0.195216	131.609	1.82227e-30	2.60443e-28	0.0233456	9.66669	7.41138	12.2629	122.799	84.8823	106.982	-14.6356	-13.2111
ENSMUSG00000064065_Ipcef1	2.43092	1.07755	131.62	1.81176e-30	2.60443e-28	0.0320554	29.5568	22.6609	37.4948	296.785	205.146	258.559	-14.1136	-12.4286
ENSMUSG00000090942_F830016B08Rik	2.95362	6.64922	131.164	2.2795e-30	3.22982e-28	0.0415037	1489.61	1142.07	1889.68	14252.2	9851.56	12416.5	-10.6797	-8.63237
ENSMUSG00000049037_Clec4a1	2.33901	0.337224	131.028	2.44114e-30	3.42929e-28	0.0326251	13.857	10.6241	17.5786	179.632	124.167	156.495	-14.505	-12.8837
ENSMUSG00000070691_Runx3	2.26217	0.0778418	130.983	2.49688e-30	3.47786e-28	0.031067	10.8162	8.29266	13.721	151.514	104.731	131.999	-14.5997	-13.0317
ENSMUSG00000040616_Tmem51	2.35646	1.37365	130.635	2.97515e-30	4.10921e-28	0.0292334	41.9673	32.1761	53.2385	358.925	248.1	312.695	-13.8847	-12.2514
ENSMUSG00000009585_Apobec3	2.79199	2.30248	130.573	3.07001e-30	4.20489e-28	0.0403608	66.8317	51.2394	84.7807	704.188	486.755	613.488	-13.5437	-11.6084
ENSMUSG00000020908_Myh3	3.27758	2.04816	130.479	3.21967e-30	4.37343e-28	0.0575304	34.8177	26.6945	44.1687	618.761	427.706	539.064	-14.005	-11.7332
ENSMUSG00000079685_Ulbp1	2.53939	0.65561	130.287	3.54698e-30	4.77853e-28	0.0389162	16.2769	12.4794	20.6484	228.221	157.753	198.826	-14.4292	-12.669
ENSMUSG00000050014_Apol10b	1.96204	-0.6061	129.884	4.34348e-30	5.80402e-28	0.0233035	5.2414	4.01854	6.64909	93.4082	64.5664	81.3771	-14.7947	-13.4347
ENSMUSG00000035683_Melk	2.00223	-0.718076	129.785	4.56583e-30	6.05194e-28	0.0277806	3.59171	2.75374	4.55634	88.3494	61.0697	76.9699	-14.8653	-13.4774
ENSMUSG00000024339_Tap2	2.02098	3.23619	129.538	5.17092e-30	6.79914e-28	0.0207167	231.673	177.622	293.894	1220.77	843.83	1063.53	-12.473	-11.0722
ENSMUSG00000078763_Slfn1	1.95388	-0.806105	129.329	5.7445e-30	7.49338e-28	0.0261856	3.25904	2.49868	4.13432	82.944	57.3333	72.2606	-14.8811	-13.5268
ENSMUSG00000002111_Spi1	2.49009	1.72096	128.999	6.78666e-30	8.78311e-28	0.0330979	51.3667	39.3825	65.1622	460.479	318.296	401.169	-13.742	-12.016
ENSMUSG00000026029_Casp8	2.39858	2.00918	128.859	7.28052e-30	9.34864e-28	0.0300092	70.2533	53.8626	89.1212	553.882	382.86	482.541	-13.5022	-11.8397
ENSMUSG00000053063_Clec12a	2.031	-0.126338	128.51	8.68021e-30	1.10595e-27	0.0230619	11.0083	8.43997	13.9648	127.447	88.0949	111.031	-14.5883	-13.1805
ENSMUSG00000041481_Serpina3g	2.1076	-0.255505	128.316	9.57204e-30	1.2102e-27	0.0276508	8.07038	6.1875	10.2378	119.843	82.8389	104.407	-14.6914	-13.2305
ENSMUSG00000016498_Pdcd1lg2	1.8337	-0.807871	128.229	1.00028e-29	1.25501e-27	0.0183626	4.58789	3.5175	5.82006	80.5706	55.6927	70.193	-14.8214	-13.5504
ENSMUSG00000026347_Tmem163	2.3546	0.15434	127.999	1.1229e-29	1.38972e-27	0.0361543	10.5157	8.06233	13.3399	161.454	111.602	140.659	-14.6086	-12.9765
ENSMUSG00000024675_Ms4a4c	1.97463	-0.668146	127.996	1.12456e-29	1.38972e-27	0.0255166	4.54453	3.48426	5.76506	90.4909	62.5499	78.8355	-14.8275	-13.4588
ENSMUSG00000022575_Gsdmd	2.31136	1.08926	127.664	1.32925e-29	1.63042e-27	0.029262	33.381	25.5929	42.3461	295.325	204.137	257.287	-14.0351	-12.433
ENSMUSG00000096727_Psmb9	3.04461	1.08586	126.977	1.87933e-29	2.28805e-27	0.059552	14.7765	11.329	18.745	317.014	219.129	276.182	-14.4778	-12.3674
ENSMUSG00000092528_Nlrp1c-ps	2.84025	1.77394	125.393	4.17459e-29	5.04512e-27	0.0456896	40.0778	30.7274	50.8415	493.994	341.463	430.367	-13.9179	-11.9492
ENSMUSG00000095028_Sirpb1b	2.59179	0.940943	125.372	4.2191e-29	5.06169e-27	0.041145	21.521	16.5	27.3009	275.195	190.222	239.749	-14.2949	-12.4984
ENSMUSG00000049109_Themis	2.20325	-0.101697	125.255	4.47474e-29	5.32948e-27	0.0323796	8.95536	6.86601	11.3605	134.248	92.7961	116.957	-14.6622	-13.135
ENSMUSG00000037921_Ddx60	2.2755	3.14966	125.112	4.80975e-29	5.68727e-27	0.0273445	185.809	142.458	235.712	1189.52	822.228	1036.3	-12.6749	-11.0976
ENSMUSG00000116295_Gm32885	1.8867	0.0173848	124.635	6.11756e-29	7.18201e-27	0.0177348	15.9608	12.237	20.2473	136.659	94.4626	119.057	-14.4284	-13.1207
ENSMUSG00000040274_Cdk6	2.13443	2.69637	124.433	6.77303e-29	7.89514e-27	0.0241638	144.804	111.02	183.694	856.683	592.164	746.341	-12.8977	-11.4182
ENSMUSG00000015340_Cybb	2.57947	1.43581	123.355	1.16614e-28	1.34977e-26	0.038801	36.6503	28.0995	46.4935	383.254	264.916	333.89	-13.9778	-12.1898
ENSMUSG00000021624_Cd180	3.02862	1.49953	122.735	1.59382e-28	1.83189e-26	0.0561532	25.1917	19.3143	31.9574	417.51	288.595	363.734	-14.2083	-12.109
ENSMUSG00000097415_AU020206	2.67077	2.15957	122.617	1.69169e-28	1.93088e-26	0.0398248	65.014	49.8457	82.4747	631.584	436.569	550.235	-13.5647	-11.7135
ENSMUSG00000073409_H2-Q6	2.84855	1.7325	122.471	1.82079e-28	2.06389e-26	0.0474871	38.0025	29.1363	48.2089	479.33	331.327	417.592	-13.9524	-11.9779
ENSMUSG00000044811_Cd300c2	1.89847	-0.413152	122.211	2.07572e-28	2.33675e-26	0.0206358	8.81006	6.75461	11.1762	104.36	72.1366	90.9183	-14.6608	-13.3449
ENSMUSG00000035208_Slfn8	2.56693	0.757913	121.924	2.39806e-28	2.68126e-26	0.0429559	18.0853	13.8659	22.9425	244.985	169.341	213.431	-14.3839	-12.6046
ENSMUSG00000027459_Fam110a	1.87124	1.29974	121.628	2.7844e-28	3.09219e-26	0.0180083	57.1632	43.8266	72.5154	318.449	220.121	277.432	-13.6604	-12.3633
ENSMUSG00000035385_Ccl2	1.66622	-1.34405	121.011	3.80061e-28	4.16445e-26	0.0199673	1.31062	1.00485	1.66262	56.3602	38.9578	49.1009	-14.9686	-13.8137
ENSMUSG00000079547_H2-DMb1	2.12193	0.552209	121.014	3.79384e-28	4.16445e-26	0.0263126	23.2377	17.8162	29.4787	201.556	139.321	175.595	-14.2518	-12.781
ENSMUSG00000034116_Vav1	3.01003	2.13982	120.61	4.65215e-28	5.06376e-26	0.0521705	48.4489	37.1454	61.4608	642.03	443.79	559.335	-13.7841	-11.6977
ENSMUSG00000021108_Prkch	1.97185	2.71262	120.587	4.70631e-28	5.089e-26	0.0212076	162.226	124.378	205.795	846.327	585.005	737.318	-12.7969	-11.4301
ENSMUSG00000020901_Pik3r5	2.73529	2.74964	120.547	4.80249e-28	5.15907e-26	0.0414134	100.474	77.0325	127.458	950.156	656.775	827.774	-13.2133	-11.3174
ENSMUSG00000036067_Slc2a6	1.86535	-0.583335	119.844	6.8426e-28	7.30292e-26	0.0213057	6.90045	5.29052	8.7537	93.3008	64.4922	81.2835	-14.7277	-13.4348
ENSMUSG00000025743_Sdc3	3.19575	2.79645	119.574	7.8399e-28	8.31333e-26	0.0565324	73.8459	56.6171	93.6786	1018.06	703.711	886.93	-13.4651	-11.25
ENSMUSG00000000409_Lck	1.8162	-0.689472	119.376	8.66464e-28	9.07083e-26	0.0198182	6.21357	4.7639	7.88235	86.2853	59.6429	75.1716	-14.7566	-13.4977
ENSMUSG00000044350_Lacc1	1.87464	0.946827	119.38	8.64769e-28	9.07083e-26	0.0183557	42.1057	32.2821	53.414	251.82	174.065	219.385	-13.8789	-12.5795
ENSMUSG00000071715_Ncf4	1.88162	0.652872	119.189	9.52047e-28	9.9037e-26	0.0185589	32.0144	24.5452	40.6125	207.43	143.382	180.713	-14.0593	-12.7551
ENSMUSG00000029570_Lfng	2.2333	0.46798	119.103	9.94078e-28	1.02117e-25	0.0317426	18.6704	14.3144	23.6847	194.078	134.152	169.08	-14.3625	-12.8145
ENSMUSG00000004266_Ptpn6	2.14118	0.921586	119.106	9.92815e-28	1.02117e-25	0.0267102	33.1535	25.4185	42.0575	258.234	178.499	224.973	-14.0407	-12.5566
ENSMUSG00000073555_Gm4951	3.46902	2.53905	118.612	1.27328e-27	1.29985e-25	0.0684173	46.829	35.9035	59.4059	869.42	600.968	757.437	-13.8084	-11.4039
ENSMUSG00000046879_Irgm1	2.20633	4.03568	118.564	1.30503e-27	1.32404e-25	0.0271792	369.842	283.555	469.17	2169.9	1499.89	1890.41	-12.0347	-10.5054
ENSMUSG00000032815_Fanca	1.93104	-0.0126996	118.019	1.71701e-27	1.73134e-25	0.021656	14.9032	11.4261	18.9057	135.371	93.5722	117.935	-14.4671	-13.1286
ENSMUSG00000024672_Ms4a7	1.90204	-0.519846	117.884	1.83849e-27	1.84253e-25	0.0234641	7.42563	5.69318	9.41993	97.7776	67.5867	85.1837	-14.7159	-13.3975
ENSMUSG00000022126_Acod1	1.90517	-0.928378	117.809	1.90926e-27	1.90185e-25	0.0320962	2.61225	2.00279	3.31382	76.5208	52.8934	66.6648	-14.909	-13.5884
ENSMUSG00000026605_Cenpf	1.97186	-0.0449178	117.383	2.36635e-27	2.34297e-25	0.0238917	13.3101	10.2047	16.8847	133.681	92.4045	116.463	-14.5055	-13.1388
ENSMUSG00000068606_Gm4841	4.03503	4.86894	117.222	2.56727e-27	2.52669e-25	0.0809739	202.902	155.564	257.396	4425.66	3059.14	3855.63	-12.595	-9.79817
ENSMUSG00000000958_Slc7a7	2.08751	1.2028	116.794	3.18548e-27	3.11646e-25	0.0252619	44.7845	34.3359	56.8123	309.116	213.67	269.301	-13.8376	-12.3907
ENSMUSG00000029468_P2rx7	2.0209	1.06971	116.613	3.48984e-27	3.39402e-25	0.0233996	41.993	32.1957	53.271	279.99	193.537	243.927	-13.883	-12.4823
ENSMUSG00000053963_Stum	-1.95336	1.70171	116.268	4.15318e-27	4.01539e-25	0.0216166	347.996	266.806	441.457	92.0297	63.6136	80.1761	-12.0924	-13.4464
ENSMUSG00000046413_Irx3os	1.78157	3.79415	115.26	6.9022e-27	6.63419e-25	0.0183193	397.974	305.124	504.858	1728.95	1195.1	1506.25	-11.9647	-10.7298
ENSMUSG00000020638_Cmpk2	1.77229	0.447308	115.033	7.73806e-27	7.39435e-25	0.0162058	28.7276	22.0252	36.4429	177.389	122.616	154.541	-14.123	-12.8946
ENSMUSG00000018474_Chd3	2.25119	1.59378	114.84	8.53031e-27	8.10429e-25	0.0304653	55.5217	42.5681	70.4332	411.291	284.296	358.316	-13.6835	-12.1231
ENSMUSG00000006204_5430419D17Rik	1.7151	-1.17766	114.077	1.25362e-26	1.18416e-24	0.0235576	2.29832	1.7621	2.91558	63.108	43.622	54.9796	-14.9206	-13.7318
ENSMUSG00000029798_Herc6	2.6069	1.22507	113.802	1.43996e-26	1.35241e-24	0.0449652	28.9534	22.1983	36.7294	334.973	231.543	291.828	-14.1229	-12.316
ENSMUSG00000024066_Xdh	2.72816	4.49297	113.352	1.80695e-26	1.68745e-24	0.0422618	372.45	285.555	472.479	3147.09	2175.36	2741.74	-12.028	-10.1369
ENSMUSG00000041362_Shtn1	2.36864	1.96143	113.281	1.87271e-26	1.73898e-24	0.0341438	69.2457	53.0902	87.8431	534.377	369.377	465.549	-13.5159	-11.874
ENSMUSG00000056069_Otulinl	2.58324	1.18531	112.929	2.2364e-26	2.06502e-24	0.0446839	28.6583	21.9721	36.355	325.843	225.232	283.874	-14.1323	-12.3417
ENSMUSG00000039396_Neil3	2.03659	0.158388	112.306	3.06175e-26	2.81133e-24	0.0277894	15.8108	12.122	20.0571	154.005	106.453	134.169	-14.4292	-13.0176
ENSMUSG00000039232_Stx11	2.17858	0.477237	111.978	3.61228e-26	3.29841e-24	0.0322278	20.2158	15.4993	25.6452	194.273	134.287	169.251	-14.3235	-12.8134
ENSMUSG00000027347_Rasgrp1	2.11862	0.461598	111.725	4.10418e-26	3.72687e-24	0.0299578	21.1791	16.2378	26.8671	189.872	131.245	165.416	-14.3027	-12.8342
ENSMUSG00000032020_Ubash3b	2.99167	3.7841	111.345	4.97075e-26	4.48897e-24	0.0516373	186.499	142.987	236.587	1975.88	1365.79	1721.38	-12.6716	-10.598
ENSMUSG00000037544_Dlgap5	1.80897	-0.950035	111.153	5.47702e-26	4.91914e-24	0.0285785	3.31281	2.53991	4.20254	73.8493	51.0468	64.3374	-14.8699	-13.616
ENSMUSG00000019866_Crybg1	2.03337	1.18745	111.073	5.70205e-26	5.06589e-24	0.0253577	46.2303	35.4444	58.6463	303.452	209.755	264.367	-13.8174	-12.4079
ENSMUSG00000033581_Igf2bp2	1.81551	2.74147	111.081	5.68067e-26	5.06589e-24	0.0195157	182.271	139.746	231.223	843.253	582.881	734.641	-12.692	-11.4336
ENSMUSG00000098318_Lockd	1.99375	-0.00535019	111.01	5.88586e-26	5.20108e-24	0.027325	13.6379	10.4561	17.3006	137.697	95.1799	119.961	-14.4957	-13.1137
ENSMUSG00000019942_Cdk1	1.88561	-0.700138	110.923	6.15278e-26	5.40786e-24	0.0287551	5.26658	4.03785	6.68103	87.5864	60.5423	76.3051	-14.791	-13.4839
ENSMUSG00000026321_Tnfrsf11a	2.19452	1.27993	110.319	8.3444e-26	7.26852e-24	0.0307317	44.1149	33.8226	55.9628	330.537	228.476	287.963	-13.8495	-12.3284
ENSMUSG00000079323_Gm20661	1.59533	-1.39112	110.315	8.35818e-26	7.26852e-24	0.0206032	1.64148	1.25851	2.08233	53.8654	37.2333	46.9274	-14.9516	-13.8458
ENSMUSG00000031880_Rrad	1.91371	0.307511	109.063	1.57169e-25	1.3596e-23	0.0231028	21.9615	16.8377	27.8597	166.439	115.048	145.002	-14.2764	-12.9499
ENSMUSG00000028931_Kcnab2	2.33063	0.799552	108.958	1.65736e-25	1.4262e-23	0.0383367	24.5437	18.8175	31.1354	244.546	169.037	213.048	-14.2218	-12.6063
ENSMUSG00000024691_Fam111a	2.06232	1.01844	108.766	1.82624e-25	1.56333e-23	0.027268	38.5943	29.59	48.9596	271.832	187.898	236.819	-13.9391	-12.5096
ENSMUSG00000114608_Gm36161	1.8035	-0.686543	108.689	1.89846e-25	1.61674e-23	0.0238122	6.54646	5.01912	8.30464	86.6351	59.8847	75.4764	-14.7431	-13.493
ENSMUSG00000031827_Cotl1	2.44332	2.02364	108.636	1.9502e-25	1.65225e-23	0.0381387	68.8897	52.8172	87.3914	562.231	388.63	489.815	-13.5189	-11.8253
ENSMUSG00000036908_Unc93b1	2.66525	2.5355	108.537	2.04966e-25	1.7276e-23	0.0445435	88.9889	68.2271	112.889	814.748	563.177	709.807	-13.3145	-11.4671
ENSMUSG00000045868_Gvin1	1.97384	-0.194415	108.374	2.22532e-25	1.86609e-23	0.0287542	11.2022	8.58867	14.2108	121.786	84.1823	106.1	-14.5855	-13.2173
ENSMUSG00000048852_Gm12185	3.50279	3.92037	108.128	2.51963e-25	2.10216e-23	0.0706583	144.314	110.644	183.072	2241.29	1549.24	1952.61	-12.9013	-10.4734
ENSMUSG00000020709_Adap2	2.29299	1.87711	108.034	2.64215e-25	2.19325e-23	0.0337534	68.3439	52.3988	86.699	500.435	345.915	435.978	-13.5261	-11.9368
ENSMUSG00000012519_Mlkl	1.86917	0.171904	107.954	2.75156e-25	2.2726e-23	0.0220958	19.847	15.2166	25.1773	151.023	104.391	131.571	-14.3303	-13.0347
ENSMUSG00000097154_Gm26510	1.87853	0.186093	107.56	3.35551e-25	2.75755e-23	0.022568	20.0457	15.3689	25.4294	152.746	105.582	133.072	-14.3269	-13.0248
ENSMUSG00000034613_Ppm1h	1.76654	3.77448	107.437	3.57042e-25	2.91957e-23	0.0194272	396.141	303.718	502.533	1702.91	1177.1	1483.57	-11.9692	-10.7447
ENSMUSG00000070000_Fcho1	1.85484	-0.792053	106.779	4.97567e-25	4.04852e-23	0.0304265	4.80747	3.68585	6.09861	81.9966	56.6784	71.4353	-14.822	-13.5363
ENSMUSG00000009292_Trpm2	1.7888	-0.0982362	106.646	5.32285e-25	4.30967e-23	0.0199839	15.9036	12.1932	20.1748	124.794	86.2616	108.721	-14.4376	-13.1977
ENSMUSG00000032322_Pstpip1	2.5996	1.45928	106.328	6.24979e-25	5.03537e-23	0.0470889	36.8894	28.2828	46.7967	391.033	270.293	340.668	-13.9727	-12.1708
ENSMUSG00000030107_Usp18	1.8061	2.45989	106.216	6.61339e-25	5.30232e-23	0.0202374	148.752	114.047	188.703	694.342	479.95	604.91	-12.8739	-11.622
ENSMUSG00000033192_Lpcat2	2.05193	0.611909	106.153	6.82554e-25	5.44585e-23	0.0288464	26.5946	20.3899	33.7371	207.744	143.598	180.986	-14.1761	-12.7538
ENSMUSG00000021697_Depdc1b	1.82367	-0.318137	106.042	7.22002e-25	5.73277e-23	0.0228842	11.4395	8.77061	14.5119	109.37	75.6	95.2834	-14.5706	-13.3065
ENSMUSG00000045404_Kcnk13	2.35647	1.79278	105.904	7.74001e-25	6.11609e-23	0.036818	60.7204	46.5539	77.028	476.646	329.471	415.253	-13.6166	-11.9832
ENSMUSG00000037995_Igsf9	1.88745	-0.298784	105.744	8.39206e-25	6.59961e-23	0.0263352	10.7495	8.24157	13.6365	112.154	77.524	97.7083	-14.594	-13.2857
ENSMUSG00000024338_Psmb8	1.91078	-0.346316	105.558	9.21664e-25	7.21356e-23	0.0281328	9.85313	7.55432	12.4994	109.079	75.3988	95.0298	-14.6336	-13.3091
ENSMUSG00000024679_Ms4a6d	2.10484	-0.0879131	105.545	9.27541e-25	7.22515e-23	0.0367213	10.672	8.18214	13.5382	133.579	92.3339	116.374	-14.5982	-13.1393
ENSMUSG00000034156_Tspoap1	1.65865	-1.18097	105.284	1.05827e-24	8.20455e-23	0.0235208	2.94545	2.25826	3.73651	62.1471	42.9579	54.1425	-14.8929	-13.7432
ENSMUSG00000067212_H2-T23	2.79094	1.86321	105.259	1.07158e-24	8.26877e-23	0.053324	45.3263	34.7514	57.4996	521.23	360.289	454.095	-13.8325	-11.8979
ENSMUSG00000031506_Ptpn7	1.68305	-0.680161	105.247	1.07833e-24	8.28195e-23	0.018093	8.19301	6.28152	10.3934	84.4706	58.3885	73.5906	-14.6812	-13.5146
ENSMUSG00000008398_Elk3	1.87274	1.62139	105.185	1.11251e-24	8.50473e-23	0.0220264	74.6085	57.2017	94.646	396.612	274.149	345.527	-13.4555	-12.1574
ENSMUSG00000025650_Col7a1	2.03259	6.24219	105.127	1.14561e-24	8.71727e-23	0.0262462	1937.3	1485.32	2457.6	9752.75	6741.38	8496.58	-10.4198	-9.01097
ENSMUSG00000049625_Tifab	1.77075	-0.626256	104.863	1.30884e-24	9.91338e-23	0.0229055	7.81569	5.99223	9.91475	89.2507	61.6927	77.7551	-14.6974	-13.47
ENSMUSG00000015950_Ncf1	2.0898	0.8609	104.807	1.34603e-24	1.0102e-22	0.0300893	32.7488	25.1083	41.5441	246.228	170.2	214.514	-14.0486	-12.6001
ENSMUSG00000058818_Pirb	2.86981	1.46411	104.811	1.34329e-24	1.0102e-22	0.0600253	28.5857	21.9164	36.263	402.214	278.022	350.409	-14.1335	-12.1443
ENSMUSG00000058290_Espl1	2.09839	0.223308	104.744	1.39009e-24	1.03852e-22	0.0336282	16.1802	12.4053	20.5257	162.713	112.472	141.755	-14.4242	-12.9697
ENSMUSG00000038943_Prc1	1.89608	-0.227403	104.639	1.46564e-24	1.09001e-22	0.0266699	11.7793	9.03114	14.9429	117.774	81.4087	102.604	-14.5591	-13.2449
ENSMUSG00000029322_Plac8	2.03262	-0.447763	104.573	1.51535e-24	1.12191e-22	0.038748	6.50918	4.99054	8.25735	105.313	72.7955	91.7487	-14.7458	-13.3369
ENSMUSG00000018008_Cyth4	2.9595	2.5077	104.28	1.75638e-24	1.29452e-22	0.0574032	69.6071	53.3672	88.3014	820.727	567.31	715.016	-13.5113	-11.46
ENSMUSG00000037242_Clic4	1.83905	3.94186	104.076	1.94658e-24	1.4283e-22	0.0217921	428.429	328.473	543.492	1933.11	1336.22	1684.12	-11.8943	-10.6196
ENSMUSG00000066861_Oas1g	1.64443	-1.0953	103.927	2.09941e-24	1.5336e-22	0.0209854	3.93482	3.0168	4.9916	65.1515	45.0346	56.7599	-14.8489	-13.709
ENSMUSG00000074151_Nlrc5	4.23294	5.30322	103.788	2.25131e-24	1.63728e-22	0.098293	243.851	186.959	309.343	6021.05	4161.92	5245.53	-12.4258	-9.49175
ENSMUSG00000041827_Oasl1	1.64205	-1.23302	103.726	2.32316e-24	1.68209e-22	0.0246057	2.62208	2.01033	3.32629	59.9991	41.4731	52.2711	-14.9068	-13.7686
ENSMUSG00000020395_Itk	1.84423	-0.389841	103.664	2.39652e-24	1.7276e-22	0.0256213	10.0943	7.73921	12.8053	105.159	72.6888	91.6141	-14.6166	-13.3382
ENSMUSG00000035373_Ccl7	1.59907	-1.36683	103.449	2.67182e-24	1.91764e-22	0.0242375	1.95756	1.50084	2.4833	54.8544	37.9169	47.7891	-14.9401	-13.8317
ENSMUSG00000037321_Tap1	3.64659	3.17487	103.43	2.69818e-24	1.92814e-22	0.0827352	70.8338	54.3078	89.8576	1353.9	935.854	1179.51	-13.4982	-10.9706
ENSMUSG00000000791_Il12rb1	1.68946	-0.911088	103.415	2.71845e-24	1.93422e-22	0.0214494	5.50198	4.21833	6.97965	73.5736	50.8562	64.0972	-14.7903	-13.6192
ENSMUSG00000028459_Cd72	1.70616	-1.07451	103.209	3.01531e-24	2.13619e-22	0.028188	3.24287	2.48628	4.11381	66.1747	45.7419	57.6513	-14.8843	-13.7017
ENSMUSG00000059326_Csf2ra	2.61045	1.58065	103.188	3.04821e-24	2.15023e-22	0.0485303	40.9112	31.3663	51.8987	424.615	293.506	369.924	-13.9024	-12.093
ENSMUSG00000091649_Phf11b	1.71107	-0.734433	103.121	3.15352e-24	2.21501e-22	0.0211441	7.19822	5.51882	9.13145	82.3957	56.9543	71.783	-14.7185	-13.5325
ENSMUSG00000003283_Hck	2.94426	1.302	103.028	3.30396e-24	2.3108e-22	0.0671023	22.1419	16.976	28.0886	362.664	250.684	315.952	-14.2825	-12.2417
ENSMUSG00000001588_Acap1	1.67074	-1.02671	102.856	3.60351e-24	2.50963e-22	0.0228185	4.27592	3.27832	5.4243	68.3225	47.2265	59.5225	-14.8323	-13.6743
ENSMUSG00000030921_Trim30a	2.77199	2.59097	102.459	4.40381e-24	3.05405e-22	0.0509472	85.9112	65.8675	108.984	855.573	591.397	745.374	-13.3409	-11.4195
ENSMUSG00000044701_Il27	1.53405	-1.40172	102.439	4.44907e-24	3.07248e-22	0.0187204	2.28949	1.75534	2.90438	52.7235	36.444	45.9326	-14.9236	-13.8603
ENSMUSG00000005763_Cd247	1.85819	0.404873	102.292	4.79221e-24	3.2956e-22	0.0231624	25.8315	19.8049	32.7691	175.798	121.517	153.155	-14.19	-12.902
ENSMUSG00000036306_Lzts1	-1.61631	4.99074	101.824	6.06825e-24	4.15574e-22	0.0174294	3153.49	2417.76	4000.43	1240.05	857.159	1080.33	-9.93648	-11.0568
ENSMUSG00000055805_Fmnl1	2.54871	1.86609	101.794	6.16081e-24	4.20162e-22	0.0454947	55.6959	42.7016	70.6541	511.71	353.709	445.801	-13.6821	-11.9155
ENSMUSG00000039264_Gimap3	1.60045	-1.15254	101.775	6.22025e-24	4.22463e-22	0.0198176	3.89291	2.98467	4.93843	62.0475	42.8891	54.0557	-14.8565	-13.7472
ENSMUSG00000000386_Mx1	3.18153	1.33105	101.696	6.47461e-24	4.37929e-22	0.0814554	17.332	13.2883	21.9869	379.727	262.478	330.817	-14.4037	-12.1984
ENSMUSG00000035273_Hpse	2.07264	-0.178635	101.566	6.91285e-24	4.65654e-22	0.0382306	9.91854	7.60447	12.5824	125.665	86.863	109.479	-14.6273	-13.1907
ENSMUSG00000009772_Nuak2	1.97144	0.615502	101.519	7.07834e-24	4.74855e-22	0.0274315	28.5903	21.92	36.2688	205.786	142.245	179.281	-14.1286	-12.7621
ENSMUSG00000001517_Foxm1	1.67298	-0.96804	101.51	7.11192e-24	4.75169e-22	0.0226839	4.9112	3.76538	6.2302	70.7705	48.9186	61.6552	-14.8082	-13.6485
ENSMUSG00000074802_Gas2l3	1.84305	0.735491	101.191	8.35203e-24	5.55765e-22	0.0225526	35.8854	27.513	45.5231	217.962	150.662	189.888	-13.988	-12.7105
ENSMUSG00000053158_Fes	2.65179	1.5453	100.926	9.54883e-24	6.32841e-22	0.0517997	38.2003	29.2879	48.4597	416.656	288.004	362.99	-13.949	-12.1109
ENSMUSG00000022148_Fyb	3.29984	2.94092	100.71	1.06471e-23	7.02794e-22	0.0715559	76.7853	58.8707	97.4075	1130.89	781.707	985.233	-13.4344	-11.1471
ENSMUSG00000030187_Klra2	2.79181	1.14305	100.655	1.0951e-23	7.1996e-22	0.0626818	21.8793	16.7747	27.7554	322.227	222.733	280.724	-14.2873	-12.3522
ENSMUSG00000115009_G930009F23Rik	1.80583	-0.181322	100.56	1.14868e-23	7.52178e-22	0.0234837	14.2308	10.9107	18.0528	119.118	82.338	103.776	-14.4874	-13.2357
ENSMUSG00000026070_Il18r1	1.67632	-0.940584	100.374	1.26192e-23	8.23051e-22	0.0230439	5.22169	4.00343	6.62407	72.0462	49.8004	62.7665	-14.797	-13.6351
ENSMUSG00000056124_B4galt6	2.03605	1.71997	100.259	1.33744e-23	8.6886e-22	0.0284178	72.2976	55.43	91.7145	435.1	300.754	379.058	-13.4811	-12.0698
ENSMUSG00000065090_Gm23677	-1.67145	0.00439643	100.212	1.36936e-23	8.82621e-22	0.01754	107.832	82.6742	136.793	24.9946	17.277	21.7753	-13.1528	-14.3114
ENSMUSG00000017830_Dhx58	1.79104	0.2398	100.214	1.36814e-23	8.82621e-22	0.0215846	23.1609	17.7573	29.3812	155.816	107.705	135.747	-14.2489	-13.0075
ENSMUSG00000054435_Gimap4	1.59609	-0.972948	100.14	1.42011e-23	9.11753e-22	0.0181344	5.62216	4.31047	7.1321	69.102	47.7653	60.2016	-14.7744	-13.6681
ENSMUSG00000045328_Cenpe	2.02592	0.141689	100.085	1.46014e-23	9.33806e-22	0.0328729	16.1932	12.4152	20.5422	152.699	105.55	133.031	-14.429	-13.0248
ENSMUSG00000030798_Cd37	1.95405	-0.277102	99.9778	1.54114e-23	9.81789e-22	0.0331398	10.1906	7.81309	12.9275	114.968	79.4689	100.16	-14.62	-13.2656
ENSMUSG00000046709_Mapk10	-1.8762	3.74835	99.9386	1.57195e-23	9.97549e-22	0.0237053	1394.28	1068.98	1768.74	446.495	308.63	388.986	-10.7449	-12.0454
ENSMUSG00000022500_Litaf	2.03116	2.36075	99.7241	1.75179e-23	1.1074e-21	0.0280356	120.004	92.0062	152.234	672.007	464.511	585.452	-13.0615	-11.6536
ENSMUSG00000039899_Fgl2	2.08539	1.90362	99.508	1.95368e-23	1.2303e-21	0.0301776	80.8098	61.9563	102.513	494.788	342.012	431.058	-13.3931	-11.9477
ENSMUSG00000063821_Dupd1	1.79967	4.58459	99.3535	2.11223e-23	1.32506e-21	0.0219985	690.338	529.277	875.741	2993.85	2069.44	2608.24	-11.4339	-10.1865
ENSMUSG00000005640_Insrr	1.50677	-1.42994	98.5977	3.09377e-23	1.93343e-21	0.0196182	2.29581	1.76018	2.9124	51.4725	35.5793	44.8427	-14.9215	-13.8771
ENSMUSG00000047180_Neurl3	1.76731	0.453561	98.2015	3.77906e-23	2.34597e-21	0.02111	29.2751	22.445	37.1375	178.339	123.273	155.369	-14.1146	-12.8896
ENSMUSG00000049502_Dtx3l	1.80376	2.39794	98.1997	3.78245e-23	2.34597e-21	0.0221299	142.256	109.067	180.462	665.233	459.828	579.55	-12.9137	-11.6634
ENSMUSG00000027951_Adar	1.73135	2.95615	98.1823	3.81592e-23	2.35784e-21	0.0203513	224.089	171.807	284.272	963.757	666.177	839.624	-12.5036	-11.3035
ENSMUSG00000078945_Naip2	2.1466	0.740958	97.7406	4.76934e-23	2.93591e-21	0.0361351	27.6636	21.2095	35.0932	228.813	158.162	199.341	-14.1548	-12.6669
ENSMUSG00000008318_Relt	1.41251	4.39826	97.4316	5.57503e-23	3.40724e-21	0.013829	745.089	571.254	945.197	2461.6	1701.53	2144.54	-11.3596	-10.3805
ENSMUSG00000003484_Cyp4f18	1.81022	-0.148974	97.4311	5.57646e-23	3.40724e-21	0.0252276	14.6738	11.2503	18.6147	121.081	83.695	105.486	-14.4781	-13.2234
ENSMUSG00000040659_Efhd2	2.02334	1.59686	97.2051	6.25057e-23	3.80497e-21	0.0292722	65.9081	50.5313	83.6091	399.013	275.809	347.62	-13.5543	-12.1518
ENSMUSG00000057596_Trim30d	2.39259	1.16868	97.0452	6.77616e-23	4.1097e-21	0.0449475	33.702	25.8391	42.7533	315.14	217.834	274.55	-14.0312	-12.3728
ENSMUSG00000028599_Tnfrsf1b	2.65652	2.80613	97.0235	6.85106e-23	4.13985e-21	0.0492811	110.997	85.1009	140.808	979.662	677.171	853.48	-13.1289	-11.2875
ENSMUSG00000029084_Cd38	1.94885	0.0394273	96.8997	7.29311e-23	4.39082e-21	0.0314841	15.3622	11.7781	19.488	140.917	97.406	122.767	-14.4447	-13.0939
ENSMUSG00000018381_Abi3	1.60855	-0.823871	96.8174	7.60247e-23	4.56037e-21	0.0185393	7.50331	5.75274	9.51848	76.1422	52.6317	66.335	-14.7088	-13.5938
ENSMUSG00000034792_Gna15	1.78023	-0.359412	96.6382	8.32278e-23	4.9743e-21	0.0252772	11.6321	8.91826	14.7561	105.712	73.0714	92.0963	-14.5684	-13.3345
ENSMUSG00000025969_Nrp2	1.98012	2.60373	96.5594	8.66075e-23	5.15754e-21	0.0275023	149.002	114.238	189.019	787.357	544.244	685.944	-12.8728	-11.5002
ENSMUSG00000018920_Cxcl16	1.98506	0.114798	96.503	8.91098e-23	5.2874e-21	0.0330907	16.3925	12.568	20.795	147.778	102.148	128.744	-14.43	-13.054
ENSMUSG00000064267_Hvcn1	1.85063	-0.147029	96.4766	9.03056e-23	5.33908e-21	0.0275691	14.1293	10.8329	17.9241	122.933	84.9751	107.099	-14.4921	-13.2093
ENSMUSG00000000204_Slfn4	1.58749	-1.37006	96.4004	9.38467e-23	5.52854e-21	0.0292667	1.98608	1.52272	2.51949	54.8786	37.9337	47.8101	-14.9305	-13.8302
ENSMUSG00000024677_Ms4a6b	2.19961	0.584014	96.3468	9.64249e-23	5.66014e-21	0.0402692	22.3358	17.1247	28.3345	208.831	144.35	181.934	-14.2737	-12.749
ENSMUSG00000029771_Irf5	1.7501	2.03991	96.1603	1.05948e-22	6.17502e-21	0.0211093	112.112	85.9554	142.222	516.391	356.945	449.879	-13.1199	-11.9068
ENSMUSG00000079553_Kifc1	1.71142	-0.57214	96.1627	1.05821e-22	6.17502e-21	0.0231451	9.46051	7.2533	12.0013	91.3107	63.1166	79.5497	-14.6379	-13.4517
ENSMUSG00000042286_Stab1	2.62535	3.06393	96.0891	1.0983e-22	6.3787e-21	0.0481186	138.645	106.298	175.881	1166.91	806.605	1016.61	-12.9362	-11.1164
ENSMUSG00000032089_Il10ra	2.91978	2.37412	95.8729	1.22501e-22	7.08952e-21	0.0618787	64.2302	49.2448	81.4804	747.28	516.542	651.029	-13.5748	-11.5509
ENSMUSG00000023903_Mmp25	1.56192	-1.1988	95.8539	1.23683e-22	7.1328e-21	0.0208237	3.91599	3.00236	4.96771	59.9644	41.4491	52.2409	-14.8523	-13.7697
ENSMUSG00000022696_Sidt1	1.69683	-0.1803	95.8141	1.26195e-22	7.25223e-21	0.0203058	16.1696	12.3971	20.5123	116.456	80.4975	101.456	-14.4314	-13.2552
ENSMUSG00000034311_Kif4	1.84904	-0.0621476	95.7689	1.29105e-22	7.39362e-21	0.0273546	15.5888	11.9518	19.7755	129.703	89.6546	112.997	-14.446	-13.1643
ENSMUSG00000020101_Vsir	2.42187	2.28192	95.4848	1.49034e-22	8.50528e-21	0.0426946	86.479	66.3028	109.705	668.706	462.229	582.576	-13.3371	-11.6584
ENSMUSG00000047798_Cd300lf	1.77271	-0.839292	95.3749	1.57541e-22	8.95966e-21	0.0319608	5.42467	4.15905	6.88157	78.5137	54.2709	68.401	-14.798	-13.5693
ENSMUSG00000041836_Ptpre	1.58705	2.40338	95.2939	1.64114e-22	9.30132e-21	0.017223	162.476	124.569	206.112	643.528	444.825	560.641	-12.7955	-11.6954
ENSMUSG00000051076_Vtcn1	-1.70707	-0.0223331	94.9998	1.90407e-22	1.07544e-20	0.0210309	106.981	82.0213	135.712	23.6293	16.3333	20.5858	-13.1588	-14.3421
ENSMUSG00000042129_Rassf4	2.56387	3.40428	94.8567	2.0468e-22	1.15209e-20	0.0461875	186.594	143.06	236.707	1463.07	1011.32	1274.63	-12.6714	-10.8943
ENSMUSG00000060216_Arrb2	1.68371	2.09988	94.6585	2.26229e-22	1.26904e-20	0.019715	122.28	93.7509	155.12	531.958	367.705	463.441	-13.0454	-11.8784
ENSMUSG00000046442_Ppm1e	2.20331	1.07456	94.5929	2.33851e-22	1.30734e-20	0.0383342	36.2239	27.7726	45.9525	289.661	200.222	252.353	-13.978	-12.4508
ENSMUSG00000021322_Aoah	3.7951	2.77415	94.5722	2.36311e-22	1.31661e-20	0.101786	43.4982	33.3498	55.1805	1038.21	717.639	904.485	-13.8614	-11.2308
ENSMUSG00000002565_Scin	-1.45015	5.20333	94.5393	2.4028e-22	1.3342e-20	0.0152172	3545.38	2718.22	4497.56	1569.46	1084.85	1367.31	-9.82003	-10.8252
ENSMUSG00000062488_Ifit3b	1.67299	0.117362	94.5029	2.44728e-22	1.35433e-20	0.0192013	22.7983	17.4793	28.9212	140.364	97.0238	122.285	-14.2578	-13.0982
ENSMUSG00000038855_Itpkb	1.70821	3.90007	94.4791	2.47691e-22	1.36591e-20	0.020849	447.614	343.182	567.829	1839.83	1271.74	1602.86	-11.8525	-10.6684
ENSMUSG00000029414_Kntc1	2.08819	-0.151045	94.4728	2.48483e-22	1.36591e-20	0.0440072	9.85788	7.55796	12.5054	128.261	88.6577	111.741	-14.6211	-13.1736
ENSMUSG00000108322_5430431A17Rik	1.76877	10.6921	94.3993	2.57884e-22	1.41286e-20	0.0225218	49226.6	37741.6	62447.3	204903	141635	178511	-7.19432	-5.9683
ENSMUSG00000024013_Fgd2	2.93146	1.87709	94.3836	2.59938e-22	1.41938e-20	0.0668215	40.7809	31.2664	51.7334	534.071	369.165	465.281	-13.9065	-11.8746
ENSMUSG00000021281_Tnfaip2	1.76393	5.32378	94.3712	2.61569e-22	1.42356e-20	0.0223548	1183.41	907.311	1501.24	4964.9	3431.88	4325.41	-10.9064	-9.68378
ENSMUSG00000044827_Tlr1	1.58122	-0.957761	94.2224	2.81998e-22	1.52968e-20	0.0198123	6.19635	4.7507	7.8605	69.5679	48.0873	60.6074	-14.7588	-13.6628
ENSMUSG00000026458_Ppfia4	1.6572	2.35144	94.1225	2.96592e-22	1.60355e-20	0.0192232	149.988	114.995	190.271	628.795	434.642	547.806	-12.8664	-11.7177
ENSMUSG00000041642_Kif21b	2.13524	1.06964	94.0034	3.14982e-22	1.69739e-20	0.0359781	38.3252	29.3837	48.6182	284.684	196.782	248.017	-13.947	-12.467
ENSMUSG00000000244_Tspan32	1.88181	-0.130795	93.9906	3.17026e-22	1.70282e-20	0.0305935	13.9076	10.6628	17.6427	124.607	86.132	108.557	-14.5028	-13.1985
ENSMUSG00000038642_Ctss	2.92503	2.28707	93.6901	3.6901e-22	1.97559e-20	0.064198	59.2115	45.397	75.1139	703.239	486.099	612.661	-13.6372	-11.6098
ENSMUSG00000042532_Golga7b	1.80672	3.21057	93.5506	3.95955e-22	2.11296e-20	0.0234975	257.891	197.723	327.153	1161.24	802.686	1011.67	-12.3735	-11.1212
ENSMUSG00000023067_Cdkn1a	1.65552	1.60427	93.5403	3.98015e-22	2.11708e-20	0.0189371	84.8907	65.0851	107.69	377.73	261.098	329.078	-13.3509	-12.2033
ENSMUSG00000020865_Abcc3	1.68438	-0.475952	93.4964	4.06932e-22	2.15753e-20	0.0222533	11.1936	8.58208	14.1999	96.4112	66.6422	83.9933	-14.5759	-13.4084
ENSMUSG00000016087_Fli1	1.91601	3.22516	93.3777	4.3209e-22	2.28355e-20	0.0265406	244.829	187.708	310.582	1194.06	825.367	1040.26	-12.4219	-11.0939
ENSMUSG00000057135_Scimp	1.43461	-1.61126	93.1381	4.87692e-22	2.56914e-20	0.021041	1.63554	1.25395	2.07479	45.4324	31.4042	39.5807	-14.954	-13.9596
ENSMUSG00000112910_Gm29685	1.43113	-1.65882	93.104	4.96167e-22	2.60543e-20	0.0275051	0.987143	0.756835	1.25226	43.7682	30.2539	38.1308	-14.9814	-13.9894
ENSMUSG00000042228_Lyn	2.70897	3.85768	92.9387	5.39385e-22	2.82335e-20	0.0517201	237.513	182.099	301.301	2027.41	1401.41	1766.28	-12.4502	-10.5725
ENSMUSG00000002603_Tgfb1	2.10236	1.06259	92.89	5.52841e-22	2.8846e-20	0.0351664	39.1464	30.0133	49.66	282.188	195.057	245.842	-13.9323	-12.4751
ENSMUSG00000018507_Trpv2	1.77075	0.2334	92.7965	5.79579e-22	3.01455e-20	0.0237804	23.4276	17.9618	29.7196	154.481	106.782	134.584	-14.2425	-13.0151
ENSMUSG00000057058_Skap1	2.48654	1.11859	92.7542	5.92095e-22	3.06993e-20	0.0525071	29.1766	22.3695	37.0125	307.452	212.52	267.852	-14.1194	-12.3958
ENSMUSG00000050721_Plekho2	2.48925	2.54379	92.7208	6.02186e-22	3.11243e-20	0.0460252	101.624	77.9147	128.918	805.583	556.842	701.823	-13.2034	-11.478
ENSMUSG00000036896_C1qc	1.81081	-0.00767129	92.5517	6.55889e-22	3.37937e-20	0.026709	17.4886	13.4084	22.1855	133.064	91.9776	115.925	-14.3984	-13.1432
ENSMUSG00000030966_Trim21	1.87841	0.859969	92.4965	6.74448e-22	3.46413e-20	0.0269904	38.8345	29.7741	49.2642	237.459	164.138	206.874	-13.9354	-12.6333
ENSMUSG00000057191_AB124611	1.59445	0.844865	92.4854	6.78237e-22	3.47274e-20	0.016942	47.5962	36.4916	60.3791	223.653	154.595	194.846	-13.7927	-12.6875
ENSMUSG00000027078_Ube2l6	1.64163	-0.573005	92.405	7.06342e-22	3.60541e-20	0.0210973	10.2879	7.88768	13.051	89.8079	62.0778	78.2405	-14.6028	-13.4649
ENSMUSG00000022831_Hcls1	1.73552	1.06123	92.2849	7.50549e-22	3.8192e-20	0.0217034	51.8328	39.7398	65.7535	265.638	183.617	231.424	-13.7337	-12.5307
ENSMUSG00000100807_Gm29521	-1.72706	3.80554	92.2204	7.75399e-22	3.93348e-20	0.0218767	1416.88	1086.31	1797.41	506.042	349.791	440.863	-10.729	-11.9262
ENSMUSG00000034329_Brip1	1.81279	1.18368	92.0563	8.4245e-22	4.26046e-20	0.0243297	54.3755	41.6893	68.9791	292.47	202.164	254.799	-13.6985	-12.442
ENSMUSG00000026222_Sp100	2.51577	2.56058	92.0492	8.4547e-22	4.26092e-20	0.0473474	101.111	77.5212	128.267	817.358	564.981	712.081	-13.2077	-11.4639
ENSMUSG00000040033_Stat2	2.02737	3.78386	92.044	8.47725e-22	4.26092e-20	0.0300658	343.3	263.205	435.5	1782.06	1231.81	1552.53	-12.1052	-10.6999
ENSMUSG00000031659_Adcy7	2.46402	3.5517	91.7545	9.81248e-22	4.91701e-20	0.0441131	222.004	170.209	281.627	1602.82	1107.92	1396.37	-12.5124	-10.8045
ENSMUSG00000040296_Ddx58	1.85672	1.80259	91.6288	1.04559e-21	5.22348e-20	0.025575	87.1085	66.7854	110.503	447.552	309.361	389.907	-13.33	-12.043
ENSMUSG00000042759_Apobr	1.64139	-0.613539	91.4655	1.13557e-21	5.65584e-20	0.0217489	9.97603	7.64855	12.6553	87.3654	60.3895	76.1126	-14.6257	-13.488
ENSMUSG00000040613_Apobec1	1.55987	3.0006	91.4109	1.1673e-21	5.79628e-20	0.0176891	255.134	195.61	323.656	964.782	666.885	840.517	-12.3837	-11.3024
ENSMUSG00000024670_Cd6	1.59151	-0.997715	91.3405	1.20956e-21	5.98807e-20	0.0226142	5.79371	4.442	7.34973	68.1254	47.0902	59.3507	-14.7809	-13.6778
ENSMUSG00000056529_Ptafr	2.56657	1.01628	91.092	1.37143e-21	6.76903e-20	0.0591182	24.1419	18.5094	30.6256	289.4	200.041	252.125	-14.2309	-12.4519
ENSMUSG00000059456_Ptk2b	2.38533	2.37748	91.0739	1.38408e-21	6.81098e-20	0.0433148	95.6117	73.3048	121.29	710.458	491.089	618.95	-13.2532	-11.5999
ENSMUSG00000071714_Csf2rb2	1.87113	0.733512	91.0318	1.41379e-21	6.93645e-20	0.0274587	35.0211	26.8504	44.4267	219.02	151.393	190.81	-14.003	-12.7061
ENSMUSG00000031897_Psmb10	1.74413	0.298351	90.8792	1.52716e-21	7.47034e-20	0.0233176	25.6587	19.6724	32.5499	160.272	110.785	139.629	-14.1923	-12.9834
ENSMUSG00000030148_Clec4a2	2.21777	0.369593	90.7844	1.60214e-21	7.8139e-20	0.0471638	16.9539	12.9984	21.5072	181.24	125.279	157.896	-14.4127	-12.8755
ENSMUSG00000020185_E2f7	1.66427	-1.04815	90.7495	1.63066e-21	7.92943e-20	0.0312145	4.26446	3.26953	5.40977	67.682	46.7838	58.9645	-14.834	-13.6805
ENSMUSG00000084796_Mir142hg	1.89353	-0.354276	90.6011	1.75763e-21	8.52163e-20	0.0360259	10.1044	7.74695	12.8181	108.539	75.0252	94.5589	-14.6252	-13.3127
ENSMUSG00000046245_Pilra	1.54208	-0.93913	90.4134	1.93257e-21	9.34229e-20	0.019101	6.87358	5.26992	8.71961	69.6894	48.1714	60.7133	-14.7308	-13.6619
ENSMUSG00000071379_Hpcal1	2.0974	3.50481	90.02	2.35761e-21	1.13635e-19	0.0329862	269.265	206.444	341.582	1484.82	1026.35	1293.57	-12.3336	-10.8798
ENSMUSG00000073411_H2-D1	2.39931	4.36187	89.9028	2.50149e-21	1.20218e-19	0.0423253	415.636	318.665	527.263	2778.91	1920.86	2420.98	-11.9234	-10.2604
ENSMUSG00000051378_Kif18b	1.41585	-1.4963	89.753	2.69831e-21	1.29299e-19	0.0181293	2.6401	2.02414	3.34915	48.279	33.3719	42.0606	-14.9018	-13.9204
ENSMUSG00000015314_Slamf6	1.47314	-1.41435	89.6971	2.7756e-21	1.32616e-19	0.0213765	2.93793	2.25249	3.72697	51.5986	35.6665	44.9527	-14.895	-13.8739
ENSMUSG00000026196_Bard1	1.74082	0.14887	89.6845	2.79332e-21	1.33076e-19	0.023976	22.1813	17.0062	28.1385	145.702	100.714	126.936	-14.2718	-13.0652
ENSMUSG00000111535_Gm35154	2.31457	0.908125	89.4541	3.13841e-21	1.49083e-19	0.0478415	27.8015	21.3152	35.2681	261.563	180.8	227.873	-14.1493	-12.545
ENSMUSG00000034595_Ppp1r18	1.93568	0.832195	89.2501	3.47929e-21	1.648e-19	0.0306472	35.904	27.5273	45.5467	235.872	163.042	205.492	-13.9808	-12.6391
ENSMUSG00000113121_Gm35161	-2.49296	2.87518	89.0429	3.86341e-21	1.82468e-19	0.0475608	829.122	635.682	1051.8	160.323	110.82	139.673	-11.2553	-12.9833
ENSMUSG00000025314_Ptprj	1.57314	5.8843	88.7284	4.52907e-21	2.13294e-19	0.0190965	1938.14	1485.96	2458.67	7089.34	4900.35	6176.22	-10.4194	-9.32901
ENSMUSG00000029417_Cxcl9	2.71206	0.920466	88.577	4.88943e-21	2.29608e-19	0.0719213	18.2929	14.025	23.2058	274.491	189.736	239.136	-14.3806	-12.5008
ENSMUSG00000070390_Nlrp1b	2.76771	2.3944	88.4827	5.12824e-21	2.40136e-19	0.0604723	73.4168	56.2881	93.1344	747.196	516.483	650.956	-13.4695	-11.551
ENSMUSG00000093765_Gm20658	1.57326	0.285657	88.4449	5.22705e-21	2.44068e-19	0.0173389	29.4238	22.559	37.3262	153.661	106.215	133.869	-14.1109	-13.0204
ENSMUSG00000072621_Slfn10-ps	1.33335	-1.77168	88.1707	6.0044e-21	2.7957e-19	0.0185522	1.31898	1.01125	1.67322	40.1322	27.7405	34.9631	-14.964	-14.0398
ENSMUSG00000027699_Ect2	1.75162	0.267021	87.9641	6.66523e-21	3.09462e-19	0.0249008	24.8029	19.0162	31.4642	157.765	109.052	137.445	-14.2106	-12.9965
ENSMUSG00000024397_Aif1	1.36447	-1.64671	87.7504	7.42584e-21	3.43806e-19	0.0183926	1.96772	1.50864	2.49619	43.4917	30.0627	37.8899	-14.9368	-13.991
ENSMUSG00000027797_Dclk1	3.01509	4.30843	87.4576	8.61041e-21	3.9753e-19	0.0662616	270.934	207.723	343.699	2842.64	1964.91	2476.5	-12.3278	-10.2379
ENSMUSG00000020826_Nos2	1.911	-0.603976	87.4041	8.84662e-21	4.07292e-19	0.0451949	6.4446	4.94103	8.17542	94.0775	65.0291	81.9602	-14.7519	-13.4273
ENSMUSG00000052384_Nrros	2.54423	2.91172	87.3744	8.98035e-21	4.12293e-19	0.0503987	130.313	99.9101	165.311	1042.18	720.384	907.944	-12.9906	-11.2271
ENSMUSG00000031662_Snx20	1.54885	-0.743345	87.3308	9.18085e-21	4.20324e-19	0.0191872	9.43467	7.23349	11.9685	78.9431	54.5677	68.7751	-14.6402	-13.5666
ENSMUSG00000090399_Gm38399	2.11469	3.14683	87.1484	1.00675e-20	4.59635e-19	0.0348531	205.21	157.333	260.323	1164.26	804.768	1014.3	-12.5844	-11.1186
ENSMUSG00000037318_Traf3ip3	1.66908	-0.355896	87.1087	1.02717e-20	4.67662e-19	0.0238393	13.5908	10.42	17.2409	103.749	71.7144	90.386	-14.5063	-13.3494
ENSMUSG00000028175_Depdc1a	1.39112	-1.56575	87.0436	1.06153e-20	4.81969e-19	0.0196995	2.31351	1.77375	2.93485	46.0481	31.8298	40.117	-14.9157	-13.9515
ENSMUSG00000039158_Akna	2.47722	2.10484	86.9462	1.11516e-20	5.04925e-19	0.0502413	72.033	55.2271	91.3789	596.81	412.532	519.94	-13.4851	-11.768
ENSMUSG00000078606_Gm4070	1.75372	-0.375795	86.918	1.13113e-20	5.10748e-19	0.0293765	11.795	9.04314	14.9628	104.56	72.2751	91.0928	-14.5581	-13.3426
ENSMUSG00000040522_Tlr8	1.67846	-0.250512	86.8685	1.15979e-20	5.22256e-19	0.0239235	15.2344	11.6801	19.3259	111.13	76.8164	96.8164	-14.4567	-13.2933
ENSMUSG00000070348_Ccnd1	1.70089	-0.257952	86.6717	1.2812e-20	5.75349e-19	0.0252471	14.8063	11.3519	18.7829	111.218	76.8772	96.8931	-14.4715	-13.2925
ENSMUSG00000027379_Bub1	1.42471	-1.62602	86.628	1.30982e-20	5.866e-19	0.0267535	1.63982	1.25724	2.08023	45.04	31.133	39.2388	-14.9521	-13.9645
ENSMUSG00000005410_Mcm5	1.6032	-0.142767	86.2871	1.55624e-20	6.93181e-19	0.0199824	18.4776	14.1667	23.4402	117.037	80.8994	101.962	-14.3621	-13.2508
ENSMUSG00000114794_Gm47782	2.42826	1.73592	86.2898	1.55407e-20	6.93181e-19	0.0501172	54.6199	41.8766	69.2891	461.488	318.994	402.048	-13.6971	-12.014
ENSMUSG00000038843_Gcnt1	1.80465	-0.0285362	86.2768	1.56435e-20	6.9491e-19	0.02984	17.1477	13.147	21.753	131.619	90.9787	114.666	-14.4027	-13.1518
ENSMUSG00000048327_Ckap2l	1.49734	-1.38036	86.1973	1.62853e-20	7.19529e-19	0.0267213	2.94934	2.26123	3.74144	53.103	36.7063	46.2633	-14.8919	-13.854
ENSMUSG00000022416_Cacna1i	1.61606	0.258844	86.2006	1.62576e-20	7.19529e-19	0.0198291	27.8376	21.3428	35.3139	152.582	105.469	132.929	-14.146	-13.0259
ENSMUSG00000071203_Naip5	1.85314	0.216133	86.0149	1.78584e-20	7.86919e-19	0.0311226	21.2878	16.3212	27.0051	155.233	107.301	135.238	-14.2953	-13.0109
ENSMUSG00000055809_Dnaaf3	1.38989	-1.50314	85.9112	1.88197e-20	8.2706e-19	0.0179862	2.95027	2.26195	3.74262	47.7212	32.9863	41.5747	-14.8922	-13.9288
ENSMUSG00000070605_Zfp992	1.55925	-0.807361	85.8373	1.95364e-20	8.56266e-19	0.021185	8.47989	6.50147	10.7573	76.2221	52.687	66.4046	-14.6729	-13.5921
ENSMUSG00000040552_C3ar1	1.70509	-0.343849	85.8303	1.96063e-20	8.57045e-19	0.0267412	13.1773	10.1029	16.7163	105.143	72.6779	91.6004	-14.5209	-13.339
ENSMUSG00000000693_Loxl3	2.06204	1.48407	85.5134	2.30142e-20	1.00334e-18	0.0358515	58.329	44.7204	73.9944	372.523	257.499	324.541	-13.6457	-12.2164
ENSMUSG00000078942_Naip6	2.21137	0.623301	85.3073	2.5542e-20	1.1106e-18	0.0478001	22.8764	17.5391	29.0203	213.974	147.905	186.414	-14.2601	-12.7273
ENSMUSG00000092277_Gm19684	1.56165	-0.975721	85.2833	2.58532e-20	1.12117e-18	0.0237577	6.46924	4.95992	8.20669	68.7853	47.5464	59.9257	-14.7516	-13.6692
ENSMUSG00000060802_B2m	2.23444	3.29506	85.1775	2.72749e-20	1.17971e-18	0.039767	212.074	162.595	269.03	1306.1	902.814	1137.87	-12.5547	-11.0059
ENSMUSG00000070031_Sp140	2.02029	0.784366	85.1312	2.79216e-20	1.20451e-18	0.0367914	32.3757	24.8222	41.0709	231.84	160.254	201.979	-14.0552	-12.6548
ENSMUSG00000071713_Csf2rb	2.46524	1.29626	84.8429	3.23038e-20	1.38991e-18	0.055581	35.6611	27.3411	45.2386	346.396	239.439	301.779	-13.9934	-12.2846
ENSMUSG00000032060_Cryab	-1.50379	4.76663	84.5539	3.73885e-20	1.60448e-18	0.0182855	2646.83	2029.3	3357.69	1124.35	777.185	979.534	-10.1105	-11.1528
ENSMUSG00000037661_Gpr160	1.64306	-0.461197	84.1354	4.62029e-20	1.97758e-18	0.0247735	12.2911	9.42353	15.5922	96.4938	66.6993	84.0652	-14.5469	-13.4081
ENSMUSG00000025279_Dnase1l3	1.63268	-0.505199	83.8153	5.4324e-20	2.31914e-18	0.0247714	11.796	9.04393	14.9641	93.2902	64.4849	81.2743	-14.5679	-13.4362
ENSMUSG00000005465_Il27ra	1.57444	-1.00214	83.6481	5.91181e-20	2.51727e-18	0.0271462	5.87142	4.50158	7.44831	67.866	46.9109	59.1247	-14.7709	-13.6795
ENSMUSG00000058099_Nfam1	2.61702	1.98513	83.5609	6.17831e-20	2.62395e-18	0.0593902	58.4539	44.8162	74.1529	558.6	386.12	486.651	-13.6455	-11.8316
ENSMUSG00000024795_Kif20b	1.68464	0.160606	83.4982	6.37743e-20	2.70153e-18	0.0242679	23.565	18.0671	29.8938	145.269	100.414	126.558	-14.2354	-13.0677
ENSMUSG00000012443_Kif11	1.70115	0.800976	83.4908	6.40125e-20	2.70465e-18	0.0237939	42.4075	32.5135	53.7969	222.038	153.479	193.439	-13.8729	-12.6938
ENSMUSG00000000290_Itgb2	2.76527	2.20525	83.2662	7.17161e-20	3.02237e-18	0.0655307	62.7172	48.0848	79.5611	656.501	453.793	571.943	-13.5929	-11.6762
ENSMUSG00000052160_Pld4	2.70112	1.68761	83.1506	7.60347e-20	3.19618e-18	0.0661334	41.655	31.9366	52.8422	459.521	317.634	400.334	-13.8903	-12.0181
ENSMUSG00000069793_Slfn9	1.44991	-1.19503	83.116	7.73757e-20	3.24425e-18	0.0195243	5.25241	4.02698	6.66305	58.4233	40.3839	50.8983	-14.7931	-13.7881
ENSMUSG00000024981_Acsl5	1.86583	1.15826	83.0115	8.15794e-20	3.41181e-18	0.0300148	51.1775	39.2374	64.9222	290.053	200.493	252.694	-13.743	-12.4497
ENSMUSG00000046718_Bst2	1.6485	-0.571672	82.9283	8.50832e-20	3.54931e-18	0.027127	10.4181	7.98748	13.2161	90.0905	62.2732	78.4867	-14.6054	-13.4628
ENSMUSG00000031264_Btk	1.95407	0.0657462	82.7637	9.24714e-20	3.84775e-18	0.0401368	16.3031	12.4995	20.6816	143.557	99.231	125.067	-14.4326	-13.0781
ENSMUSG00000035004_Igsf6	1.57363	-0.66742	82.721	9.44911e-20	3.92186e-18	0.0227959	10.2929	7.89149	13.0573	83.3447	57.6103	72.6098	-14.6149	-13.5242
ENSMUSG00000022021_Diaph3	2.61304	2.0969	82.698	9.55968e-20	3.95776e-18	0.0591718	64.5453	49.4864	81.8803	603.388	417.079	525.67	-13.5687	-11.7574
ENSMUSG00000048865_Arhgap30	2.84101	2.10507	82.6694	9.6992e-20	4.00543e-18	0.0704633	54.107	41.4835	68.6385	617.881	427.097	538.297	-13.7039	-11.7346
ENSMUSG00000055546_Timd4	1.80322	-0.692222	82.445	1.08652e-19	4.47569e-18	0.0420112	6.77868	5.19717	8.59923	87.0953	60.2028	75.8773	-14.7382	-13.4883
ENSMUSG00000032344_Cgas	1.41941	-1.32553	82.287	1.17694e-19	4.83606e-18	0.0198358	4.26995	3.27374	5.41673	53.5443	37.0114	46.6477	-14.8334	-13.8495
ENSMUSG00000034255_Arhgap27	1.49611	0.566224	82.0748	1.31031e-19	5.37063e-18	0.0166776	40.4041	30.9775	51.2554	182.319	126.024	158.836	-13.9071	-12.8701
ENSMUSG00000109002_Gm38405	1.52984	0.513231	81.9073	1.42623e-19	5.83122e-18	0.0179866	37.4562	28.7174	47.5158	177.118	122.429	154.305	-13.9561	-12.8957
ENSMUSG00000004707_Ly9	1.42015	-1.3699	81.829	1.48382e-19	6.05163e-18	0.0209505	3.92105	3.00624	4.97413	52.1891	36.0746	45.467	-14.8511	-13.8668
ENSMUSG00000002699_Lcp2	3.26929	2.40833	81.7942	1.51024e-19	6.14414e-18	0.0917656	49.4721	37.9299	62.7588	784.895	542.542	683.799	-13.7694	-11.5033
ENSMUSG00000043263_Ifi209	1.60042	-0.427535	81.7747	1.52518e-19	6.18961e-18	0.0232989	13.5551	10.3926	17.1956	97.619	67.4771	85.0455	-14.5083	-13.3989
ENSMUSG00000027331_Knstrn	1.58557	-0.692734	81.7595	1.53697e-19	6.22206e-18	0.025235	9.34353	7.16362	11.8529	82.3036	56.8907	71.7028	-14.6327	-13.5337
ENSMUSG00000039934_Gsap	1.61778	3.09863	81.7079	1.57759e-19	6.37082e-18	0.0216718	265.26	203.373	336.501	1043.18	721.078	908.819	-12.3475	-11.2261
ENSMUSG00000054072_Iigp1	4.24809	6.73518	81.6466	1.62734e-19	6.55565e-18	0.123483	680.885	522.03	863.75	16226.9	11216.5	14136.9	-11.4474	-8.50281
ENSMUSG00000004098_Col5a3	1.99009	4.7608	81.4884	1.76296e-19	7.08458e-18	0.032743	702.771	538.809	891.514	3479.88	2405.39	3031.66	-11.4166	-10.0371
ENSMUSG00000015355_Cd48	2.04332	0.657007	81.4642	1.78461e-19	7.15411e-18	0.0410105	27.9759	21.4489	35.4894	213.54	147.605	186.035	-14.1455	-12.7292
ENSMUSG00000034266_Batf	1.39034	-1.46316	81.4076	1.83652e-19	7.34428e-18	0.0209227	3.29239	2.52425	4.17662	48.9472	33.8337	42.6427	-14.8742	-13.9105
ENSMUSG00000112843_Gm46224	1.58538	-0.811497	81.3615	1.87989e-19	7.49947e-18	0.0263013	8.11887	6.22467	10.2993	76.6039	52.9508	66.7372	-14.687	-13.5881
ENSMUSG00000056413_Adap1	1.56591	1.16521	81.3277	1.91229e-19	7.61025e-18	0.0196473	63.4544	48.65	80.4963	276.079	190.834	240.52	-13.5807	-12.4952
ENSMUSG00000053318_Slamf8	2.01014	-0.0437973	81.195	2.04514e-19	8.1193e-18	0.0467519	13.2829	10.1839	16.8502	134.851	93.2129	117.482	-14.525	-13.1317
ENSMUSG00000101257_2310015K22Rik	1.77221	2.35221	81.1888	2.05154e-19	8.12509e-18	0.026499	139.636	107.058	177.138	639.842	442.277	557.429	-12.9295	-11.7011
ENSMUSG00000058163_Gm5431	1.55169	-0.66347	81.1287	2.11482e-19	8.35559e-18	0.0222955	10.6546	8.16883	13.5161	83.162	57.484	72.4506	-14.6013	-13.5258
ENSMUSG00000041219_Arhgap11a	1.52158	0.316372	81.1227	2.12129e-19	8.36103e-18	0.0179473	31.6266	24.2479	40.1206	155.312	107.356	135.308	-14.0652	-13.0105
ENSMUSG00000027624_Epb41l1	1.98639	2.94728	81.0425	2.20914e-19	8.68647e-18	0.0333234	191.536	146.849	242.976	997.195	689.29	868.755	-12.647	-11.2702
ENSMUSG00000112766_Gm40645	1.64952	-0.586582	81.0333	2.21946e-19	8.70623e-18	0.0285372	10.3001	7.89703	13.0664	89.2922	61.7214	77.7912	-14.6131	-13.4698
ENSMUSG00000087362_Gm13710	1.4885	-0.933884	80.9261	2.34318e-19	9.16963e-18	0.0213209	7.58786	5.81756	9.62573	69.0233	47.7109	60.133	-14.7006	-13.6688
ENSMUSG00000025017_Pik3ap1	3.17655	2.88314	80.8364	2.45196e-19	9.57255e-18	0.0841415	80.577	61.7778	102.218	1078.3	745.354	939.415	-13.3956	-11.1938
ENSMUSG00000050022_Amz1	1.633	-0.108568	80.4195	3.02793e-19	1.17931e-17	0.0242686	18.9095	14.4977	23.988	120.506	83.2971	104.984	-14.3585	-13.2266
ENSMUSG00000027326_Knl1	1.60798	0.113763	80.3593	3.12164e-19	1.21294e-17	0.0223112	24.1423	18.5097	30.6262	138.604	95.8068	120.751	-14.2226	-13.1081
ENSMUSG00000027962_Vcam1	1.54654	-0.130949	80.2708	3.26462e-19	1.2655e-17	0.0200259	19.8369	15.2088	25.1645	116.546	80.56	101.535	-14.3263	-13.2543
ENSMUSG00000068245_Phf11d	1.67771	-0.0688821	80.1821	3.4145e-19	1.32049e-17	0.0266133	18.8769	14.4728	23.9467	124.873	86.3159	108.789	-14.3595	-13.1966
ENSMUSG00000030844_Rgs10	1.79334	0.479793	79.997	3.74987e-19	1.44678e-17	0.0302163	29.5754	22.6752	37.5184	182.618	126.231	159.097	-14.1116	-12.8686
ENSMUSG00000054342_Kcnn4	1.88775	-0.28965	79.8754	3.98779e-19	1.53497e-17	0.0429047	11.2389	8.61678	14.2573	112.921	78.0544	98.3768	-14.5888	-13.2803
ENSMUSG00000036931_Nfkbid	1.58829	-0.707146	79.8633	4.01227e-19	1.54079e-17	0.0262082	9.46825	7.25923	12.0111	81.9012	56.6125	71.3522	-14.6373	-13.5364
ENSMUSG00000027490_E2f1	1.58484	-0.944259	79.8297	4.08103e-19	1.56354e-17	0.0297561	6.51112	4.99203	8.25981	70.7282	48.8894	61.6183	-14.7464	-13.6479
ENSMUSG00000110580_D830024N08Rik	-1.39166	4.86255	79.7432	4.26379e-19	1.6226e-17	0.0166732	2769.73	2123.53	3513.59	1274.37	880.882	1110.23	-10.0654	-11.03
ENSMUSG00000018986_Slfn3	1.38793	-1.42776	79.7467	4.25615e-19	1.6226e-17	0.0211066	3.6346	2.78662	4.61075	50.0067	34.5661	43.5657	-14.8573	-13.8953
ENSMUSG00000064337_mt-Rnr1	1.78383	8.85562	79.7427	4.2648e-19	1.6226e-17	0.0270945	13663.6	10475.8	17333.2	57512.5	39754.3	50104.8	-8.47499	-7.23853
ENSMUSG00000085261_Gm13814	1.56839	-0.982579	79.7162	4.32252e-19	1.64076e-17	0.028699	6.41046	4.91485	8.13211	68.69	47.4805	59.8426	-14.7572	-13.67
ENSMUSG00000022488_Nckap1l	2.65633	2.14709	79.7074	4.34168e-19	1.64424e-17	0.0636511	65.0976	49.9098	82.5808	625.04	432.046	544.534	-13.5648	-11.7235
ENSMUSG00000097781_9330136K24Rik	-1.39747	1.30282	79.4897	4.84758e-19	1.83161e-17	0.0151242	241.098	184.848	305.849	96.9854	67.0391	84.4935	-12.4361	-13.4047
ENSMUSG00000016028_Celsr1	1.46866	-1.1629	79.3668	5.15845e-19	1.94459e-17	0.0232764	5.52134	4.23317	7.00421	59.9549	41.4426	52.2326	-14.7872	-13.7692
ENSMUSG00000045246_Kcng4	-1.38024	4.59775	79.2992	5.3381e-19	2.00771e-17	0.0164547	2301.17	1764.29	2919.19	1064.87	736.067	927.711	-10.2493	-11.206
ENSMUSG00000039981_Zc3h12d	1.48766	0.604883	79.2943	5.35135e-19	2.0081e-17	0.0174072	42.1833	32.3416	53.5125	186.851	129.157	162.785	-13.8797	-12.8485
ENSMUSG00000092021_Gbp11	1.88863	-0.0805782	79.2441	5.48901e-19	2.05507e-17	0.0407291	14.2099	10.8946	18.0262	129.508	89.5197	112.827	-14.4747	-13.1656
ENSMUSG00000095788_Sirpb1a	2.3144	0.250469	79.1828	5.6621e-19	2.11505e-17	0.0670207	12.7021	9.73861	16.1135	168.508	116.478	146.804	-14.5441	-12.9399
ENSMUSG00000028613_Lrp8	1.66035	0.0656042	79.03	6.1173e-19	2.27991e-17	0.0256813	22.016	16.8795	27.9288	136.082	94.0635	118.554	-14.2742	-13.1234
ENSMUSG00000029553_Tfec	1.61791	-1.00239	79.0254	6.1317e-19	2.2801e-17	0.0349463	5.51641	4.22939	6.99794	69.0445	47.7255	60.1514	-14.7867	-13.6653
ENSMUSG00000024663_Rab3il1	1.83165	1.81928	78.8711	6.62986e-19	2.45978e-17	0.0297111	89.8937	68.9208	114.036	451.126	311.831	393.02	-13.3051	-12.0355
ENSMUSG00000039193_Nlrc4	1.45103	-1.01202	78.8493	6.70346e-19	2.48149e-17	0.0197535	7.45778	5.71782	9.46071	65.3568	45.1765	56.9388	-14.7134	-13.7076
ENSMUSG00000040490_Lrfn2	1.52088	0.0907658	78.7203	7.15576e-19	2.64297e-17	0.0191164	25.3828	19.4608	32.1998	133.845	92.5177	116.606	-14.1922	-13.138
ENSMUSG00000001228_Uhrf1	1.69488	0.428692	78.5325	7.86929e-19	2.89999e-17	0.0264922	30.4788	23.3679	38.6645	173.451	119.894	151.11	-14.0887	-12.9139
ENSMUSG00000047534_Mis18bp1	1.58965	-0.421657	78.517	7.9313e-19	2.91631e-17	0.0246228	13.7513	10.543	17.4445	97.9376	67.6973	85.3231	-14.4976	-13.3957
ENSMUSG00000037849_Ifi206	1.44644	-1.25761	78.3991	8.41923e-19	3.08881e-17	0.0236854	4.85023	3.71863	6.15285	56.2634	38.8909	49.0166	-14.817	-13.8144
ENSMUSG00000053113_Socs3	1.48715	0.344818	78.3322	8.70926e-19	3.18809e-17	0.0176679	33.5324	25.709	42.5381	157.213	108.67	136.964	-14.0309	-13.0001
ENSMUSG00000026147_Col9a1	1.41736	2.58895	78.3154	8.78337e-19	3.20096e-17	0.01693	204.622	156.882	259.577	707.288	488.898	616.188	-12.5867	-11.6043
ENSMUSG00000032254_Kif23	1.93655	0.309898	78.3192	8.76663e-19	3.20096e-17	0.0400251	21.5621	16.5315	27.353	167.283	115.631	145.737	-14.2882	-12.9459
ENSMUSG00000026480_Ncf2	2.04818	1.02587	78.1981	9.32059e-19	3.38923e-17	0.0411898	39.5485	30.3216	50.1701	273.188	188.836	238.001	-13.9246	-12.505
ENSMUSG00000033777_Tlr13	1.38523	-1.3528	78.1719	9.44509e-19	3.42692e-17	0.0197194	4.54559	3.48507	5.7664	52.159	36.0538	45.4409	-14.8283	-13.8681
ENSMUSG00000040797_Iqsec3	2.36201	0.0270484	78.1024	9.78333e-19	3.54182e-17	0.0791099	8.40809	6.44642	10.6663	151.86	104.97	132.3	-14.6666	-13.0294
ENSMUSG00000110018_5430437J10Rik	2.87759	1.40673	78.0656	9.96747e-19	3.60056e-17	0.0858189	26.4463	20.2762	33.549	384.692	265.911	335.143	-14.1809	-12.1863
ENSMUSG00000031101_Sash3	1.4714	-0.775938	78.0523	1.00348e-18	3.61692e-17	0.0197552	10.1296	7.76625	12.85	76.0418	52.5623	66.2475	-14.6144	-13.5945
ENSMUSG00000017754_Pltp	2.36621	2.41465	78.0323	1.01371e-18	3.64582e-17	0.0505057	99.868	76.568	126.689	726.284	502.029	632.738	-13.2187	-11.5786
ENSMUSG00000037860_Aim2	2.13126	0.963265	78.013	1.02365e-18	3.67352e-17	0.0459096	34.8476	26.7174	44.2066	265.15	183.279	230.998	-14.0097	-12.5324
ENSMUSG00000028064_Sema4a	2.69441	1.53031	77.8862	1.0915e-18	3.90848e-17	0.072433	36.2314	27.7783	45.962	413.581	285.879	360.311	-13.9856	-12.1179
ENSMUSG00000086915_Gm16365	-1.63156	5.53108	77.5945	1.26521e-18	4.51085e-17	0.0234794	4593.61	3521.89	5827.32	1794.31	1240.28	1563.2	-9.56225	-10.6932
ENSMUSG00000035910_Dcdc2a	1.55944	1.22332	77.595	1.26487e-18	4.51085e-17	0.020875	66.7934	51.21	84.7321	286.357	197.938	249.473	-13.5429	-12.4619
ENSMUSG00000031262_Cenpi	1.58488	-0.649305	77.4232	1.37986e-18	4.90897e-17	0.0272386	10.2328	7.84537	12.981	84.9129	58.6942	73.9759	-14.6068	-13.5083
ENSMUSG00000004446_Bid	1.71528	0.473497	77.311	1.46049e-18	5.18457e-17	0.0279171	31.4203	24.0897	39.8588	179.61	124.152	156.476	-14.0719	-12.883
ENSMUSG00000030147_Clec4b1	1.83585	0.0677931	77.2825	1.48176e-18	5.24877e-17	0.0369322	18.4954	14.1803	23.4627	140.029	96.7919	121.993	-14.3725	-13.1
ENSMUSG00000034330_Plcg2	2.89164	2.7905	77.0865	1.6363e-18	5.78369e-17	0.0742395	92.6659	71.0463	117.553	990.822	684.885	863.203	-13.2808	-11.2765
ENSMUSG00000039735_Fnbp1l	1.71665	1.13531	77.042	1.67364e-18	5.90301e-17	0.0268523	55.9128	42.8679	70.9293	278.649	192.61	242.758	-13.6765	-12.4866
ENSMUSG00000029673_Auts2	-1.38373	9.08571	77.0297	1.68409e-18	5.92712e-17	0.0172565	51533.6	39510.4	65373.9	24102.1	16660	20997.7	-7.14854	-8.10767
ENSMUSG00000038147_Cd84	2.22257	1.60046	76.9902	1.71805e-18	6.03373e-17	0.0476835	56.9928	43.6959	72.2993	410.61	283.826	357.723	-13.6653	-12.1248
ENSMUSG00000025422_Agap2	1.55651	-0.477382	76.9534	1.75042e-18	6.13431e-17	0.0239405	13.3821	10.26	16.9761	93.7377	64.7942	81.6641	-14.5101	-13.4312
ENSMUSG00000030047_Arhgap25	2.64307	1.71992	76.7453	1.94494e-18	6.8015e-17	0.0686703	45.1987	34.6535	57.3377	467.751	323.323	407.504	-13.8332	-12.0012
ENSMUSG00000026896_Ifih1	1.30961	2.66792	76.7158	1.97413e-18	6.87432e-17	0.0145524	230.015	176.35	291.789	731.346	505.527	637.147	-12.4796	-11.5718
ENSMUSG00000023908_Pkmyt1	1.49762	-0.71037	76.7166	1.97334e-18	6.87432e-17	0.0218118	10.7515	8.24308	13.639	79.8482	55.1934	69.5636	-14.5946	-13.5565
ENSMUSG00000034472_Rasd2	1.85386	3.53742	76.7049	1.98507e-18	6.8978e-17	0.0305829	317.824	243.673	403.182	1465.05	1012.68	1276.35	-12.178	-10.893
ENSMUSG00000115970_8430426J06Rik	-1.41509	3.8121	76.7007	1.98936e-18	6.89811e-17	0.0177667	1346.81	1032.59	1708.52	601.873	416.032	524.35	-10.7791	-11.7599
ENSMUSG00000040061_Plcb2	2.01799	0.186042	76.6437	2.04761e-18	7.07386e-17	0.0478526	17.381	13.3259	22.049	156.422	108.124	136.275	-14.4031	-13.0044
ENSMUSG00000049130_C5ar1	1.53388	-0.490623	76.6427	2.04865e-18	7.07386e-17	0.0226642	13.6197	10.4422	17.2776	92.4883	63.9306	80.5757	-14.505	-13.4418
ENSMUSG00000033826_Dnah8	1.57518	-0.632094	76.6083	2.08461e-18	7.18293e-17	0.0268821	10.7114	8.21233	13.5881	85.3882	59.0228	74.3901	-14.5967	-13.5048
ENSMUSG00000084929_Foxo6os	1.33222	3.4344	76.5221	2.17767e-18	7.48792e-17	0.0155711	393.322	301.557	498.957	1245.44	860.883	1085.02	-11.976	-11.0526
ENSMUSG00000024798_Htr7	1.81109	0.0298859	76.5085	2.19267e-18	7.52373e-17	0.036204	18.0971	13.8749	22.9575	137.074	94.7495	119.419	-14.3727	-13.1174
ENSMUSG00000041064_Pif1	1.13926	-2.20497	76.2246	2.53173e-18	8.66907e-17	0.0228133	0.330167	0.253137	0.41884	29.3639	20.2972	25.5818	-15.0119	-14.2222
ENSMUSG00000007041_Clic1	1.53454	0.355242	76.0368	2.7843e-18	9.51407e-17	0.0205963	32.6028	24.9963	41.3589	160.011	110.605	139.402	-14.0481	-12.9844
ENSMUSG00000040829_Zmynd15	1.37077	-1.19262	75.8597	3.04552e-18	1.03851e-16	0.0180577	6.22585	4.77331	7.89792	57.1886	39.5304	49.8226	-14.7553	-13.8052
ENSMUSG00000036606_Plxnb2	1.56562	2.83215	75.7413	3.23371e-18	1.1004e-16	0.0219782	225.27	172.713	285.77	860.554	594.84	749.714	-12.4991	-11.4139
ENSMUSG00000020897_Aurkb	1.53734	-1.25531	75.7218	3.26582e-18	1.10903e-16	0.0408115	3.36019	2.57623	4.26263	57.8079	39.9585	50.3621	-14.8618	-13.7962
ENSMUSG00000101574_1700112H15Rik	1.38318	1.11466	75.6321	3.41769e-18	1.15821e-16	0.0154897	68.7882	52.7394	87.2626	257.225	177.802	224.094	-13.5192	-12.5605
ENSMUSG00000031488_Rab11fip1	1.63341	0.0205675	75.6183	3.44161e-18	1.16278e-16	0.0265049	21.5343	16.5102	27.3178	131.172	90.6696	114.277	-14.2872	-13.155
ENSMUSG00000045932_Ifit2	1.66637	0.299494	75.6161	3.44533e-18	1.16278e-16	0.027039	27.7811	21.2996	35.2423	158.633	109.652	138.201	-14.1468	-12.9918
ENSMUSG00000020330_Hmmr	1.41758	-1.20831	75.4834	3.68488e-18	1.24108e-16	0.0227485	5.57009	4.27055	7.06605	57.5408	39.7739	50.1295	-14.7811	-13.7985
ENSMUSG00000050069_Grem2	-1.92299	6.2247	75.4529	3.74224e-18	1.25525e-16	0.0330523	7771.86	5958.63	9859.15	2485.25	1717.88	2165.15	-9.03814	-10.3711
ENSMUSG00000026923_Notch1	1.89365	2.28262	75.4568	3.73497e-18	1.25525e-16	0.0331341	123.369	94.586	156.502	624.227	431.484	543.826	-13.0373	-11.7248
ENSMUSG00000039519_Cyp7b1	1.49804	0.189667	75.3933	3.85687e-18	1.29107e-16	0.019434	28.7748	22.0614	36.5029	142.314	98.3716	123.984	-14.124	-13.0857
ENSMUSG00000040722_Scamp5	1.51093	0.857819	75.3638	3.91497e-18	1.30785e-16	0.0197835	51.3567	39.3748	65.1495	222.427	153.748	193.778	-13.7395	-12.6922
ENSMUSG00000035458_Tnni3	1.40714	-1.11915	75.312	4.01909e-18	1.33991e-16	0.0209062	6.56205	5.03108	8.32442	60.3863	41.7407	52.6084	-14.7417	-13.7663
ENSMUSG00000021262_Evl	1.55458	2.94472	75.2023	4.24874e-18	1.41361e-16	0.0218148	245.931	188.554	311.981	928.079	641.515	808.541	-12.4178	-11.3403
ENSMUSG00000086363_A330102I10Rik	-1.49116	3.72561	75.1528	4.35659e-18	1.44656e-16	0.0202063	1287.5	987.119	1633.29	544.021	376.043	473.95	-10.8234	-11.857
ENSMUSG00000030616_Sytl2	-1.35727	4.01807	75.0926	4.49154e-18	1.48837e-16	0.0167199	1534.85	1176.76	1947.07	717.058	495.652	624.7	-10.6501	-11.5909
ENSMUSG00000026655_Fam107b	1.63025	2.15535	75.0535	4.58125e-18	1.51504e-16	0.0241245	131.677	100.956	167.042	547.581	378.504	477.052	-12.9806	-11.8506
ENSMUSG00000024300_Myo1f	3.0544	2.57751	75.0151	4.67138e-18	1.54174e-16	0.0864043	68.606	52.5997	87.0315	867.487	599.632	755.753	-13.5232	-11.4061
ENSMUSG00000073412_Lst1	1.18974	-1.97867	74.8749	5.01498e-18	1.65183e-16	0.0181164	1.31127	1.00534	1.66344	33.926	23.4506	29.5562	-14.9684	-14.1437
ENSMUSG00000020573_Pik3cg	1.72416	0.0547176	74.5227	5.99443e-18	1.97049e-16	0.0320708	20.6819	15.8567	26.2365	136.427	94.3022	118.855	-14.317	-13.1219
ENSMUSG00000061577_Adgrg5	1.45468	-0.944733	74.4776	6.13291e-18	2.01081e-16	0.0229637	8.13253	6.23515	10.3167	68.0996	47.0724	59.3283	-14.6865	-13.6782
ENSMUSG00000057346_Apol9a	1.22981	-1.87333	74.4749	6.14157e-18	2.01081e-16	0.0211131	1.63842	1.25616	2.07844	36.527	25.2485	31.8222	-14.9528	-14.1004
ENSMUSG00000028581_Laptm5	2.64729	2.1262	74.4585	6.19272e-18	2.02353e-16	0.0681666	64.302	49.2999	81.5716	615.218	425.256	535.977	-13.5738	-11.7388
ENSMUSG00000110286_Gm7706	1.32836	1.74727	74.3609	6.50636e-18	2.1218e-16	0.0148589	115.721	88.7223	146.8	390.734	270.087	340.407	-13.0924	-12.1716
ENSMUSG00000044162_Tnip3	1.93632	-0.00557532	74.3566	6.52076e-18	2.12228e-16	0.0468484	15.2566	11.6971	19.354	136.558	94.3926	118.969	-14.4631	-13.121
ENSMUSG00000047045_Tmem164	1.72626	3.88006	74.3407	6.57343e-18	2.13519e-16	0.0273914	436.956	335.011	554.31	1820.27	1258.23	1585.82	-11.8755	-10.679
ENSMUSG00000026238_Ptma	1.37638	2.30698	74.3256	6.62374e-18	2.14729e-16	0.0166863	170.638	130.827	216.466	578.774	400.065	504.227	-12.7515	-11.7975
ENSMUSG00000079197_Psme2	1.54592	1.45148	74.2973	6.71963e-18	2.17409e-16	0.0215919	80.8922	62.0194	102.617	333.783	230.721	290.791	-13.3909	-12.3194
ENSMUSG00000037992_Rara	1.26473	5.15697	74.0726	7.52948e-18	2.43133e-16	0.0148849	1365.79	1047.14	1732.6	4040.92	2793.2	3520.44	-10.7653	-9.88861
ENSMUSG00000074178_Gm10638	-1.52775	-0.292091	74.0664	7.55339e-18	2.43427e-16	0.0235717	86.4649	66.292	109.687	21.0806	14.5715	18.3653	-13.3366	-14.3956
ENSMUSG00000024730_Ms4a8a	1.38024	-1.01382	74.0039	7.79626e-18	2.50762e-16	0.0179076	8.21536	6.29866	10.4218	64.0582	44.2789	55.8074	-14.6792	-13.7225
ENSMUSG00000013846_St3gal1	1.22297	4.98217	73.9194	8.13734e-18	2.61221e-16	0.0139207	1234.16	946.219	1565.62	3549.71	2453.66	3092.5	-10.8651	-10.0174
ENSMUSG00000029299_Abcg3	2.05456	0.51233	73.9144	8.15798e-18	2.61373e-16	0.0485844	23.8822	18.3103	30.2963	195.13	134.879	169.997	-14.2338	-12.8097
ENSMUSG00000032726_Bmp8a	-1.44654	2.8027	73.8402	8.47041e-18	2.70855e-16	0.0191226	676.42	518.606	858.086	288.037	199.099	250.937	-11.4537	-12.4564
ENSMUSG00000073902_Gm1966	2.2152	0.546273	73.8343	8.49556e-18	2.71132e-16	0.0588073	21.1284	16.199	26.8029	204.053	141.048	177.771	-14.3053	-12.7699
ENSMUSG00000029516_Cit	1.67726	2.07681	73.4345	1.04031e-17	3.30726e-16	0.0263563	120.619	92.4774	153.013	523.443	361.819	456.022	-13.0564	-11.8938
ENSMUSG00000107458_Gm44040	-1.56381	2.0945	73.4375	1.03872e-17	3.30726e-16	0.022625	425.943	326.568	540.339	160.094	110.661	139.473	-11.8999	-12.9839
ENSMUSG00000061232_H2-K1	1.78505	4.38043	73.3632	1.07861e-17	3.42238e-16	0.0296397	602.46	461.901	764.262	2593.44	1792.66	2259.4	-11.5661	-10.3288
ENSMUSG00000113669_Gm36723	1.8197	1.39086	73.2657	1.1332e-17	3.58868e-16	0.0326457	63.9333	49.0172	81.1039	335.544	231.938	292.325	-13.5759	-12.3146
ENSMUSG00000079419_Ms4a6c	2.3435	0.5497	73.2544	1.13973e-17	3.60242e-16	0.0687441	18.4095	14.1144	23.3538	208.02	143.79	181.227	-14.377	-12.7526
ENSMUSG00000061186_Sfmbt2	1.43813	-0.58095	73.213	1.16389e-17	3.67172e-16	0.0192335	13.6801	10.4884	17.3542	85.3519	58.9977	74.3585	-14.502	-13.5052
ENSMUSG00000022322_Shcbp1	1.43651	-0.784518	73.0888	1.23944e-17	3.90257e-16	0.0206573	10.5168	8.06319	13.3414	75.0827	51.8993	65.4119	-14.5992	-13.6035
ENSMUSG00000113682_Gm48630	-1.39871	1.98103	73.0362	1.27292e-17	4.00033e-16	0.0175962	381.771	292.701	484.303	162.004	111.982	141.138	-12.0045	-12.974
ENSMUSG00000001123_Lgals9	1.74772	0.519951	73.0308	1.27644e-17	4.00373e-16	0.0318382	31.8623	24.4286	40.4195	186.288	128.768	162.294	-14.0622	-12.8508
ENSMUSG00000027035_Cers6	2.62772	3.95793	72.9184	1.35124e-17	4.23027e-16	0.0625209	269.587	206.691	341.99	2157.52	1491.34	1879.63	-12.3324	-10.511
ENSMUSG00000092748_Gm22175	1.25574	-1.91425	72.8949	1.36738e-17	4.27268e-16	0.0342797	0.995196	0.76301	1.26248	36.1	24.9533	31.4502	-14.9765	-14.1061
ENSMUSG00000037466_Tedc1	1.31653	-1.5614	72.7374	1.48101e-17	4.61895e-16	0.0227913	3.29221	2.52411	4.1764	45.2559	31.2822	39.4268	-14.8743	-13.9617
ENSMUSG00000026547_Tagln2	1.83092	0.988605	72.4806	1.68686e-17	5.251e-16	0.0345738	45.5652	34.9345	57.8027	257.705	178.133	224.512	-13.8275	-12.5584
ENSMUSG00000026581_Sell	1.14486	-2.08821	72.4695	1.69634e-17	5.27051e-16	0.0189686	0.987717	0.757275	1.25299	31.366	21.6811	27.326	-14.9812	-14.1877
ENSMUSG00000033705_Stard9	1.83453	3.73221	72.4604	1.70415e-17	5.2848e-16	0.0317567	370.019	283.691	469.395	1672.43	1156.03	1457.02	-12.0341	-10.7625
ENSMUSG00000030353_Tead4	1.43177	4.61989	72.2274	1.91771e-17	5.93586e-16	0.0194866	861.699	660.658	1093.12	2879.23	1990.21	2508.38	-11.2176	-10.2252
ENSMUSG00000097146_Gm4211	-1.41196	0.465399	72.0933	2.05258e-17	6.34138e-16	0.0173824	138.231	105.981	175.356	48.5732	33.5752	42.3169	-12.938	-13.9167
ENSMUSG00000106734_Gm20559	1.91865	1.23356	71.9647	2.19084e-17	6.75586e-16	0.0381442	52.5958	40.3248	66.7214	308.302	213.107	268.592	-13.723	-12.3931
ENSMUSG00000057329_Bcl2	1.62455	6.19757	71.9293	2.23046e-17	6.86513e-16	0.0251438	2346.4	1798.97	2976.58	8884.69	6141.35	7740.32	-10.23	-9.10395
ENSMUSG00000043895_S1pr2	1.63233	0.203088	71.9149	2.24684e-17	6.90262e-16	0.0278711	26.0487	19.9713	33.0445	147.733	102.118	128.705	-14.1851	-13.0536
ENSMUSG00000064043_Trerf1	1.77457	4.63151	71.8161	2.36222e-17	7.24356e-16	0.0299133	723.894	555.004	918.31	3081.88	2130.29	2684.93	-11.3878	-10.1577
ENSMUSG00000048612_Myof	2.06032	3.51526	71.718	2.48252e-17	7.59826e-16	0.0404109	277.508	212.763	352.038	1488.57	1028.94	1296.84	-12.3054	-10.8773
ENSMUSG00000097804_Gm16685	1.7472	0.798791	71.6568	2.56082e-17	7.80884e-16	0.0316704	40.9028	31.3599	51.8881	223.785	154.687	194.961	-13.8978	-12.6868
ENSMUSG00000021423_Ly86	2.91349	2.21388	71.6588	2.55821e-17	7.80884e-16	0.0855133	56.2345	43.1145	71.3373	670.477	463.453	584.118	-13.6753	-11.6559
ENSMUSG00000022102_Dok2	1.72562	1.03523	71.6443	2.5771e-17	7.84391e-16	0.0301565	51.341	39.3628	65.1296	261.139	180.507	227.504	-13.7424	-12.5463
ENSMUSG00000030263_Lrmp	2.36221	1.56624	71.6022	2.63259e-17	7.99801e-16	0.0592427	49.607	38.0333	62.9299	409.384	282.978	356.654	-13.7649	-12.1275
ENSMUSG00000029919_Hpgds	1.57247	-0.564811	71.5986	2.63749e-17	7.99811e-16	0.0296925	11.8668	9.0982	15.0539	88.9772	61.5036	77.5168	-14.5626	-13.4727
ENSMUSG00000026875_Traf1	2.19047	0.78223	71.4585	2.83153e-17	8.57071e-16	0.0565343	27.6943	21.233	35.1321	236.765	163.659	206.269	-14.1542	-12.6359
ENSMUSG00000109260_Gm30954	1.27552	-1.59847	71.436	2.86399e-17	8.65303e-16	0.0212007	3.2816	2.51598	4.16293	43.4889	30.0608	37.8875	-14.8766	-13.9925
ENSMUSG00000033952_Aspm	1.61218	0.240932	71.4091	2.90335e-17	8.75588e-16	0.0269676	27.4875	21.0745	34.8698	150.883	104.295	131.449	-14.1528	-13.0354
ENSMUSG00000043008_Klhl6	1.56554	0.005228	71.3401	3.00663e-17	9.05071e-16	0.0253657	22.6588	17.3723	28.7443	128.269	88.6633	111.748	-14.2587	-13.1735
ENSMUSG00000019843_Fyn	1.52201	4.53423	71.1574	3.29826e-17	9.89237e-16	0.0223467	774.555	593.845	982.577	2760.85	1908.38	2405.24	-11.3218	-10.2668
ENSMUSG00000020253_Ppm1m	1.53556	0.230473	71.1575	3.29816e-17	9.89237e-16	0.0232672	29.0179	22.2478	36.8112	147.469	101.935	128.475	-14.1194	-13.0551
ENSMUSG00000026482_Rgl1	1.84461	3.64278	71.0585	3.46786e-17	1.03821e-15	0.0327818	345.156	264.628	437.854	1575.29	1088.89	1372.39	-12.1001	-10.8215
ENSMUSG00000057751_Megf6	1.45727	-0.27559	71.0397	3.50116e-17	1.04627e-15	0.0206653	18.6175	14.2739	23.6176	104.183	72.014	90.7637	-14.3562	-13.3461
ENSMUSG00000025572_Tmc6	1.38584	1.01414	71.0065	3.56057e-17	1.0621e-15	0.0169565	63.3663	48.5824	80.3845	240.54	166.268	209.558	-13.5819	-12.6213
ENSMUSG00000005087_Cd44	1.98783	3.80742	70.8838	3.78891e-17	1.12612e-15	0.0380005	357.564	274.141	453.594	1802.17	1245.71	1570.05	-12.0667	-10.6888
ENSMUSG00000063268_Parp10	1.65147	3.09338	70.8848	3.78712e-17	1.12612e-15	0.026398	259.059	198.619	328.635	1044.76	722.17	910.195	-12.3694	-11.2247
ENSMUSG00000028116_Myoz2	-1.47784	5.00694	70.8715	3.81264e-17	1.13113e-15	0.0212092	3110.1	2384.49	3945.38	1348.29	931.98	1174.63	-9.95026	-10.9746
ENSMUSG00000072660_Gm6288	-1.35741	3.62307	70.7854	3.98277e-17	1.17947e-15	0.0177338	1169.03	896.286	1482.99	542.678	375.115	472.78	-10.9185	-11.8594
ENSMUSG00000022534_Mefv	1.35505	-1.14089	70.7801	3.99344e-17	1.18051e-15	0.0196731	7.14023	5.47436	9.05789	58.7863	40.6348	51.2145	-14.7247	-13.7855
ENSMUSG00000046591_Ticrr	1.35824	-1.49657	70.7692	4.01552e-17	1.1849e-15	0.0275799	3.58418	2.74796	4.54678	47.7504	33.0065	41.6001	-14.8666	-13.9252
ENSMUSG00000052397_Ezr	1.35339	1.4914	70.6477	4.2706e-17	1.25791e-15	0.0164186	93.8682	71.968	119.078	329.912	228.045	287.419	-13.2683	-12.3302
ENSMUSG00000045672_Col27a1	2.22575	1.957	70.6415	4.28414e-17	1.25964e-15	0.0509787	76.7883	58.873	97.4113	525.502	363.242	457.817	-13.4328	-11.89
ENSMUSG00000045273_Cenph	1.16595	-2.01527	70.6066	4.36062e-17	1.27984e-15	0.0209441	1.31262	1.00638	1.66515	32.9602	22.783	28.7149	-14.9675	-14.1594
ENSMUSG00000064262_Gimap8	1.50032	-0.719819	70.5022	4.59752e-17	1.34697e-15	0.0271187	10.564	8.09931	13.4011	79.0107	54.6145	68.834	-14.6066	-13.5667
ENSMUSG00000060063_Alox5ap	1.85446	0.758566	70.4967	4.6104e-17	1.34834e-15	0.03798	36.4846	27.9724	46.2832	222.017	153.465	193.421	-13.9794	-12.694
ENSMUSG00000066510_Ankdd1a	1.34343	-1.23659	70.4599	4.69711e-17	1.37126e-15	0.0200607	6.21386	4.76412	7.88272	55.3834	38.2826	48.2499	-14.7567	-13.8255
ENSMUSG00000004113_Cacna1b	1.3951	-0.899894	70.3037	5.0842e-17	1.48163e-15	0.0205835	9.53774	7.31251	12.0993	69.1472	47.7965	60.2409	-14.6322	-13.6652
ENSMUSG00000092415_Gm20513	1.12886	-2.10719	70.1316	5.5476e-17	1.61381e-15	0.0208925	0.987432	0.757057	1.25263	30.8297	21.3104	26.8588	-14.9813	-14.1988
ENSMUSG00000027306_Nusap1	1.42115	-0.348834	70.1123	5.60232e-17	1.62685e-15	0.0192349	18.0364	13.8284	22.8804	98.5919	68.1495	85.8931	-14.3758	-13.3908
ENSMUSG00000011256_Adam19	1.49577	3.8053	70.0802	5.69413e-17	1.65059e-15	0.0218637	469.729	360.138	595.884	1660.85	1148.03	1446.93	-11.8062	-10.7694
ENSMUSG00000053977_Cd8a	1.04185	-2.34379	69.8504	6.39762e-17	1.85126e-15	0.020056	0.328996	0.252239	0.417355	26.0207	17.9862	22.6692	-15.0144	-14.2923
ENSMUSG00000037447_Arid5a	1.52407	2.57411	69.8467	6.40972e-17	1.8515e-15	0.0226576	190.913	146.371	242.186	715.009	494.235	622.915	-12.6501	-11.5937
ENSMUSG00000029101_Rgs12	1.52483	1.47328	69.7902	6.59584e-17	1.90192e-15	0.0225705	83.4867	64.0086	105.909	337.818	233.51	294.307	-13.3649	-12.308
ENSMUSG00000030789_Itgax	2.22115	0.890075	69.7272	6.80991e-17	1.9602e-15	0.0591196	29.7046	22.7743	37.6823	254.231	175.732	221.486	-14.1107	-12.5711
ENSMUSG00000001281_Itgb7	1.87337	0.548374	69.5871	7.31121e-17	2.10082e-15	0.0410402	29.2721	22.4427	37.1337	193.342	133.644	168.44	-14.1167	-12.8181
ENSMUSG00000040747_Cd53	1.82368	0.217785	69.5714	7.36968e-17	2.11393e-15	0.0406943	22.1383	16.9732	28.0839	154.365	106.701	134.482	-14.28	-13.0159
ENSMUSG00000052085_Dock8	1.41524	4.0073	69.3673	8.17328e-17	2.34035e-15	0.0197906	565.279	433.395	717.096	1880.56	1299.9	1638.34	-11.6278	-10.6468
ENSMUSG00000062542_Syt9	1.88943	2.91235	69.2841	8.52549e-17	2.43696e-15	0.0356793	197.644	151.532	250.725	958.516	662.554	835.057	-12.6185	-11.3088
ENSMUSG00000087614_Gm12514	1.52953	2.59641	69.2173	8.81919e-17	2.51653e-15	0.023054	193.102	148.05	244.964	725.86	501.736	632.368	-12.6393	-11.5792
ENSMUSG00000024965_Fermt3	1.64677	1.17958	69.1636	9.06235e-17	2.58143e-15	0.0278701	61.1121	46.8542	77.525	283.504	195.966	246.988	-13.6122	-12.4708
ENSMUSG00000016206_H2-M3	1.4685	-0.148332	69.0509	9.59538e-17	2.72854e-15	0.02214	21.1695	16.2305	26.855	113.193	78.242	98.6132	-14.2971	-13.2792
ENSMUSG00000043279_Trim56	1.26169	3.44855	69.0122	9.78563e-17	2.77783e-15	0.015555	412.165	316.004	522.86	1239.98	857.112	1080.27	-11.9314	-11.0569
ENSMUSG00000032363_Adamts7	1.56953	-1.01549	69.0081	9.80623e-17	2.77888e-15	0.0410974	5.92889	4.54564	7.52121	68.0194	47.017	59.2584	-14.764	-13.6761
ENSMUSG00000094796_BC147527	1.18912	-1.8989	68.9687	1.00039e-16	2.83003e-15	0.0201566	1.9669	1.508	2.49514	35.5734	24.5894	30.9915	-14.937	-14.1128
ENSMUSG00000039994_Timeless	1.54903	-0.594914	68.8976	1.03711e-16	2.92886e-15	0.0305133	11.7276	8.99149	14.8773	87.1453	60.2373	75.9208	-14.5621	-13.4884
ENSMUSG00000009185_Ccl8	1.18735	-1.83779	68.8663	1.05371e-16	2.97063e-15	0.0191492	2.29932	1.76287	2.91684	36.7565	25.4071	32.0222	-14.9203	-14.0973
ENSMUSG00000102112_1810041H14Rik	-1.72044	0.244613	68.8422	1.06666e-16	3.00199e-15	0.0351589	127.243	97.5562	161.417	30.6659	21.1971	26.716	-13.0105	-14.203
ENSMUSG00000033740_St18	1.7784	0.291924	68.7927	1.09376e-16	3.073e-15	0.0377941	24.9963	19.1645	31.7095	161.213	111.435	140.449	-14.2106	-12.9779
ENSMUSG00000063193_Cd300lb	1.46125	-0.702147	68.7513	1.11697e-16	3.13285e-15	0.0248062	11.5613	8.86394	14.6663	79.5389	54.9796	69.2942	-14.5728	-13.5599
ENSMUSG00000029622_Arpc1b	1.98144	1.83211	68.7152	1.13763e-16	3.18356e-15	0.0414849	82.1355	62.9727	104.195	465.315	321.639	405.382	-13.3795	-12.0061
ENSMUSG00000024056_Ndc80	1.43728	-1.12692	68.7129	1.13892e-16	3.18356e-15	0.0296547	6.24731	4.78976	7.92514	61.0062	42.1693	53.1485	-14.7524	-13.7562
ENSMUSG00000038146_Notch3	1.58171	1.97786	68.6263	1.19006e-16	3.32084e-15	0.0250255	118.557	90.8965	150.397	480.983	332.469	419.031	-13.0709	-11.9745
ENSMUSG00000068246_Apol9b	1.09473	-2.15641	68.3338	1.38037e-16	3.84538e-15	0.0188668	0.987721	0.757278	1.25299	29.5775	20.4448	25.7678	-14.9812	-14.2224
ENSMUSG00000035697_Arhgap45	2.73072	2.29489	68.2131	1.46746e-16	4.08107e-15	0.0784312	69.5632	53.3336	88.2458	696.47	481.42	606.763	-13.5119	-11.6191
ENSMUSG00000022144_Gdnf	-1.61427	2.21215	67.7946	1.8145e-16	5.0377e-15	0.0266612	466.198	357.43	591.405	169.953	117.477	148.063	-11.8134	-12.9323
ENSMUSG00000035242_Oaz1	1.21642	3.85683	67.7078	1.89615e-16	5.2555e-15	0.0148284	562.552	431.305	713.637	1627.79	1125.17	1418.12	-11.6324	-10.7892
ENSMUSG00000039187_Fanci	1.35741	-0.955145	67.5836	2.0194e-16	5.58769e-15	0.021069	9.04735	6.93653	11.4772	66.0408	45.6493	57.5346	-14.6412	-13.7003
ENSMUSG00000033450_Tagap	1.33066	-1.16957	67.5105	2.09568e-16	5.78901e-15	0.0204191	7.15762	5.48769	9.07993	57.4559	39.7152	50.0555	-14.7228	-13.8004
ENSMUSG00000063632_Sox11	1.22462	-1.84878	67.4272	2.18614e-16	6.02875e-15	0.0267791	1.98042	1.51838	2.51231	37.2412	25.7422	32.4445	-14.932	-14.0832
ENSMUSG00000023992_Trem2	1.14243	-2.10641	67.4177	2.19669e-16	6.0477e-15	0.0262891	0.989424	0.758584	1.25515	31.1471	21.5298	27.1353	-14.98	-14.1881
ENSMUSG00000043635_Adamts3	-1.30007	3.52182	67.4133	2.20161e-16	6.05111e-15	0.0170332	1077.76	826.309	1367.21	520.357	359.686	453.334	-10.9984	-11.8995
ENSMUSG00000026253_Chrng	1.75597	-0.346513	67.3873	2.23086e-16	6.12128e-15	0.0454388	12.1867	9.34348	15.4597	107.479	74.2922	93.6351	-14.5371	-13.3199
ENSMUSG00000046207_Pik3r6	1.97474	1.4377	67.3526	2.27039e-16	6.21937e-15	0.0433734	59.9136	45.9353	76.0046	356.366	246.331	310.466	-13.6268	-12.2581
ENSMUSG00000052087_Rgs14	1.79442	-0.231416	67.1223	2.55171e-16	6.97835e-15	0.0469531	13.5627	10.3985	17.2053	114.781	79.3397	99.9968	-14.511	-13.2672
ENSMUSG00000018459_Slc13a3	1.55641	-0.618802	67.0811	2.60567e-16	7.11408e-15	0.0336535	11.1181	8.5242	14.1041	84.9593	58.7264	74.0164	-14.5897	-13.5108
ENSMUSG00000037902_Sirpa	1.42337	3.83813	66.985	2.7358e-16	7.457e-15	0.0207445	499.504	382.966	633.656	1675.91	1158.44	1460.05	-11.7471	-10.7605
ENSMUSG00000024349_Tmem173	1.47931	-0.276382	66.9758	2.74858e-16	7.47942e-15	0.0243802	18.5796	14.2449	23.5696	104.732	72.3938	91.2423	-14.3675	-13.3421
ENSMUSG00000020733_Slc9a3r1	1.37937	0.441612	66.9714	2.7547e-16	7.48367e-15	0.018019	39.5676	30.3362	50.1942	163.742	113.183	142.651	-13.9206	-12.9645
ENSMUSG00000024621_Csf1r	2.62224	2.7106	66.9127	2.83798e-16	7.69719e-15	0.0716438	105.464	80.8586	133.789	914.185	631.911	796.437	-13.1726	-11.355
ENSMUSG00000056394_Lig1	1.43426	0.321977	66.761	3.06497e-16	8.29914e-15	0.0206201	34.4138	26.3848	43.6563	153.253	105.933	133.513	-14.0163	-13.0221
ENSMUSG00000024063_Lbh	1.43249	1.59342	66.7434	3.09251e-16	8.35995e-15	0.0205228	96.9804	74.3541	123.026	359.83	248.725	313.484	-13.2418	-12.2489
ENSMUSG00000037406_Htra4	1.37383	2.89399	66.6625	3.22204e-16	8.69581e-15	0.0191621	261.559	200.535	331.805	865.512	598.267	754.033	-12.3606	-11.4083
ENSMUSG00000035778_Ggta1	1.36678	2.2944	66.6307	3.27445e-16	8.82277e-15	0.0186733	169.872	130.24	215.494	572.584	395.786	498.834	-12.7552	-11.8078
ENSMUSG00000000555_Itga5	1.51499	2.82618	66.5905	3.342e-16	8.99003e-15	0.0236243	230.813	176.963	292.803	849.474	587.181	740.06	-12.4766	-11.4264
ENSMUSG00000022014_Epsti1	2.87217	2.37999	66.4875	3.52127e-16	9.4568e-15	0.0885106	67.1005	51.4455	85.1217	747.926	516.988	651.592	-13.5409	-11.5501
ENSMUSG00000021676_Iqgap2	1.8541	3.27174	66.3942	3.69181e-16	9.89863e-15	0.0357343	262.765	201.46	333.336	1222.04	844.707	1064.64	-12.3563	-11.0711
ENSMUSG00000031165_Was	1.25236	-1.57562	66.1579	4.16212e-16	1.11415e-14	0.0214227	3.93316	3.01552	4.98949	43.9637	30.389	38.3011	-14.8488	-13.9808
ENSMUSG00000022504_Ciita	3.21894	3.65155	66.0516	4.39278e-16	1.17398e-14	0.101593	143.866	110.301	182.505	1831.91	1266.27	1595.96	-12.9039	-10.6727
ENSMUSG00000049866_Arl4c	1.39245	-0.434411	65.9958	4.51888e-16	1.20377e-14	0.0203795	16.9942	13.0293	21.5583	92.7272	64.0957	80.7838	-14.4049	-13.4398
ENSMUSG00000044703_Phf11a	1.21152	-1.66301	65.9986	4.51253e-16	1.20377e-14	0.0186779	3.59605	2.75706	4.56184	41.1223	28.4249	35.8257	-14.8651	-14.0253
ENSMUSG00000015880_Ncapg	1.43345	-0.980768	65.8965	4.75226e-16	1.26389e-14	0.029318	7.95187	6.09664	10.0875	66.6902	46.0982	58.1004	-14.685	-13.6914
ENSMUSG00000032750_Gab3	1.63488	1.2478	65.746	5.12956e-16	1.36203e-14	0.0290771	65.1306	49.9351	82.6227	296.451	204.915	258.268	-13.5627	-12.4294
ENSMUSG00000036768_Kif15	1.60744	0.566773	65.742	5.14001e-16	1.3626e-14	0.0291317	37.3486	28.6349	47.3793	187.168	129.376	163.061	-13.9608	-12.8466
ENSMUSG00000036109_Mbnl3	1.28138	-1.43302	65.6749	5.31777e-16	1.40745e-14	0.0220788	4.92037	3.77241	6.24183	48.3192	33.3996	42.0956	-14.8069	-13.9187
ENSMUSG00000042644_Itpr3	1.4232	0.59821	65.6679	5.33667e-16	1.41019e-14	0.0204912	44.0123	33.7439	55.8326	183.717	126.99	160.054	-13.8496	-12.8632
ENSMUSG00000024669_Cd5	1.17697	-1.77666	65.617	5.47636e-16	1.44477e-14	0.018052	2.95857	2.26831	3.75315	38.0136	26.2761	33.1174	-14.89	-14.0742
ENSMUSG00000026979_Psd4	2.31364	0.850041	65.5581	5.64269e-16	1.48627e-14	0.0706481	26.3189	20.1785	33.3874	251.84	174.079	219.403	-14.1833	-12.5796
ENSMUSG00000052631_Sh2d6	1.22131	2.99645	65.5312	5.7202e-16	1.5041e-14	0.0151391	304.859	233.733	386.735	899.755	621.937	783.865	-12.2171	-11.3705
ENSMUSG00000051726_Kcnf1	-1.88149	1.25365	65.5282	5.7287e-16	1.5041e-14	0.0410819	254.001	194.741	322.218	66.8904	46.2366	58.2748	-12.3879	-13.692
ENSMUSG00000115186_Gm49417	-1.18904	5.07885	65.5249	5.73852e-16	1.50428e-14	0.0149334	3087.38	2367.07	3916.56	1640.24	1133.78	1428.97	-9.95754	-10.7817
ENSMUSG00000056290_Ms4a4b	1.21932	-1.57683	65.4663	5.91158e-16	1.54718e-14	0.0181317	4.25353	3.26115	5.3959	43.3936	29.9949	37.8044	-14.8364	-13.9913
ENSMUSG00000009214_Mymk	1.49266	-0.96428	65.3578	6.24617e-16	1.63215e-14	0.0358411	7.34788	5.63357	9.3213	68.5578	47.3891	59.7275	-14.7056	-13.6709
ENSMUSG00000042489_Clspn	1.66153	-0.690634	65.2497	6.59842e-16	1.72146e-14	0.0465732	8.71442	6.68128	11.0548	84.2949	58.2671	73.4376	-14.6664	-13.5147
ENSMUSG00000001270_Ckb	1.39418	-0.624101	65.148	6.94802e-16	1.80979e-14	0.0221248	13.7979	10.5788	17.5037	82.0602	56.7224	71.4907	-14.5031	-13.5367
ENSMUSG00000026548_Slamf9	1.20913	-1.62799	64.9308	7.75757e-16	2.01427e-14	0.0189153	3.91261	2.99977	4.96342	41.9138	28.9721	36.5153	-14.8529	-14.0148
ENSMUSG00000024401_Tnf	1.00848	-2.41887	64.9333	7.74764e-16	2.01427e-14	0.0222571	0.329588	0.252693	0.418105	24.6381	17.0306	21.4647	-15.0132	-14.3142
ENSMUSG00000028037_Ifi44	1.1738	-1.7754	64.709	8.68196e-16	2.25074e-14	0.0190113	2.96706	2.27482	3.76392	38.0066	26.2713	33.1113	-14.8879	-14.0743
ENSMUSG00000112647_Gm5427	-1.459	2.36541	64.6503	8.94438e-16	2.31511e-14	0.0224976	502.447	385.223	637.389	207.95	143.741	181.166	-11.7414	-12.7527
ENSMUSG00000056758_Hmga2	1.65873	-0.703604	64.5597	9.36509e-16	2.4202e-14	0.0473962	8.57347	6.57322	10.876	84.2126	58.2102	73.3659	-14.6642	-13.5145
ENSMUSG00000011884_Gltp	1.48193	0.855522	64.4189	1.00588e-15	2.59539e-14	0.0235407	52.3478	40.1347	66.4068	220.946	152.724	192.488	-13.7254	-12.6982
ENSMUSG00000053004_Hrh1	1.63831	0.491551	64.2907	1.07352e-15	2.76556e-14	0.032069	33.9475	26.0273	43.0647	178.771	123.572	155.745	-14.023	-12.8875
ENSMUSG00000108289_Gm44174	1.01717	-2.336	64.2618	1.08937e-15	2.80201e-14	0.0183345	0.658284	0.504702	0.835079	25.8726	17.8839	22.5401	-14.9977	-14.2926
ENSMUSG00000029925_Tbxas1	2.58858	3.3706	64.2395	1.10177e-15	2.82949e-14	0.0705209	178.999	137.237	227.073	1433.43	990.827	1248.8	-12.7087	-10.9144
ENSMUSG00000036223_Ska1	1.04777	-2.22862	64.118	1.17186e-15	3.00478e-14	0.0184381	0.990505	0.759413	1.25652	27.8736	19.2671	24.2835	-14.979	-14.2528
ENSMUSG00000036585_Fgf1	-1.21991	7.3607	64.0908	1.18815e-15	3.04182e-14	0.0162213	15089.7	11569.2	19142.4	7897.28	5458.83	6880.1	-8.37585	-9.22143
ENSMUSG00000028718_Stil	1.34999	-0.556257	63.9995	1.24451e-15	3.18115e-14	0.0195836	15.4797	11.8681	19.637	84.8686	58.6636	73.9374	-14.4451	-13.5094
ENSMUSG00000046080_Clec9a	1.44867	-0.47283	63.9453	1.27919e-15	3.26472e-14	0.0257925	15.4569	11.8507	19.6082	91.7737	63.4366	79.9531	-14.4521	-13.448
ENSMUSG00000017677_Wsb1	1.22732	4.05582	63.821	1.36254e-15	3.47204e-14	0.0161472	643.467	493.341	816.283	1871.71	1293.78	1630.63	-11.5022	-10.6515
ENSMUSG00000056220_Pla2g4a	1.90346	1.48214	63.7759	1.39407e-15	3.54688e-14	0.0424071	65.489	50.2099	83.0773	363.378	251.177	316.574	-13.5591	-12.2398
ENSMUSG00000028480_Glipr2	1.75914	0.973213	63.6606	1.4781e-15	3.75489e-14	0.0369666	47.4484	36.3783	60.1915	252.203	174.33	219.719	-13.7975	-12.5781
ENSMUSG00000021948_Prkcd	1.54197	3.78681	63.5894	1.53251e-15	3.88708e-14	0.025773	452.253	346.739	573.714	1653.46	1142.92	1440.49	-11.8426	-10.7738
ENSMUSG00000050600_Zfp831	1.40625	-1.03015	63.5774	1.54189e-15	3.90486e-14	0.0290777	8.00061	6.13401	10.1493	64.0101	44.2456	55.7655	-14.6969	-13.7222
ENSMUSG00000032643_Fhl3	1.22628	7.14838	63.5272	1.58165e-15	3.99939e-14	0.0165267	5562.95	4265.07	7056.99	15925.6	11008.2	13874.3	-9.37153	-8.52153
ENSMUSG00000032915_Adgre4	1.3702	-0.676739	63.3805	1.70394e-15	4.302e-14	0.0221737	13.2745	10.1775	16.8397	78.9488	54.5717	68.7801	-14.5159	-13.5661
ENSMUSG00000030579_Tyrobp	1.45407	-0.703823	63.3628	1.71938e-15	4.33431e-14	0.0293719	11.5217	8.83358	14.616	78.9992	54.6065	68.824	-14.5744	-13.5665
ENSMUSG00000033295_Ptprf	1.30175	1.69861	63.3203	1.75688e-15	4.42207e-14	0.017373	113.303	86.8686	143.733	375.913	259.842	327.495	-13.1102	-12.2079
ENSMUSG00000039989_Cbx4	1.29465	0.356149	63.2062	1.86158e-15	4.67842e-14	0.0160918	39.0531	29.9417	49.5415	151.658	104.83	132.124	-13.9288	-13.0314
ENSMUSG00000025372_Baiap2	1.55375	2.67138	63.1556	1.91001e-15	4.79282e-14	0.0263872	201.682	154.628	255.848	769.121	531.638	670.057	-12.6	-11.523
ENSMUSG00000044042_Fmn1	1.79817	1.99591	63.0691	1.99585e-15	5.00059e-14	0.0366866	105.467	80.8604	133.792	506.392	350.033	441.168	-13.1718	-11.9254
ENSMUSG00000043760_Pkhd1	1.96016	1.9909	62.9755	2.09293e-15	5.23582e-14	0.0441885	94.7457	72.6408	120.192	518.415	358.343	451.642	-13.2617	-11.903
ENSMUSG00000021384_Susd3	1.32106	-0.970306	62.9444	2.12626e-15	5.31113e-14	0.0210469	9.76815	7.48917	12.3916	64.8794	44.8465	56.5228	-14.6282	-13.7125
ENSMUSG00000002083_Bbc3	1.32577	0.838647	62.9366	2.13471e-15	5.32415e-14	0.0177925	57.1196	43.7932	72.4602	210.861	145.753	183.702	-13.6596	-12.7406
ENSMUSG00000026796_Fam129b	1.47201	2.81912	62.807	2.27987e-15	5.67757e-14	0.0236957	235.141	180.281	298.293	838.59	579.657	730.578	-12.4593	-11.439
ENSMUSG00000021298_Gpr132	1.97162	0.230585	62.7494	2.34748e-15	5.83709e-14	0.0581227	19.268	14.7726	24.4427	159.646	110.352	139.083	-14.3533	-12.9867
ENSMUSG00000047415_Gpr68	1.3497	-0.540196	62.6777	2.43452e-15	6.04438e-14	0.0206847	15.6207	11.9763	19.816	85.6801	59.2246	74.6444	-14.4379	-13.5023
ENSMUSG00000060791_Gmfg	1.24828	-1.27702	62.5308	2.62317e-15	6.50292e-14	0.0190912	6.8736	5.26993	8.71964	52.4609	36.2625	45.7038	-14.7308	-13.8656
ENSMUSG00000004105_Angptl2	-1.17903	4.93948	62.4996	2.66501e-15	6.59669e-14	0.0153926	2797.47	2144.8	3548.78	1495.46	1033.71	1302.85	-10.0555	-10.8727
ENSMUSG00000024989_Cep55	1.26629	-1.43227	62.4701	2.70518e-15	6.68605e-14	0.0245067	4.99103	3.82659	6.33147	48.2316	33.3391	42.0193	-14.7969	-13.9192
ENSMUSG00000078878_Gm14305	-1.27793	1.64482	62.4048	2.79635e-15	6.90102e-14	0.017016	296.339	227.201	375.927	135.289	93.5156	117.863	-12.2439	-13.1297
ENSMUSG00000108371_Gm38832	-1.97457	1.68704	62.3448	2.88293e-15	7.10403e-14	0.0465281	345.458	264.86	438.238	89.5015	61.866	77.9735	-12.0993	-13.4679
ENSMUSG00000030707_Coro1a	2.01049	0.877965	62.2319	3.05297e-15	7.51176e-14	0.0534267	35.5392	27.2476	45.0839	245.404	169.63	213.796	-13.9969	-12.6033
ENSMUSG00000063646_Jakmip1	1.10027	-2.1238	62.2184	3.07403e-15	7.55227e-14	0.0248429	1.31445	1.00778	1.66748	30.3046	20.9474	26.4013	-14.9665	-14.2039
ENSMUSG00000090272_Mndal	2.02377	1.60301	62.1715	3.14814e-15	7.72281e-14	0.0494814	66.2491	50.7927	84.0416	401.149	277.286	349.48	-13.5495	-12.1467
ENSMUSG00000000318_Clec10a	1.88879	0.456543	62.0938	3.27487e-15	8.02173e-14	0.0495581	26.5834	20.3813	33.7229	182.764	126.332	159.224	-14.1772	-12.868
ENSMUSG00000036882_Arhgap33	1.31863	-0.694766	62.0526	3.34401e-15	8.16673e-14	0.0198567	13.5747	10.4076	17.2205	76.9949	53.2211	67.0778	-14.4994	-13.5854
ENSMUSG00000040528_Milr1	1.18159	-1.65563	62.0535	3.34252e-15	8.16673e-14	0.01914	3.94672	3.02592	5.00669	40.9263	28.2895	35.6549	-14.8464	-14.0274
ENSMUSG00000062510_Nsl1	1.34362	0.127584	62.0261	3.38943e-15	8.26537e-14	0.0189473	30.7735	23.5938	39.0383	131.979	91.2276	114.98	-14.0812	-13.1499
ENSMUSG00000064368_mt-Nd6	1.37639	2.46756	61.8858	3.63964e-15	8.8624e-14	0.0207782	191.949	147.166	243.5	646.355	446.779	563.103	-12.6452	-11.6912
ENSMUSG00000032783_Troap	1.1797	-1.77384	61.8745	3.66066e-15	8.90039e-14	0.0231595	2.97874	2.28378	3.77874	38.2447	26.4358	33.3187	-14.8853	-14.0676
ENSMUSG00000040485_Lrrc52	-1.77596	2.95282	61.8251	3.75358e-15	9.11282e-14	0.0355828	794.222	608.924	1007.53	266.335	184.098	232.03	-11.2973	-12.5283
ENSMUSG00000084819_Gm11967	1.50144	1.70967	61.8012	3.79945e-15	9.21057e-14	0.0253716	101.298	77.6643	128.503	393.64	272.095	342.938	-13.2055	-12.1648
ENSMUSG00000046295_Ankle1	1.23133	-1.36113	61.7783	3.84382e-15	9.30443e-14	0.0189137	6.23429	4.77979	7.90864	49.6586	34.3254	43.2625	-14.7544	-13.9009
ENSMUSG00000116307_Gm49490	-1.35164	1.25433	61.7303	3.93876e-15	9.52022e-14	0.0197115	230.891	177.022	292.901	95.9624	66.332	83.6023	-12.4762	-13.4131
ENSMUSG00000021701_Plk2	1.48459	0.43236	61.7096	3.9803e-15	9.6065e-14	0.0257938	36.316	27.8432	46.0693	166.852	115.333	145.361	-13.9768	-12.9478
ENSMUSG00000054520_Sh3bp2	1.20043	4.57723	61.6163	4.17347e-15	1.00579e-13	0.0161223	940.232	720.869	1192.75	2669.49	1845.23	2325.65	-11.1323	-10.3002
ENSMUSG00000078616_Trim30c	1.1296	-1.89131	61.4983	4.43115e-15	1.06633e-13	0.0194154	2.62104	2.00953	3.32497	34.9536	24.161	30.4516	-14.9074	-14.1244
ENSMUSG00000090164_BC035044	1.68015	-0.425522	61.4133	4.62682e-15	1.11179e-13	0.0466413	12.4389	9.53679	15.7796	100.004	69.1257	87.1234	-14.5437	-13.3791
ENSMUSG00000030677_Kif22	1.28831	-1.22457	61.3758	4.71562e-15	1.13147e-13	0.0236639	6.9351	5.31709	8.79766	54.9574	37.9882	47.8788	-14.7242	-13.8313
ENSMUSG00000057457_Phex	1.24841	1.14703	61.357	4.76106e-15	1.14071e-13	0.0158169	76.7605	58.8517	97.376	255.352	176.507	222.462	-13.4325	-12.5672
ENSMUSG00000076258_Gm23935	1.86322	10.0162	61.2493	5.02866e-15	1.20307e-13	0.0382982	29275	22444.9	37137.4	130126	89946.7	113365	-7.71375	-6.42227
ENSMUSG00000045322_Tlr9	1.41021	-0.907216	61.2419	5.0477e-15	1.20587e-13	0.0300011	9.4941	7.27906	12.0439	68.8674	47.6032	59.9972	-14.6472	-13.6697
ENSMUSG00000020422_Tns3	1.12953	6.78107	61.1965	5.16542e-15	1.2322e-13	0.0145905	4516.74	3462.95	5729.8	12095.8	8360.99	10537.9	-9.57906	-8.79613
ENSMUSG00000046179_E2f8	1.29734	-0.758471	61.1685	5.23944e-15	1.24805e-13	0.0193134	12.9242	9.90886	16.3952	73.5557	50.8438	64.0816	-14.519	-13.6198
ENSMUSG00000021998_Lcp1	2.58244	2.40667	61.1641	5.25104e-15	1.249e-13	0.0781041	85.1	65.2455	107.955	739.483	511.152	644.236	-13.3511	-11.5611
ENSMUSG00000030589_Rasgrp4	1.87679	1.05999	61.1549	5.27556e-15	1.25302e-13	0.0450624	46.7553	35.8469	59.3123	272.039	188.042	237	-13.8098	-12.5089
ENSMUSG00000064339_mt-Rnr2	1.80034	10.5995	61.1489	5.29174e-15	1.25505e-13	0.0359558	45387.1	34797.9	57576.7	193105	133480	168232	-7.27549	-6.02759
ENSMUSG00000020388_Pdlim4	1.47856	0.532492	61.1395	5.3171e-15	1.25925e-13	0.0256237	40.0507	30.7066	50.8071	178.157	123.148	155.21	-13.9151	-12.8902
ENSMUSG00000030149_Klrk1	1.24011	-1.26864	60.9892	5.73884e-15	1.35717e-13	0.019266	7.16199	5.49105	9.08549	52.6251	36.376	45.8469	-14.7225	-13.8629
ENSMUSG00000075010_AW112010	1.36654	-0.673035	60.9727	5.78705e-15	1.36661e-13	0.0238893	13.3606	10.2434	16.9488	79.1579	54.7162	68.9622	-14.5108	-13.5636
ENSMUSG00000033467_Crlf2	1.33044	-0.0813139	60.9674	5.8028e-15	1.36836e-13	0.0190343	25.8692	19.8337	32.8169	114.802	79.3546	100.015	-14.1891	-13.2669
ENSMUSG00000021175_Cdca7l	1.1542	-1.73931	60.8881	6.0412e-15	1.42254e-13	0.0189507	3.58521	2.74876	4.54809	38.5272	26.6311	33.5648	-14.8673	-14.0673
ENSMUSG00000059901_Adamts14	1.44954	2.20551	60.8814	6.06203e-15	1.4254e-13	0.0236609	151.963	116.509	192.776	548.12	378.876	477.521	-12.8544	-11.8497
ENSMUSG00000062082_Cd200r4	1.27837	-1.41811	60.8645	6.11415e-15	1.4356e-13	0.0264027	5.2259	4.00666	6.62942	48.8481	33.7652	42.5564	-14.7962	-13.9101
ENSMUSG00000024851_Pitpnm1	1.45021	1.2201	60.8224	6.24644e-15	1.46457e-13	0.0238801	71.8632	55.097	91.1635	280.569	193.937	244.431	-13.4855	-12.4803
ENSMUSG00000046223_Plaur	1.39469	-0.363304	60.7984	6.32304e-15	1.47831e-13	0.0240592	18.2002	13.9539	23.0882	97.22	67.2013	84.6979	-14.3685	-13.4018
ENSMUSG00000033066_Gas7	2.16219	4.82443	60.8	6.31783e-15	1.47831e-13	0.0516051	665.723	510.405	844.516	3721.2	2572.2	3241.9	-11.4692	-9.97053
ENSMUSG00000037474_Dtl	1.36432	-0.839446	60.7769	6.39249e-15	1.49243e-13	0.0255038	10.8796	8.34132	13.8015	71.4506	49.3887	62.2476	-14.5858	-13.6401
ENSMUSG00000076435_Acsf2	1.37857	0.824691	60.7537	6.46806e-15	1.50793e-13	0.020941	54.6606	41.9079	69.3408	211.649	146.298	184.388	-13.6925	-12.7369
ENSMUSG00000059639_Clec4a4	1.19275	-1.49276	60.7277	6.55414e-15	1.52583e-13	0.0183905	5.28335	4.0507	6.70229	45.2944	31.3088	39.4604	-14.7888	-13.9621
ENSMUSG00000021457_Syk	2.05882	3.29301	60.6657	6.76389e-15	1.57244e-13	0.0483099	236.231	181.116	299.675	1276.83	882.581	1112.37	-12.4552	-11.0281
ENSMUSG00000025888_Casp1	1.32227	-1.06657	60.6326	6.87864e-15	1.59685e-13	0.0247942	8.49518	6.51319	10.7767	61.2071	42.3081	53.3235	-14.671	-13.7545
ENSMUSG00000028678_Kif2c	1.27824	-1.40355	60.5656	7.11652e-15	1.64743e-13	0.0269069	5.27832	4.04685	6.69592	49.3173	34.0895	42.9651	-14.7897	-13.9037
ENSMUSG00000005413_Hmox1	1.29718	0.938814	60.5672	7.11095e-15	1.64743e-13	0.0177606	63.4321	48.6329	80.468	224.529	155.201	195.609	-13.583	-12.6839
ENSMUSG00000033685_Ucp2	2.32461	2.19573	60.5026	7.34819e-15	1.69866e-13	0.0649917	86.5583	66.3636	109.805	623.596	431.048	543.276	-13.3371	-11.7258
ENSMUSG00000029826_Zc3hav1	1.11941	3.67966	60.4685	7.47653e-15	1.7259e-13	0.0140161	521.206	399.605	661.186	1410.63	975.066	1228.94	-11.7061	-10.9302
ENSMUSG00000041488_Stx3	1.33952	0.866998	60.4482	7.55389e-15	1.74131e-13	0.01947	58.2221	44.6384	73.8588	215.948	149.27	188.134	-13.6474	-12.7189
ENSMUSG00000069830_Nlrp1a	1.23625	-1.44157	60.4305	7.62242e-15	1.75465e-13	0.0219972	5.5082	4.2231	6.98754	47.3715	32.7446	41.27	-14.7893	-13.9324
ENSMUSG00000018500_Adora2b	1.3435	-0.944221	60.339	7.98487e-15	1.83551e-13	0.0251872	9.81634	7.52612	12.4527	66.5283	45.9863	57.9594	-14.6244	-13.6931
ENSMUSG00000113739_Gm48584	1.21078	1.98804	60.1561	8.76232e-15	2.01142e-13	0.0157684	147.95	113.432	187.684	449.292	310.564	391.423	-12.8788	-12.0395
ENSMUSG00000074570_Cass4	1.9502	0.635871	60.0718	9.14586e-15	2.09653e-13	0.0541067	29.8734	22.9037	37.8964	207.424	143.377	180.707	-14.1071	-12.7553
ENSMUSG00000048120_Entpd1	1.78605	2.84392	59.998	9.49559e-15	2.17367e-13	0.0372184	200.109	153.422	253.853	900.728	622.609	784.713	-12.6074	-11.3694
ENSMUSG00000074971_Fibin	-1.31288	0.856793	59.9311	9.82355e-15	2.24562e-13	0.0189052	175.203	134.327	222.257	71.8653	49.6754	62.609	-12.7281	-13.6381
ENSMUSG00000026980_Ly75	1.56278	-0.0998188	59.924	9.85903e-15	2.2506e-13	0.0342881	20.6568	15.8374	26.2046	119.835	82.8337	104.4	-14.314	-13.2308
ENSMUSG00000034413_Neurl1b	1.40325	0.490478	59.7749	1.06353e-14	2.42442e-13	0.0228023	40.7996	31.2807	51.7571	170.351	117.752	148.41	-13.9023	-12.9297
ENSMUSG00000006219_Fblim1	1.36377	-0.6251	59.756	1.07378e-14	2.4444e-13	0.0242628	14.1697	10.8638	17.9752	81.719	56.4865	71.1935	-14.4834	-13.5381
ENSMUSG00000066258_Trim12a	1.22768	2.85741	59.6986	1.10553e-14	2.5132e-13	0.0169629	275.244	211.027	349.166	819.018	566.129	713.527	-12.3129	-11.462
ENSMUSG00000028497_Hacd4	1.31327	-0.538711	59.6722	1.12046e-14	2.54363e-13	0.0200399	16.5829	12.714	21.0365	85.0592	58.7953	74.1034	-14.4181	-13.5078
ENSMUSG00000022408_Fam83f	1.21384	-1.25956	59.461	1.24741e-14	2.82791e-13	0.0180194	7.54446	5.78428	9.57067	52.5374	36.3154	45.7705	-14.7046	-13.8632
ENSMUSG00000099757_BE692007	1.22311	-1.71434	59.3702	1.30631e-14	2.95737e-13	0.0299739	3.25444	2.49516	4.12848	40.3039	27.8592	35.1127	-14.8817	-14.0339
ENSMUSG00000026100_Mstn	-1.53213	4.28686	59.318	1.34141e-14	3.03267e-13	0.0273614	1909.05	1463.66	2421.77	790.53	546.437	688.709	-10.4344	-11.4964
ENSMUSG00000031504_Rab20	1.35706	3.07943	59.2387	1.39657e-14	3.15303e-13	0.021325	301.259	230.973	382.168	979.525	677.076	853.361	-12.2283	-11.2877
ENSMUSG00000039942_Ptger4	1.26919	-0.297877	59.1581	1.45498e-14	3.28039e-13	0.0171372	21.9843	16.8552	27.8886	98.0999	67.8095	85.4644	-14.2753	-13.3956
ENSMUSG00000070003_Ssbp4	1.18742	2.46175	59.0183	1.56209e-14	3.51705e-13	0.0157278	211.515	162.167	268.322	618.55	427.56	538.88	-12.5566	-11.7336
ENSMUSG00000031939_Taf1d	-1.12562	6.15734	59.0114	1.56759e-14	3.52461e-13	0.0150022	6425.32	4926.25	8150.97	3583.15	2476.78	3121.63	-9.22788	-10.0081
ENSMUSG00000040907_Atp1a3	1.34396	-0.920832	58.9318	1.63231e-14	3.66512e-13	0.026596	10.0915	7.73706	12.8017	67.3547	46.5575	58.6793	-14.6168	-13.6853
ENSMUSG00000076441_Ass1	1.29305	-0.0228727	58.9123	1.64857e-14	3.69658e-13	0.0182591	27.9791	21.4514	35.4935	118.127	81.653	102.912	-14.1394	-13.2431
ENSMUSG00000108854_D830036C21Rik	1.19941	2.15142	58.9069	1.65312e-14	3.70172e-13	0.0159344	167.602	128.499	212.615	500.919	346.25	436.4	-12.7673	-11.936
ENSMUSG00000027254_Map1a	1.24838	2.45289	58.8299	1.71909e-14	3.84421e-13	0.0176762	203.335	155.895	257.944	622.726	430.447	542.518	-12.5924	-11.7271
ENSMUSG00000034959_Rubcnl	1.45737	-0.54171	58.743	1.79673e-14	4.01237e-13	0.0316952	14.2431	10.9201	18.0683	87.9479	60.7921	76.6201	-14.492	-13.4818
ENSMUSG00000030122_Ptms	1.45242	1.65932	58.7181	1.81956e-14	4.05784e-13	0.024936	100.884	77.3469	127.978	378.019	261.298	329.33	-13.2094	-12.2026
ENSMUSG00000066363_Serpina3f	1.19116	-1.83715	58.7118	1.8254e-14	4.06535e-13	0.0313149	2.60563	1.99771	3.30542	37.1145	25.6546	32.3341	-14.9103	-14.0847
ENSMUSG00000107605_Gm44117	-1.29712	0.393768	58.6677	1.86682e-14	4.15197e-13	0.0188095	128.259	98.3352	162.705	49.5917	34.2792	43.2042	-13.0042	-13.9033
ENSMUSG00000095742_CAAA01147332.1	1.39077	1.60529	58.5339	1.99821e-14	4.43819e-13	0.0226112	100.301	76.8999	127.239	359.422	248.443	313.128	-13.2142	-12.2501
ENSMUSG00000028073_Pear1	1.38767	0.474979	58.5093	2.02329e-14	4.48783e-13	0.022794	40.6997	31.2042	51.6304	168.066	116.172	146.419	-13.9033	-12.9414
ENSMUSG00000000489_Pdgfb	1.26572	4.04533	58.4841	2.04936e-14	4.53952e-13	0.0188639	626.642	480.442	794.939	1873.4	1294.95	1632.1	-11.5279	-10.6506
ENSMUSG00000021196_Pfkp	2.11498	2.35771	58.4322	2.10421e-14	4.65475e-13	0.0550203	113.354	86.9077	143.798	678.254	468.829	590.894	-13.1107	-11.6447
ENSMUSG00000029810_Tmem176b	1.41681	0.93463	58.2769	2.27701e-14	5.03024e-13	0.0239755	58.5389	44.8813	74.2607	229.862	158.888	200.256	-13.6446	-12.6626
ENSMUSG00000037306_Man1c1	2.03151	3.54911	58.272	2.28271e-14	5.03094e-13	0.0487596	289.438	221.91	367.173	1518.2	1049.42	1322.65	-12.266	-10.8579
ENSMUSG00000020437_Myo1g	2.7547	2.04749	58.2714	2.28345e-14	5.03094e-13	0.0969744	55.2035	42.3241	70.0295	589.666	407.594	513.716	-13.689	-11.7796
ENSMUSG00000054555_Adam12	2.65922	2.56213	58.1848	2.38621e-14	5.2503e-13	0.0858039	91.8767	70.4412	116.552	835.186	577.304	727.612	-13.2862	-11.4429
ENSMUSG00000030220_Arhgdib	1.47175	0.227182	58.1585	2.41828e-14	5.31374e-13	0.0281472	30.7355	23.5647	38.9902	145.155	100.335	126.459	-14.089	-13.0689
ENSMUSG00000059498_Fcgr3	1.79527	-0.0145326	57.9605	2.67432e-14	5.86852e-13	0.0534518	17.8904	13.7165	22.6953	132.698	91.7246	115.606	-14.3896	-13.1452
ENSMUSG00000113737_BB123696	-1.27416	0.739262	57.8502	2.82854e-14	6.19866e-13	0.0181987	160.638	123.16	203.78	67.135	46.4057	58.4879	-12.8057	-13.6889
ENSMUSG00000022385_Gtse1	1.21697	-1.59011	57.7842	2.92505e-14	6.4016e-13	0.0274317	4.2672	3.27163	5.41324	43.2354	29.8856	37.6666	-14.8339	-13.9904
ENSMUSG00000063146_Clip2	1.68616	1.64736	57.716	3.02833e-14	6.61521e-13	0.0358111	86.4432	66.2754	109.659	392.255	271.138	341.732	-13.3365	-12.1678
ENSMUSG00000031709_Tbc1d9	1.52892	2.27905	57.7144	3.0307e-14	6.61521e-13	0.028365	153.441	117.642	194.651	585.161	404.48	509.791	-12.8467	-11.787
ENSMUSG00000058624_Gda	1.84746	2.67574	57.6733	3.09483e-14	6.74623e-13	0.0417626	170.505	130.725	216.298	810.892	560.512	706.448	-12.7522	-11.4716
ENSMUSG00000040204_Pclaf	1.21022	-1.56536	57.6035	3.20661e-14	6.98064e-13	0.0258827	4.57001	3.50379	5.79737	43.6852	30.1964	38.0584	-14.8237	-13.9848
ENSMUSG00000097248_Gm2694	1.2844	-0.220289	57.5595	3.27908e-14	7.12896e-13	0.0188242	23.5133	18.0275	29.8282	103.678	71.6656	90.3245	-14.2406	-13.3503
ENSMUSG00000031530_Dusp4	1.25965	-0.196091	57.5446	3.30398e-14	7.17361e-13	0.0174473	24.4354	18.7344	30.998	104.588	72.2941	91.1167	-14.2165	-13.3433
ENSMUSG00000038507_Parp12	1.24329	3.50171	57.5055	3.37032e-14	7.30799e-13	0.0184025	432.009	331.218	548.033	1281.36	885.715	1116.32	-11.8864	-11.0246
ENSMUSG00000049775_Tmsb4x	1.60738	1.64926	57.4819	3.411e-14	7.37674e-13	0.0323922	90.6911	69.5322	115.048	385.806	266.68	336.114	-13.2977	-12.1836
ENSMUSG00000042345_Ubash3a	1.07928	-2.10456	57.4833	3.40861e-14	7.37674e-13	0.0277478	1.63199	1.25124	2.0703	30.3053	20.9479	26.402	-14.955	-14.2069
ENSMUSG00000032511_Scn5a	1.812	0.269264	57.414	3.53086e-14	7.61591e-13	0.0510992	23.759	18.2158	30.1399	161.425	111.582	140.634	-14.2323	-12.9763
ENSMUSG00000021176_Efcab11	1.52346	0.788729	57.4148	3.52933e-14	7.61591e-13	0.029829	48.2723	37.01	61.2368	213.426	147.526	185.936	-13.7853	-12.7293
ENSMUSG00000047361_Gm973	-1.1813	2.0951	57.218	3.90092e-14	8.40308e-13	0.0159601	394.278	302.29	500.169	198.99	137.548	173.36	-11.9738	-12.7926
ENSMUSG00000100627_A830008E24Rik	-1.34833	0.258015	57.2087	3.91935e-14	8.43172e-13	0.0222901	118.745	91.0411	150.637	42.3618	29.2817	36.9055	-13.0702	-14.0048
ENSMUSG00000043004_Gng2	2.05354	2.39983	57.0774	4.18999e-14	9.00219e-13	0.0530091	121.805	93.3867	154.518	691.935	478.285	602.812	-13.0488	-11.6254
ENSMUSG00000036815_Dpp10	1.30087	-0.217764	57.0458	4.25785e-14	9.13604e-13	0.0201832	23.2011	17.7881	29.4322	104.284	72.084	90.8519	-14.2472	-13.3455
ENSMUSG00000022479_Vdr	1.29332	-1.18265	56.9819	4.39847e-14	9.42546e-13	0.0276834	7.5451	5.78477	9.57148	56.6952	39.1893	49.3927	-14.7042	-13.8078
ENSMUSG00000015396_Cd83	1.93878	0.448705	56.9573	4.45383e-14	9.53165e-13	0.0592677	25.2759	19.3788	32.0642	183.696	126.976	160.035	-14.2073	-12.8634
ENSMUSG00000057913_Gm10032	-1.38618	0.607152	56.855	4.6917e-14	1.00277e-12	0.024029	150.59	115.456	191.034	55.7743	38.5528	48.5905	-12.8633	-13.8242
ENSMUSG00000094377_Gm24407	1.29026	5.96057	56.8429	4.72066e-14	1.00765e-12	0.020385	2361.3	1810.39	2995.47	7086.61	4898.47	6173.85	-10.2237	-9.32939
ENSMUSG00000050335_Lgals3	1.80968	1.38288	56.8157	4.78641e-14	1.02036e-12	0.0436127	64.6471	49.5644	82.0093	335.569	231.955	292.347	-13.5686	-12.3142
ENSMUSG00000000275_Trim25	1.08289	3.90226	56.5126	5.58383e-14	1.18881e-12	0.0141342	620.464	475.705	787.101	1631.56	1127.78	1421.41	-11.5375	-10.7869
ENSMUSG00000020649_Rrm2	1.20816	-1.32234	56.4931	5.6397e-14	1.19915e-12	0.021723	6.91218	5.29952	8.76859	50.5221	34.9223	44.0148	-14.7267	-13.8892
ENSMUSG00000026829_Gbgt1	1.47048	-0.620787	56.3862	5.95468e-14	1.26449e-12	0.036306	12.8417	9.84564	16.2906	83.9412	58.0226	73.1295	-14.5375	-13.5182
ENSMUSG00000052135_Foxo6	1.19667	5.00934	56.3433	6.08598e-14	1.2907e-12	0.017649	1274.17	976.899	1616.38	3597.18	2486.47	3133.85	-10.8337	-10.0042
ENSMUSG00000114493_Gm47071	1.10569	5.19229	56.3357	6.10964e-14	1.29405e-12	0.0150821	1512.88	1159.92	1919.2	4003.21	2767.13	3487.59	-10.6643	-9.89793
ENSMUSG00000018654_Ikzf1	2.91251	2.82046	56.3292	6.12986e-14	1.29666e-12	0.104213	93.4469	71.6451	118.544	1012.71	700.018	882.275	-13.2739	-11.2551
ENSMUSG00000026622_Nek2	1.07687	-1.91088	55.9378	7.48014e-14	1.58025e-12	0.0193392	2.96709	2.27485	3.76397	33.9156	23.4434	29.5472	-14.8879	-14.1414
ENSMUSG00000048163_Selplg	1.67343	0.371609	55.8577	7.79113e-14	1.64384e-12	0.0421537	29.5775	22.6768	37.5211	165.908	114.68	144.539	-14.1132	-12.9532
ENSMUSG00000020798_Spns3	1.17996	2.164	55.7306	8.31132e-14	1.75134e-12	0.0164097	171.011	131.113	216.94	503.24	347.854	438.422	-12.7494	-11.9315
ENSMUSG00000028211_Trp53inp1	-1.31118	5.47185	55.6983	8.44916e-14	1.77811e-12	0.021464	4155.82	3186.23	5271.94	2030.96	1403.86	1769.37	-9.66197	-10.5708
ENSMUSG00000031207_Msn	1.30268	3.44728	55.5915	8.92077e-14	1.87496e-12	0.0210133	403.28	309.192	511.589	1249.68	863.817	1088.72	-11.9521	-11.0492
ENSMUSG00000029082_Bst1	1.22412	-0.967677	55.4222	9.72298e-14	2.04096e-12	0.0198389	11.1056	8.51461	14.0883	63.151	43.6518	55.0171	-14.5822	-13.7337
ENSMUSG00000114446_Gm33524	1.10757	-1.71474	55.3899	9.88444e-14	2.0722e-12	0.0184778	4.27138	3.27483	5.41854	38.5112	26.6201	33.5509	-14.8333	-14.0656
ENSMUSG00000038379_Ttk	1.27672	-1.19878	55.2431	1.06508e-13	2.23001e-12	0.0283693	7.55792	5.7946	9.58775	55.8875	38.6311	48.6891	-14.7028	-13.8178
ENSMUSG00000023274_Cd4	1.17648	-1.41178	55.1414	1.12163e-13	2.34544e-12	0.020755	6.48151	4.96932	8.22224	47.282	32.6827	41.192	-14.7505	-13.9351
ENSMUSG00000036718_Micall2	1.25713	-0.87486	55.1365	1.12443e-13	2.34831e-12	0.0220549	11.9113	9.13233	15.1104	67.7729	46.8466	59.0436	-14.5512	-13.6798
ENSMUSG00000037548_H2-DMb2	1.22801	-1.25286	55.13	1.12817e-13	2.35311e-12	0.0240759	7.52155	5.76672	9.54161	53.0765	36.688	46.2402	-14.7063	-13.8551
ENSMUSG00000073418_C4b	2.04248	3.25083	55.1142	1.13729e-13	2.36913e-12	0.0525563	231.376	177.394	293.516	1238.08	855.797	1078.61	-12.4741	-11.0584
ENSMUSG00000049191_Rtl5	1.21702	-1.08013	55.0505	1.17473e-13	2.44404e-12	0.0206725	9.74303	7.46991	12.3597	58.7069	40.5799	51.1453	-14.6303	-13.7867
ENSMUSG00000034987_Hrh2	1.1804	0.850856	55.0234	1.19104e-13	2.47482e-12	0.0154839	63.5508	48.724	80.6187	205.862	142.298	179.347	-13.5804	-12.7622
ENSMUSG00000061411_Nol4l	1.26891	0.9824	55.0023	1.20389e-13	2.4976e-12	0.0191984	66.7104	51.1464	84.6268	229.716	158.787	200.129	-13.5426	-12.6631
ENSMUSG00000045817_Zfp36l2	1.45732	1.43515	55.0004	1.20503e-13	2.4976e-12	0.0274096	84.7201	64.9543	107.473	324.866	224.557	283.023	-13.3547	-12.3446
ENSMUSG00000075122_Cd80	1.39567	-0.18687	54.8523	1.29936e-13	2.6897e-12	0.0277979	22.149	16.9814	28.0975	109.08	75.3993	95.0304	-14.2758	-13.3084
ENSMUSG00000026833_Olfm1	1.58723	1.74619	54.8085	1.32862e-13	2.74681e-12	0.0331241	99.2358	76.0834	125.888	411.38	284.358	358.394	-13.2231	-12.1229
ENSMUSG00000057219_Armc7	1.22471	1.27736	54.7171	1.39189e-13	2.87401e-12	0.0177709	86.219	66.1035	109.375	277.615	191.895	241.858	-13.3392	-12.4903
ENSMUSG00000026675_Hsd17b7	-1.07003	3.35281	54.691	1.41052e-13	2.90883e-12	0.0140929	912.581	699.669	1157.67	518.352	358.3	451.588	-11.1615	-11.9032
ENSMUSG00000040084_Bub1b	1.21061	0.801472	54.6287	1.45595e-13	2.99141e-12	0.0168649	60.0605	46.0479	76.1909	200.636	138.685	174.794	-13.6243	-12.7852
ENSMUSG00000039853_Trim14	1.65907	0.962413	54.6286	1.45603e-13	2.99141e-12	0.038901	50.5427	38.7507	64.1169	245.671	169.815	214.028	-13.7521	-12.6021
ENSMUSG00000022216_Psme1	1.34328	1.46235	54.6333	1.45253e-13	2.99141e-12	0.0226822	92.5114	70.9278	117.357	322.843	223.158	281.26	-13.2816	-12.3505
ENSMUSG00000086322_E130218I03Rik	1.05309	-1.99327	54.6236	1.45971e-13	2.99523e-12	0.0199389	2.63322	2.01887	3.34042	32.024	22.1359	27.8993	-14.904	-14.1741
ENSMUSG00000023169_Slc38a1	1.71746	1.0564	54.6205	1.46203e-13	2.99625e-12	0.0418231	52.6732	40.3842	66.8196	265.035	183.2	230.898	-13.7231	-12.5327
ENSMUSG00000037012_Hk1	1.28688	1.82662	54.5549	1.51164e-13	3.09407e-12	0.0204883	126.003	96.6054	159.843	409.371	282.969	356.644	-13.0195	-12.1275
ENSMUSG00000117575_AC163635.1	1.27574	-0.327669	54.5212	1.53781e-13	3.14371e-12	0.0207197	21.331	16.3543	27.0599	96.564	66.7478	84.1264	-14.2915	-13.4072
ENSMUSG00000068335_Dok1	1.20662	-0.913362	54.5072	1.54879e-13	3.15829e-12	0.0185378	12.1453	9.31169	15.4071	65.0944	44.9951	56.7101	-14.5467	-13.7103
ENSMUSG00000042331_Specc1	1.19692	2.15393	54.5086	1.54767e-13	3.15829e-12	0.0174038	168.31	129.042	213.513	501.858	346.898	437.217	-12.7637	-11.934
ENSMUSG00000026683_Nuf2	1.2853	-0.930815	54.3922	1.64216e-13	3.34455e-12	0.025827	10.8272	8.30114	13.7351	66.0294	45.6415	57.5247	-14.5898	-13.6989
ENSMUSG00000057836_Xlr3a	-1.27717	0.603953	54.305	1.71661e-13	3.49186e-12	0.0201299	146.98	112.688	186.454	60.0882	41.5347	52.3487	-12.8842	-13.7695
ENSMUSG00000088324_Gm25669	-1.149	-1.48564	54.2973	1.72342e-13	3.50137e-12	0.021249	37.234	28.547	47.2339	7.42271	5.13079	6.46666	-13.9614	-14.7578
ENSMUSG00000027995_Tlr2	1.20943	-0.996943	54.2931	1.72704e-13	3.5044e-12	0.0197521	11.0019	8.43504	13.9566	61.7157	42.6597	53.7666	-14.5893	-13.751
ENSMUSG00000025507_Pidd1	1.32353	0.237607	54.1586	1.84942e-13	3.74809e-12	0.0226459	34.765	26.6541	44.1019	141.312	97.679	123.111	-14.0095	-13.0921
ENSMUSG00000020589_Fam49a	1.34541	3.74873	54.0752	1.92957e-13	3.90571e-12	0.02318	488.359	374.421	619.518	1551.92	1072.73	1352.03	-11.7688	-10.8362
ENSMUSG00000052544_St6galnac3	1.1784	2.39934	54.0053	1.99954e-13	4.04236e-12	0.017109	202.879	155.545	257.366	590.963	408.49	514.846	-12.5943	-11.7775
ENSMUSG00000045875_Adra1a	-1.24681	4.53318	53.97	2.03578e-13	4.11057e-12	0.0200007	2142.84	1642.9	2718.34	1088.91	752.684	948.653	-10.32	-11.1842
ENSMUSG00000063011_Msln	1.16791	-1.58101	53.9383	2.0689e-13	4.17233e-12	0.0250958	4.91861	3.77106	6.23959	42.7398	29.543	37.2349	-14.8072	-13.9977
ENSMUSG00000098178_Gm42418	1.54634	14.0369	53.929	2.07869e-13	4.18694e-12	0.0305326	562358	431155	713390	2.0058e+06	1.38647e+06	1.74745e+06	-4.75898	-3.68714
ENSMUSG00000038732_Mboat1	1.40289	0.984533	53.7656	2.25889e-13	4.54432e-12	0.0259429	61.3471	47.0344	77.8231	237.215	163.97	206.661	-13.6062	-12.6338
ENSMUSG00000110453_Gm32352	-1.29887	3.43684	53.7363	2.29284e-13	4.60698e-12	0.0217025	1015.92	778.901	1288.77	490.112	338.78	426.985	-11.0564	-11.9567
ENSMUSG00000045763_Basp1	1.83504	1.08155	53.7206	2.31122e-13	4.63825e-12	0.0497119	49.3163	37.8105	62.5612	274.996	190.085	239.576	-13.7708	-12.4988
ENSMUSG00000035042_Ccl5	1.03946	-2.01824	53.7105	2.32323e-13	4.65666e-12	0.0198343	2.61597	2.00565	3.31854	31.3514	21.671	27.3133	-14.9086	-14.1881
ENSMUSG00000026928_Card9	1.27565	0.414611	53.6559	2.38868e-13	4.78201e-12	0.0202492	41.8388	32.0775	53.0754	157.219	108.674	136.969	-13.8841	-12.9999
ENSMUSG00000002897_Il17ra	1.36998	0.945697	53.6469	2.39968e-13	4.79819e-12	0.0245285	60.9094	46.6988	77.2678	229.392	158.562	199.846	-13.6139	-12.6643
ENSMUSG00000026288_Inpp5d	2.47071	3.06807	53.6136	2.44062e-13	4.87412e-12	0.078821	154.168	118.2	195.573	1150.84	795.495	1002.61	-12.8426	-11.13
ENSMUSG00000079523_Tmsb10	1.45437	-0.512689	53.5867	2.4743e-13	4.93539e-12	0.0367687	14.7795	11.3313	18.7489	89.4656	61.8412	77.9423	-14.4766	-13.4685
ENSMUSG00000039315_Clnk	1.26681	-0.894991	53.4252	2.68628e-13	5.35172e-12	0.0251334	11.5589	8.86209	14.6632	66.6955	46.1019	58.105	-14.573	-13.6949
ENSMUSG00000086213_A330040F15Rik	1.33427	-1.16259	53.403	2.71681e-13	5.40599e-12	0.0378141	7.18658	5.50989	9.11667	57.9623	40.0652	50.4967	-14.7185	-13.7936
ENSMUSG00000032776_Mctp2	1.2229	0.14378	53.2712	2.90538e-13	5.77422e-12	0.0178208	34.5253	26.4703	43.7977	129.716	89.6637	113.009	-14.0122	-13.1646
ENSMUSG00000024431_Nr3c1	-1.05461	8.53395	53.2227	2.97794e-13	5.91128e-12	0.0147177	32825.7	25167.2	41641.7	19285.9	13331	16801.9	-7.59934	-8.33034
ENSMUSG00000117008_AC115970.1	1.42467	0.30288	53.2055	3.00417e-13	5.95616e-12	0.0292992	33.4394	25.6378	42.4202	150.41	103.968	131.037	-14.0265	-13.039
ENSMUSG00000118212_AC121552.1	0.983949	-2.17291	53.0524	3.24776e-13	6.43135e-12	0.0184545	1.97348	1.51305	2.5035	28.0086	19.3604	24.4011	-14.9346	-14.2526
ENSMUSG00000010142_Tnfrsf13b	1.13277	-1.56329	53.0345	3.27738e-13	6.48219e-12	0.0206349	5.52123	4.23309	7.00406	42.5543	29.4148	37.0732	-14.7877	-14.0025
ENSMUSG00000025473_Adam8	1.27559	1.87395	53.0301	3.28475e-13	6.48896e-12	0.0208026	131.232	100.615	166.477	421.556	291.392	367.259	-12.984	-12.0998
ENSMUSG00000062545_Tlr12	0.966201	-2.25499	52.992	3.34915e-13	6.60816e-12	0.0185827	1.64173	1.2587	2.08265	26.4969	18.3154	23.0841	-14.9514	-14.2817
ENSMUSG00000112629_Gm47771	1.24862	-0.0582698	52.9896	3.35313e-13	6.60816e-12	0.0200117	27.7827	21.3008	35.2443	113.89	78.7241	99.2208	-14.1401	-13.2747
ENSMUSG00000089235_Gm23119	1.35035	3.69448	52.9802	3.36932e-13	6.63211e-12	0.0238714	468.551	359.235	594.39	1495.66	1033.85	1303.02	-11.8086	-10.8726
ENSMUSG00000018819_Lsp1	1.25593	4.61921	52.956	3.41107e-13	6.70626e-12	0.0206862	942.265	722.428	1195.33	2780.96	1922.28	2422.77	-11.1302	-10.2596
ENSMUSG00000006519_Cyba	1.96288	0.838696	52.8946	3.51932e-13	6.91081e-12	0.0617084	35.8507	27.4865	45.4792	237.883	164.431	207.243	-13.9921	-12.6316
ENSMUSG00000019970_Sgk1	-1.05914	8.0282	52.8606	3.58083e-13	7.02321e-12	0.0149365	23143.9	17744.3	29359.7	13551.3	9367.03	11805.8	-7.94858	-8.68272
ENSMUSG00000024937_Ehbp1l1	1.05062	7.27696	52.821	3.65368e-13	7.15755e-12	0.014692	6615.28	5071.88	8391.94	16759	11584.3	14600.4	-9.19883	-8.4706
ENSMUSG00000068735_Trp53i11	1.26438	-0.870739	52.7945	3.70336e-13	7.24624e-12	0.0250186	11.9167	9.13647	15.1172	68.2172	47.1537	59.4307	-14.5509	-13.6745
ENSMUSG00000039476_Prrx2	1.60259	0.300114	52.7591	3.77068e-13	7.36045e-12	0.0408169	29.4719	22.5959	37.3871	157.721	109.021	137.406	-14.1074	-12.9965
ENSMUSG00000001131_Timp1	1.07887	-1.83087	52.7594	3.77015e-13	7.36045e-12	0.0219057	3.60491	2.76386	4.57308	35.5422	24.5678	30.9643	-14.8633	-14.1155
ENSMUSG00000002233_Rhoc	1.16303	1.27711	52.4877	4.3296e-13	8.44143e-12	0.0163303	89.2366	68.4171	113.203	273.53	189.072	238.299	-13.31	-12.5038
ENSMUSG00000056716_Gm5420	-1.25568	2.42001	52.438	4.4404e-13	8.64721e-12	0.0205664	500.435	383.68	634.837	242.093	167.342	210.911	-11.7453	-12.6157
ENSMUSG00000022952_Runx1	1.55046	6.08159	52.3728	4.59039e-13	8.92871e-12	0.031657	2250.68	1725.58	2855.15	8096.33	5596.42	7053.51	-10.2713	-9.19661
ENSMUSG00000048489_Depp1	1.24843	-0.19138	52.2855	4.79907e-13	9.32359e-12	0.0206905	24.7745	18.9944	31.4282	104.413	72.173	90.9641	-14.2116	-13.3462
ENSMUSG00000057948_Unc13d	1.29986	0.292828	52.1924	5.03209e-13	9.76475e-12	0.0226665	37.0256	28.3872	46.9695	145.705	100.716	126.938	-13.9669	-13.0659
ENSMUSG00000034708_Grn	1.37347	2.15332	52.0858	5.31279e-13	1.02973e-11	0.0252302	152.727	117.095	193.745	520.732	359.945	453.661	-12.8508	-11.8988
ENSMUSG00000105245_Gm31305	1.37543	1.50181	52.0685	5.35989e-13	1.03763e-11	0.0254526	93.0506	71.3412	118.041	333.273	230.368	290.346	-13.2743	-12.321
ENSMUSG00000030732_Chrdl2	-1.24889	2.08468	52.0478	5.41667e-13	1.04739e-11	0.0203698	397.275	304.588	503.971	190.282	131.529	165.774	-11.9665	-12.8321
ENSMUSG00000039239_Tgfb2	-1.06097	6.66948	52.0441	5.42672e-13	1.0481e-11	0.0151844	9031.24	6924.18	11456.8	5273.72	3645.35	4594.46	-8.88831	-9.62372
ENSMUSG00000028664_Ephb2	1.79051	1.50772	51.9713	5.63192e-13	1.08646e-11	0.0465997	72.4497	55.5466	91.9075	364.475	251.935	317.53	-13.4779	-12.2368
ENSMUSG00000029167_Ppargc1a	-1.04151	8.31293	51.9166	5.79083e-13	1.1158e-11	0.0147203	28080.5	21529.1	35622.1	16647	11506.9	14502.8	-7.75538	-8.4773
ENSMUSG00000097715_Gpr137b-ps	1.5313	0.316262	51.8283	6.0573e-13	1.16578e-11	0.0368222	31.8858	24.4466	40.4494	156.367	108.085	136.226	-14.0657	-13.0043
ENSMUSG00000033031_Cip2a	1.17528	-0.188071	51.6535	6.6213e-13	1.27284e-11	0.0164216	26.5444	20.3514	33.6734	102.926	71.1452	89.6687	-14.1714	-13.3567
ENSMUSG00000026672_Optn	-1.18522	7.63455	51.5898	6.83971e-13	1.31329e-11	0.0190747	18110.4	13885.1	22974.3	9712.2	6713.35	8461.25	-8.19359	-9.01512
ENSMUSG00000100110_Gm28783	-1.25032	3.62859	51.5796	6.87538e-13	1.3186e-11	0.0209988	1148.15	880.279	1456.51	575.629	397.891	501.487	-10.9362	-11.8028
ENSMUSG00000040852_Plekhh2	1.40635	2.02003	51.5322	7.04324e-13	1.34922e-11	0.0269101	136.029	104.293	172.563	479.265	331.282	417.535	-12.9527	-11.9779
ENSMUSG00000030123_Plxnd1	1.18906	3.91742	51.433	7.40833e-13	1.4175e-11	0.0189934	595.366	456.463	755.263	1688.06	1166.83	1470.63	-11.5776	-10.7534
ENSMUSG00000026285_Pdcd1	1.04023	-1.93524	51.4118	7.48861e-13	1.43119e-11	0.0200819	3.2614	2.50049	4.13731	32.9277	22.7605	28.6865	-14.8811	-14.1601
ENSMUSG00000053279_Aldh1a1	-1.16036	6.70743	51.3618	7.68204e-13	1.46646e-11	0.0183611	9476.56	7265.6	12021.7	5164.36	3569.76	4499.18	-8.84028	-9.64458
ENSMUSG00000024791_Cdca5	0.905059	-2.46603	51.3595	7.69103e-13	1.46647e-11	0.019328	0.986058	0.756003	1.25088	22.8163	15.7713	19.8775	-14.9824	-14.3551
ENSMUSG00000032562_Gnai2	1.14329	3.37106	51.3273	7.81794e-13	1.48894e-11	0.0174063	414.289	317.632	525.555	1146.13	792.24	998.509	-11.9265	-11.134
ENSMUSG00000109808_5430402P08Rik	0.897226	-2.46745	51.2767	8.02233e-13	1.5261e-11	0.0186061	0.989322	0.758506	1.25502	22.7213	15.7056	19.7947	-14.9801	-14.3582
ENSMUSG00000026421_Csrp1	1.34893	1.48199	51.2554	8.10989e-13	1.54097e-11	0.0246988	93.4291	71.6314	118.521	327.834	226.608	285.609	-13.271	-12.336
ENSMUSG00000029674_Limk1	1.25792	0.726469	51.2087	8.30484e-13	1.57619e-11	0.0207795	54.9252	42.1108	69.6765	192.993	133.403	168.136	-13.6915	-12.8196
ENSMUSG00000026630_Batf3	1.6639	-0.201213	51.0991	8.78199e-13	1.66483e-11	0.0547333	16.6194	12.742	21.0829	114.155	78.9074	99.4519	-14.425	-13.2716
ENSMUSG00000022587_Ly6e	2.12304	1.41174	51.0119	9.18067e-13	1.7384e-11	0.0702882	52.3732	40.1542	66.4391	356.619	246.505	310.686	-13.7291	-12.2575
ENSMUSG00000031875_Cmtm3	1.71	0.433169	51.0002	9.2358e-13	1.74683e-11	0.0495934	30.4775	23.3668	38.6628	174.721	120.772	152.216	-14.0929	-12.9076
ENSMUSG00000064147_Rab44	1.10371	-1.43495	50.9938	9.266e-13	1.75053e-11	0.0181324	6.94201	5.32238	8.80642	45.571	31.5	39.7014	-14.7236	-13.9585
ENSMUSG00000041538_H2-Ob	1.10333	-1.66285	50.8982	9.7283e-13	1.83576e-11	0.0220894	4.90423	3.76003	6.22135	39.7288	27.4617	34.6117	-14.8093	-14.0445
ENSMUSG00000037679_Inf2	1.57718	1.49912	50.82	1.01236e-12	1.90755e-11	0.0360001	82.4837	63.2396	104.636	347.902	240.48	303.092	-13.3737	-12.2805
ENSMUSG00000024308_Tapbp	1.24409	4.19841	50.8184	1.01319e-12	1.90755e-11	0.0211528	705.716	541.067	895.25	2073.76	1433.44	1806.66	-11.4125	-10.5502
ENSMUSG00000103174_Gm37168	0.956931	-2.27395	50.7953	1.0252e-12	1.92795e-11	0.0207847	1.6498	1.26489	2.09289	26.1386	18.0677	22.7719	-14.948	-14.2847
ENSMUSG00000032011_Thy1	1.40322	-0.19481	50.7712	1.03786e-12	1.94952e-11	0.0323387	21.8614	16.761	27.7327	108.603	75.0697	94.6149	-14.2849	-13.3123
ENSMUSG00000022139_Mbnl2	-0.985532	9.85285	50.7358	1.05677e-12	1.98277e-11	0.0135281	80600.1	61795.5	102247	49697	34352	43296	-6.70141	-7.38453
ENSMUSG00000001983_Taco1	1.53634	4.89004	50.5388	1.16834e-12	2.18961e-11	0.0323379	986.303	756.191	1251.19	3538.68	2446.04	3082.89	-11.0854	-10.0205
ENSMUSG00000001542_Ell2	-1.12294	7.96141	50.4498	1.22251e-12	2.28852e-11	0.0175557	22412	17183.1	28431.1	12553.7	8677.45	10936.7	-7.98069	-8.75905
ENSMUSG00000039202_Abhd2	1.20862	3.34715	50.4011	1.25323e-12	2.34336e-11	0.0199711	394.262	302.278	500.149	1143.74	790.586	996.425	-11.9738	-11.1361
ENSMUSG00000000861_Bcl11a	1.66356	0.357743	50.3437	1.29041e-12	2.41014e-11	0.047557	29.6765	22.7528	37.6468	165.322	114.275	144.028	-14.1089	-12.9558
ENSMUSG00000056116_H2-T22	1.12445	1.31848	50.3157	1.30896e-12	2.44201e-11	0.0158626	94.2329	72.2476	119.541	278.882	192.772	242.962	-13.2655	-12.4861
ENSMUSG00000031103_Elf4	1.93559	2.43573	50.2846	1.32988e-12	2.47579e-11	0.0537132	134.933	103.452	171.172	697.209	481.931	607.407	-12.9597	-11.6181
ENSMUSG00000101941_Gm28979	1.14469	-1.14514	50.2843	1.33008e-12	2.47579e-11	0.0192527	9.8693	7.56672	12.5199	55.2722	38.2057	48.1531	-14.6206	-13.8272
ENSMUSG00000021185_Dglucy	-1.017	5.50252	50.2172	1.37636e-12	2.55904e-11	0.0143918	3984.54	3054.92	5054.67	2392.35	1653.66	2084.21	-9.70385	-10.4088
ENSMUSG00000020546_Stxbp4	-1.06102	8.18917	50.2148	1.37805e-12	2.55927e-11	0.0157846	25886.3	19846.8	32838.6	15138.7	10464.3	13188.8	-7.83668	-8.57212
ENSMUSG00000039109_F13a1	2.28666	3.2858	50.212	1.38003e-12	2.56006e-11	0.0720369	204.334	156.661	259.211	1309.13	904.91	1140.51	-12.5886	-11.0036
ENSMUSG00000015745_Plekho1	1.14694	1.85127	50.169	1.41062e-12	2.61385e-11	0.0172312	138.584	106.251	175.804	403.45	278.876	351.485	-12.9363	-12.1413
ENSMUSG00000036887_C1qa	2.28294	0.693562	50.0102	1.52951e-12	2.83098e-11	0.0980752	22.778	17.4637	28.8955	224.577	155.234	195.651	-14.2663	-12.6839
ENSMUSG00000041798_Gck	1.45532	3.3978	49.9265	1.59612e-12	2.95094e-11	0.0296139	358.798	275.088	455.16	1242.9	859.129	1082.81	-12.0633	-11.0546
ENSMUSG00000112213_4930555G07Rik	-1.01788	3.23763	49.8401	1.66801e-12	3.08038e-11	0.0139681	832.79	638.494	1056.45	490.188	338.832	427.051	-11.251	-11.9566
ENSMUSG00000027215_Cd82	1.23256	4.32372	49.8085	1.69509e-12	3.11639e-11	0.0211948	774.962	594.157	983.093	2255.84	1559.31	1965.29	-11.3213	-10.4669
ENSMUSG00000051048_P4ha3	1.52714	-1.6142	49.8086	1.69499e-12	3.11639e-11	0.130685	1.30198	0.998219	1.65165	48.781	33.7189	42.498	-14.9689	-13.9104
ENSMUSG00000020143_Dock2	2.76946	4.87747	49.8087	1.69487e-12	3.11639e-11	0.0995315	478.203	366.634	606.633	4119.73	2847.68	3589.1	-11.7891	-9.86941
ENSMUSG00000091601_Olfr93	0.877089	-2.4992	49.8147	1.68971e-12	3.11639e-11	0.0191607	0.984449	0.75477	1.24884	22.0799	15.2623	19.236	-14.9835	-14.3756
ENSMUSG00000027750_Postn	3.2302	1.67673	49.7982	1.70397e-12	3.12922e-11	0.169957	25.0861	19.2333	31.8235	486.096	336.003	423.486	-14.2035	-11.9645
ENSMUSG00000004837_Grap	1.2816	-0.851217	49.7779	1.7217e-12	3.15825e-11	0.0299511	12.0374	9.22899	15.2703	69.2994	47.9017	60.3735	-14.5522	-13.6638
ENSMUSG00000019982_Myb	1.03362	-1.94313	49.7623	1.73544e-12	3.1799e-11	0.02208	3.2694	2.50663	4.14746	32.7189	22.6162	28.5046	-14.8791	-14.1627
ENSMUSG00000004668_Abca13	1.23009	-1.33668	49.7477	1.74847e-12	3.2002e-11	0.0329502	6.78783	5.20418	8.61084	50.6408	35.0044	44.1182	-14.7384	-13.8858
ENSMUSG00000017146_Brca1	1.2883	0.0617421	49.6207	1.86539e-12	3.4104e-11	0.0242889	30.5636	23.4329	38.7721	124.988	86.3955	108.89	-14.0886	-13.1956
ENSMUSG00000038578_Susd1	1.24253	-1.01827	49.5836	1.90096e-12	3.47157e-11	0.0288701	10.1954	7.81677	12.9336	61.7613	42.6912	53.8064	-14.6093	-13.748
ENSMUSG00000031328_Flna	1.59083	4.63527	49.5583	1.92565e-12	3.50982e-11	0.0353367	801.806	614.738	1017.15	2997.15	2071.72	2611.12	-11.2881	-10.1854
ENSMUSG00000032531_Amotl2	-1.23612	3.54919	49.5578	1.92617e-12	3.50982e-11	0.0213452	1083.53	830.734	1374.53	547.958	378.765	477.38	-10.9931	-11.8499
ENSMUSG00000024471_Myot	-1.02609	9.06338	49.5543	1.92952e-12	3.51202e-11	0.0149872	47071.4	36089.3	59713.3	28213.7	19502.1	24579.7	-7.23907	-7.9503
ENSMUSG00000054404_Slfn5	1.7566	1.66354	49.5362	1.94748e-12	3.5408e-11	0.0467747	83.6745	64.1526	106.147	401.083	277.24	349.423	-13.3644	-12.1469
ENSMUSG00000026866_Kynu	1.45054	-0.50367	49.436	2.04946e-12	3.71798e-11	0.0413637	15.1135	11.5874	19.1725	90.312	62.4263	78.6797	-14.4658	-13.4604
ENSMUSG00000038128_Camk4	1.5365	-0.224945	49.4377	2.04775e-12	3.71798e-11	0.045124	18.7523	14.3773	23.7886	110.552	76.4164	96.3123	-14.362	-13.297
ENSMUSG00000017756_Slc12a7	1.11306	2.69385	49.4258	2.06018e-12	3.73331e-11	0.0168408	259.743	199.143	329.502	713.706	493.334	621.779	-12.3669	-11.5954
ENSMUSG00000024786_Majin	0.95528	-2.23165	49.4207	2.06558e-12	3.73898e-11	0.0201668	1.96727	1.50829	2.49562	26.7331	18.4787	23.2898	-14.937	-14.2749
ENSMUSG00000053137_Mapk11	1.17836	-0.530193	49.4111	2.07569e-12	3.75313e-11	0.0190379	19.0333	14.5927	24.145	82.459	56.9981	71.8382	-14.3494	-13.5326
ENSMUSG00000085399_Foxd2os	0.955197	-2.28997	49.3994	2.08808e-12	3.77139e-11	0.0232058	1.64362	1.26015	2.08504	25.8922	17.8974	22.5572	-14.9505	-14.2884
ENSMUSG00000028327_Stra6l	1.03428	-1.84602	49.3641	2.12605e-12	3.83576e-11	0.0198653	3.95219	3.03012	5.01363	34.6852	23.9754	30.2177	-14.8453	-14.1284
ENSMUSG00000062210_Tnfaip8	1.30204	3.36801	49.2838	2.21481e-12	3.99151e-11	0.0238592	381.246	292.298	483.637	1182.89	817.645	1030.53	-12.0056	-11.1031
ENSMUSG00000033147_Slc22a15	1.48888	0.328745	49.2612	2.24054e-12	4.03346e-11	0.0365184	33.3205	25.5466	42.2694	156.229	107.99	136.107	-14.0371	-13.0051
ENSMUSG00000038151_Prdm1	1.09813	-1.49687	49.1477	2.37395e-12	4.26896e-11	0.02085	6.4928	4.97798	8.23656	43.7021	30.2081	38.0732	-14.7495	-13.9884
ENSMUSG00000028444_Cntfr	-1.75145	5.58977	49.0658	2.47516e-12	4.44609e-11	0.0427875	4880.71	3742	6191.52	1753.47	1212.05	1527.62	-9.50188	-10.7159
ENSMUSG00000028364_Tnc	3.09523	2.10639	49.0555	2.48819e-12	4.46462e-11	0.145662	44.2246	33.9067	56.102	640.859	442.98	558.315	-13.8449	-11.6994
ENSMUSG00000079017_Ifi27l2a	1.11813	-1.41778	49.0355	2.51367e-12	4.50541e-11	0.0212033	7.1659	5.49404	9.09044	46.3108	32.0114	40.3459	-14.7219	-13.9469
ENSMUSG00000050106_Tmc8	1.04129	-1.81979	49.012	2.54407e-12	4.55495e-11	0.0197842	4.22507	3.23933	5.35979	35.2771	24.3846	30.7334	-14.8412	-14.1194
ENSMUSG00000029413_Naaa	1.2487	2.86213	48.9804	2.58532e-12	4.62376e-11	0.0220041	273.255	209.503	346.644	825.451	570.576	719.132	-12.3199	-11.4544
ENSMUSG00000009687_Fxyd5	1.23264	0.847567	48.9662	2.60418e-12	4.65242e-11	0.0209607	61.5236	47.1697	78.047	208.112	143.853	181.307	-13.6067	-12.7523
ENSMUSG00000004891_Nes	1.36207	1.75657	48.9601	2.61229e-12	4.66184e-11	0.0266386	114.272	87.6116	144.962	396.295	273.931	345.252	-13.1023	-12.1582
ENSMUSG00000026786_Apbb1ip	1.87686	2.4681	48.9472	2.62949e-12	4.68745e-11	0.0518801	143.483	110.008	182.019	706.583	488.411	615.574	-12.9061	-11.6051
ENSMUSG00000014158_Trpv4	1.37636	0.220939	48.9346	2.64639e-12	4.71247e-11	0.0299332	32.9524	25.2644	41.8025	141.847	98.049	123.577	-14.0423	-13.0883
ENSMUSG00000031099_Smarca1	1.05476	3.32025	48.834	2.78562e-12	4.95503e-11	0.0154522	417.427	320.038	529.536	1084.53	749.659	944.842	-11.9192	-11.1881
ENSMUSG00000025355_Mmp19	1.36434	0.0779162	48.8295	2.79202e-12	4.96104e-11	0.0299629	29.1303	22.334	36.9539	128.564	88.8675	112.005	-14.1178	-13.1721
ENSMUSG00000019832_Rab32	1.2897	-0.567943	48.7544	2.90108e-12	5.14926e-11	0.0285006	16.5495	12.6884	20.9942	83.1928	57.5053	72.4774	-14.4185	-13.5246
ENSMUSG00000047735_Samd9l	1.62251	0.879898	48.7498	2.90791e-12	5.15581e-11	0.0428556	48.5661	37.2353	61.6095	231.087	159.734	201.322	-13.7824	-12.6577
ENSMUSG00000055435_Maf	-0.98356	7.90606	48.7091	2.96881e-12	5.25812e-11	0.014014	20900.8	16024.5	26514.1	12896.1	8914.15	11235.1	-8.05043	-8.73218
ENSMUSG00000031387_Renbp	1.18227	-0.911641	48.6833	3.00817e-12	5.3221e-11	0.0219834	12.6932	9.73175	16.1022	64.8031	44.7938	56.4564	-14.5324	-13.7129
ENSMUSG00000032436_Cmtm7	1.05177	2.38282	48.671	3.02708e-12	5.34979e-11	0.0148836	214.327	164.323	271.888	568.069	392.666	494.901	-12.5445	-11.8155
ENSMUSG00000063506_Arhgap22	1.98507	2.48092	48.6581	3.047e-12	5.37921e-11	0.0584529	135.541	103.919	171.944	724.973	501.122	631.595	-12.9562	-11.5803
ENSMUSG00000020178_Adora2a	1.22411	0.0607341	48.6538	3.05379e-12	5.38542e-11	0.0211455	32.1005	24.6112	40.7218	122.864	84.9268	107.039	-14.0587	-13.2102
ENSMUSG00000038179_Slamf7	2.21499	0.666595	48.5846	3.1634e-12	5.57274e-11	0.0945255	24.0281	18.4222	30.4814	220.576	152.468	192.165	-14.2353	-12.7
ENSMUSG00000085867_Gm5834	1.12914	-1.09234	48.5349	3.24462e-12	5.70969e-11	0.0189782	10.821	8.29637	13.7272	56.8576	39.3016	49.5342	-14.59	-13.8073
ENSMUSG00000051354_Samd3	1.01557	-1.86335	48.5263	3.25882e-12	5.72855e-11	0.0197439	3.94087	3.02144	4.99927	34.0276	23.5208	29.6447	-14.8476	-14.1436
ENSMUSG00000031799_Tpm4	1.66911	1.95825	48.4176	3.44457e-12	6.0486e-11	0.0421109	111.129	85.2021	140.975	483.103	333.934	420.878	-13.1273	-11.9703
ENSMUSG00000042351_Grap2	2.21782	0.9751	48.3944	3.48558e-12	6.11409e-11	0.088467	32.6766	25.0529	41.4525	270.19	186.763	235.389	-14.0524	-12.5152
ENSMUSG00000033355_Rtp4	-1.13469	3.99341	48.3886	3.49589e-12	6.12563e-11	0.0184292	1440.64	1104.53	1827.55	788.264	544.871	686.735	-10.7126	-11.4991
ENSMUSG00000020077_Srgn	1.14524	-0.858607	48.303	3.6519e-12	6.39219e-11	0.0189089	13.993	10.7283	17.7511	66.1865	45.75	57.6616	-14.4928	-13.6989
ENSMUSG00000114504_Gm48321	1.17277	1.41315	48.2955	3.66584e-12	6.40975e-11	0.0188129	98.2964	75.3631	124.696	300.686	207.843	261.957	-13.2293	-12.4164
ENSMUSG00000037636_Slc25a43	1.08157	-1.38504	48.2814	3.69233e-12	6.44238e-11	0.0177171	7.86542	6.03036	9.97784	46.6393	32.2384	40.6321	-14.6933	-13.9436
ENSMUSG00000097402_Gm17399	-1.04185	2.55255	48.2827	3.6899e-12	6.44238e-11	0.014874	522.6	400.674	662.955	297.723	205.795	259.376	-11.7036	-12.4257
ENSMUSG00000024885_Aldh3b1	1.20528	-0.794967	48.2024	3.84413e-12	6.70012e-11	0.023531	14.1887	10.8784	17.9994	70.2184	48.537	61.1742	-14.4895	-13.654
ENSMUSG00000036995_Asap3	1.2931	3.18515	48.198	3.85286e-12	6.70821e-11	0.0241018	336.479	257.976	426.847	1041.3	719.779	907.182	-12.1242	-11.2279
ENSMUSG00000111229_Gm39323	1.22517	-0.967683	48.1838	3.88074e-12	6.74371e-11	0.027264	11.3498	8.70182	14.398	63.4901	43.8862	55.3125	-14.5763	-13.7271
ENSMUSG00000033949_Trim36	1.21516	-0.648308	48.1835	3.88145e-12	6.74371e-11	0.0237172	16.3474	12.5334	20.7378	77.0312	53.2462	67.1094	-14.4284	-13.5862
ENSMUSG00000000732_Icosl	1.37638	0.602503	48.0776	4.0967e-12	7.11018e-11	0.0295318	45.6864	35.0274	57.9564	182.312	126.019	158.83	-13.8242	-12.8702
ENSMUSG00000070327_Rnf213	1.06227	6.90408	48.0675	4.11803e-12	7.13214e-11	0.0164989	5078.88	3893.94	6442.91	12977.2	8970.23	11305.7	-9.46223	-8.72592
ENSMUSG00000005320_Fgfr4	1.54038	-0.0147944	48.0675	4.11803e-12	7.13214e-11	0.0446524	23.0676	17.6858	29.2629	127.052	87.8221	110.688	-14.2489	-13.1812
ENSMUSG00000026594_Ralgps2	1.41609	0.960388	47.9292	4.41902e-12	7.64537e-11	0.0309659	59.9051	45.9288	75.9938	234.415	162.034	204.222	-13.6261	-12.6446
ENSMUSG00000026395_Ptprc	2.80401	3.77349	47.878	4.5359e-12	7.83934e-11	0.108954	209.556	160.665	265.837	1928.7	1333.17	1680.28	-12.5654	-10.6219
ENSMUSG00000048534_Jaml	1.46175	-0.460127	47.8529	4.59433e-12	7.93197e-11	0.0445976	15.4139	11.8177	19.5536	92.8764	64.1989	80.9138	-14.452	-13.4388
ENSMUSG00000047129_1700113H08Rik	-0.979814	6.48639	47.7958	4.73003e-12	8.15768e-11	0.0141258	7808.49	5986.71	9905.61	4823.17	3333.91	4201.94	-9.03345	-9.7126
ENSMUSG00000107468_5730507A11Rik	-1.09548	2.97392	47.731	4.88895e-12	8.41411e-11	0.0170994	707.088	542.119	896.99	391.453	270.583	341.033	-11.4106	-12.1699
ENSMUSG00000111056_Gm39317	1.40565	0.396479	47.7329	4.88427e-12	8.41411e-11	0.0326658	36.9569	28.3346	46.8824	158.92	109.85	138.451	-13.9659	-12.9916
ENSMUSG00000021728_Emb	1.41619	1.0899	47.6705	5.04213e-12	8.66866e-11	0.030971	66.437	50.9367	84.2799	255.559	176.649	222.642	-13.5476	-12.566
ENSMUSG00000056328_Myh1	-1.0105	9.18686	47.6208	5.17177e-12	8.88225e-11	0.0151361	51094.3	39173.6	64816.6	30958.9	21399.7	26971.4	-7.1571	-7.85752
ENSMUSG00000001506_Col1a1	1.83069	6.45248	47.5352	5.4025e-12	9.26883e-11	0.0479091	2509.16	1923.75	3183.04	10959.9	7575.81	9548.26	-10.1635	-8.89454
ENSMUSG00000030341_Tnfrsf1a	1.05757	3.03041	47.5299	5.41724e-12	9.28444e-11	0.0158887	339.58	260.354	430.781	888.75	614.329	774.277	-12.1155	-11.3825
ENSMUSG00000027134_Lpcat4	1.04156	-1.82668	47.4964	5.51055e-12	9.43451e-11	0.0221796	4.21879	3.23452	5.35183	35.1592	24.303	30.6306	-14.842	-14.12
ENSMUSG00000039748_Exo1	1.01208	-1.92152	47.4141	5.74682e-12	9.82879e-11	0.0215318	3.62279	2.77756	4.59576	32.9025	22.7431	28.6646	-14.8597	-14.1582
ENSMUSG00000014303_Glis2	1.44363	1.35203	47.4031	5.77917e-12	9.87384e-11	0.0321738	80.2139	61.4994	101.757	306.913	212.147	267.382	-13.3979	-12.3973
ENSMUSG00000070462_Tlnrd1	1.34594	-0.23133	47.401	5.78544e-12	9.8743e-11	0.0317721	22.2603	17.0668	28.2387	104.727	72.3901	91.2376	-14.2747	-13.3418
ENSMUSG00000004709_Cd244a	1.34786	-0.0456061	47.3663	5.88857e-12	1.00399e-10	0.0310532	26.3069	20.1693	33.3722	117.622	81.3036	102.472	-14.1816	-13.2474
ENSMUSG00000017716_Birc5	1.08229	-1.249	47.2881	6.1282e-12	1.04376e-10	0.018003	9.28183	7.11631	11.7746	50.748	35.0785	44.2116	-14.6378	-13.8876
ENSMUSG00000038884_A230050P20Rik	1.26937	-0.408001	47.2792	6.15635e-12	1.04747e-10	0.0272924	19.8707	15.2347	25.2074	91.6302	63.3375	79.8281	-14.329	-13.4491
ENSMUSG00000025225_Nfkb2	1.20289	2.49031	47.2722	6.17835e-12	1.05013e-10	0.0210014	214.167	164.2	271.686	632.941	437.507	551.417	-12.5452	-11.7114
ENSMUSG00000085129_5031425F14Rik	1.02883	-1.70886	47.2534	6.23785e-12	1.05915e-10	0.0182018	5.23918	4.01684	6.64627	37.5545	25.9588	32.7175	-14.7951	-14.082
ENSMUSG00000045968_Teddm2	-1.19022	3.87689	47.1962	6.42261e-12	1.08939e-10	0.0208553	1345.47	1031.56	1706.82	706.68	488.478	615.659	-10.78	-11.605
ENSMUSG00000032349_Elovl5	1.24584	1.55868	47.1925	6.43454e-12	1.09029e-10	0.0226278	105.541	80.9175	133.886	338.013	233.645	294.477	-13.171	-12.3075
ENSMUSG00000072082_Ccnf	1.12475	0.829093	47.1871	6.45241e-12	1.09219e-10	0.0169316	64.6455	49.5633	82.0074	200.176	138.368	174.393	-13.5666	-12.787
ENSMUSG00000030268_Bcat1	1.79279	-0.208294	47.1813	6.47146e-12	1.09429e-10	0.0755763	14.3159	10.9759	18.1607	119.291	82.4572	103.926	-14.4768	-13.2341
ENSMUSG00000032024_Clmp	1.51169	2.33182	47.1607	6.53981e-12	1.10471e-10	0.0346041	161.328	123.689	204.656	605.472	418.52	527.486	-12.8019	-11.7541
ENSMUSG00000058252_Tcp11x2	0.960511	-2.23969	47.1268	6.65396e-12	1.12284e-10	0.0257671	1.96431	1.50603	2.49187	26.7284	18.4754	23.2857	-14.9376	-14.2718
ENSMUSG00000022906_Parp9	1.03475	4.57325	47.0857	6.79485e-12	1.14544e-10	0.015785	1016.02	778.978	1288.9	2566.88	1774.3	2236.26	-11.0563	-10.339
ENSMUSG00000002020_Ltbp2	1.81516	0.213416	47.022	7.01944e-12	1.18209e-10	0.0674753	22.4454	17.2087	28.4736	156.571	108.226	136.404	-14.2611	-13.0029
ENSMUSG00000089718_2310075C17Rik	-1.11856	-0.429459	47.0187	7.03133e-12	1.18288e-10	0.0169256	71.5503	54.8571	90.7666	27.3894	18.9323	23.8616	-13.4877	-14.2631
ENSMUSG00000096243_Gm24265	1.19359	6.09279	46.9746	7.19128e-12	1.20855e-10	0.0212215	2714.61	2081.27	3443.67	7612.59	5262.04	6632.08	-10.0854	-9.25803
ENSMUSG00000062585_Cnr2	1.13622	-1.23152	46.9583	7.2515e-12	1.21742e-10	0.0233517	9.05662	6.94364	11.4889	52.1932	36.0774	45.4706	-14.6553	-13.8677
ENSMUSG00000000957_Mmp14	1.67342	1.4836	46.9325	7.34733e-12	1.23225e-10	0.0453524	76.6076	58.7345	97.1821	349.728	241.742	304.683	-13.4356	-12.2757
ENSMUSG00000022048_Dpysl2	1.68779	3.20236	46.9103	7.43111e-12	1.24503e-10	0.0427509	274.909	210.77	348.741	1134.1	783.926	988.03	-12.3142	-11.1443
ENSMUSG00000018398_Sept8	1.44415	2.51709	46.8879	7.51656e-12	1.25807e-10	0.0314982	191.807	147.057	243.321	677.975	468.636	590.651	-12.6461	-11.6451
ENSMUSG00000055485_Soga1	1.59264	2.55711	46.8335	7.72795e-12	1.29213e-10	0.038659	181.645	139.266	230.429	716.703	495.406	624.39	-12.6953	-11.5914
ENSMUSG00000019256_Ahr	1.22181	-0.340293	46.7686	7.98826e-12	1.3343e-10	0.0236444	22.2881	17.0881	28.2739	94.5015	65.3222	82.3295	-14.2715	-13.4246
ENSMUSG00000003644_Rps6ka1	1.19095	2.45168	46.6953	8.29293e-12	1.38378e-10	0.0207989	209.497	160.62	265.762	614.65	424.864	535.482	-12.5652	-11.7397
ENSMUSG00000073489_Ifi204	1.6831	0.750618	46.6756	8.37645e-12	1.3963e-10	0.0503456	41.5486	31.855	52.7073	214.344	148.161	186.736	-13.8923	-12.7257
ENSMUSG00000014599_Csf1	1.17539	3.49253	46.6675	8.41137e-12	1.4007e-10	0.0205082	444.324	340.66	563.656	1255.22	867.642	1093.54	-11.8596	-11.0449
ENSMUSG00000036905_C1qb	2.34917	1.38456	46.6606	8.44084e-12	1.40419e-10	0.09706	42.4267	32.5282	53.8212	359.45	248.462	313.152	-13.8784	-12.2501
ENSMUSG00000063388_BC023105	1.80302	5.73423	46.5161	9.08705e-12	1.51016e-10	0.0477013	1543.27	1183.21	1957.74	6635.33	4586.53	5780.69	-10.6447	-9.39497
ENSMUSG00000042895_Abra	-1.13369	5.44863	46.4308	9.49124e-12	1.57574e-10	0.0193683	3940.17	3020.9	4998.38	2179.92	1506.83	1899.15	-9.715	-10.5008
ENSMUSG00000002055_Spag5	1.091	2.36586	46.4087	9.59876e-12	1.59198e-10	0.0171602	207.454	159.054	263.17	566.542	391.61	493.571	-12.5743	-11.8181
ENSMUSG00000039697_Ncoa7	1.37602	2.29932	46.3792	9.74421e-12	1.61447e-10	0.0288109	169.93	130.284	215.568	576.384	398.414	502.145	-12.7552	-11.8014
ENSMUSG00000050737_Ptges	1.29564	0.990134	46.3418	9.93238e-12	1.64399e-10	0.0257802	66.1339	50.7044	83.8954	232.52	160.725	202.571	-13.5502	-12.6521
ENSMUSG00000097006_9530082P21Rik	1.06431	1.641	46.3126	1.00814e-11	1.66698e-10	0.0156726	124.047	95.1059	157.362	342.637	236.84	298.504	-13.0327	-12.295
ENSMUSG00000037997_Parp11	1.01412	4.01505	46.2888	1.02048e-11	1.68569e-10	0.0152896	694.165	532.211	880.597	1736.3	1200.18	1512.66	-11.4285	-10.7256
ENSMUSG00000073492_Gm10521	0.920886	-2.22525	46.2649	1.033e-11	1.70465e-10	0.0189899	2.29249	1.75763	2.90818	26.4161	18.2596	23.0137	-14.9225	-14.2842
ENSMUSG00000033721_Vav3	1.01199	5.34721	46.0796	1.13543e-11	1.87181e-10	0.0155391	1761.96	1350.88	2235.17	4363.35	3016.07	3801.34	-10.5137	-9.81228
ENSMUSG00000023015_Racgap1	1.18013	1.00235	46.0365	1.16073e-11	1.91159e-10	0.0202616	71.5736	54.8749	90.796	228.126	157.687	198.743	-13.4874	-12.6694
ENSMUSG00000023367_Tmem176a	1.15104	-0.218882	46.0132	1.17458e-11	1.93248e-10	0.0192562	26.3646	20.2135	33.4453	100.213	69.2698	87.305	-14.1764	-13.3786
ENSMUSG00000020788_Atp2a3	1.37997	0.472431	46.0069	1.17839e-11	1.93681e-10	0.0320416	40.632	31.1523	51.5446	167.631	115.871	146.04	-13.9004	-12.9439
ENSMUSG00000107622_4930512J16Rik	1.147	-1.01737	46.001	1.18192e-11	1.93873e-10	0.0229385	11.6842	8.9582	14.8222	59.9185	41.4174	52.2009	-14.5656	-13.7706
ENSMUSG00000083161_Gm11427	1.27462	-0.632649	46.0027	1.18091e-11	1.93873e-10	0.0319364	15.3055	11.7346	19.4161	79.7189	55.104	69.451	-14.4411	-13.5576
ENSMUSG00000002835_Chaf1a	1.1297	0.472223	45.9765	1.19681e-11	1.9612e-10	0.0176826	48.3985	37.1068	61.3969	157.627	108.956	137.324	-13.7807	-12.9977
ENSMUSG00000025329_Padi1	-1.23988	0.395936	45.9707	1.20033e-11	1.965e-10	0.0238389	127.256	97.5662	161.433	52.0496	35.9782	45.3455	-13.0095	-13.869
ENSMUSG00000087611_4930458D05Rik	-1.05208	2.44918	45.9639	1.20453e-11	1.96991e-10	0.0160295	488.044	374.18	619.118	275.133	190.18	239.695	-11.7693	-12.4986
ENSMUSG00000040413_Timd2	1.2401	-0.241166	45.9482	1.21423e-11	1.9838e-10	0.0258646	23.7992	18.2467	30.1909	100.832	69.698	87.8447	-14.2338	-13.3742
ENSMUSG00000040152_Thbs1	1.39192	1.41123	45.9086	1.23898e-11	2.02224e-10	0.0305799	86.4419	66.2743	109.658	315.746	218.253	275.077	-13.3358	-12.371
ENSMUSG00000101797_Gm29266	1.19035	-0.813982	45.8952	1.24748e-11	2.03409e-10	0.0255433	13.9022	10.6587	17.6359	69.166	47.8095	60.2573	-14.4901	-13.6651
ENSMUSG00000036469_March1	1.94734	2.43581	45.8774	1.25892e-11	2.0507e-10	0.060059	133.897	102.658	169.858	697.759	482.311	607.886	-12.9671	-11.6173
ENSMUSG00000028864_Hgf	1.14513	-0.984237	45.8634	1.26794e-11	2.06336e-10	0.0231995	11.9479	9.16037	15.1567	61.2142	42.3131	53.3297	-14.5486	-13.7548
ENSMUSG00000035963_Odf3l2	-1.48134	3.23511	45.8542	1.27392e-11	2.07104e-10	0.0336842	916.069	702.343	1162.1	385.416	266.411	335.774	-11.1578	-12.1846
ENSMUSG00000034041_Lyl1	1.20407	-0.84129	45.8118	1.30176e-11	2.11421e-10	0.0269327	13.4592	10.3191	17.0739	68.034	47.0271	59.2711	-14.5131	-13.6785
ENSMUSG00000041859_Mcm3	1.07861	0.70833	45.7963	1.31212e-11	2.12892e-10	0.0155051	60.5114	46.3936	76.7629	182.417	126.092	158.921	-13.6174	-12.8697
ENSMUSG00000029471_Camkk2	1.30167	2.80379	45.7586	1.33758e-11	2.16809e-10	0.0258501	254.984	195.494	323.465	802.357	554.612	699.012	-12.3842	-11.4819
ENSMUSG00000030323_Ift122	1.07939	4.17672	45.7171	1.36623e-11	2.21235e-10	0.0176732	753.504	577.706	955.872	1970.88	1362.33	1717.03	-11.3487	-10.6005
ENSMUSG00000028071_Sh2d2a	0.933765	-2.1653	45.6086	1.44403e-11	2.33453e-10	0.0190201	2.62455	2.01222	3.32942	27.5303	19.0298	23.9844	-14.9062	-14.259
ENSMUSG00000097971_Gm26917	1.62856	16.5913	45.608	1.44452e-11	2.33453e-10	0.0398564	3.16512e+06	2.42668e+06	4.01518e+06	1.19511e+07	8.26097e+06	1.04118e+07	-3.0312	-1.90237
ENSMUSG00000086534_Gm16758	-1.06964	1.69443	45.597	1.45261e-11	2.3453e-10	0.0163307	292.291	224.097	370.792	157.601	108.938	137.302	-12.2567	-12.9981
ENSMUSG00000039713_Plekhg5	1.0442	3.24273	45.5541	1.4848e-11	2.39492e-10	0.0162878	397.253	304.571	503.943	1025.62	708.94	893.521	-11.9665	-11.2427
ENSMUSG00000060131_Atp8b4	2.3122	2.31489	45.5479	1.48954e-11	2.4002e-10	0.0860815	95.8612	73.496	121.607	674.754	466.41	587.845	-13.2524	-11.6497
ENSMUSG00000030761_Myo7a	1.274	1.69954	45.5197	1.51114e-11	2.43262e-10	0.0249043	115.374	88.4563	146.36	374.439	258.823	326.211	-13.0946	-12.2115
ENSMUSG00000069516_Lyz2	2.43874	3.35477	45.4988	1.52732e-11	2.45626e-10	0.0899022	194.889	149.42	247.231	1394.76	964.099	1215.11	-12.6317	-10.9413
ENSMUSG00000037605_Adgrl3	1.32948	1.46868	45.4722	1.54821e-11	2.48744e-10	0.0276821	93.9358	72.0198	119.164	324.198	224.095	282.441	-13.2678	-12.3463
ENSMUSG00000066677_Ifi208	0.920621	-2.17254	45.4692	1.5506e-11	2.48883e-10	0.0179729	2.6295	2.01602	3.33571	27.2582	18.8417	23.7473	-14.905	-14.2669
ENSMUSG00000032812_Arap1	1.06077	4.64564	45.3867	1.61728e-11	2.59333e-10	0.0172606	1055.63	809.34	1339.13	2714.91	1876.62	2365.22	-11.0187	-10.2835
ENSMUSG00000031557_Plekha2	1.03299	3.87133	45.382	1.62115e-11	2.597e-10	0.016196	622.056	476.926	789.121	1579.23	1091.61	1375.82	-11.5351	-10.8191
ENSMUSG00000026946_Nmi	1.03022	1.96474	45.374	1.62781e-11	2.60513e-10	0.0150946	160.101	122.748	203.099	424.084	293.139	369.461	-12.8083	-12.0942
ENSMUSG00000020387_Jade2	-0.946417	4.69125	45.344	1.65297e-11	2.64282e-10	0.0137104	2235.33	1713.81	2835.67	1405.06	971.215	1224.08	-10.2781	-10.9341
ENSMUSG00000021536_Adcy2	-0.950496	9.4353	45.317	1.67585e-11	2.6768e-10	0.0141047	59852	45888.1	75926.5	37808.7	26134.5	32938.9	-6.99895	-7.65778
ENSMUSG00000061533_Cep128	1.1289	3.5271	45.2162	1.76439e-11	2.81548e-10	0.019477	465.872	357.181	590.992	1272.35	879.482	1108.47	-11.8141	-11.0316
ENSMUSG00000028873_Cdca8	1.10649	-0.999617	45.1468	1.82805e-11	2.91424e-10	0.0199069	12.4392	9.53705	15.78	59.8561	41.3743	52.1465	-14.5382	-13.7712
ENSMUSG00000030124_Lag3	0.987879	-1.89184	45.0763	1.89507e-11	3.01816e-10	0.0229431	3.94554	3.02502	5.00519	33.0623	22.8536	28.8038	-14.8465	-14.1618
ENSMUSG00000039747_Orai2	1.33423	0.159855	44.95	2.02131e-11	3.21298e-10	0.0312951	32.3236	24.7822	41.0047	134.751	93.1438	117.395	-14.0571	-13.1323
ENSMUSG00000068758_Il3ra	1.25424	-0.79568	44.9516	2.01962e-11	3.21298e-10	0.0325079	13.4316	10.2979	17.0389	71.1448	49.1773	61.9812	-14.5139	-13.6445
ENSMUSG00000045751_Mms22l	1.17237	0.884607	44.9436	2.02795e-11	3.22042e-10	0.0205308	65.6602	50.3412	83.2945	210.442	145.463	183.336	-13.5546	-12.742
ENSMUSG00000034591_Slc41a2	1.67872	1.90819	44.9195	2.05306e-11	3.25715e-10	0.0464624	106.386	81.5653	134.958	467.929	323.446	407.659	-13.1643	-12.0007
ENSMUSG00000044583_Tlr7	1.29946	-0.604193	44.895	2.07887e-11	3.29491e-10	0.0345743	15.8382	12.143	20.0919	81.2714	56.1772	70.8035	-14.4442	-13.5435
ENSMUSG00000026656_Fcgr2b	2.25038	1.77083	44.8645	2.11153e-11	3.34346e-10	0.0873546	64.5959	49.5252	81.9444	463.301	320.247	403.627	-13.5701	-12.0103
ENSMUSG00000038543_BC028528	1.12591	-0.962942	44.8143	2.16632e-11	3.42691e-10	0.0217919	12.7294	9.75951	16.1481	61.6519	42.6156	53.711	-14.5302	-13.7498
ENSMUSG00000043832_Clec4a3	1.17786	-0.616783	44.8042	2.17755e-11	3.44137e-10	0.023792	17.6314	13.5179	22.3666	77.9434	53.8767	67.9041	-14.3927	-13.5763
ENSMUSG00000030064_Frmd4b	1.17551	4.71816	44.7896	2.19381e-11	3.46373e-10	0.0215465	1050.82	805.655	1333.04	2928.3	2024.12	2551.13	-11.0232	-10.2084
ENSMUSG00000021886_Gpr65	0.97531	-1.8922	44.6163	2.39686e-11	3.78068e-10	0.0186913	4.25845	3.26492	5.40214	32.9469	22.7739	28.7033	-14.8355	-14.1594
ENSMUSG00000111818_Gm17749	0.976028	-1.94708	44.6061	2.40939e-11	3.79682e-10	0.0197033	3.90551	2.99432	4.95441	31.8774	22.0346	27.7715	-14.8543	-14.1777
ENSMUSG00000024112_Cacna1h	1.29271	-0.229508	44.6025	2.41384e-11	3.80019e-10	0.0310881	23.0073	17.6395	29.1864	103.81	71.7565	90.4391	-14.2446	-13.3485
ENSMUSG00000028797_Tmem234	-0.955248	5.0431	44.5634	2.46255e-11	3.87315e-10	0.0142834	2857.44	2190.77	3624.86	1788.15	1236.02	1557.83	-10.0344	-10.6966
ENSMUSG00000118342_AC103947.2	0.851708	-2.48549	44.5469	2.48341e-11	3.90223e-10	0.0214677	1.31916	1.01139	1.67345	21.9942	15.203	19.1613	-14.9639	-14.3735
ENSMUSG00000022146_Osmr	1.44932	1.9814	44.5015	2.54163e-11	3.9899e-10	0.0340612	128.911	98.8349	163.532	470.812	325.439	410.17	-12.9995	-11.9949
ENSMUSG00000070780_Rbm47	2.10092	2.93159	44.4993	2.5445e-11	3.99059e-10	0.0701068	176.457	135.288	223.847	1002.82	693.18	873.657	-12.7209	-11.2647
ENSMUSG00000075330_A930003A15Rik	1.11145	-0.631899	44.4891	2.55773e-11	4.00751e-10	0.0187657	18.467	14.1585	23.4267	75.7966	52.3928	66.0339	-14.3681	-13.5977
ENSMUSG00000044468_Tent5c	1.2081	-0.117048	44.4752	2.57596e-11	4.03224e-10	0.0241588	27.6801	21.2222	35.1142	108.886	75.2655	94.8617	-14.1477	-13.3103
ENSMUSG00000051506_Wdfy4	1.77372	3.74552	44.4575	2.59936e-11	4.065e-10	0.0493314	386.626	296.423	490.462	1671.66	1155.5	1456.35	-11.9925	-10.763
ENSMUSG00000078161_Erich3	1.12466	1.22025	44.4437	2.61777e-11	4.0899e-10	0.0188613	87.3998	67.0088	110.873	260.724	180.22	227.143	-13.3278	-12.5482
ENSMUSG00000027656_Ccn5	1.32935	-0.117655	44.4395	2.62335e-11	4.09472e-10	0.0331119	25.0995	19.2436	31.8404	112.583	77.8204	98.0818	-14.2037	-13.2823
ENSMUSG00000102029_Gm29530	0.991746	-2.03817	44.3619	2.72952e-11	4.2564e-10	0.0297647	2.96106	2.27022	3.7563	30.4959	21.0796	26.568	-14.8891	-14.2017
ENSMUSG00000074825_Itpripl1	1.16894	-1.12471	44.3471	2.75013e-11	4.28446e-10	0.0299021	9.82547	7.53311	12.4643	56.4362	39.0103	49.1671	-14.6234	-13.8132
ENSMUSG00000038366_Lasp1	1.67578	2.45932	44.32	2.78852e-11	4.34017e-10	0.0456837	161.067	123.489	204.325	680.542	470.41	592.887	-12.803	-11.6414
ENSMUSG00000024235_Map3k8	1.20947	2.98239	44.2794	2.84701e-11	4.427e-10	0.0229714	303.848	232.958	385.452	889.132	614.594	774.611	-12.2204	-11.3821
ENSMUSG00000043833_2900005J15Rik	1.04548	-1.35644	44.2474	2.89396e-11	4.49575e-10	0.018568	8.59198	6.5874	10.8995	46.9295	32.439	40.8849	-14.6632	-13.9385
ENSMUSG00000028793_Rnf19b	1.02442	3.78618	44.1696	3.01127e-11	4.67359e-10	0.0163677	588.45	451.16	746.489	1486.21	1027.31	1294.79	-11.5889	-10.8788
ENSMUSG00000058914_C1qtnf3	1.3868	-1.15333	44.1523	3.03793e-11	4.71051e-10	0.0610086	7.08833	5.43457	8.99204	60.1757	41.5952	52.425	-14.7259	-13.7647
ENSMUSG00000036553_Sh3tc1	1.77099	1.32814	44.1054	3.11165e-11	4.82028e-10	0.0559783	63.4296	48.631	80.4649	321.111	221.961	279.751	-13.5829	-12.3553
ENSMUSG00000029563_Foxp2	-0.937243	6.95294	44.1007	3.11909e-11	4.82725e-10	0.0140514	10680.3	8188.51	13548.7	6799.75	4700.18	5923.93	-8.72093	-9.37057
ENSMUSG00000037754_Ppp1r16b	1.10914	1.58766	44.0759	3.1588e-11	4.88411e-10	0.0184849	116.216	89.1019	147.428	333.808	230.737	290.813	-13.088	-12.3192
ENSMUSG00000053559_Smagp	0.963627	-1.89282	44.0298	3.23407e-11	4.99578e-10	0.0187455	4.28287	3.28364	5.43311	32.7907	22.6659	28.5672	-14.8312	-14.1632
ENSMUSG00000017417_Plxdc1	1.1223	0.539836	43.9798	3.31787e-11	5.12043e-10	0.0186185	51.5673	39.5363	65.4167	164.777	113.898	143.553	-13.7369	-12.959
ENSMUSG00000026814_Eng	1.33109	1.46693	43.8838	3.48458e-11	5.37265e-10	0.0290183	93.7037	71.8419	118.87	323.818	223.832	282.11	-13.2701	-12.3475
ENSMUSG00000055116_Arntl	0.957126	6.74973	43.876	3.49847e-11	5.38901e-10	0.0147134	4791.25	3673.41	6078.03	11381.5	7867.23	9915.55	-9.5203	-8.85687
ENSMUSG00000049744_Arhgap15	0.944042	6.06456	43.8481	3.5488e-11	5.46144e-10	0.0142848	2994.85	2296.13	3799.17	7058.07	4878.74	6148.98	-9.98778	-9.33342
ENSMUSG00000115702_Gm5206	-1.05847	-1.11912	43.8189	3.60213e-11	5.53832e-10	0.0187314	45.2588	34.6996	57.414	14.0959	9.74352	12.2804	-13.8295	-14.5631
ENSMUSG00000035493_Tgfbi	1.90239	2.79279	43.7893	3.65706e-11	5.61752e-10	0.0591331	179.669	137.751	227.923	884.812	611.607	770.847	-12.7054	-11.3868
ENSMUSG00000101483_1700016L21Rik	1.09	-1.4363	43.7639	3.70469e-11	5.68537e-10	0.0256633	7.4014	5.6746	9.3892	45.2969	31.3105	39.4625	-14.718	-13.9624
ENSMUSG00000038608_Dock10	2.02215	3.64566	43.7144	3.79961e-11	5.8256e-10	0.0648287	311.875	239.112	395.635	1619.55	1119.48	1410.95	-12.1959	-10.7942
ENSMUSG00000041431_Ccnb1	0.91676	-2.19834	43.6762	3.87459e-11	5.93502e-10	0.0201811	2.61612	2.00576	3.31874	26.7886	18.5171	23.3382	-14.9086	-14.2732
ENSMUSG00000091514_Gm17484	-0.919035	4.32765	43.6402	3.94657e-11	6.03964e-10	0.013352	1726.76	1323.89	2190.52	1103.98	763.106	961.79	-10.5337	-11.1707
ENSMUSG00000044313_Mab21l3	1.06178	-1.43212	43.6317	3.96359e-11	6.06006e-10	0.0217983	7.77251	5.95913	9.85997	45.0211	31.1199	39.2223	-14.7017	-13.9658
ENSMUSG00000005107_Slc2a9	1.29959	0.537507	43.5995	4.02952e-11	6.15513e-10	0.0290282	45.7747	35.0951	58.0684	171.866	118.799	149.73	-13.8228	-12.922
ENSMUSG00000003153_Slc2a3	-1.00867	4.25176	43.5945	4.03975e-11	6.16503e-10	0.0161966	1673.95	1283.4	2123.52	1004.01	694.004	874.696	-10.5644	-11.2636
ENSMUSG00000074063_Osgin1	0.984688	3.76474	43.5048	4.22931e-11	6.44832e-10	0.0153029	590.606	452.813	749.225	1450.48	1002.62	1263.66	-11.5853	-10.9028
ENSMUSG00000074497_A430078G23Rik	1.38869	-0.408381	43.44	4.37168e-11	6.65922e-10	0.0426491	17.9053	13.7279	22.7141	94.4902	65.3144	82.3197	-14.3872	-13.4247
ENSMUSG00000022969_Il10rb	1.09781	-0.884382	43.3829	4.50109e-11	6.84999e-10	0.0201384	14.3504	11.0023	18.2044	64.2379	44.4031	55.9639	-14.4811	-13.7202
ENSMUSG00000024776_Stambpl1	1.64929	0.660046	43.3062	4.68102e-11	7.11723e-10	0.0531745	39.5226	30.3017	50.1372	201.564	139.327	175.603	-13.9238	-12.7806
ENSMUSG00000029552_Tes	1.19737	-0.701337	43.3002	4.69531e-11	7.13235e-10	0.0278506	15.8667	12.1649	20.128	74.5362	51.5216	64.9359	-14.4385	-13.6086
ENSMUSG00000041375_Ccdc9	1.02686	4.50413	43.2891	4.72196e-11	7.16622e-10	0.0169491	971.651	744.958	1232.61	2442.37	1688.23	2127.78	-11.1001	-10.3883
ENSMUSG00000050921_P2ry10	0.954354	-2.04951	43.2751	4.75597e-11	7.21118e-10	0.0228797	3.28672	2.5199	4.16944	29.7912	20.5925	25.954	-14.8755	-14.214
ENSMUSG00000027339_Rassf2	1.9547	2.67014	43.2388	4.84498e-11	7.33937e-10	0.0635798	159.104	121.984	201.835	820.988	567.49	715.243	-12.8145	-11.4596
ENSMUSG00000073008_Gpr174	0.884265	-2.29086	43.209	4.91937e-11	7.44518e-10	0.0187227	2.28592	1.75259	2.89984	24.9854	17.2706	21.7672	-14.9247	-14.3118
ENSMUSG00000038213_Tapbpl	1.09507	0.649159	43.1343	5.11088e-11	7.72792e-10	0.0178845	57.2469	43.8908	72.6217	176.078	121.71	153.399	-13.6601	-12.9011
ENSMUSG00000102184_Gm37192	1.02129	-1.53819	43.1145	5.16285e-11	7.79932e-10	0.0224186	6.67022	5.11401	8.46164	41.5232	28.7021	36.175	-14.7302	-14.0223
ENSMUSG00000020399_Havcr2	1.27925	-0.572297	43.0688	5.28482e-11	7.97624e-10	0.0348235	16.7258	12.8236	21.2179	82.3964	56.9548	71.7836	-14.4198	-13.5331
ENSMUSG00000013698_Pea15a	1.23296	0.904753	43.0193	5.42025e-11	8.17314e-10	0.0250743	64.4607	49.4215	81.7728	216.554	149.688	188.662	-13.5709	-12.7163
ENSMUSG00000025856_Pdgfa	0.988039	5.56557	43.0116	5.44176e-11	8.19806e-10	0.0159137	2074.16	1590.24	2631.22	5047.33	3488.86	4397.23	-10.3522	-9.66739
ENSMUSG00000005470_Asf1b	1.05646	-1.32644	42.9967	5.48313e-11	8.25282e-10	0.0209152	8.88731	6.81383	11.2742	48.0405	33.207	41.8528	-14.6544	-13.9221
ENSMUSG00000087249_Gm16062	-1.00958	3.20074	42.9541	5.60395e-11	8.42695e-10	0.0161736	810.247	621.21	1027.85	479.469	331.423	417.713	-11.2778	-11.9776
ENSMUSG00000058470_Gm8369	0.975213	-1.99128	42.935	5.65904e-11	8.50201e-10	0.0246336	3.59502	2.75627	4.56053	31.117	21.509	27.1091	-14.8649	-14.1889
ENSMUSG00000031246_Sh3bgrl	1.34145	1.92398	42.9213	5.69874e-11	8.55383e-10	0.0299489	131.355	100.709	166.632	442.841	306.104	385.802	-12.9829	-12.0531
ENSMUSG00000034813_Grip1	1.07582	-0.404985	42.9114	5.72748e-11	8.58913e-10	0.0171325	23.505	18.0211	29.8178	86.9141	60.0775	75.7194	-14.237	-13.4913
ENSMUSG00000053101_Gpr141	2.31002	1.14789	42.8958	5.77355e-11	8.65033e-10	0.106995	35.4797	27.202	45.0084	306.957	212.178	267.421	-13.9985	-12.3973
ENSMUSG00000039116_Adgrg6	1.21022	0.395897	42.7946	6.0801e-11	9.10132e-10	0.0245977	43.0944	33.0402	54.6683	153.057	105.797	133.343	-13.8618	-13.0229
ENSMUSG00000056917_Sipa1	1.3576	1.79141	42.7783	6.13088e-11	9.16899e-10	0.0310549	117.994	90.4648	149.683	405.892	280.564	353.613	-13.0766	-12.1356
ENSMUSG00000097819_Gm26813	-1.06068	-0.81704	42.7688	6.16069e-11	9.20518e-10	0.0176784	54.8346	42.0413	69.5615	19.7889	13.6786	17.24	-13.6912	-14.4264
ENSMUSG00000069662_Marcks	1.43459	1.54866	42.7329	6.27477e-11	9.36713e-10	0.0355731	93.7735	71.8954	118.958	349.553	241.621	304.53	-13.2705	-12.2761
ENSMUSG00000106631_Gm42669	-1.02091	2.6396	42.6798	6.4474e-11	9.61611e-10	0.0164626	552.111	423.299	700.391	320.206	221.335	278.963	-11.6505	-12.3582
ENSMUSG00000026770_Il2ra	1.32251	-0.854045	42.6713	6.47543e-11	9.6469e-10	0.0452903	11.5473	8.8532	14.6485	70.1665	48.5011	61.1289	-14.571	-13.6543
ENSMUSG00000057710_9630041A04Rik	-1.18897	1.0105	42.67	6.47979e-11	9.6469e-10	0.0231158	189.317	145.148	240.162	88.1444	60.9279	76.7912	-12.6574	-13.4815
ENSMUSG00000079038_D130040H23Rik	1.39396	0.755048	42.6539	6.53347e-11	9.71802e-10	0.0352765	51.3292	39.3537	65.1147	203.054	140.357	176.901	-13.7404	-12.7742
ENSMUSG00000021720_Rnf180	1.33034	0.31344	42.5943	6.73539e-11	1.00093e-09	0.0328451	37.0731	28.4237	47.0298	149.154	103.099	129.942	-13.9674	-13.0453
ENSMUSG00000038777_Sema6c	0.950834	6.71783	42.5678	6.82744e-11	1.01369e-09	0.0149732	4700.05	3603.49	5962.34	11116.6	7684.11	9684.76	-9.53944	-8.88037
ENSMUSG00000040322_Slc25a24	1.20192	1.52468	42.5529	6.87976e-11	1.02054e-09	0.0235681	105.543	80.9193	133.889	327.254	226.208	285.104	-13.1707	-12.3376
ENSMUSG00000025701_Alox5	1.24708	-0.965754	42.5287	6.96542e-11	1.03231e-09	0.0388732	10.9934	8.42852	13.9458	63.93	44.1903	55.6957	-14.5877	-13.7232
ENSMUSG00000026955_Sapcd2	0.834526	-2.4442	42.523	6.98566e-11	1.03438e-09	0.0188703	1.65664	1.27013	2.10156	22.345	15.4455	19.4669	-14.9447	-14.3662
ENSMUSG00000009145_Dqx1	1.11259	0.845321	42.508	7.03934e-11	1.04139e-09	0.0192565	65.9487	50.5623	83.6605	201.77	139.469	175.782	-13.5513	-12.7801
ENSMUSG00000030223_Ptpro	2.23285	1.70551	42.5006	7.06588e-11	1.04438e-09	0.0918808	61.8335	47.4073	78.4401	441.428	305.128	384.572	-13.6039	-12.0562
ENSMUSG00000022383_Ppara	-1.1737	6.82825	42.4012	7.43447e-11	1.09787e-09	0.0227785	10333.4	7922.54	13108.6	5580.44	3857.36	4861.67	-8.75389	-9.56743
ENSMUSG00000067610_Klri1	1.11732	-0.714593	42.3961	7.45367e-11	1.09972e-09	0.0218279	16.8983	12.9558	21.4367	72.0678	49.8153	62.7853	-14.4092	-13.6347
ENSMUSG00000032369_Plscr1	1.06494	-1.20757	42.3865	7.49056e-11	1.10417e-09	0.0208387	10.3561	7.93993	13.1374	51.7947	35.802	45.1235	-14.611	-13.8729
ENSMUSG00000111665_A930033M14Rik	1.02511	-1.33087	42.3713	7.54896e-11	1.11178e-09	0.0187155	9.17171	7.03188	11.635	47.2978	32.6936	41.2058	-14.6467	-13.9362
ENSMUSG00000027863_Cd2	1.23235	-0.940406	42.3584	7.59878e-11	1.11812e-09	0.0364615	11.6373	8.92219	14.7627	64.8317	44.8135	56.4812	-14.5664	-13.7122
ENSMUSG00000029047_Pex10	-1.05625	2.63214	42.3544	7.61442e-11	1.11942e-09	0.0179268	553.605	424.445	702.286	312.706	216.151	272.429	-11.648	-12.3801
ENSMUSG00000114378_Gm49355	-1.00598	1.94996	42.3364	7.68483e-11	1.12876e-09	0.0156066	342.679	262.73	434.712	196.396	135.755	171.1	-12.1069	-12.8042
ENSMUSG00000099749_Gm29323	-1.20466	0.0636138	42.3243	7.73266e-11	1.13477e-09	0.0258927	100.922	77.376	128.026	40.0319	27.6712	34.8758	-13.2085	-14.0435
ENSMUSG00000034786_Gpsm3	0.914338	-2.15249	42.2617	7.98401e-11	1.17061e-09	0.020918	2.94297	2.25635	3.73336	27.4924	19.0035	23.9513	-14.8938	-14.26
ENSMUSG00000052276_Ostn	1.38574	3.13398	42.2594	7.99363e-11	1.17097e-09	0.0320274	308.801	236.755	391.735	1023.68	707.594	891.825	-12.2051	-11.2446
ENSMUSG00000035547_Capn5	1.46546	0.595863	42.1704	8.36567e-11	1.22425e-09	0.0414639	42.7414	32.7695	54.2204	185.542	128.252	161.644	-13.8702	-12.8545
ENSMUSG00000069892_9930111J21Rik2	1.50129	0.0575959	42.1689	8.3722e-11	1.22425e-09	0.0491377	25.6014	19.6284	32.4772	130.889	90.4745	114.031	-14.1976	-13.157
ENSMUSG00000039683_Sdk1	1.26939	5.18943	42.1347	8.51996e-11	1.24364e-09	0.0267307	1394.17	1068.9	1768.6	4137.55	2860	3604.63	-10.745	-9.86512
ENSMUSG00000006362_Cbfa2t3	0.958356	4.20139	42.1353	8.51728e-11	1.24364e-09	0.0150746	812.24	622.738	1030.38	1949.69	1347.68	1698.57	-11.2754	-10.6112
ENSMUSG00000052688_Rab7b	1.68383	1.5547	42.1287	8.54594e-11	1.24633e-09	0.0516801	80.4141	61.6528	102.011	367.39	253.951	320.07	-13.3967	-12.2295
ENSMUSG00000086554_9530034E10Rik	0.954536	-1.79093	42.0994	8.67486e-11	1.26401e-09	0.0175275	5.2688	4.03955	6.68384	34.7464	24.0177	30.271	-14.7909	-14.1293
ENSMUSG00000038517_Tbkbp1	1.0493	1.44419	42.0568	8.86617e-11	1.29074e-09	0.0169807	108.046	82.8383	137.064	298.441	206.291	260.002	-13.1507	-12.4234
ENSMUSG00000028341_Nr4a3	-2.59715	5.65019	41.9768	9.23645e-11	1.34345e-09	0.10423	5669.28	4346.6	7191.88	1124.3	777.145	979.484	-9.35266	-11.1529
ENSMUSG00000112290_Gm33782	0.962904	-2.04969	41.956	9.33502e-11	1.35659e-09	0.0273208	3.27244	2.50896	4.15132	29.9201	20.6817	26.0664	-14.8786	-14.2112
ENSMUSG00000053646_Plxnb1	1.28712	-0.326053	41.9477	9.37473e-11	1.36116e-09	0.0345065	21.2565	16.2972	26.9654	97.6055	67.4677	85.0337	-14.2901	-13.398
ENSMUSG00000028068_Iqgap3	1.10744	1.0241	41.8669	9.77012e-11	1.41731e-09	0.0194727	76.0843	58.3333	96.5183	227.524	157.271	198.218	-13.4395	-12.6719
ENSMUSG00000040133_Gpr176	1.08868	-1.15793	41.8484	9.86314e-11	1.42955e-09	0.0240183	10.5643	8.09954	13.4015	54.0445	37.3571	47.0835	-14.5959	-13.8413
ENSMUSG00000041483_Zfp281	-0.998874	2.57107	41.8177	1.0019e-10	1.45086e-09	0.0159998	523.943	401.703	664.659	308.286	213.096	268.579	-11.7011	-12.3934
ENSMUSG00000046186_Cd109	1.18523	-0.633073	41.7599	1.03196e-10	1.49308e-09	0.0282935	17.1498	13.1486	21.7558	77.7337	53.7318	67.7215	-14.3979	-13.5763
ENSMUSG00000027457_Snph	-1.1134	2.62743	41.7445	1.04016e-10	1.50361e-09	0.0204756	559.431	428.911	709.677	302.989	209.434	263.963	-11.6378	-12.4095
ENSMUSG00000028382_Ptbp3	1.17288	3.04618	41.7375	1.04389e-10	1.50768e-09	0.0229342	324.149	248.523	411.206	922.21	637.458	803.428	-12.1594	-11.3465
ENSMUSG00000039740_Alg2	-1.03729	5.1962	41.7306	1.04756e-10	1.51165e-09	0.0180726	3238.29	2482.77	4108	1914.6	1323.43	1668	-9.91011	-10.6291
ENSMUSG00000039634_Zfp189	-1.00968	2.74147	41.7135	1.05678e-10	1.52362e-09	0.0165249	590.455	452.697	749.033	346.108	239.24	301.529	-11.5856	-12.2855
ENSMUSG00000063286_Gm8995	2.2108	1.59856	41.7107	1.05829e-10	1.52446e-09	0.0929866	57.573	44.1408	73.0353	410.595	283.815	357.71	-13.6572	-12.1248
ENSMUSG00000040606_Kazn	1.252	1.46293	41.6887	1.07026e-10	1.54034e-09	0.026722	97.9363	75.0871	124.239	317.419	219.409	276.534	-13.2338	-12.366
ENSMUSG00000051339_2900026A02Rik	1.02548	5.84512	41.6859	1.07178e-10	1.54119e-09	0.0177177	2475.68	1898.08	3140.57	6178.75	4270.93	5382.92	-10.1768	-9.46599
ENSMUSG00000006403_Adamts4	1.09371	-1.37336	41.6704	1.08034e-10	1.55214e-09	0.0279853	8.09896	6.20941	10.2741	47.3486	32.7287	41.2501	-14.6888	-13.9307
ENSMUSG00000027669_Gnb4	1.39112	1.21885	41.5717	1.13628e-10	1.63108e-09	0.0348633	74.6275	57.2163	94.6701	277.303	191.68	241.586	-13.4553	-12.4911
ENSMUSG00000027238_Frmd5	1.33787	1.14181	41.5076	1.17413e-10	1.68247e-09	0.0319162	72.7016	55.7398	92.2271	260.509	180.071	226.955	-13.4757	-12.5484
ENSMUSG00000038418_Egr1	1.04447	0.0303272	41.5084	1.17363e-10	1.68247e-09	0.0160954	35.4548	27.1829	44.9768	114.741	79.3121	99.9619	-13.9919	-13.268
ENSMUSG00000025395_Prim1	1.1624	-0.764435	41.5056	1.17536e-10	1.68277e-09	0.0276127	15.3306	11.7539	19.448	70.8874	48.9994	61.757	-14.4521	-13.6464
ENSMUSG00000039982_Dtx4	1.33876	1.04151	41.5009	1.17816e-10	1.68531e-09	0.0321987	67.2352	51.5487	85.2925	243.481	168.301	212.121	-13.5381	-12.6101
ENSMUSG00000022971_Ifnar2	1.1338	0.582694	41.4908	1.18428e-10	1.69259e-09	0.0210228	53.0818	40.6974	67.3379	170.18	117.633	148.26	-13.7165	-12.9306
ENSMUSG00000089809_Rasgef1b	1.45932	1.59732	41.4834	1.18876e-10	1.69753e-09	0.0381864	95.9049	73.5295	121.662	363.059	250.957	316.296	-13.2521	-12.2406
ENSMUSG00000030499_Kctd15	0.930092	5.65781	41.4788	1.19154e-10	1.70001e-09	0.0146382	2271.68	1741.68	2881.78	5307.26	3668.53	4623.68	-10.2621	-9.61741
ENSMUSG00000024299_Adamts10	1.60658	2.28534	41.368	1.26107e-10	1.79766e-09	0.0454562	147.569	113.14	187.202	597.13	412.753	520.219	-12.8811	-11.7675
ENSMUSG00000033478_Fam160b1	-0.90267	5.57731	41.3442	1.27651e-10	1.81808e-09	0.0138261	4084.44	3131.51	5181.39	2656.88	1836.51	2314.67	-9.67921	-10.3049
ENSMUSG00000020644_Id2	1.11798	-1.01572	41.2956	1.30862e-10	1.86221e-09	0.0267763	12.0294	9.22285	15.2601	59.3654	41.0351	51.7191	-14.5532	-13.7783
ENSMUSG00000004099_Dnmt1	0.986607	3.58336	41.2819	1.31783e-10	1.87369e-09	0.0161931	519.494	398.292	659.015	1280.33	885.001	1115.42	-11.7093	-11.0254
ENSMUSG00000060275_Nrg2	1.21439	1.77103	41.2164	1.36278e-10	1.93592e-09	0.0251081	125.978	96.5861	159.811	388.118	268.278	338.128	-13.0195	-12.1778
ENSMUSG00000059182_Skap2	1.08055	4.1948	41.1849	1.38489e-10	1.96395e-09	0.0197637	762.874	584.89	967.758	1996.63	1380.13	1739.46	-11.3366	-10.5876
ENSMUSG00000024640_Psat1	1.07492	-0.0252132	41.1855	1.38449e-10	1.96395e-09	0.0180735	33.2089	25.461	42.1278	111.618	77.1538	97.2417	-14.035	-13.2899
ENSMUSG00000037936_Scarb1	0.987964	2.3849	41.1827	1.38643e-10	1.96443e-09	0.0156908	221.649	169.936	281.177	560.241	387.255	488.081	-12.5135	-11.8287
ENSMUSG00000001741_Il16	1.17927	1.83455	41.131	1.42359e-10	2.01534e-09	0.0235218	134.59	103.189	170.737	401.978	277.859	350.203	-12.9622	-12.1448
ENSMUSG00000028780_Sema3c	-0.953756	7.04539	41.121	1.43094e-10	2.024e-09	0.0156137	11431.6	8764.56	14501.8	7195.8	4973.94	6268.97	-8.65306	-9.31415
ENSMUSG00000026414_Tnnt2	1.35864	0.49898	41.1161	1.43452e-10	2.02732e-09	0.0355527	42.6737	32.7176	54.1346	170.43	117.806	148.478	-13.8707	-12.929
ENSMUSG00000049103_Ccr2	2.10976	1.50784	41.041	1.49066e-10	2.10485e-09	0.0868999	57.3161	43.9438	72.7095	379.652	262.426	330.752	-13.6611	-12.1987
ENSMUSG00000018169_Mfng	1.54358	0.101052	40.9906	1.52963e-10	2.15803e-09	0.054356	25.7525	19.7442	32.6688	136.719	94.5041	119.109	-14.1896	-13.1196
ENSMUSG00000030518_Fam189a1	1.04269	-0.578233	40.9133	1.59135e-10	2.24317e-09	0.016991	20.6139	15.8045	26.1502	76.9051	53.159	66.9996	-14.31	-13.5873
ENSMUSG00000031750_Il34	1.1524	0.609594	40.8785	1.61992e-10	2.2815e-09	0.0225706	53.2593	40.8335	67.5631	174.008	120.28	151.596	-13.7098	-12.911
ENSMUSG00000117444_AC151410.1	1.15725	-1.12983	40.8523	1.64177e-10	2.31029e-09	0.0352047	9.76253	7.48486	12.3844	56.2879	38.9079	49.038	-14.6164	-13.8143
ENSMUSG00000072812_Ahnak2	1.5567	2.00602	40.8423	1.65018e-10	2.32013e-09	0.0437748	123.297	94.5306	156.41	488.53	337.686	425.606	-13.0387	-11.9597
ENSMUSG00000087404_Gm11752	-1.02019	-1.04279	40.8387	1.65328e-10	2.32251e-09	0.0176734	46.9102	35.9657	59.5089	16.1052	11.1324	14.0308	-13.8032	-14.5104
ENSMUSG00000036249_Rbm43	1.09389	-0.478297	40.8166	1.67207e-10	2.34689e-09	0.0207618	21.6668	16.6118	27.4859	83.3301	57.6001	72.597	-14.2826	-13.5244
ENSMUSG00000115405_Gm41307	1.0364	-1.61301	40.7528	1.72757e-10	2.42272e-09	0.0274292	6.21143	4.76226	7.87964	40.0848	27.7077	34.9218	-14.7564	-14.038
ENSMUSG00000105710_Gm43859	-1.05858	-0.515689	40.7309	1.74705e-10	2.44796e-09	0.0188376	66.4343	50.9347	84.2765	26.5226	18.3332	23.1064	-13.5471	-14.2809
ENSMUSG00000028337_Coro2a	2.39599	1.43337	40.6849	1.78866e-10	2.50412e-09	0.116299	42.8575	32.8586	54.3678	375.221	259.364	326.892	-13.8705	-12.2097
ENSMUSG00000085982_9530051G07Rik	-1.00986	0.985346	40.6708	1.80157e-10	2.52005e-09	0.015675	177.839	136.348	225.602	95.8385	66.2464	83.4944	-12.714	-13.414
ENSMUSG00000020974_Pole2	1.06751	-0.430565	40.6689	1.80335e-10	2.5204e-09	0.0186691	23.1527	17.751	29.3709	85.3243	58.9786	74.3344	-14.2454	-13.5055
ENSMUSG00000020635_Fkbp1b	1.06268	-1.70088	40.621	1.84813e-10	2.58079e-09	0.0349416	5.20174	3.98813	6.59877	38.4964	26.6098	33.538	-14.7987	-14.0621
ENSMUSG00000029283_Cdc7	1.11768	-0.284178	40.61	1.8585e-10	2.59307e-09	0.0221386	25.452	19.5139	32.2877	95.2653	65.8502	82.995	-14.1932	-13.4185
ENSMUSG00000055612_Cdca7	0.90868	-2.0122	40.558	1.9087e-10	2.66084e-09	0.0183701	3.95286	3.03063	5.01447	29.8397	20.6261	25.9963	-14.8453	-14.2155
ENSMUSG00000026107_Nabp1	1.03265	4.35261	40.5529	1.91364e-10	2.66548e-09	0.0183312	871.676	668.307	1105.78	2202.5	1522.43	1918.81	-11.2064	-10.4906
ENSMUSG00000018927_Ccl6	1.73033	0.50544	40.5236	1.94252e-10	2.70341e-09	0.0670952	32.0789	24.5947	40.6943	183.561	126.883	159.918	-14.0635	-12.8641
ENSMUSG00000029363_Rfc5	1.06769	-0.829002	40.477	1.98944e-10	2.76637e-09	0.020732	15.5828	11.9472	19.7678	65.9785	45.6063	57.4804	-14.4404	-13.7003
ENSMUSG00000039621_Prex1	0.878197	6.80511	40.4498	2.01735e-10	2.8028e-09	0.0134642	5161.14	3957	6547.26	11604.5	8021.39	10109.9	-9.44623	-8.83751
ENSMUSG00000002227_Mov10	1.05938	2.00031	40.386	2.08433e-10	2.89342e-09	0.0187042	161.934	124.153	205.424	437.782	302.608	381.395	-12.7983	-12.064
ENSMUSG00000040690_Col16a1	1.73407	1.08437	40.3817	2.08887e-10	2.89728e-09	0.0607939	53.3709	40.9191	67.7048	271.828	187.895	236.816	-13.7114	-12.5094
ENSMUSG00000097471_5830432E09Rik	1.26438	-0.44044	40.3662	2.10557e-10	2.91798e-09	0.0357461	19.464	14.9229	24.6915	89.6112	61.9419	78.0691	-14.3433	-13.4669
ENSMUSG00000117613_AC102342.2	0.94657	-1.81743	40.3638	2.1081e-10	2.91902e-09	0.0192703	5.22888	4.00895	6.6332	34.0711	23.5509	29.6827	-14.7963	-14.1402
ENSMUSG00000005233_Spc25	0.896994	-2.13121	40.3581	2.11428e-10	2.92511e-09	0.0197499	3.27769	2.51298	4.15797	27.6377	19.104	24.0779	-14.8776	-14.2559
ENSMUSG00000023828_Slc22a3	-1.5027	1.92656	40.319	2.157e-10	2.9817e-09	0.0412662	377.216	289.209	478.525	147.088	101.672	128.143	-12.0156	-13.0572
ENSMUSG00000057816_Cfap299	1.06741	-0.859696	40.3102	2.16674e-10	2.99265e-09	0.0219827	14.8956	11.4204	18.8961	64.4785	44.5694	56.1736	-14.4602	-13.7203
ENSMUSG00000019876_Pkib	1.18266	-0.738542	40.2797	2.20089e-10	3.03727e-09	0.0307739	15.6076	11.9662	19.7993	72.4232	50.061	63.0949	-14.4503	-13.6305
ENSMUSG00000033170_Card10	1.38649	0.920392	40.2367	2.2498e-10	3.10215e-09	0.0369043	59.1007	45.312	74.9733	226.463	156.538	197.294	-13.6371	-12.676
ENSMUSG00000027712_Anxa5	0.952214	3.85248	40.1791	2.31709e-10	3.19226e-09	0.0155419	637.827	489.017	809.127	1529.24	1057.06	1332.27	-11.5108	-10.8507
ENSMUSG00000035365_Parpbp	1.03552	-0.67196	40.1431	2.3602e-10	3.24894e-09	0.0179362	18.6848	14.3255	23.7029	72.1594	49.8787	62.8651	-14.3535	-13.6357
ENSMUSG00000085058_8030453O22Rik	0.917877	-2.10851	40.1307	2.37528e-10	3.26696e-09	0.0237073	3.28019	2.51489	4.16115	28.3249	19.579	24.6766	-14.8768	-14.2406
ENSMUSG00000030346_Rad51ap1	0.977836	-1.59837	40.1227	2.38498e-10	3.27755e-09	0.0196514	6.90239	5.29201	8.75616	39.4581	27.2746	34.3758	-14.7277	-14.0499
ENSMUSG00000056145_AI504432	1.00857	-1.63673	40.0877	2.42812e-10	3.33405e-09	0.0252032	6.23627	4.7813	7.91114	39.072	27.0077	34.0394	-14.7535	-14.0545
ENSMUSG00000074813_Gm14005	1.28891	4.11762	40.03	2.50095e-10	3.43119e-09	0.0290853	652.165	500.01	827.316	1980.18	1368.76	1725.13	-11.4892	-10.5958
ENSMUSG00000041598_Cdc42ep4	1.22408	1.6339	39.9874	2.556e-10	3.50379e-09	0.0265368	113.087	86.703	143.459	354.328	244.922	308.69	-13.1118	-12.2633
ENSMUSG00000032796_Lama1	1.19813	-0.356482	39.9551	2.59873e-10	3.5594e-09	0.0295699	22.3917	17.1676	28.4054	93.0518	64.3201	81.0666	-14.2673	-13.4369
ENSMUSG00000041329_Atp1b2	-1.15161	5.63197	39.9494	2.60622e-10	3.56597e-09	0.0232925	4490.41	3442.76	5696.39	2455.18	1697.09	2138.95	-9.58488	-10.3831
ENSMUSG00000059336_Slc14a1	0.986506	-1.436	39.9482	2.60787e-10	3.56597e-09	0.0185672	8.51052	6.52495	10.7962	43.7307	30.2279	38.0981	-14.6702	-13.9864
ENSMUSG00000022667_Cd200r1	1.93486	0.634486	39.9456	2.6113e-10	3.56769e-09	0.0865898	30.2864	23.2203	38.4204	207.132	143.175	180.453	-14.0977	-12.7565
ENSMUSG00000032698_Lmo2	1.15895	0.813693	39.9238	2.64073e-10	3.6049e-09	0.0235547	62.7734	48.1279	79.6325	200.15	138.349	174.37	-13.5902	-12.7869
ENSMUSG00000024304_Cdh2	1.75598	1.2408	39.9168	2.65021e-10	3.61484e-09	0.0619689	59.9601	45.971	76.0636	303.75	209.96	264.626	-13.624	-12.4069
ENSMUSG00000025754_Agbl1	-0.882197	11.3974	39.8844	2.6945e-10	3.6722e-09	0.0138462	229390	175872	290998	151967	105044	132393	-5.65564	-6.26713
ENSMUSG00000117536_AC126695.1	-0.866081	-2.25853	39.8762	2.70585e-10	3.68461e-09	0.019133	21.0046	16.1041	26.6458	3.49804	2.41794	3.04748	-14.2951	-14.8954
ENSMUSG00000015766_Eps8	1.57727	3.06522	39.8554	2.73478e-10	3.72093e-09	0.044397	265.122	203.267	336.325	1013.06	700.254	882.573	-12.348	-11.2548
ENSMUSG00000031444_F10	0.939943	-1.95465	39.8312	2.76894e-10	3.76118e-09	0.0226524	4.23939	3.2503	5.37796	31.2993	21.635	27.2679	-14.8384	-14.1869
ENSMUSG00000089875_Etohd2	-0.982028	2.39296	39.8312	2.76881e-10	3.76118e-09	0.0161862	461.774	354.038	585.792	273.777	189.243	238.514	-11.8225	-12.5032
ENSMUSG00000005968_Tuft1	1.01456	-1.3487	39.6957	2.96781e-10	4.02798e-09	0.0210219	9.19057	7.04634	11.6589	46.6908	32.2741	40.677	-14.6447	-13.9415
ENSMUSG00000117942_AC115631.1	-1.00882	3.54214	39.6744	3.00034e-10	4.06878e-09	0.0177359	1025.19	786.008	1300.53	610.183	421.776	531.59	-11.0475	-11.7467
ENSMUSG00000029778_Adcyap1r1	1.20975	0.428308	39.6436	3.04805e-10	4.12667e-09	0.0274264	44.5493	34.1556	56.5139	156.426	108.127	136.279	-13.8426	-13.0041
ENSMUSG00000021306_Gpr137b	1.20554	-0.148568	39.6448	3.04612e-10	4.12667e-09	0.0291976	27.0994	20.7769	34.3775	106.789	73.8154	93.0341	-14.1614	-13.3258
ENSMUSG00000020591_Ntsr2	0.969042	1.61041	39.629	3.0709e-10	4.15418e-09	0.0150838	127.614	97.841	161.888	327.793	226.58	285.573	-13.008	-12.3363
ENSMUSG00000051980_Casr	1.06566	2.77944	39.6153	3.09245e-10	4.17989e-09	0.0197234	282.933	216.922	358.92	749.055	517.769	652.576	-12.2873	-11.5486
ENSMUSG00000042451_Mybph	-1.37539	4.7573	39.5313	3.22851e-10	4.36021e-09	0.033447	2566.02	1967.35	3255.18	1193.19	824.764	1039.5	-10.1412	-11.0946
ENSMUSG00000111399_Gm47328	-1.01473	-1.28262	39.4916	3.29472e-10	4.44598e-09	0.0215452	40.3641	30.9468	51.2047	12.2553	8.47124	10.6768	-13.9057	-14.609
ENSMUSG00000040710_St8sia4	1.40239	0.881511	39.469	3.3331e-10	4.49408e-09	0.0390833	56.6921	43.4654	71.9179	221.048	152.795	192.577	-13.67	-12.698
ENSMUSG00000092060_Bend4	1.09139	-0.569366	39.43	3.40034e-10	4.58098e-09	0.0224482	19.9467	15.293	25.3038	78.5337	54.2848	68.4185	-14.3264	-13.5699
ENSMUSG00000040466_Blvrb	1.04276	1.05483	39.4212	3.41577e-10	4.59543e-09	0.0179481	81.0163	62.1146	102.775	228.746	158.116	199.283	-13.3898	-12.667
ENSMUSG00000094707_A830019P07Rik	1.03915	0.801945	39.4206	3.41666e-10	4.59543e-09	0.0175888	66.6055	51.0659	84.4937	192.361	132.965	167.584	-13.5428	-12.8225
ENSMUSG00000032093_Cd3e	0.912931	-1.97615	39.3885	3.47344e-10	4.66799e-09	0.0208901	4.22912	3.24243	5.36493	30.4831	21.0708	26.5568	-14.8404	-14.2076
ENSMUSG00000024818_Slc25a45	1.14954	-0.514346	39.3329	3.57375e-10	4.79887e-09	0.0270742	20.1555	15.4531	25.5687	82.7464	57.1967	72.0886	-14.3262	-13.5294
ENSMUSG00000036046_5031439G07Rik	0.951725	6.39898	39.3272	3.5841e-10	4.80883e-09	0.0162326	3764.78	2886.43	4775.88	8914.42	6161.91	7766.23	-9.7603	-9.10062
ENSMUSG00000085457_1110046J04Rik	-1.00245	3.5641	39.2276	3.77171e-10	5.05643e-09	0.0177179	1039.36	796.869	1318.5	621.629	429.688	541.562	-11.034	-11.7288
ENSMUSG00000033377_Palmd	-0.938087	5.23758	39.2052	3.81513e-10	5.11048e-09	0.0157424	3256.1	2496.42	4130.58	2063.93	1426.65	1798.09	-9.90466	-10.5549
ENSMUSG00000027199_Gatm	1.13565	-0.266537	39.1906	3.84381e-10	5.13883e-09	0.0248703	25.6214	19.6438	32.5026	96.9568	67.0193	84.4686	-14.1912	-13.4041
ENSMUSG00000084782_Gm11213	0.829887	-2.35494	39.1897	3.84568e-10	5.13883e-09	0.0192525	2.30672	1.76854	2.92623	23.4713	16.224	20.4482	-14.9181	-14.3428
ENSMUSG00000036377_C530008M17Rik	-0.955994	5.64598	39.191	3.84314e-10	5.13883e-09	0.0163954	4338.5	3326.3	5503.69	2719.53	1879.82	2369.25	-9.61914	-10.2818
ENSMUSG00000038781_Stap2	1.08108	0.00268494	39.1638	3.89706e-10	5.20325e-09	0.0202925	33.8674	25.9659	42.9631	113.904	78.734	99.2333	-14.0227	-13.2733
ENSMUSG00000104822_Gm42967	-1.00313	-1.02935	39.125	3.9752e-10	5.30327e-09	0.0180694	47.023	36.0522	59.6519	16.7329	11.5663	14.5777	-13.803	-14.4983
ENSMUSG00000047963_Stbd1	-1.23117	1.75375	39.1193	3.98684e-10	5.31449e-09	0.0277769	315.046	241.543	399.658	150.164	103.798	130.823	-12.1865	-13.0398
ENSMUSG00000036381_P2ry14	1.17461	-0.17274	39.0947	4.03744e-10	5.37651e-09	0.0276195	27.1157	20.7894	34.3981	104.107	71.9621	90.6982	-14.1611	-13.3469
ENSMUSG00000063406_Tmed5	-0.988706	4.05789	39.0935	4.03991e-10	5.37651e-09	0.0173866	1457.06	1117.11	1848.38	884.848	611.632	770.878	-10.7015	-11.3868
ENSMUSG00000015305_Sash1	1.00077	4.44042	39.0716	4.08536e-10	5.4326e-09	0.0178876	941.11	721.542	1193.86	2323.48	1606.06	2024.21	-11.1314	-10.4377
ENSMUSG00000019997_Ccn2	-1.07606	1.85343	39.0376	4.15717e-10	5.52362e-09	0.0202695	326.08	250.003	413.656	176.297	121.861	153.589	-12.1539	-12.8998
ENSMUSG00000047945_Marcksl1	0.854913	-2.27388	38.982	4.27733e-10	5.67869e-09	0.0208513	2.64124	2.02502	3.3506	24.9386	17.2383	21.7265	-14.9016	-14.3091
ENSMUSG00000029254_Stap1	0.983722	-1.48499	38.9474	4.3538e-10	5.77555e-09	0.0199693	8.12023	6.22572	10.3011	42.373	29.2894	36.9153	-14.6878	-14.006
ENSMUSG00000035673_Sbno2	0.942194	5.22191	38.9407	4.36872e-10	5.786e-09	0.0159791	1668.05	1278.88	2116.04	3935.8	2720.54	3428.86	-10.5679	-9.91481
ENSMUSG00000085287_4833418N02Rik	-0.942437	3.09987	38.9419	4.36614e-10	5.786e-09	0.0154889	743.855	570.308	943.632	461.285	318.853	401.87	-11.3612	-12.0145
ENSMUSG00000098066_Gm26944	-0.988919	3.09367	38.9332	4.38558e-10	5.80366e-09	0.0172113	748.773	574.078	949.87	448.88	310.279	391.064	-11.3548	-12.0403
ENSMUSG00000000682_Cd52	1.13711	-0.926059	38.9238	4.40671e-10	5.82693e-09	0.0307619	13.2575	10.1645	16.8181	63.0322	43.5697	54.9135	-14.5234	-13.7352
ENSMUSG00000085218_BB218582	-0.953479	2.6506	38.8813	4.50384e-10	5.95057e-09	0.0157054	547.296	419.608	694.283	333.613	230.603	290.643	-11.659	-12.3199
ENSMUSG00000034394_Lif	0.944919	-1.66515	38.8738	4.52111e-10	5.9686e-09	0.0184196	6.59213	5.05414	8.36258	37.3947	25.8483	32.5782	-14.7383	-14.0834
ENSMUSG00000004665_Cnn2	1.24994	-0.436287	38.8475	4.58232e-10	6.04454e-09	0.0366961	19.7836	15.1679	25.0969	89.4477	61.8288	77.9267	-14.335	-13.4686
ENSMUSG00000097174_Gm4890	-0.981951	1.02315	38.8012	4.69241e-10	6.1848e-09	0.0155427	181.194	138.92	229.857	100.301	69.3308	87.3819	-12.6972	-13.3778
ENSMUSG00000004360_9330159F19Rik	-0.894161	5.40265	38.7993	4.69707e-10	6.18598e-09	0.0144596	3611.62	2769	4581.59	2362.05	1632.72	2057.82	-9.80162	-10.4214
ENSMUSG00000099398_Ms4a14	0.898891	-2.0851	38.7685	4.77155e-10	6.27904e-09	0.0221191	3.60411	2.76324	4.57206	28.4448	19.6619	24.781	-14.8633	-14.2403
ENSMUSG00000028041_Adam15	1.64487	1.64643	38.7551	4.80454e-10	6.31739e-09	0.0534214	88.6114	67.9377	112.41	388.685	268.67	338.622	-13.3166	-12.1765
ENSMUSG00000023473_Celsr3	0.991883	-1.16258	38.7523	4.81134e-10	6.32128e-09	0.0179927	11.7862	9.03639	14.9516	52.0066	35.9484	45.308	-14.5592	-13.8717
ENSMUSG00000022912_Pros1	1.21337	1.47592	38.7194	4.89333e-10	6.42386e-09	0.0271639	101.112	77.5219	128.268	317.334	219.351	276.461	-13.2074	-12.3663
ENSMUSG00000078453_Abracl	0.995257	-1.45715	38.6914	4.96399e-10	6.51142e-09	0.0216905	8.22555	6.30646	10.4347	43.385	29.989	37.7969	-14.6783	-13.9885
ENSMUSG00000015568_Lpl	-0.939163	6.64941	38.6867	4.97575e-10	6.52165e-09	0.0160886	8658.55	6638.45	10984	5503.07	3803.88	4794.26	-8.93036	-9.58133
ENSMUSG00000092171_4833427F10Rik	-1.01283	-0.360868	38.6483	5.07484e-10	6.64623e-09	0.0168552	72.5496	55.6233	92.0343	31.8252	21.9985	27.726	-13.4768	-14.1789
ENSMUSG00000021417_Eci2	-0.919908	4.50666	38.6436	5.08698e-10	6.65681e-09	0.0152478	1954.84	1498.76	2479.84	1250.52	864.393	1089.45	-10.4109	-11.0486
ENSMUSG00000027329_Spef1	0.995235	-1.22392	38.6402	5.09573e-10	6.66296e-09	0.0189462	10.906	8.36154	13.835	50.1379	34.6568	43.6801	-14.5839	-13.8941
ENSMUSG00000098557_Kctd12	1.58863	1.41706	38.6286	5.12615e-10	6.69741e-09	0.0508172	76.8508	58.9209	97.4905	329.012	227.423	286.635	-13.4339	-12.3328
ENSMUSG00000060671_Atp8b2	1.35845	2.06405	38.6242	5.13775e-10	6.70723e-09	0.0345923	144.436	110.738	183.227	489.224	338.166	426.211	-12.8999	-11.9583
ENSMUSG00000027318_Adam33	1.49302	1.39252	38.5708	5.2803e-10	6.88786e-09	0.0443342	80.1184	61.4262	101.636	318.082	219.867	277.112	-13.3991	-12.3642
ENSMUSG00000110104_Gm45717	1.0466	-1.30163	38.5592	5.31179e-10	6.92344e-09	0.0259917	9.45153	7.24642	11.9899	48.6824	33.6507	42.412	-14.6384	-13.913
ENSMUSG00000054196_Cthrc1	1.24021	-2.14086	38.5544	5.32491e-10	6.93504e-09	0.176767	0.644528	0.494154	0.817628	33.6337	23.2486	29.3016	-15.0022	-14.1425
ENSMUSG00000045658_Pid1	1.81459	5.42798	38.5489	5.33991e-10	6.94907e-09	0.0584305	1238.44	949.502	1571.05	5379.55	3718.5	4686.66	-10.8617	-9.60393
ENSMUSG00000074785_Plxnc1	1.5936	1.64556	38.5349	5.37825e-10	6.99343e-09	0.0502366	91.6534	70.27	116.269	385.144	266.223	335.537	-13.2897	-12.1851
ENSMUSG00000017057_Il13ra1	1.64182	0.416872	38.525	5.40565e-10	7.0235e-09	0.0637847	31.9703	24.5114	40.5566	171.366	118.453	149.294	-14.0625	-12.9245
ENSMUSG00000035232_Pdk3	1.09735	-0.107028	38.4718	5.55498e-10	7.21183e-09	0.0223985	30.2536	23.1952	38.3789	106.5	73.6158	92.7826	-14.0887	-13.3281
ENSMUSG00000075284_Wipf1	1.55204	3.88852	38.4362	5.65741e-10	7.33901e-09	0.0439701	483.684	370.837	613.587	1777.81	1228.87	1548.82	-11.7781	-10.7023
ENSMUSG00000000184_Ccnd2	1.4692	1.19781	38.4302	5.67476e-10	7.35571e-09	0.0436236	69.8028	53.5173	88.5498	277.75	191.989	241.976	-13.508	-12.4897
ENSMUSG00000078122_F630028O10Rik	1.29387	-1.02158	38.4052	5.74777e-10	7.44447e-09	0.0547311	9.84196	7.54575	12.4852	62.9922	43.542	54.8787	-14.6298	-13.7329
ENSMUSG00000010461_Eya4	-0.867561	9.78129	38.3539	5.90115e-10	7.63711e-09	0.0139263	74566.6	57169.7	94592.9	49895.5	34489.2	43468.9	-6.77919	-7.38054
ENSMUSG00000027274_Mkks	-1.16211	2.45167	38.349	5.91592e-10	7.6502e-09	0.0247158	500.809	383.967	635.311	260.045	179.751	226.551	-11.7446	-12.5501
ENSMUSG00000019214_Chtf18	1.01455	-1.18868	38.3452	5.92723e-10	7.6588e-09	0.0214644	11.1304	8.53362	14.1197	51.5442	35.6288	44.9052	-14.5803	-13.8771
ENSMUSG00000030516_Tjp1	-0.870177	5.28639	38.3301	5.97344e-10	7.71245e-09	0.0138411	3312.64	2539.78	4202.31	2202.31	1522.3	1918.65	-9.88754	-10.4907
ENSMUSG00000001774_Chordc1	-0.900825	5.33502	38.3105	6.0338e-10	7.78427e-09	0.014861	3451.97	2646.6	4379.06	2246.65	1552.95	1957.27	-9.84658	-10.471
ENSMUSG00000073144_4930599N23Rik	1.03504	1.12715	38.2857	6.11101e-10	7.8777e-09	0.0183893	85.8383	65.8116	108.892	239.674	165.669	208.803	-13.3422	-12.6247
ENSMUSG00000022876_Samsn1	1.18484	-0.506133	38.2731	6.15059e-10	7.9225e-09	0.0318757	19.6295	15.0498	24.9014	84.1267	58.1508	73.2911	-14.3375	-13.5163
ENSMUSG00000026430_Rassf5	1.49317	0.860921	38.2479	6.23036e-10	8.00076e-09	0.0472828	52.5106	40.2594	66.6133	222.91	154.082	194.199	-13.7252	-12.6902
ENSMUSG00000066800_Rnasel	1.31683	-0.0150114	38.2519	6.21752e-10	8.00076e-09	0.0395048	27.9755	21.4486	35.4889	119.995	82.9439	104.539	-14.1424	-13.2296
ENSMUSG00000057335_Cep170	-0.951601	6.47538	38.2502	6.22303e-10	8.00076e-09	0.016699	7697.78	5901.83	9765.17	4848.98	3351.76	4224.42	-9.04769	-9.70729
ENSMUSG00000034910_Pygo1	1.0609	3.89517	38.2478	6.23082e-10	8.00076e-09	0.0205397	623.846	478.298	791.392	1615.16	1116.45	1407.13	-11.5323	-10.7969
ENSMUSG00000029581_Fscn1	1.41467	-0.0182662	38.2394	6.25766e-10	8.02895e-09	0.0482985	25.8981	19.8559	32.8535	123.174	85.1416	107.309	-14.1879	-13.2073
ENSMUSG00000023048_Prr13	0.984464	0.949397	38.204	6.37225e-10	8.1696e-09	0.0158674	77.2705	59.2427	98.023	209.764	144.995	182.746	-13.4277	-12.7454
ENSMUSG00000023153_Tmem52	-1.16757	2.96121	38.1759	6.46452e-10	8.28143e-09	0.0250786	711.881	545.794	903.071	373.789	258.374	325.644	-11.404	-12.2133
ENSMUSG00000097068_Gm26760	-1.04308	1.00373	38.1735	6.47269e-10	8.28545e-09	0.0189645	181.565	139.205	230.328	95.2995	65.8737	83.0247	-12.6956	-13.4186
ENSMUSG00000062939_Stat4	1.08879	-1.04422	38.1701	6.48395e-10	8.2934e-09	0.0285249	12.1391	9.30699	15.3993	57.6193	39.8281	50.1978	-14.5551	-13.8004
ENSMUSG00000026737_Pip4k2a	0.988665	4.86093	38.1217	6.64681e-10	8.4951e-09	0.0179581	1269.43	973.262	1610.36	3099.46	2142.44	2700.25	-10.8374	-10.1521
ENSMUSG00000037552_Plekhg2	1.16477	1.26576	38.1163	6.66518e-10	8.51196e-09	0.0251667	88.7433	68.0388	112.577	272.136	188.108	237.085	-13.3157	-12.5084
ENSMUSG00000027412_Lpin3	1.06829	2.17166	38.1143	6.67209e-10	8.51417e-09	0.0205298	182.584	139.986	231.62	493.482	341.109	429.92	-12.6906	-11.9501
ENSMUSG00000070144_Mir1a-1	1.02137	4.37307	38.0657	6.84008e-10	8.72176e-09	0.0191453	888.748	681.396	1127.44	2227.55	1539.75	1940.64	-11.1874	-10.4794
ENSMUSG00000015981_Stk32c	1.16932	0.502461	38.0439	6.91691e-10	8.81289e-09	0.0264534	48.3221	37.0482	61.2999	162.304	112.189	141.399	-13.7832	-12.9727
ENSMUSG00000056666_Retsat	-0.989239	3.56493	38.0232	6.99091e-10	8.90028e-09	0.0178293	1036.7	794.83	1315.13	625.94	432.668	545.318	-11.0365	-11.7222
ENSMUSG00000097035_Gm26692	0.939998	-1.67558	38.0016	7.06877e-10	8.99244e-09	0.0192571	6.58174	5.04617	8.34939	37.0924	25.6393	32.3148	-14.7394	-14.0878
ENSMUSG00000010358_Ifi35	1.03159	3.02026	37.9752	7.16486e-10	9.10763e-09	0.0193205	341.462	261.796	433.168	877.209	606.352	764.223	-12.1102	-11.3952
ENSMUSG00000028681_Ptch2	1.12605	-0.585181	37.955	7.23946e-10	9.19535e-09	0.0276413	18.9951	14.5634	24.0966	78.8422	54.498	68.6872	-14.3461	-13.5656
ENSMUSG00000022965_Ifngr2	0.917049	4.04851	37.9422	7.28708e-10	9.24868e-09	0.0153369	744.066	570.47	943.9	1736.78	1200.51	1513.08	-11.361	-10.7253
ENSMUSG00000030577_Cd22	0.912463	-2.41247	37.9322	7.32454e-10	9.28906e-09	0.0502413	1.62076	1.24262	2.05604	23.9051	16.5239	20.8261	-14.9573	-14.3248
ENSMUSG00000022103_Gfra2	1.63009	1.27704	37.9013	7.44149e-10	9.4301e-09	0.0555726	67.1132	51.4552	85.1378	303.163	209.555	264.115	-13.5386	-12.4087
ENSMUSG00000056888_Glipr1	0.979266	-1.55359	37.8859	7.50049e-10	9.49754e-09	0.0224754	7.46492	5.7233	9.46977	40.5551	28.0329	35.3315	-14.7119	-14.0332
ENSMUSG00000029661_Col1a2	1.57353	5.9687	37.8736	7.54804e-10	9.5504e-09	0.0451603	2055.37	1575.84	2607.38	7517.31	5196.18	6549.07	-10.3613	-9.27058
ENSMUSG00000029189_Sel1l3	-0.994022	7.3647	37.8678	7.57039e-10	9.56562e-09	0.0184178	14397.9	11038.8	18264.7	8815.74	6093.7	7680.26	-8.42271	-9.11172
ENSMUSG00000114784_Gm47754	0.899565	-2.25293	37.8675	7.57172e-10	9.56562e-09	0.0317818	2.60586	1.99789	3.30572	25.8558	17.8723	22.5256	-14.9105	-14.287
ENSMUSG00000041193_Pla2g5	-1.01795	-0.836467	37.8412	7.6743e-10	9.68777e-09	0.0198495	53.477	41.0004	67.8393	20.1094	13.9002	17.5193	-13.7084	-14.414
ENSMUSG00000059013_Sh2d3c	1.09894	0.388441	37.8229	7.74669e-10	9.77165e-09	0.022183	46.2729	35.4771	58.7005	148.138	102.397	129.057	-13.8127	-13.051
ENSMUSG00000107875_Gm44696	-0.927272	2.71433	37.8152	7.77742e-10	9.80289e-09	0.0152635	568.226	435.655	720.835	353.62	244.432	308.073	-11.6227	-12.2655
ENSMUSG00000028927_Padi2	-0.913851	6.58512	37.79	7.87829e-10	9.92242e-09	0.0156017	8231.37	6310.93	10442.1	5324.01	3680.11	4638.27	-8.98083	-9.61427
ENSMUSG00000062991_Nrg1	1.2174	0.143136	37.7517	8.03446e-10	1.01114e-08	0.0309535	34.8176	26.6944	44.1685	130.118	89.941	113.358	-14.0051	-13.1612
ENSMUSG00000115249_Gm49085	-0.968472	-1.45932	37.676	8.35271e-10	1.05038e-08	0.0202946	35.5746	27.2748	45.1289	10.5998	7.3269	9.23455	-13.9876	-14.6589
ENSMUSG00000030523_Trpm1	1.04308	-1.10202	37.6615	8.41471e-10	1.05737e-08	0.0245897	11.9847	9.18855	15.2034	54.8955	37.9453	47.8248	-14.5566	-13.8336
ENSMUSG00000087443_Ppp1r18os	0.922717	-1.97534	37.653	8.45182e-10	1.06122e-08	0.0249173	4.2595	3.26572	5.40347	30.7493	21.2548	26.7887	-14.835	-14.1954
ENSMUSG00000026322_Htr4	1.00643	-1.07791	37.6424	8.49778e-10	1.06618e-08	0.0197419	12.9347	9.91693	16.4086	55.1467	38.119	48.0437	-14.5276	-13.8299
ENSMUSG00000110071_Gm45512	-0.983868	1.37457	37.625	8.57391e-10	1.07491e-08	0.016692	230.08	176.401	291.872	130.261	90.0402	113.483	-12.4793	-13.1612
ENSMUSG00000044456_Rin3	1.50089	2.7437	37.6173	8.6077e-10	1.07832e-08	0.0430349	219.212	168.068	278.085	800.894	553.601	697.737	-12.524	-11.4837
ENSMUSG00000022150_Dab2	1.12191	3.36052	37.5855	8.74902e-10	1.09519e-08	0.0234044	415.746	318.749	527.402	1132.83	783.046	986.921	-11.9231	-11.1454
ENSMUSG00000037572_Wdhd1	1.0144	1.0045	37.5823	8.7637e-10	1.0962e-08	0.0177715	79.2637	60.7709	100.552	219.482	151.712	191.212	-13.4076	-12.7044
ENSMUSG00000029683_Lmod2	-0.900846	5.22881	37.5756	8.79394e-10	1.09914e-08	0.0151475	3207.08	2458.85	4068.41	2086.44	1442.21	1817.71	-9.91974	-10.5442
ENSMUSG00000040212_Emp3	1.10177	-0.490692	37.5083	9.10255e-10	1.13685e-08	0.0250996	21.4966	16.4813	27.2699	82.8689	57.2814	72.1952	-14.2922	-13.5285
ENSMUSG00000020272_Stk10	1.02452	3.08828	37.4592	9.33447e-10	1.16493e-08	0.0193548	359.601	275.704	456.179	917.835	634.434	799.616	-12.0613	-11.3511
ENSMUSG00000059602_Syn3	-0.973985	4.71864	37.4417	9.41867e-10	1.17455e-08	0.017745	2293.14	1758.14	2909.01	1413.96	977.373	1231.84	-10.2528	-10.9279
ENSMUSG00000108903_Gm45029	-0.957201	-1.47387	37.436	9.44645e-10	1.17712e-08	0.0205586	34.99	26.8266	44.3873	10.4764	7.24157	9.127	-14.0042	-14.6677
ENSMUSG00000024910_Ctsw	0.801754	-2.40308	37.387	9.68637e-10	1.2061e-08	0.0189308	2.29294	1.75798	2.90875	22.4772	15.5369	19.5821	-14.9225	-14.3668
ENSMUSG00000026628_Atf3	1.18181	3.63875	37.3765	9.73868e-10	1.2117e-08	0.0262092	491.162	376.57	623.073	1390.88	961.413	1211.73	-11.7632	-10.9441
ENSMUSG00000043557_Mdga1	-0.982873	5.05672	37.3492	9.87595e-10	1.22785e-08	0.0181545	2903.51	2226.1	3683.31	1782.26	1231.95	1552.7	-10.0185	-10.6998
ENSMUSG00000034641_Cd300ld	0.909768	-1.99904	37.3216	1.00168e-09	1.24442e-08	0.0235822	4.2307	3.24365	5.36694	30.0774	20.7904	26.2034	-14.8399	-14.2093
ENSMUSG00000040276_Pacsin1	1.08688	-0.307944	37.318	1.00353e-09	1.24578e-08	0.0235805	25.5157	19.5627	32.3684	92.9883	64.2762	81.0112	-14.1915	-13.4381
ENSMUSG00000050390_C77080	1.13418	0.191008	37.2054	1.06321e-09	1.31886e-08	0.0254887	38.2639	29.3366	48.5404	131.222	90.7043	114.32	-13.9404	-13.1543
ENSMUSG00000045382_Cxcr4	1.02353	-1.26974	37.1693	1.08308e-09	1.34249e-08	0.0252881	10.0771	7.72605	12.7835	49.1629	33.9828	42.8306	-14.6175	-13.908
ENSMUSG00000030865_Chp2	0.895656	-1.87635	37.0898	1.12814e-09	1.3973e-08	0.0183456	5.25484	4.02884	6.66613	32.2082	22.2633	28.0598	-14.7931	-14.1722
ENSMUSG00000021879_Dnah12	0.977646	-0.931896	37.0486	1.15219e-09	1.42601e-08	0.0170392	15.4108	11.8154	19.5497	59.9865	41.4644	52.2601	-14.4487	-13.771
ENSMUSG00000034685_Fam171a2	0.973634	-1.59808	37.0429	1.1556e-09	1.42808e-08	0.0250336	6.96063	5.33666	8.83004	39.5368	27.329	34.4444	-14.7217	-14.0468
ENSMUSG00000048490_Nrip1	-1.17784	8.62565	37.0437	1.15512e-09	1.42808e-08	0.026273	35936.2	27552	45587.6	19383.9	13398.7	16887.3	-7.50886	-8.32528
ENSMUSG00000021990_Spata13	1.03612	1.68346	37.0239	1.1669e-09	1.44097e-08	0.019541	129.751	99.4794	164.599	350.191	242.062	305.086	-12.9926	-12.2744
ENSMUSG00000028042_Zbtb7b	0.876076	4.29744	36.9441	1.21563e-09	1.50001e-08	0.014399	902.44	691.894	1144.81	2042.46	1411.81	1779.39	-11.1725	-10.5652
ENSMUSG00000025402_Nab2	1.02051	0.766756	36.906	1.23963e-09	1.52848e-08	0.0184004	65.6426	50.3277	83.2722	187.041	129.288	162.95	-13.5547	-12.8474
ENSMUSG00000024556_Me2	1.01749	1.86055	36.8862	1.2523e-09	1.54293e-08	0.0189014	149.451	114.583	189.589	393.77	272.186	343.052	-12.8695	-12.1643
ENSMUSG00000045441_Gprin3	1.03615	-0.611319	36.7603	1.33582e-09	1.64461e-08	0.0212895	19.9902	15.3263	25.3589	75.2348	52.0045	65.5444	-14.3204	-13.6022
ENSMUSG00000023243_Kcnk5	1.20501	1.64124	36.7368	1.35206e-09	1.66336e-08	0.0284396	114.866	88.0669	145.716	353.955	244.664	308.365	-13.0998	-12.2645
ENSMUSG00000042485_Mustn1	1.05446	1.14573	36.7113	1.3698e-09	1.68392e-08	0.0205243	85.9734	65.9152	109.063	243.771	168.501	212.373	-13.3403	-12.6094
ENSMUSG00000067242_Lgi1	-1.05194	1.52998	36.7016	1.37664e-09	1.69106e-08	0.0206694	259.815	199.198	329.593	140.614	97.1967	122.503	-12.367	-13.0961
ENSMUSG00000051855_Mest	1.39213	-0.521504	36.691	1.38416e-09	1.69903e-08	0.0577314	15.976	12.2487	20.2667	88.9944	61.5155	77.5318	-14.4362	-13.4712
ENSMUSG00000072214_Sept5	1.12358	-0.808253	36.6779	1.39353e-09	1.70926e-08	0.0314958	15.2262	11.6738	19.3155	68.4122	47.2885	59.6006	-14.451	-13.6722
ENSMUSG00000017740_Slc12a5	0.837426	-2.19718	36.6746	1.39588e-09	1.71086e-08	0.0192936	3.29776	2.52837	4.18344	25.8749	17.8855	22.5422	-14.8731	-14.2927
ENSMUSG00000019823_Mical1	1.35407	0.684135	36.658	1.40782e-09	1.72421e-08	0.0401216	49.9644	38.3074	63.3834	192.135	132.81	167.388	-13.762	-12.8234
ENSMUSG00000026077_Npas2	0.952485	3.68868	36.6507	1.41306e-09	1.72934e-08	0.0171185	568.421	435.804	721.081	1365.54	943.903	1189.66	-11.6224	-10.9621
ENSMUSG00000044037_Als2cl	0.892282	2.98256	36.6316	1.42701e-09	1.74511e-08	0.0146105	355.56	272.605	451.053	826.261	571.136	719.838	-12.0719	-11.4534
ENSMUSG00000113399_Gm48199	1.08674	0.380397	36.5849	1.46156e-09	1.78604e-08	0.0227956	46.2869	35.4878	58.7181	146.477	101.249	127.61	-13.8151	-13.0618
ENSMUSG00000111947_Gm47438	-1.00761	0.0902046	36.5762	1.46815e-09	1.79276e-08	0.0182296	97.449	74.7134	123.621	47.1786	32.6112	41.1019	-13.2384	-13.9369
ENSMUSG00000093806_Asmt	0.839015	-2.22547	36.5474	1.48996e-09	1.81804e-08	0.0235526	2.99509	2.29632	3.79949	25.5162	17.6375	22.2296	-14.8814	-14.2998
ENSMUSG00000012017_Scarf2	1.42941	0.987101	36.5422	1.49396e-09	1.82157e-08	0.0443425	60.7597	46.584	77.0779	239.541	165.577	208.687	-13.6158	-12.625
ENSMUSG00000069581_Tspear	0.855279	-2.15455	36.5376	1.4975e-09	1.82453e-08	0.0249298	3.31192	2.53922	4.2014	26.7709	18.5048	23.3228	-14.8704	-14.2775
ENSMUSG00000114785_Gm41115	-0.8501	-2.08207	36.5305	1.50298e-09	1.82985e-08	0.0189123	23.1564	17.7539	29.3755	5.06166	3.49876	4.40971	-14.2492	-14.8384
ENSMUSG00000115494_Gm49293	1.04912	-0.716825	36.4679	1.55201e-09	1.88675e-08	0.0232692	17.9111	13.7323	22.7215	70.6397	48.8282	61.5412	-14.3762	-13.649
ENSMUSG00000074415_3110039I08Rik	-0.836589	5.65098	36.4693	1.55092e-09	1.88675e-08	0.0134935	4228.67	3242.09	5364.36	2881.13	1991.52	2510.04	-9.64467	-10.2245
ENSMUSG00000042190_Cmklr1	1.60947	3.22425	36.4616	1.55707e-09	1.89151e-08	0.050511	292.011	223.882	370.436	1136.74	785.749	990.328	-12.2577	-11.1421
ENSMUSG00000087261_Gm15477	-0.929352	2.58378	36.4144	1.59524e-09	1.93644e-08	0.0159403	519.782	398.513	659.38	322.059	222.617	280.577	-11.7087	-12.3529
ENSMUSG00000022475_Hdac7	0.937239	5.15944	36.4016	1.60571e-09	1.94771e-08	0.0169355	1600.59	1227.16	2030.46	3764.51	2602.13	3279.63	-10.6087	-9.95904
ENSMUSG00000060586_H2-Eb1	2.5224	3.35943	36.3828	1.62128e-09	1.96515e-08	0.120397	184.815	141.696	234.45	1408.76	973.778	1227.31	-12.6799	-10.9315
ENSMUSG00000028125_Abca4	1.17199	0.911794	36.3576	1.64241e-09	1.98929e-08	0.0276282	67.0919	51.4389	85.1107	213.94	147.881	186.384	-13.5401	-12.7277
ENSMUSG00000054934_Kcnmb4	0.906979	-1.90839	36.327	1.6684e-09	2.01928e-08	0.027624	4.61437	3.53781	5.85365	31.6362	21.8678	27.5614	-14.817	-14.1883
ENSMUSG00000045730_Adrb2	-0.953797	4.89591	36.3253	1.66981e-09	2.0195e-08	0.0175732	2579.87	1977.97	3272.75	1614.99	1116.33	1406.98	-10.1359	-10.797
ENSMUSG00000086607_4930511M06Rik	-0.91495	2.48951	36.3115	1.68171e-09	2.03239e-08	0.0153875	485.214	372.01	615.528	303.061	209.485	264.026	-11.775	-12.4092
ENSMUSG00000022360_Atad2	0.981299	1.82248	36.2698	1.71803e-09	2.07476e-08	0.0176453	148.186	113.613	187.984	380.303	262.876	331.319	-12.8772	-12.197
ENSMUSG00000027520_Zdbf2	-0.963308	2.34209	36.2514	1.73436e-09	2.09295e-08	0.0172431	443.986	340.401	563.228	266.546	184.245	232.215	-11.8601	-12.5278
ENSMUSG00000049928_Glp2r	0.993733	-1.05882	36.2287	1.75471e-09	2.11595e-08	0.0202621	13.3613	10.244	16.9498	55.6365	38.4575	48.4704	-14.5114	-13.8226
ENSMUSG00000097071_4930544I03Rik	1.0208	-0.704936	36.2095	1.77209e-09	2.13534e-08	0.0204865	18.7984	14.4126	23.8471	70.4594	48.7035	61.3841	-14.3591	-13.6515
ENSMUSG00000081944_Gm12276	-0.987625	-0.465235	36.1286	1.84718e-09	2.22161e-08	0.0177885	67.2608	51.5683	85.3249	29.6204	20.4744	25.8052	-13.5369	-14.2214
ENSMUSG00000022565_Plec	0.931595	8.87203	36.128	1.84774e-09	2.22161e-08	0.0170075	21132	16201.7	26807.4	49242.6	34037.9	42900.1	-8.03944	-7.39371
ENSMUSG00000055044_Pdlim1	-1.15802	5.3937	36.1282	1.84754e-09	2.22161e-08	0.0260616	3813.95	2924.13	4838.26	2074	1433.61	1806.87	-9.74739	-10.5501
ENSMUSG00000091542_Gm17167	-0.966761	0.144734	36.0773	1.89647e-09	2.27854e-08	0.0158797	100.003	76.6712	126.86	50.9153	35.1941	44.3573	-13.2159	-13.8861
ENSMUSG00000025420_Katnal2	1.23212	2.95509	36.0685	1.90504e-09	2.28716e-08	0.0297706	294.552	225.831	373.66	877.116	606.288	764.142	-12.2494	-11.3953
ENSMUSG00000022221_Ripk3	0.801109	-2.35744	36.0296	1.94342e-09	2.33153e-08	0.0185733	2.62524	2.01275	3.3303	23.0819	15.9549	20.1089	-14.9062	-14.3509
ENSMUSG00000016942_Tmprss6	0.83355	-2.20856	35.9867	1.98667e-09	2.38169e-08	0.019793	3.29784	2.52843	4.18354	25.6521	17.7315	22.3481	-14.8731	-14.2953
ENSMUSG00000046561_Arsj	1.10132	0.157975	35.9733	2.00042e-09	2.39643e-08	0.0244546	38.3856	29.43	48.6948	127.204	87.9268	110.82	-13.944	-13.1806
ENSMUSG00000053192_Mllt11	0.93739	3.17869	35.9525	2.02189e-09	2.42038e-08	0.0167352	399.766	306.498	507.131	956.641	661.258	833.424	-11.9605	-11.3107
ENSMUSG00000000552_Zfp385a	1.21201	1.10729	35.9384	2.03652e-09	2.43612e-08	0.0300955	76.4036	58.5781	96.9233	247.213	170.881	215.372	-13.4364	-12.5963
ENSMUSG00000001435_Col18a1	1.34012	2.07125	35.9231	2.05262e-09	2.45359e-08	0.0363627	146.822	112.567	186.254	490.286	338.9	427.136	-12.8851	-11.9562
ENSMUSG00000005057_Sh2b2	0.958775	2.17785	35.9174	2.05864e-09	2.459e-08	0.0170907	193.776	148.567	245.819	482.435	333.473	420.296	-12.6363	-11.9717
ENSMUSG00000003810_Mast2	-0.858486	8.77408	35.8945	2.08291e-09	2.48619e-08	0.0145684	37016.8	28380.5	46958.4	24920.5	17225.7	21710.7	-7.47925	-8.07431
ENSMUSG00000059323_Tonsl	1.01922	-0.42893	35.8787	2.09994e-09	2.50469e-08	0.0200734	24.2468	18.5898	30.7587	84.2158	58.2124	73.3687	-14.2229	-13.5164
ENSMUSG00000095493_A630023A22Rik	0.80992	-2.47539	35.8697	2.10964e-09	2.51443e-08	0.0269434	1.96816	1.50898	2.49675	21.6704	14.9792	18.8793	-14.9363	-14.3749
ENSMUSG00000104548_Gm43857	-0.870933	2.68789	35.8595	2.12074e-09	2.52583e-08	0.0140389	550.091	421.751	697.829	356.53	246.444	310.608	-11.6541	-12.2577
ENSMUSG00000039304_Tnfsf10	1.30021	2.91776	35.83	2.15303e-09	2.56243e-08	0.0336065	276.474	211.971	350.727	866.145	598.705	754.584	-12.3088	-11.4076
ENSMUSG00000109882_Gm18706	-0.912981	-1.57167	35.7729	2.2171e-09	2.63677e-08	0.0192242	32.4214	24.8572	41.1288	9.76537	6.75011	8.50758	-14.0528	-14.6856
ENSMUSG00000073982_Rhog	1.03841	1.6799	35.7343	2.26145e-09	2.68757e-08	0.0205977	129.694	99.4352	164.526	349.991	241.924	304.912	-12.9947	-12.275
ENSMUSG00000041220_Elovl6	1.22318	0.581521	35.7101	2.28974e-09	2.71924e-08	0.0322681	50.0622	38.3823	63.5074	174.149	120.377	151.718	-13.7581	-12.9102
ENSMUSG00000023827_Agpat4	1.36628	2.2567	35.7009	2.30062e-09	2.73018e-08	0.0379802	165.733	127.066	210.244	559.055	386.435	487.048	-12.7778	-11.8307
ENSMUSG00000038028_Tigar	0.94904	6.59195	35.6721	2.33488e-09	2.76884e-08	0.0178254	4310.12	3304.54	5467.69	10183.5	7039.11	8871.82	-9.62568	-8.96785
ENSMUSG00000078502_Gm13212	0.939213	-1.29326	35.5814	2.44607e-09	2.89861e-08	0.0175516	10.8377	8.30921	13.7484	47.0425	32.5172	40.9834	-14.5889	-13.9379
ENSMUSG00000015619_Gata3	0.813398	-2.21457	35.5411	2.49731e-09	2.95718e-08	0.0187616	3.31709	2.54319	4.20797	25.3412	17.5166	22.0773	-14.8687	-14.3049
ENSMUSG00000022090_Pdlim2	1.01584	-0.937527	35.5166	2.52885e-09	2.99238e-08	0.0228176	14.8134	11.3573	18.7918	60.6617	41.9311	52.8483	-14.4644	-13.7603
ENSMUSG00000071856_Mcc	1.45919	3.28153	35.4946	2.5576e-09	3.02423e-08	0.0426378	330.314	253.249	419.026	1150.53	795.279	1002.34	-12.1417	-11.1303
ENSMUSG00000035455_Fignl1	1.06089	-1.42648	35.481	2.57544e-09	3.04209e-08	0.037628	7.90698	6.06222	10.0305	45.6275	31.539	39.7506	-14.6896	-13.9542
ENSMUSG00000085337_Gm15964	0.93904	-1.63397	35.4803	2.57641e-09	3.04209e-08	0.0227319	7.12621	5.46361	9.04009	37.9794	26.2524	33.0876	-14.7258	-14.0749
ENSMUSG00000027544_Nfatc2	0.934416	7.73714	35.458	2.60613e-09	3.07497e-08	0.0174192	9606.27	7365.06	12186.2	22440.6	15511.6	19550.2	-8.82671	-8.17902
ENSMUSG00000036599_Chst12	0.9538	1.9545	35.4003	2.68452e-09	3.1652e-08	0.017048	165.481	126.873	209.924	413.556	285.862	360.29	-12.779	-12.1179
ENSMUSG00000017499_Cdc6	1.01621	-1.24135	35.3643	2.73452e-09	3.22184e-08	0.0272499	10.5123	8.05973	13.3356	50.0287	34.5813	43.5849	-14.5998	-13.8954
ENSMUSG00000029860_Zyx	1.06413	3.166	35.3475	2.75819e-09	3.24739e-08	0.0223876	372.784	285.811	472.903	977.598	675.744	851.682	-12.0272	-11.2896
ENSMUSG00000048388_Fam171b	1.09541	0.154758	35.3308	2.78198e-09	3.27305e-08	0.0247979	38.3339	29.3903	48.6292	126.791	87.6419	110.46	-13.9425	-13.1832
ENSMUSG00000014030_Pax5	1.68538	-0.781675	35.3172	2.80148e-09	3.29364e-08	0.125206	7.87247	6.03576	9.98678	82.5995	57.0952	71.9606	-14.6979	-13.5297
ENSMUSG00000004267_Eno2	0.964037	-1.57631	35.2903	2.84049e-09	3.33712e-08	0.0268056	7.29702	5.59457	9.25677	39.9497	27.6144	34.8041	-14.7089	-14.0407
ENSMUSG00000043099_Hic1	1.01593	-0.633008	35.2714	2.86818e-09	3.36724e-08	0.0211518	20.16	15.4565	25.5744	73.6858	50.9337	64.1949	-14.3226	-13.6184
ENSMUSG00000033453_Adamts15	1.06872	0.200015	35.2597	2.88537e-09	3.385e-08	0.0230299	40.3874	30.9647	51.2342	129.574	89.5654	112.885	-13.9061	-13.1653
ENSMUSG00000038550_Ciart	-1.12985	3.5491	35.1922	2.98717e-09	3.50193e-08	0.0255219	1058.93	811.872	1343.32	578.003	399.532	503.555	-11.0157	-11.7988
ENSMUSG00000021280_Exoc3l4	1.06667	-0.362272	35.1852	2.99794e-09	3.51206e-08	0.0243168	24.9824	19.1538	31.692	89.3817	61.7832	77.8692	-14.2078	-13.4685
ENSMUSG00000027907_S100a11	1.09979	-0.456939	35.1679	3.02472e-09	3.54091e-08	0.027906	22.2445	17.0547	28.2187	84.794	58.6121	73.8724	-14.2724	-13.5101
ENSMUSG00000073415_Gm10501	-0.933661	1.86307	35.1652	3.02887e-09	3.54324e-08	0.0163502	317.272	243.25	402.481	191.557	132.41	166.885	-12.1797	-12.8268
ENSMUSG00000071637_Cebpd	-1.15335	2.487	35.0822	3.1607e-09	3.69483e-08	0.0268991	511.708	392.322	649.137	267.829	185.131	233.332	-11.7239	-12.5234
ENSMUSG00000021087_Rtn1	1.34013	1.51432	35.0765	3.17007e-09	3.70315e-08	0.0384587	96.7383	74.1685	122.719	334.897	231.491	291.762	-13.2451	-12.3162
ENSMUSG00000096967_Gm26621	-0.875058	2.89087	35.0474	3.21775e-09	3.75617e-08	0.0146957	633.298	485.545	803.383	410.843	283.986	357.925	-11.5177	-12.1242
ENSMUSG00000018909_Arrb1	0.837744	5.17231	35.0405	3.22924e-09	3.76691e-08	0.0140367	1690.01	1295.72	2143.9	3707.19	2562.51	3229.7	-10.555	-9.97428
ENSMUSG00000025789_St8sia2	1.12945	-0.627032	35.0234	3.25769e-09	3.79741e-08	0.0326383	18.3325	14.0554	23.2561	76.8466	53.1186	66.9486	-14.3682	-13.5853
ENSMUSG00000097993_Ptprv	0.823766	-2.1876	34.9873	3.31868e-09	3.86576e-08	0.0184376	3.59694	2.75775	4.56297	25.8243	17.8505	22.4981	-14.865	-14.294
ENSMUSG00000036707_Cab39	-1.03546	7.4368	34.9744	3.34064e-09	3.88583e-08	0.0216205	15280	11715	19383.7	9090.95	6283.93	7920.02	-8.36333	-9.08106
ENSMUSG00000024074_Crim1	-0.852464	9.41467	34.9749	3.33991e-09	3.88583e-08	0.0147512	57620.1	44176.9	73095.1	38959.3	26929.8	33941.2	-7.03694	-7.62782
ENSMUSG00000026365_Cfh	1.16196	1.87685	34.9169	3.44077e-09	3.99947e-08	0.0275943	140.141	107.445	177.778	412.066	284.832	358.991	-12.9268	-12.1214
ENSMUSG00000087178_A230056P14Rik	-0.94089	0.947648	34.908	3.45653e-09	4.01495e-08	0.0160102	170.254	130.533	215.979	96.8643	66.9554	84.388	-12.7533	-13.4055
ENSMUSG00000097767_Miat	1.12413	-0.489754	34.8505	3.56027e-09	4.13253e-08	0.0310941	21.0453	16.1353	26.6975	83.8504	57.9598	73.0504	-14.2974	-13.5182
ENSMUSG00000014503_Pkd2l2	-0.836025	4.41114	34.8098	3.63546e-09	4.21682e-08	0.0139461	1792.21	1374.07	2273.54	1215.54	840.215	1058.97	-10.4969	-11.0764
ENSMUSG00000071332_E230015B07Rik	-0.963951	-0.81467	34.731	3.78549e-09	4.38775e-08	0.0185034	53.2546	40.8299	67.5571	21.7835	15.0574	18.9777	-13.7127	-14.3808
ENSMUSG00000046805_Mpeg1	2.26465	2.36091	34.7138	3.81916e-09	4.42365e-08	0.109311	102.426	78.5289	129.934	690.772	477.482	601.8	-13.1968	-11.6271
ENSMUSG00000004939_Nmrk2	1.07204	5.06646	34.7089	3.82877e-09	4.43166e-08	0.023283	1408.09	1079.57	1786.26	3641.33	2516.99	3172.32	-10.7352	-9.9921
ENSMUSG00000041319_Thoc6	0.960439	0.769577	34.6187	4.01033e-09	4.63855e-08	0.016983	68.1922	52.2825	86.5066	184.45	127.497	160.692	-13.5259	-12.8602
ENSMUSG00000117375_AC131712.1	-0.986729	-0.212401	34.6133	4.02155e-09	4.64825e-08	0.0189583	79.3388	60.8284	100.647	36.9923	25.5702	32.2277	-13.4062	-14.0901
ENSMUSG00000027366_Sppl2a	-0.807912	6.7642	34.5955	4.05848e-09	4.68765e-08	0.0133538	9078.32	6960.28	11516.5	6322.27	4370.13	5507.95	-8.88312	-9.44312
ENSMUSG00000031628_Casp3	1.13067	0.271316	34.5878	4.07452e-09	4.70287e-08	0.0279625	41.161	31.5578	52.2155	138.466	95.7117	120.631	-13.8923	-13.1086
ENSMUSG00000041272_Tox	1.45069	1.85412	34.5817	4.08726e-09	4.71426e-08	0.0456208	117.021	89.7192	148.449	431.329	298.147	375.773	-13.0837	-12.0781
ENSMUSG00000020646_Mboat2	1.35441	0.84524	34.5317	4.1936e-09	4.83352e-08	0.0423619	56.7912	43.5414	72.0436	214.745	148.438	187.085	-13.6626	-12.7238
ENSMUSG00000023960_Enpp5	-0.937797	3.33349	34.5255	4.20698e-09	4.84555e-08	0.0176065	872.746	669.128	1107.14	544.992	376.715	474.797	-11.2052	-11.8553
ENSMUSG00000087532_Gm15938	-0.921066	2.28671	34.5217	4.21517e-09	4.85158e-08	0.0164637	422.659	324.049	536.172	261.319	180.631	227.66	-11.9074	-12.5458
ENSMUSG00000102715_Gm6209	-0.960229	0.735424	34.503	4.25606e-09	4.89521e-08	0.0170742	148.297	113.699	188.126	81.4836	56.3238	70.9884	-12.8759	-13.5415
ENSMUSG00000034765_Dusp5	0.930382	0.913934	34.4859	4.29342e-09	4.93473e-08	0.0156168	77.3703	59.3192	98.1496	201.708	139.427	175.728	-13.4253	-12.7804
ENSMUSG00000006398_Cdc20	0.808339	-2.25148	34.4499	4.37365e-09	5.02343e-08	0.0193439	3.27747	2.51281	4.1577	24.6768	17.0573	21.4984	-14.8776	-14.3173
ENSMUSG00000103839_Gm37607	-1.0334	-0.212452	34.4409	4.39392e-09	5.04318e-08	0.023114	80.1739	61.4687	101.706	35.5499	24.5731	30.971	-13.3993	-14.1156
ENSMUSG00000025172_Ankrd2	-1.0523	4.85055	34.4372	4.40237e-09	5.04936e-08	0.0226157	2557.5	1960.81	3244.36	1493.64	1032.44	1301.25	-10.1445	-10.8739
ENSMUSG00000031486_Adgra2	1.61719	1.11427	34.3884	4.51414e-09	5.17395e-08	0.0621838	59.5289	45.6403	75.5165	271.69	187.8	236.696	-13.6308	-12.5098
ENSMUSG00000048779_P2ry6	1.13572	2.50838	34.3605	4.57913e-09	5.24478e-08	0.0265169	224.999	172.505	285.427	631.985	436.846	550.584	-12.5001	-11.7129
ENSMUSG00000059327_Eda	-0.870303	6.15449	34.3436	4.61916e-09	5.28694e-08	0.0155701	6043.68	4633.64	7666.83	4026.49	2783.23	3507.87	-9.28892	-9.89217
ENSMUSG00000074826_Gm10767	-0.982269	-0.15768	34.3339	4.64223e-09	5.30965e-08	0.0190134	82.0773	62.9281	104.121	38.8469	26.8521	33.8433	-13.3797	-14.0606
ENSMUSG00000076928_Trac	0.767597	-2.46252	34.3293	4.65334e-09	5.31866e-08	0.0209859	2.2836	1.75082	2.89691	21.292	14.7176	18.5495	-14.9252	-14.3932
ENSMUSG00000039883_Lrrc17	1.25338	0.121167	34.3203	4.67482e-09	5.33949e-08	0.0387855	33.406	25.6121	42.3778	129.53	89.5347	112.846	-14.0339	-13.1651
ENSMUSG00000034773_BC030867	0.763413	-2.47001	34.3087	4.70271e-09	5.36762e-08	0.0186404	2.29671	1.76087	2.91354	21.1628	14.6284	18.437	-14.9214	-14.3922
ENSMUSG00000109570_Gm44624	-0.980621	0.532578	34.3011	4.72114e-09	5.38492e-08	0.0184012	130.037	99.6985	164.961	68.643	47.448	59.8017	-12.9916	-13.6713
ENSMUSG00000022419_Deptor	-0.974934	7.49622	34.2901	4.74786e-09	5.41163e-08	0.0195871	15701.3	12038	19918.1	9743.21	6734.79	8488.27	-8.33617	-9.01194
ENSMUSG00000060441_Trim5	0.974726	-0.012079	34.265	4.80947e-09	5.47806e-08	0.0178071	36.1885	27.7455	45.9077	109.53	75.7101	95.422	-13.9816	-13.306
ENSMUSG00000087242_C78197	-0.884643	-1.89686	34.2465	4.85549e-09	5.52665e-08	0.0227363	26.3498	20.2022	33.4266	6.6527	4.59854	5.79582	-14.1691	-14.7822
ENSMUSG00000055675_Kbtbd11	1.00708	-0.188817	34.2438	4.8623e-09	5.52799e-08	0.0202192	30.4835	23.3715	38.6704	98.3683	67.995	85.6983	-14.0908	-13.3928
ENSMUSG00000066553_Gm6969	-0.996969	-0.611058	34.2433	4.86339e-09	5.52799e-08	0.0216887	61.2351	46.9485	77.681	25.5969	17.6933	22.3	-13.6101	-14.3012
ENSMUSG00000111962_Gm20110	-1.10095	1.53192	34.232	4.89171e-09	5.55289e-08	0.0251181	263.855	202.295	334.718	137.662	95.1559	119.931	-12.3522	-13.1154
ENSMUSG00000023868_Pde10a	1.06771	7.20642	34.2319	4.89206e-09	5.55289e-08	0.0234605	6248.65	4790.79	7926.85	16020.6	11073.9	13957.1	-9.25567	-8.51559
ENSMUSG00000020175_Rab36	0.916592	-1.75758	34.1791	5.02669e-09	5.70178e-08	0.0246185	6.20748	4.75923	7.87462	34.9726	24.1741	30.4681	-14.7576	-14.1223
ENSMUSG00000108199_Gm44249	-0.98803	-0.38539	34.1771	5.03189e-09	5.70373e-08	0.0199327	70.8232	54.2996	89.8442	31.822	21.9963	27.7232	-13.4969	-14.1818
ENSMUSG00000030098_Grip2	0.968095	4.47223	34.1507	5.10045e-09	5.77747e-08	0.0192293	976.87	748.959	1239.23	2356.42	1628.83	2052.91	-11.0948	-10.4238
ENSMUSG00000028602_Tnfrsf8	0.795137	-2.32476	34.1111	5.20523e-09	5.89209e-08	0.0201752	2.93936	2.25358	3.72878	23.448	16.2079	20.4278	-14.8948	-14.3436
ENSMUSG00000036356_Csgalnact1	1.54086	2.68157	34.0844	5.27715e-09	5.96939e-08	0.05047	205.252	157.365	260.376	774.5	535.357	674.743	-12.5842	-11.5162
ENSMUSG00000075602_Ly6a	1.40055	1.40446	34.0817	5.28462e-09	5.97373e-08	0.0442867	85.5869	65.6188	108.573	314.336	217.278	273.849	-13.346	-12.3753
ENSMUSG00000065578_Mir181b-2	-0.992306	-0.271526	34.0026	5.50384e-09	6.21726e-08	0.0200584	76.4746	58.6325	97.0133	35.1122	24.2706	30.5897	-13.4353	-14.1231
ENSMUSG00000034675_Dbn1	1.4184	0.925444	33.9848	5.5544e-09	6.27007e-08	0.0477614	58.34	44.7289	74.0084	229.949	158.948	200.332	-13.6452	-12.662
ENSMUSG00000096971_4930556M19Rik	-0.994278	1.44147	33.9775	5.57518e-09	6.2892e-08	0.0197046	241.482	185.142	306.336	136.167	94.1224	118.628	-12.4346	-13.1238
ENSMUSG00000005124_Ccn4	1.3947	-0.873902	33.972	5.59122e-09	6.30297e-08	0.0784673	10.4478	8.01026	13.2538	72.4442	50.0756	63.1133	-14.5958	-13.6291
ENSMUSG00000052374_Actn2	-0.857003	9.54721	33.951	5.65164e-09	6.36671e-08	0.0153577	63234.9	48481.7	80217.9	42622.3	29461.8	37132.5	-6.94398	-7.53801
ENSMUSG00000056260_Lrif1	-0.848241	3.35753	33.9273	5.72089e-09	6.43635e-08	0.0144432	867.922	665.429	1101.02	578.159	399.641	503.692	-11.2106	-11.7986
ENSMUSG00000032231_Anxa2	1.36805	3.28942	33.9272	5.72128e-09	6.43635e-08	0.0392531	348.596	267.266	442.218	1136.21	785.381	989.864	-12.0908	-11.1425
ENSMUSG00000113727_Gm47781	-0.866654	2.73966	33.8847	5.84762e-09	6.57398e-08	0.0148585	569.414	436.565	722.341	370.601	256.17	322.867	-11.6207	-12.2214
ENSMUSG00000020580_Rock2	-0.965323	8.18155	33.8255	6.02844e-09	6.77262e-08	0.0194806	25189.7	19312.7	31954.8	15742.9	10881.9	13715.2	-7.86394	-8.53305
ENSMUSG00000069910_Spdl1	0.985126	-1.03319	33.824	6.03303e-09	6.77315e-08	0.02309	13.8154	10.5921	17.5258	56.4786	39.0396	49.2041	-14.4942	-13.8114
ENSMUSG00000114838_Gm48703	0.944779	-1.21601	33.8166	6.05612e-09	6.79443e-08	0.020015	11.8288	9.06906	15.0057	49.5402	34.2436	43.1593	-14.5566	-13.9017
ENSMUSG00000030351_Tspan11	1.12812	1.42024	33.7638	6.22257e-09	6.97641e-08	0.0270374	101.802	78.0504	129.142	299.524	207.039	260.945	-13.2019	-12.42
ENSMUSG00000040855_Reps2	1.20355	1.80908	33.7621	6.2281e-09	6.97785e-08	0.0311026	130.44	100.008	165.473	397.456	274.733	346.263	-12.9896	-12.1554
ENSMUSG00000040687_Madd	0.846464	3.36047	33.7551	6.2506e-09	6.99829e-08	0.0144343	474.234	363.592	601.599	1060.3	732.911	923.732	-11.7969	-11.2102
ENSMUSG00000056201_Cfl1	1.0159	2.06654	33.7485	6.27167e-09	7.0171e-08	0.0210868	173.883	133.315	220.583	453.47	313.452	395.063	-12.7348	-12.0306
ENSMUSG00000091947_6530401F13Rik	-0.90317	2.89356	33.7445	6.28456e-09	7.02674e-08	0.0164698	639.007	489.922	810.625	406.198	280.776	353.879	-11.509	-12.135
ENSMUSG00000032313_Tmem266	-0.929475	4.1235	33.7426	6.29081e-09	7.02895e-08	0.0178697	1503.18	1152.47	1906.88	952.485	658.385	829.803	-10.6707	-11.315
ENSMUSG00000108634_Gm38534	0.882482	-1.68038	33.7356	6.31362e-09	7.04964e-08	0.0206671	6.99614	5.36389	8.8751	36.1756	25.0056	31.5161	-14.7177	-14.106
ENSMUSG00000085207_Gm11767	0.945745	-0.937312	33.7165	6.3756e-09	7.11401e-08	0.0185813	15.7944	12.1094	20.0363	59.1522	40.8877	51.5333	-14.4366	-13.7811
ENSMUSG00000035011_Zbtb7a	0.857088	3.96906	33.7054	6.41231e-09	7.15011e-08	0.0150702	723.498	554.701	917.808	1619.63	1119.53	1411.02	-11.3883	-10.7942
ENSMUSG00000036412_Arsi	1.36716	0.234167	33.6943	6.44898e-09	7.18613e-08	0.0494288	33.708	25.8436	42.7609	142.952	98.8124	124.539	-14.0294	-13.0818
ENSMUSG00000019122_Ccl9	1.46787	0.0409866	33.691	6.45973e-09	7.19073e-08	0.0626463	25.9554	19.8998	32.9262	128.344	88.7149	111.813	-14.1911	-13.1737
ENSMUSG00000041736_Tspo	1.16618	0.678735	33.6904	6.46186e-09	7.19073e-08	0.0304756	56.2525	43.1283	71.3602	183.259	126.674	159.655	-13.6736	-12.8653
ENSMUSG00000023277_Twf2	0.870565	5.5578	33.6887	6.46744e-09	7.19208e-08	0.0158455	2177.42	1669.41	2762.21	4881.3	3374.09	4252.58	-10.3041	-9.70068
ENSMUSG00000036928_Stag3	0.782971	-2.33332	33.6838	6.48382e-09	7.20541e-08	0.0200955	2.93945	2.25366	3.7289	23.1907	16.0301	20.2037	-14.8948	-14.3521
ENSMUSG00000098055_Gm26947	0.817722	-2.14155	33.6818	6.49066e-09	7.20814e-08	0.0197798	3.93458	3.01661	4.99129	26.4878	18.3091	23.0761	-14.8487	-14.2819
ENSMUSG00000030787_Lyve1	1.04707	-1.10327	33.6098	6.73517e-09	7.47462e-08	0.0320853	12.0305	9.22372	15.2616	55.1998	38.1557	48.09	-14.5531	-13.8274
ENSMUSG00000037742_Eef1a1	1.52255	3.51459	33.5911	6.8002e-09	7.5417e-08	0.0489636	376.568	288.712	477.703	1365.46	943.846	1189.59	-12.0175	-10.9622
ENSMUSG00000053541_Gm4759	0.822722	-2.08657	33.5889	6.80801e-09	7.54527e-08	0.0188812	4.28287	3.28364	5.43312	27.4657	18.9851	23.9281	-14.8311	-14.2609
ENSMUSG00000040699_Limd2	0.899348	-1.51327	33.5483	6.95152e-09	7.69914e-08	0.0182864	8.819	6.76146	11.1875	40.3615	27.899	35.1629	-14.6604	-14.037
ENSMUSG00000033088_Triobp	0.870036	4.35186	33.5449	6.96384e-09	7.70759e-08	0.0157192	939.842	720.57	1192.26	2117.35	1463.57	1844.63	-11.1327	-10.5296
ENSMUSG00000029366_Dck	0.881959	1.63147	33.5248	7.03597e-09	7.78218e-08	0.0147371	135.601	103.964	172.019	325.19	224.781	283.305	-12.955	-12.3437
ENSMUSG00000035615_Frmpd1	1.16738	0.519517	33.5092	7.09267e-09	7.83435e-08	0.0311865	49.3987	37.8736	62.6657	165.071	114.102	143.809	-13.7661	-12.9569
ENSMUSG00000032359_Ctsh	0.971155	2.53308	33.5101	7.08946e-09	7.83435e-08	0.0193254	248.851	190.792	315.685	618.363	427.43	538.717	-12.407	-11.7339
ENSMUSG00000039137_Whrn	-0.890165	1.8421	33.5062	7.10362e-09	7.83591e-08	0.0153868	309.157	237.029	392.187	192.736	133.224	167.911	-12.204	-12.821
ENSMUSG00000029136_Rbks	-0.834545	6.07489	33.5066	7.10235e-09	7.83591e-08	0.0146773	5669.1	4346.46	7191.65	3871.63	2676.18	3372.96	-9.35269	-9.93115
ENSMUSG00000066026_Dhrs3	-1.48281	6.45941	33.498	7.13374e-09	7.86386e-08	0.0455094	8509.71	6524.33	10795.2	3702.8	2559.48	3225.87	-8.94766	-9.97546
ENSMUSG00000022762_Ncam2	0.975824	-1.17444	33.4866	7.17581e-09	7.90493e-08	0.0236887	12.0618	9.24771	15.3013	51.4679	35.5761	44.8388	-14.5516	-13.8752
ENSMUSG00000028289_Epha7	-0.910497	3.4887	33.4799	7.20052e-09	7.92685e-08	0.0171253	965.072	739.913	1224.26	615.847	425.691	536.525	-11.1067	-11.7378
ENSMUSG00000046808_Atp10d	1.17583	2.11926	33.4761	7.21462e-09	7.93705e-08	0.0295885	166.087	127.338	210.693	488.026	337.338	425.168	-12.7757	-11.9607
ENSMUSG00000038070_Cntln	1.23036	1.84951	33.4657	7.25306e-09	7.974e-08	0.0328898	132.418	101.524	167.981	411.416	284.383	358.425	-12.9756	-12.1228
ENSMUSG00000046031_Calhm6	0.764575	-2.41724	33.4403	7.34853e-09	8.07356e-08	0.0186314	2.6171	2.00651	3.31997	21.8498	15.1032	19.0355	-14.9083	-14.3784
ENSMUSG00000028273_Pdlim5	-1.14473	10.0369	33.4388	7.35412e-09	8.07431e-08	0.0275323	94891.3	72752.4	120376	52395.2	36217.1	45646.6	-6.53821	-7.33168
ENSMUSG00000068373_D430041D05Rik	-0.977828	7.87845	33.3992	7.50565e-09	8.22968e-08	0.0202352	20477.2	15699.7	25976.7	12684.9	8768.16	11051.1	-8.07089	-8.74867
ENSMUSG00000018983_E2f2	1.11017	1.97942	33.4004	7.50077e-09	8.22968e-08	0.0260793	155.363	119.116	197.089	437.158	302.176	380.851	-12.8348	-12.0653
ENSMUSG00000041000_Trim62	1.01984	-1.28808	33.3665	7.6326e-09	8.36329e-08	0.0318803	10.0737	7.72346	12.7792	48.7834	33.7205	42.5	-14.6176	-13.9107
ENSMUSG00000037725_Ckap2	0.930707	-1.58589	33.3376	7.74701e-09	8.483e-08	0.0240163	7.80116	5.98109	9.89632	39.0983	27.0259	34.0624	-14.699	-14.0539
ENSMUSG00000034903_Cobll1	-0.930872	4.17256	33.309	7.86179e-09	8.60295e-08	0.0181789	1555.47	1192.56	1973.22	985.026	680.878	858.153	-10.6369	-11.2822
ENSMUSG00000095676_Gm25099	1.3671	4.42341	33.2592	8.06564e-09	8.82015e-08	0.0395145	776.101	595.031	984.538	2482.15	1715.74	2162.45	-11.3199	-10.3723
ENSMUSG00000021815_Mss51	-0.880503	4.89338	33.143	8.56249e-09	9.35725e-08	0.0164142	2530.01	1939.74	3209.49	1667.31	1152.49	1452.56	-10.1553	-10.7656
ENSMUSG00000036894_Rap2b	0.95514	0.32354	33.1408	8.57222e-09	9.36166e-08	0.0175449	48.3491	37.0689	61.3342	136.41	94.2905	118.84	-13.7841	-13.1221
ENSMUSG00000027560_Dok5	-0.817797	4.82884	33.1152	8.68587e-09	9.47948e-08	0.0141167	2381.8	1826.11	3021.48	1639.76	1133.45	1428.55	-10.2151	-10.782
ENSMUSG00000059555_Tor4a	0.931943	-1.09888	33.0789	8.84931e-09	9.65145e-08	0.0187638	13.6653	10.4771	17.3354	53.0819	36.6917	46.2449	-14.5028	-13.8568
ENSMUSG00000022085_Pebp4	-1.49128	5.15782	33.0607	8.93256e-09	9.73578e-08	0.0468818	3461.55	2653.95	4391.22	1488.28	1028.74	1296.59	-9.84382	-10.8775
ENSMUSG00000034612_Chst11	1.16185	3.66881	33.0552	8.9579e-09	9.75693e-08	0.0288253	506.824	388.578	642.942	1414.08	977.453	1231.94	-11.7331	-10.9278
ENSMUSG00000022372_Sla	1.77809	0.856481	33.0149	9.14576e-09	9.95495e-08	0.0846263	42.0551	32.2433	53.3498	232.509	160.717	202.561	-13.8849	-12.6524
ENSMUSG00000026043_Col3a1	1.72616	6.39108	33.0041	9.19642e-09	1.00035e-07	0.0618201	2544.11	1950.55	3227.39	10333.5	7142.79	9002.5	-10.1497	-8.95326
ENSMUSG00000020288_Ahsa2	-0.813146	4.10189	32.9897	9.26496e-09	1.00714e-07	0.0138491	1438.61	1102.97	1824.97	989.594	684.036	862.132	-10.714	-11.2777
ENSMUSG00000088689_Scarna17	1.11817	1.61185	32.9766	9.32758e-09	1.01327e-07	0.0271162	117.805	90.32	149.443	340.197	235.154	296.379	-13.0767	-12.3016
ENSMUSG00000032300_1700017B05Rik	0.949841	0.924982	32.9539	9.43699e-09	1.02448e-07	0.0177414	77.2972	59.2632	98.0569	204.431	141.308	178.1	-13.4265	-12.7681
ENSMUSG00000019590_Cyb561	1.01496	0.542839	32.9484	9.46368e-09	1.0267e-07	0.0214983	55.3126	42.4078	70.1679	160.682	111.068	139.986	-13.6844	-12.9808
ENSMUSG00000029657_Hsph1	-1.3832	4.98727	32.9438	9.48603e-09	1.02845e-07	0.0406528	3014.63	2311.3	3824.27	1396.65	965.402	1216.76	-9.98123	-10.94
ENSMUSG00000042817_Flt3	1.39828	-0.167193	32.9223	9.59161e-09	1.03921e-07	0.0603059	22.606	17.3319	28.6773	110.278	76.2274	96.074	-14.2692	-13.3
ENSMUSG00000022945_Chaf1b	0.80265	-2.20755	32.921	9.59826e-09	1.03924e-07	0.0201299	3.6282	2.78171	4.60262	25.2913	17.4821	22.0338	-14.8585	-14.3022
ENSMUSG00000041025_Iffo2	0.908651	2.36112	32.8994	9.70509e-09	1.05012e-07	0.0168527	226.719	173.824	287.609	540.595	373.675	470.966	-12.4928	-11.8629
ENSMUSG00000028427_Aqp7	0.989253	-0.16561	32.8808	9.79848e-09	1.05953e-07	0.0206977	31.2285	23.9427	39.6155	99.3108	68.6465	86.5194	-14.0712	-13.3855
ENSMUSG00000022861_Dgkg	0.9194	0.496726	32.8312	1.0052e-08	1.08623e-07	0.0158841	56.4606	43.2879	71.6242	151.64	104.818	132.109	-13.6689	-13.0316
ENSMUSG00000078521_Aunip	0.848331	-2.12174	32.8243	1.00878e-08	1.08866e-07	0.026437	3.9378	3.01908	4.99538	27.2655	18.8467	23.7537	-14.8481	-14.26
ENSMUSG00000052013_Btla	1.04257	-0.617376	32.8251	1.00832e-08	1.08866e-07	0.027112	20.0579	15.3782	25.4449	75.1281	51.9307	65.4515	-14.3259	-13.6032
ENSMUSG00000118163_AC157910.6	-0.82961	5.13526	32.8015	1.02068e-08	1.10078e-07	0.0147265	2953.4	2264.35	3746.6	2018.95	1395.56	1758.91	-10.0016	-10.5767
ENSMUSG00000031994_Adamts8	-1.30042	-0.127516	32.7747	1.03483e-08	1.11531e-07	0.0496732	91.645	70.2636	116.258	31.2269	21.5849	27.2048	-13.2881	-14.1895
ENSMUSG00000006024_Napa	-1.04761	6.6472	32.7709	1.03687e-08	1.11678e-07	0.0236098	8866.06	6797.54	11247.2	5225.43	3611.97	4552.39	-8.90672	-9.63287
ENSMUSG00000002204_Napsa	0.933504	-1.38431	32.7664	1.03925e-08	1.11861e-07	0.0223332	9.98546	7.65578	12.6673	44.2795	30.6073	38.5762	-14.6249	-13.9778
ENSMUSG00000097000_Gm17435	-0.828321	3.80714	32.7642	1.04042e-08	1.11913e-07	0.0144277	1178.08	903.229	1494.48	799.826	552.863	696.807	-10.9109	-11.485
ENSMUSG00000038668_Lpar1	1.28714	3.12251	32.7124	1.06856e-08	1.14864e-07	0.0361118	322.946	247.6	409.679	996.522	688.825	868.169	-12.163	-11.2708
ENSMUSG00000030104_Edem1	0.795351	4.53855	32.7019	1.07434e-08	1.15411e-07	0.0134444	1107.49	849.104	1404.93	2364.62	1634.49	2060.05	-10.9716	-10.4203
ENSMUSG00000027580_Helz2	1.04249	2.09881	32.6982	1.07636e-08	1.15552e-07	0.0231968	175.687	134.698	222.871	466.887	322.726	406.751	-12.7254	-12.0028
ENSMUSG00000048537_Phldb1	0.892563	5.11598	32.6677	1.0934e-08	1.17305e-07	0.0171429	1585.1	1215.29	2010.81	3613.86	2498	3148.39	-10.6183	-9.99962
ENSMUSG00000103292_Gm35048	0.938064	1.03581	32.6594	1.09807e-08	1.17729e-07	0.017521	84.5439	64.8192	107.25	219.628	151.813	191.339	-13.3544	-12.7041
ENSMUSG00000037868_Egr2	0.838343	-1.86734	32.6549	1.10059e-08	1.17923e-07	0.0178356	5.92149	4.53996	7.51182	31.6182	21.8554	27.5457	-14.7653	-14.1842
ENSMUSG00000064345_mt-Nd2	0.971399	4.27167	32.6165	1.12255e-08	1.20197e-07	0.0203054	847.963	650.127	1075.7	2053.13	1419.18	1788.68	-11.2334	-10.5601
ENSMUSG00000003779_Kif20a	0.946796	-1.24238	32.6098	1.12645e-08	1.20536e-07	0.0228406	11.4759	8.79845	14.5579	48.7765	33.7157	42.494	-14.5686	-13.9123
ENSMUSG00000032400_Zwilch	0.989138	0.103109	32.5811	1.14324e-08	1.22253e-07	0.0203971	39.4899	30.2766	50.0957	118.829	82.1381	103.524	-13.9236	-13.238
ENSMUSG00000052821_Cysltr1	0.955838	-1.14234	32.5575	1.15721e-08	1.23666e-07	0.0230925	12.6857	9.72602	16.0927	52.0458	35.9755	45.3422	-14.5325	-13.8699
ENSMUSG00000036564_Ndrg4	1.32851	0.29106	32.5444	1.16502e-08	1.2442e-07	0.0472832	36.6185	28.0752	46.4532	147.994	102.298	128.933	-13.9724	-13.0516
ENSMUSG00000044081_Zfp85os	-0.894332	1.89178	32.539	1.16823e-08	1.24682e-07	0.0161994	320.078	245.402	406.042	199.214	137.702	173.555	-12.1713	-12.7912
ENSMUSG00000039062_Anpep	1.55765	1.67275	32.515	1.18278e-08	1.26152e-07	0.0576049	95.6489	73.3333	121.337	389.541	269.262	339.367	-13.2541	-12.1744
ENSMUSG00000052609_Plekhg3	1.28747	2.49664	32.4903	1.19787e-08	1.27679e-07	0.036806	206.008	157.945	261.336	648.363	448.167	564.853	-12.5806	-11.6882
ENSMUSG00000029472_Anapc5	0.78684	7.72053	32.3898	1.26147e-08	1.34371e-07	0.0135719	10145.1	7778.19	12869.8	21391.6	14786.5	18636.3	-8.77224	-8.22684
ENSMUSG00000036661_Dennd3	1.0465	-0.249256	32.36	1.28094e-08	1.36357e-07	0.0258351	28.2013	21.6218	35.7754	95.6878	66.1421	83.363	-14.1399	-13.4145
ENSMUSG00000107451_Gm44421	-0.895942	0.901819	32.3483	1.28868e-08	1.37003e-07	0.015499	163.096	125.044	206.898	96.0185	66.3708	83.6512	-12.7919	-13.4129
ENSMUSG00000040563_Plppr2	0.937325	-0.5891	32.3495	1.28791e-08	1.37003e-07	0.0180321	22.2667	17.0717	28.2468	73.9805	51.1374	64.4517	-14.2651	-13.6154
ENSMUSG00000063179_Pstk	-0.790155	4.96431	32.3414	1.29331e-08	1.37407e-07	0.0135105	2597.9	1991.79	3295.62	1824.55	1261.18	1589.54	-10.129	-10.6767
ENSMUSG00000097368_Gm10390	-1.00297	4.42925	32.3336	1.29851e-08	1.3787e-07	0.0218936	1889.83	1448.92	2397.38	1139.63	787.742	992.839	-10.4444	-11.1396
ENSMUSG00000030087_Klf15	-0.853199	6.61076	32.3182	1.30885e-08	1.38878e-07	0.0159409	8255.73	6329.61	10473	5570.1	3850.21	4852.66	-8.97789	-9.56928
ENSMUSG00000002458_Rgs19	0.92092	0.0579949	32.304	1.31841e-08	1.39803e-07	0.0161082	39.66	30.407	50.3114	112.962	78.0829	98.4127	-13.9187	-13.2804
ENSMUSG00000075324_Fign	-0.849734	6.58834	32.3001	1.32103e-08	1.3999e-07	0.0158206	8121.51	6226.7	10302.7	5492.6	3796.65	4785.15	-8.99424	-9.58323
ENSMUSG00000086119_Gm2415	0.883712	-1.70144	32.2782	1.33604e-08	1.41489e-07	0.0227704	6.96826	5.34251	8.83972	35.7842	24.7351	31.1752	-14.7207	-14.1082
ENSMUSG00000117084_AC154912.1	-0.900434	-1.34443	32.2643	1.34563e-08	1.42413e-07	0.0203152	37.1397	28.4747	47.1143	13.2105	9.13147	11.509	-13.966	-14.5901
ENSMUSG00000038235_F11r	0.93527	-0.601785	32.2529	1.35357e-08	1.43161e-07	0.0180384	22.0994	16.9434	28.0346	73.3092	50.6735	63.8669	-14.2715	-13.6232
ENSMUSG00000007379_Dennd2c	0.923951	4.21595	32.2442	1.35962e-08	1.43708e-07	0.0185231	833.712	639.201	1057.62	1952.98	1349.95	1701.43	-11.2499	-10.6095
ENSMUSG00000009418_Nav1	1.51228	4.41988	32.2289	1.37036e-08	1.44751e-07	0.049708	718.664	550.994	911.675	2547.42	1760.85	2219.31	-11.3948	-10.3466
ENSMUSG00000002985_Apoe	1.27782	1.87628	32.2249	1.37322e-08	1.44959e-07	0.0374066	131.546	100.855	166.875	422.902	292.322	368.432	-12.9825	-12.0968
ENSMUSG00000020321_Mdh1	-0.835471	5.33924	32.2071	1.3858e-08	1.46194e-07	0.0152512	3406.61	2611.82	4321.52	2320.81	1604.21	2021.89	-9.85974	-10.4388
ENSMUSG00000036206_Sh3bp4	1.07173	1.97827	32.1481	1.42858e-08	1.5061e-07	0.0251595	158.466	121.494	201.025	432.962	299.276	377.196	-12.8173	-12.0744
ENSMUSG00000026387_Sctr	0.876461	3.02449	32.1321	1.44039e-08	1.51758e-07	0.0163152	369.073	282.965	468.195	847.263	585.653	738.134	-12.0365	-11.429
ENSMUSG00000102758_Naaladl2	0.866834	5.31392	32.1172	1.45146e-08	1.52826e-07	0.0164698	1840.78	1411.31	2335.15	4118.92	2847.12	3588.4	-10.4704	-9.8696
ENSMUSG00000027994_Mcub	1.8282	1.01364	32.1031	1.46201e-08	1.53838e-07	0.0899917	46.7124	35.8141	59.258	262.044	181.132	228.292	-13.8104	-12.5432
ENSMUSG00000031838_Ifi30	1.05566	1.3052	32.099	1.46512e-08	1.54068e-07	0.0245777	97.1844	74.5105	123.285	271.923	187.961	236.899	-13.2411	-12.5094
ENSMUSG00000023940_Sgo1	0.845959	-2.07349	32.0718	1.48579e-08	1.56141e-07	0.0266373	4.28301	3.28376	5.4333	28.0697	19.4026	24.4542	-14.831	-14.2446
ENSMUSG00000096944_Gm26722	-0.833385	2.81616	31.9891	1.55038e-08	1.62824e-07	0.0145816	595.141	456.29	754.978	397.415	274.704	346.227	-11.578	-12.1556
ENSMUSG00000109366_Gm44698	0.938517	2.32919	31.9786	1.55881e-08	1.63605e-07	0.0188123	218.314	167.38	276.946	532.706	368.222	464.093	-12.5277	-11.8771
ENSMUSG00000029521_Chek2	0.955177	0.521438	31.9645	1.57019e-08	1.64642e-07	0.0187121	56.3165	43.1774	71.4414	155.769	107.672	135.706	-13.6698	-13.0077
ENSMUSG00000049699_Ucn2	0.894781	0.636665	31.9638	1.57069e-08	1.64642e-07	0.0153061	63.9273	49.0126	81.0962	165.582	114.455	144.254	-13.5753	-12.9551
ENSMUSG00000038127_Ccdc50	-0.787163	8.61049	31.8997	1.62346e-08	1.70065e-07	0.0138098	32463.8	24889.7	41182.6	22962.7	15872.5	20005.1	-7.61042	-8.15604
ENSMUSG00000047959_Kcna3	0.758194	-2.37146	31.895	1.62734e-08	1.70363e-07	0.0189794	2.95775	2.26769	3.75212	22.3916	15.4777	19.5076	-14.8901	-14.3645
ENSMUSG00000022180_Slc7a8	-1.04441	7.4067	31.886	1.63492e-08	1.71048e-07	0.024129	14995.1	11496.6	19022.3	8865.9	6128.36	7723.95	-8.38213	-9.10606
ENSMUSG00000103349_Gm36888	-0.820983	-1.98398	31.8422	1.67222e-08	1.74839e-07	0.0227295	24.2226	18.5713	30.7281	6.26152	4.32814	5.45503	-14.2261	-14.7951
ENSMUSG00000048440_Cyp4f16	0.937431	0.52524	31.8004	1.70859e-08	1.78528e-07	0.0177519	57.2739	43.9115	72.6559	155.479	107.471	135.453	-13.6592	-13.0094
ENSMUSG00000025165_Sectm1a	0.895345	-1.65607	31.799	1.7098e-08	1.78541e-07	0.0233704	7.47625	5.73199	9.48414	36.8869	25.4973	32.1358	-14.7112	-14.0906
ENSMUSG00000112640_Gm32687	-0.895165	1.32396	31.7298	1.7718e-08	1.84898e-07	0.0162629	217.235	166.552	275.578	131.622	90.9813	114.669	-12.5319	-13.1524
ENSMUSG00000030077_Chl1	1.19077	-0.556182	31.6998	1.79943e-08	1.87662e-07	0.0449995	18.7304	14.3604	23.7608	82.431	56.9787	71.8138	-14.3562	-13.5309
ENSMUSG00000041112_Elmo1	0.84527	5.52855	31.6869	1.81144e-08	1.88794e-07	0.0158854	2157.84	1654.4	2737.37	4753.1	3285.48	4140.9	-10.3131	-9.72716
ENSMUSG00000030468_Siglecg	0.781038	-2.47733	31.6692	1.82798e-08	1.90397e-07	0.0312196	2.28437	1.75141	2.89788	21.3198	14.7369	18.5738	-14.9241	-14.3827
ENSMUSG00000109049_4930479H17Rik	0.932087	-1.18289	31.6564	1.84003e-08	1.91531e-07	0.0228355	12.3035	9.43297	15.6078	50.3923	34.8326	43.9017	-14.5374	-13.8914
ENSMUSG00000085786_Gm15987	1.75283	0.826977	31.6418	1.85396e-08	1.92858e-07	0.086389	41.8442	32.0816	53.0823	227.346	157.148	198.064	-13.8877	-12.6727
ENSMUSG00000036353_P2ry12	0.863928	-1.56852	31.6273	1.86789e-08	1.94185e-07	0.0181113	8.56826	6.56922	10.8694	38.4746	26.5948	33.519	-14.6652	-14.0664
ENSMUSG00000050357_Carmil2	1.02546	-0.73101	31.6152	1.87953e-08	1.95271e-07	0.0284581	18.2005	13.9541	23.0885	69.4199	47.985	60.4785	-14.3737	-13.6629
ENSMUSG00000024654_Asrgl1	-0.842802	3.99469	31.5654	1.92833e-08	2.00215e-07	0.0156285	1346.16	1032.09	1707.7	906.059	626.294	789.357	-10.7795	-11.3637
ENSMUSG00000056515_Rab31	0.90662	3.7677	31.472	2.02338e-08	2.09952e-07	0.0181795	614.101	470.827	779.03	1426.59	986.103	1242.85	-11.5475	-10.9191
ENSMUSG00000021596_Mctp1	1.69295	3.05934	31.4548	2.04137e-08	2.11684e-07	0.0654667	247.147	189.486	313.523	1028.6	710.999	896.115	-12.4134	-11.2399
ENSMUSG00000110063_Gm31045	-0.983498	1.60294	31.4399	2.05712e-08	2.13183e-07	0.0211903	268.961	206.21	341.196	154.349	106.69	134.469	-12.3344	-13.0161
ENSMUSG00000029217_Tec	0.958865	5.34158	31.3578	2.1459e-08	2.22243e-07	0.0206697	1798.96	1379.25	2282.11	4292.59	2967.16	3739.7	-10.4932	-9.82854
ENSMUSG00000027330_Cdc25b	1.02944	1.13415	31.3162	2.19237e-08	2.26913e-07	0.0237784	86.6888	66.4636	109.971	240.736	166.404	209.729	-13.3341	-12.6205
ENSMUSG00000033114_Slc35d2	1.04903	-0.307803	31.2793	2.23453e-08	2.31131e-07	0.0280453	26.6702	20.4479	33.8331	92.1586	63.7027	80.2885	-14.1716	-13.4445
ENSMUSG00000094405_Gm23143	0.811296	-1.9393	31.2736	2.24112e-08	2.31667e-07	0.0181463	5.58358	4.28089	7.08316	29.8932	20.6631	26.0429	-14.7796	-14.2172
ENSMUSG00000099338_2810030D12Rik	0.903866	-1.16204	31.2683	2.24718e-08	2.32148e-07	0.0194461	13.0866	10.0334	16.6013	50.4756	34.8902	43.9743	-14.5185	-13.892
ENSMUSG00000075000_Nrbf2	1.07611	4.48169	31.2397	2.28051e-08	2.35443e-07	0.0261292	934.183	716.231	1185.08	2431.53	1680.74	2118.35	-11.1386	-10.3927
ENSMUSG00000023800_Tiam2	0.839696	4.63238	31.2316	2.29008e-08	2.36282e-07	0.015793	1159	888.595	1470.27	2551.75	1763.84	2223.08	-10.9269	-10.3449
ENSMUSG00000032204_Aqp9	0.829104	-2.02725	31.226	2.29673e-08	2.3682e-07	0.0220511	4.88067	3.74197	6.19147	28.5222	19.7154	24.8485	-14.8129	-14.2382
ENSMUSG00000029816_Gpnmb	1.21214	0.219826	31.2158	2.30874e-08	2.37909e-07	0.0397381	37.3969	28.672	47.4406	136.667	94.4683	119.064	-13.9601	-13.12
ENSMUSG00000015711_Prune1	0.844913	5.05859	31.2114	2.31405e-08	2.38306e-07	0.0160761	1556.23	1193.15	1974.18	3432.35	2372.54	2990.26	-10.6365	-10.0508
ENSMUSG00000116879_Gm49794	0.962182	-0.275115	31.2072	2.31899e-08	2.38666e-07	0.0209098	29.0061	22.2388	36.7963	91.582	63.3041	79.7861	-14.1179	-13.451
ENSMUSG00000002228_Ppm1j	0.786736	5.62532	31.2028	2.3243e-08	2.39063e-07	0.0139752	2369.17	1816.42	3005.46	5008.38	3461.94	4363.29	-10.2204	-9.6751
ENSMUSG00000079414_Gm11110	0.791027	-2.09259	31.1919	2.33739e-08	2.40259e-07	0.0179467	4.59499	3.52295	5.82907	26.9526	18.6304	23.4811	-14.8204	-14.2721
ENSMUSG00000112854_Gm38403	0.805099	-2.17824	31.1643	2.37086e-08	2.43547e-07	0.0232879	3.92637	3.01032	4.98087	25.7519	17.8005	22.435	-14.8504	-14.2923
ENSMUSG00000033722_BC034090	1.30706	0.706055	31.139	2.40195e-08	2.46587e-07	0.0449099	52.4871	40.2414	66.5835	193.78	133.947	168.821	-13.7217	-12.8157
ENSMUSG00000039031_Arhgap18	0.90464	5.02948	31.1089	2.43949e-08	2.50284e-07	0.018515	1484.22	1137.94	1882.84	3413.82	2359.73	2974.11	-10.6832	-10.0562
ENSMUSG00000022840_Adcy5	1.24633	1.92428	31.1041	2.44555e-08	2.50749e-07	0.0366305	138.668	106.316	175.91	434.635	300.433	378.654	-12.9347	-12.0708
ENSMUSG00000085976_Gm13816	0.992942	-1.01041	31.0864	2.46793e-08	2.52886e-07	0.0280845	14.2648	10.9367	18.0959	57.5598	39.787	50.146	-14.4853	-13.797
ENSMUSG00000042834_Nrep	1.3021	4.6377	31.0205	2.55322e-08	2.61462e-07	0.038448	932.448	714.901	1182.88	2842.66	1964.93	2476.52	-11.1404	-10.2379
ENSMUSG00000002297_Dbf4	1.00832	-0.236862	30.9938	2.58853e-08	2.64914e-07	0.0246098	29.1479	22.3475	36.9761	95.5554	66.0507	83.2477	-14.1141	-13.4152
ENSMUSG00000034833_Tespa1	0.892187	-1.7436	30.9699	2.62062e-08	2.68031e-07	0.0266225	6.74585	5.17199	8.55758	34.8482	24.0881	30.3597	-14.7435	-14.1251
ENSMUSG00000048776_Pthlh	0.905235	0.244749	30.9581	2.63653e-08	2.6949e-07	0.0164894	46.69	35.7969	59.2295	127.489	88.1238	111.068	-13.8072	-13.1797
ENSMUSG00000047992_Fam69c	0.806962	-2.04211	30.9117	2.70035e-08	2.75842e-07	0.0193491	4.90911	3.76378	6.22755	27.988	19.3461	24.3831	-14.8089	-14.2496
ENSMUSG00000094441_Zfp955a	-0.786884	3.69714	30.8695	2.75974e-08	2.81733e-07	0.0137514	1080.22	828.199	1370.34	754.553	521.569	657.365	-10.9961	-11.5416
ENSMUSG00000002831_Plin4	-0.882842	8.05369	30.8559	2.77918e-08	2.83542e-07	0.0179095	22602.6	17329.3	28673	14957.3	10338.9	13030.8	-7.97222	-8.58416
ENSMUSG00000020493_Prr11	0.90231	-1.08664	30.8307	2.81546e-08	2.87065e-07	0.0190073	14.204	10.8901	18.0188	53.004	36.6379	46.177	-14.4813	-13.8559
ENSMUSG00000007783_Cpt1c	1.21075	0.177637	30.7981	2.86322e-08	2.91754e-07	0.0406405	36.1324	27.7024	45.8364	133.058	91.9738	115.92	-13.9818	-13.1426
ENSMUSG00000050122_Vwa3b	-0.939393	3.06076	30.7736	2.89955e-08	2.95273e-07	0.0199301	723.287	554.539	917.54	449.143	310.461	391.293	-11.3885	-12.0397
ENSMUSG00000021464_Ror2	1.55302	2.21937	30.7498	2.93537e-08	2.98735e-07	0.0584477	145.327	111.421	184.358	566.425	391.53	493.469	-12.8946	-11.8182
ENSMUSG00000032198_Dock6	0.947525	1.80035	30.7451	2.94239e-08	2.99164e-07	0.0198737	148.487	113.844	188.366	371.609	256.867	323.745	-12.8755	-12.2187
ENSMUSG00000059883_Irak4	0.988615	0.73785	30.7446	2.94322e-08	2.99164e-07	0.0219641	65.6943	50.3673	83.3378	182.103	125.875	158.648	-13.5563	-12.871
ENSMUSG00000117721_AC157910.1	-0.909832	1.78955	30.7107	2.99513e-08	3.04252e-07	0.0180978	299.642	229.733	380.117	183.537	126.866	159.897	-12.2334	-12.864
ENSMUSG00000114125_1700037F03Rik	-0.889106	3.0686	30.7032	3.00663e-08	3.05231e-07	0.0177685	718.485	550.857	911.448	462.841	319.929	403.227	-11.395	-12.0113
ENSMUSG00000028832_Stmn1	0.791091	-2.14581	30.6646	3.06706e-08	3.11174e-07	0.0202069	4.26351	3.2688	5.40856	26.0862	18.0315	22.7263	-14.8346	-14.2862
ENSMUSG00000002870_Mcm2	0.921386	0.32009	30.6012	3.16893e-08	3.21311e-07	0.0180102	49.083	37.6315	62.2651	134.693	93.1036	117.344	-13.7723	-13.1337
ENSMUSG00000026475_Rgs16	0.830931	-1.84444	30.5532	3.24828e-08	3.29154e-07	0.0203769	6.26019	4.79964	7.94149	31.9829	22.1075	27.8634	-14.7512	-14.1752
ENSMUSG00000117304_AC154912.4	-0.73366	-2.37363	30.5287	3.28964e-08	3.33139e-07	0.0189982	18.3691	14.0835	23.3025	3.91764	2.70799	3.41304	-14.3669	-14.8755
ENSMUSG00000063897_CAAA01118383.1	0.813844	2.51484	30.5001	3.33856e-08	3.37885e-07	0.0143737	264.971	203.151	336.134	586.753	405.581	511.179	-12.3485	-11.7844
ENSMUSG00000073407_Gm6034	0.926265	-0.119624	30.4769	3.37864e-08	3.41731e-07	0.018643	34.0353	26.0946	43.1761	100.487	69.4596	87.5442	-14.0186	-13.3765
ENSMUSG00000039145_Camk1d	0.954046	5.73377	30.4597	3.40871e-08	3.44561e-07	0.0210962	2368.94	1816.25	3005.17	5626.59	3889.26	4901.88	-10.2205	-9.55923
ENSMUSG00000005986_Ankrd13d	1.05156	-0.86897	30.4472	3.43083e-08	3.46583e-07	0.0356209	15.462	11.8546	19.6147	64.0703	44.2872	55.8179	-14.4507	-13.7218
ENSMUSG00000024912_Fosl1	0.756714	-2.37997	30.446	3.43297e-08	3.46587e-07	0.0229771	2.96745	2.27512	3.76442	22.2863	15.4049	19.4158	-14.8878	-14.3633
ENSMUSG00000073010_Gm5127	0.7711	-2.14955	30.4207	3.47793e-08	3.5091e-07	0.018488	4.29505	3.29298	5.44856	25.8082	17.8393	22.484	-14.829	-14.2945
ENSMUSG00000054892_Txk	0.891113	-0.986493	30.4103	3.49662e-08	3.52579e-07	0.0176509	15.9993	12.2666	20.2962	56.2818	38.9036	49.0326	-14.4334	-13.8158
ENSMUSG00000033059_Pygb	1.04331	1.49872	30.4028	3.51017e-08	3.53728e-07	0.0253912	113.167	86.7641	143.56	309.825	214.16	269.919	-13.1117	-12.3885
ENSMUSG00000027827_Kcnab1	-0.868473	2.46253	30.394	3.52615e-08	3.55122e-07	0.0167918	470.934	361.062	597.413	304.31	210.348	265.115	-11.8037	-12.4056
ENSMUSG00000097469_Gm26733	-0.81335	2.70353	30.3836	3.54516e-08	3.56817e-07	0.0145774	547.899	420.07	695.048	370.494	256.096	322.774	-11.6579	-12.2217
ENSMUSG00000095440_Fignl2	1.04127	1.90105	30.3619	3.58495e-08	3.60601e-07	0.025192	152.115	116.625	192.968	407.554	281.713	355.06	-12.8535	-12.1317
ENSMUSG00000027901_Dennd2d	0.905902	-1.35471	30.324	3.65582e-08	3.67505e-07	0.0246345	10.4	7.97362	13.1932	44.8867	31.027	39.1052	-14.595	-13.967
ENSMUSG00000013921_Clip3	1.00295	-0.446176	30.3129	3.67667e-08	3.69375e-07	0.0261684	24.2951	18.6268	30.82	83.1056	57.445	72.4015	-14.2207	-13.5255
ENSMUSG00000098760_Gm2164	0.89255	-1.09415	30.3091	3.68394e-08	3.69879e-07	0.018885	14.2212	10.9033	18.0405	52.5681	36.3366	45.7973	-14.4804	-13.8617
ENSMUSG00000062175_Tgif2	0.759978	-2.33398	30.2967	3.70752e-08	3.7202e-07	0.021274	3.27082	2.50772	4.14927	22.9046	15.8323	19.9544	-14.879	-14.3522
ENSMUSG00000026832_Cytip	1.45923	0.336681	30.2844	3.73116e-08	3.74163e-07	0.0652843	34.4037	26.377	43.6434	156.207	107.975	136.088	-14.0168	-13.0054
ENSMUSG00000016756_Cmah	1.48913	1.4059	30.2381	3.82133e-08	3.82972e-07	0.0579571	81.4847	62.4737	103.369	321.852	222.473	280.397	-13.3853	-12.3531
ENSMUSG00000038524_Fchsd1	0.996297	-0.605642	30.2362	3.82506e-08	3.83112e-07	0.0266664	21.0695	16.1538	26.7281	74.7584	51.6751	65.1294	-14.2971	-13.6066
ENSMUSG00000097960_A330074K22Rik	0.78263	4.20867	30.2089	3.87917e-08	3.88295e-07	0.0140598	884.893	678.441	1122.55	1876.01	1296.75	1634.37	-11.1917	-10.6492
ENSMUSG00000048142_Nat8l	0.738636	-2.45626	30.2047	3.88769e-08	3.88911e-07	0.0231224	2.64129	2.02505	3.35066	21.0911	14.5788	18.3746	-14.9015	-14.3895
ENSMUSG00000019796_Lrp11	0.906168	0.0758635	30.177	3.9435e-08	3.94254e-07	0.0174263	40.5465	31.0867	51.4361	113.798	78.6604	99.1406	-13.9029	-13.2748
ENSMUSG00000026009_Icos	0.844437	-2.03705	30.1461	4.00696e-08	4.00355e-07	0.0315304	4.58289	3.51366	5.81371	28.6442	19.7997	24.9548	-14.8214	-14.2361
ENSMUSG00000034317_Trim59	0.90043	-1.39814	30.1435	4.01227e-08	4.00642e-07	0.0237085	10.1529	7.78416	12.8797	43.4475	30.0321	37.8513	-14.6132	-13.989
ENSMUSG00000026728_Vim	1.43133	3.21397	30.1289	4.0427e-08	4.03436e-07	0.0487607	319.2	244.728	404.928	1091.37	754.387	950.801	-12.1741	-11.182
ENSMUSG00000001555_Fkbp10	1.01729	0.00578571	30.1089	4.0846e-08	4.07369e-07	0.0258397	35.6715	27.3491	45.2518	112.444	77.7247	97.9612	-13.9885	-13.2834
ENSMUSG00000022584_Ly6c2	0.750388	-2.2866	30.1032	4.0965e-08	4.08309e-07	0.0182811	3.60732	2.76571	4.57614	23.4706	16.2236	20.4476	-14.8629	-14.3427
ENSMUSG00000029838_Ptn	0.860192	-1.58405	30.092	4.1202e-08	4.10422e-07	0.0204061	8.54562	6.55186	10.8407	38.0651	26.3117	33.1622	-14.6674	-14.0712
ENSMUSG00000058806_Col13a1	0.951534	4.40416	30.0436	4.22439e-08	4.20545e-07	0.0211983	938.778	719.754	1190.91	2239.28	1547.86	1950.86	-11.1338	-10.4742
ENSMUSG00000040428_Plekha4	0.942229	1.10206	30.0388	4.23487e-08	4.21334e-07	0.0198921	88.7422	68.038	112.576	230.187	159.112	200.538	-13.3143	-12.6612
ENSMUSG00000099843_Gm7160	-0.782285	4.50999	30.0351	4.2429e-08	4.21877e-07	0.0142135	1893.2	1451.5	2401.66	1334.3	922.309	1162.44	-10.4427	-10.9849
ENSMUSG00000041189_Chrnb1	-0.776952	4.71393	30.0174	4.28194e-08	4.25502e-07	0.0140604	2177.1	1669.17	2761.81	1541.65	1065.64	1343.09	-10.3043	-10.8428
ENSMUSG00000027201_Myef2	0.841463	2.68826	30.0019	4.31634e-08	4.28661e-07	0.0159114	295.605	226.638	374.995	665.699	460.15	579.956	-12.246	-11.6627
ENSMUSG00000026600_Soat1	0.900063	2.19878	29.9949	4.33191e-08	4.29947e-07	0.0183181	202.832	155.509	257.306	482.655	333.625	420.488	-12.5951	-11.9712
ENSMUSG00000032202_Rab27a	0.94752	-0.0531891	29.9822	4.36038e-08	4.32512e-07	0.0205195	35.6177	27.3079	45.1836	105.846	73.1639	92.213	-13.9898	-13.333
ENSMUSG00000024429_Gnl1	0.890605	1.6521	29.9459	4.44274e-08	4.40416e-07	0.0175824	136.851	104.922	173.604	330.364	228.357	287.813	-12.9464	-12.3291
ENSMUSG00000001403_Ube2c	0.857656	-1.42289	29.8837	4.58755e-08	4.54496e-07	0.0192589	10.2447	7.8545	12.9961	42.0678	29.0785	36.6494	-14.6064	-14.0119
ENSMUSG00000031887_Tradd	0.906322	0.338724	29.8435	4.68374e-08	4.63747e-07	0.0176823	50.2504	38.5266	63.7461	135.838	93.895	118.342	-13.754	-13.1257
ENSMUSG00000041498_Kif14	0.963442	-0.0641338	29.8336	4.70773e-08	4.65841e-07	0.0219798	34.9618	26.8049	44.3515	105.564	72.969	91.9673	-14.0032	-13.3354
ENSMUSG00000030074_Gxylt2	1.25502	0.867128	29.8238	4.73144e-08	4.67906e-07	0.0420952	61.9142	47.4692	78.5425	212.838	147.12	185.424	-13.6017	-12.7318
ENSMUSG00000028399_Ptprd	-0.771229	7.06412	29.8164	4.74951e-08	4.6941e-07	0.0141553	11071.3	8488.28	14044.7	7911.66	5468.77	6892.62	-8.68504	-9.21961
ENSMUSG00000079057_Cyp4v3	0.970212	-0.565923	29.8034	4.78163e-08	4.72301e-07	0.0242971	22.4263	17.1941	28.4493	76.0151	52.5438	66.2242	-14.2666	-13.5941
ENSMUSG00000104459_Gm37824	-0.896727	1.00282	29.7755	4.85093e-08	4.78858e-07	0.0177047	174.679	133.925	221.593	103.556	71.5812	90.2182	-12.7305	-13.352
ENSMUSG00000030804_Gm21974	-0.825232	1.80724	29.7692	4.86673e-08	4.8013e-07	0.0147531	296.717	227.491	376.406	194.122	134.183	169.119	-12.2426	-12.8146
ENSMUSG00000065610_Mir29a	-0.89299	-1.57263	29.7509	4.9127e-08	4.84373e-07	0.0317706	31.9467	24.4933	40.5266	9.79403	6.76991	8.53254	-14.0646	-14.6836
ENSMUSG00000050447_Lypd6	-0.990059	2.34479	29.7358	4.95119e-08	4.87876e-07	0.0230973	447.663	343.22	567.892	263.403	182.071	229.476	-11.8523	-12.5385
ENSMUSG00000089755_0610012D04Rik	-1.01949	1.13021	29.723	4.9839e-08	4.90806e-07	0.0249971	196.833	150.911	249.697	106.663	73.7288	92.925	-12.6221	-13.3288
ENSMUSG00000074024_4632427E13Rik	-0.760882	5.2737	29.6947	5.05742e-08	4.97747e-07	0.0137059	3194.33	2449.07	4052.23	2292.25	1584.47	1997.01	-9.9237	-10.4511
ENSMUSG00000023259_Slc26a6	0.858284	3.37853	29.689	5.07216e-08	4.98899e-07	0.0171596	477.798	366.324	606.12	1077.05	744.485	938.32	-11.7898	-11.1949
ENSMUSG00000026117_Zap70	0.855738	1.30915	29.6662	5.13218e-08	5.04501e-07	0.0157238	108.593	83.2578	137.758	259.099	179.097	225.727	-13.1468	-12.5536
ENSMUSG00000092914_Gm24084	-0.83426	-1.61976	29.6349	5.21579e-08	5.12414e-07	0.0191221	30.4935	23.3791	38.6831	10.4836	7.24654	9.13326	-14.0888	-14.6671
ENSMUSG00000018042_Cyb5r3	0.926867	1.4542	29.6313	5.22541e-08	5.13052e-07	0.0195394	116.305	89.1702	147.541	291.514	201.503	253.967	-13.0874	-12.445
ENSMUSG00000020312_Shc2	-0.998815	2.03009	29.5953	5.32345e-08	5.22366e-07	0.0237145	361.313	277.016	458.351	208.887	144.389	181.982	-12.0567	-12.749
ENSMUSG00000046722_Cdc42se1	0.841366	2.62387	29.5792	5.36785e-08	5.26408e-07	0.0161544	282.454	216.555	358.312	636.853	440.211	554.825	-12.2887	-11.7055
ENSMUSG00000038456_Dennd2a	1.37025	1.99529	29.5762	5.37617e-08	5.26909e-07	0.0474948	136.558	104.698	173.233	468.461	323.814	408.123	-12.9494	-11.9996
ENSMUSG00000049811_Fam161a	-0.864807	2.81386	29.5334	5.49605e-08	5.38338e-07	0.0173343	598.945	459.207	759.803	390.888	270.193	340.541	-11.5717	-12.1712
ENSMUSG00000087692_Gm11940	-0.88392	-0.204508	29.5198	5.53471e-08	5.41802e-07	0.016665	77.3775	59.3247	98.1587	40.3589	27.8972	35.1606	-13.4262	-14.0389
ENSMUSG00000031342_Gpm6b	1.37913	1.633	29.5074	5.57046e-08	5.44977e-07	0.0493662	103.607	79.435	131.433	366.963	253.656	319.698	-13.1864	-12.2305
ENSMUSG00000051510_Mafg	0.813363	6.22015	29.5029	5.58337e-08	5.45915e-07	0.0158658	3539.54	2713.74	4490.15	7613.68	5262.79	6633.02	-9.82167	-9.25789
ENSMUSG00000026589_Sec16b	1.11248	2.09196	29.5	5.5918e-08	5.46414e-07	0.0301806	168.63	129.287	213.918	472.745	326.775	411.855	-12.7621	-11.991
ENSMUSG00000021567_Nkd2	1.12082	0.734433	29.4865	5.63083e-08	5.49901e-07	0.0327438	60.161	46.125	76.3184	188.059	129.992	163.836	-13.6195	-12.8426
ENSMUSG00000026837_Col5a1	1.42396	5.44719	29.4694	5.68061e-08	5.54433e-07	0.0480303	1544.23	1183.95	1958.96	5099.86	3525.17	4442.99	-10.6441	-9.65708
ENSMUSG00000029765_Plxna4	-0.799786	6.87191	29.4569	5.71743e-08	5.57696e-07	0.0153987	9761.51	7484.08	12383.2	6837.35	4726.17	5956.69	-8.81071	-9.36508
ENSMUSG00000002289_Angptl4	0.949839	1.21121	29.4435	5.75696e-08	5.61218e-07	0.020976	95.8178	73.4628	121.552	248.289	171.624	216.309	-13.251	-12.5926
ENSMUSG00000100002_Gm29642	-0.79478	2.71112	29.4179	5.83362e-08	5.68018e-07	0.0143489	548.118	420.238	695.326	375.78	259.75	327.379	-11.6575	-12.2084
ENSMUSG00000024620_Pdgfrb	0.983746	2.33996	29.419	5.83026e-08	5.68018e-07	0.0230115	215.312	165.078	273.139	543.077	375.391	473.128	-12.5404	-11.8585
ENSMUSG00000035021_Baz1a	0.867605	3.80747	29.4162	5.83866e-08	5.68172e-07	0.0178312	643.008	492.99	815.701	1452.29	1003.87	1265.24	-11.5029	-10.9016
ENSMUSG00000026785_Pkn3	0.898015	-1.42894	29.4071	5.86611e-08	5.70505e-07	0.0283897	9.46275	7.25502	12.0042	42.6972	29.5135	37.1977	-14.6241	-14.0016
ENSMUSG00000096795_Zfp433	-0.84711	1.15053	29.3935	5.90746e-08	5.74187e-07	0.0153909	190.52	146.07	241.688	118.753	82.0856	103.457	-12.6517	-13.2389
ENSMUSG00000052353_Cemip	1.50524	0.222126	29.3206	6.13406e-08	5.9586e-07	0.0749586	30.2639	23.2031	38.3919	148.717	102.798	129.562	-14.0907	-13.0473
ENSMUSG00000024986_Hhex	0.722056	-2.42329	29.3169	6.1456e-08	5.96628e-07	0.0193938	2.9671	2.27485	3.76397	21.2933	14.7185	18.5507	-14.8879	-14.3874
ENSMUSG00000046312_AI464131	-1.00764	5.08259	29.3093	6.16996e-08	5.98639e-07	0.024466	2972.31	2278.85	3770.58	1793.29	1239.58	1562.31	-9.99529	-10.6937
ENSMUSG00000041757_Plekha6	0.761049	6.55342	29.3065	6.17882e-08	5.99145e-07	0.0140025	4565.34	3500.21	5791.45	9464.6	6542.21	8245.55	-9.5684	-9.04088
ENSMUSG00000085271_E130006D01Rik	-0.807306	2.72939	29.3035	6.18847e-08	5.99727e-07	0.0149551	556.901	426.972	706.468	378.456	261.6	329.711	-11.6422	-12.2017
ENSMUSG00000117545_AC122818.4	-0.924439	3.13248	29.2945	6.21731e-08	6.02167e-07	0.0203437	757.45	580.732	960.879	476.112	329.103	414.788	-11.3436	-11.9843
ENSMUSG00000042029_Ncapg2	0.926379	1.53735	29.2806	6.26184e-08	6.06123e-07	0.0198643	123.571	94.7409	156.758	308.414	213.184	268.69	-13.035	-12.3929
ENSMUSG00000040007_Bahd1	0.811972	2.75536	29.2668	6.30656e-08	6.10092e-07	0.015146	314.507	241.13	398.973	692.172	478.449	603.019	-12.1879	-11.6251
ENSMUSG00000039246_Lyplal1	-0.876527	1.87507	29.2573	6.33762e-08	6.12736e-07	0.0176164	315.19	241.654	399.841	198.864	137.46	173.25	-12.1858	-12.7934
ENSMUSG00000018341_Il12rb2	0.873121	-1.09	29.2307	6.42541e-08	6.20858e-07	0.0182946	14.6759	11.2519	18.6174	52.3128	36.1601	45.5748	-14.4721	-13.8669
ENSMUSG00000031375_Bgn	1.33515	2.3716	29.2055	6.50938e-08	6.28602e-07	0.0448431	183.344	140.568	232.584	600.756	415.26	523.377	-12.6871	-11.7617
ENSMUSG00000059022_Kcp	1.25835	1.4674	29.1681	6.63638e-08	6.40491e-07	0.0413938	97.9214	75.0756	124.22	318.691	220.288	277.643	-13.2346	-12.3624
ENSMUSG00000020866_Cacna1g	1.08572	1.06676	29.154	6.68488e-08	6.44793e-07	0.0298646	79.855	61.2242	101.302	233.63	161.492	203.538	-13.4002	-12.6476
ENSMUSG00000074783_AU019990	-0.951181	1.90622	29.1459	6.71278e-08	6.46725e-07	0.0214949	328.366	251.755	416.555	195.924	135.428	170.689	-12.1471	-12.8064
ENSMUSG00000014846_Tppp3	0.8339	1.73176	29.1463	6.7115e-08	6.46725e-07	0.0154494	149.626	114.717	189.811	344.154	237.889	299.826	-12.8688	-12.2908
ENSMUSG00000028630_Dyrk2	0.824828	5.54744	29.1427	6.72377e-08	6.47405e-07	0.0164742	2206.41	1691.64	2798.98	4790.97	3311.66	4173.89	-10.291	-9.71927
ENSMUSG00000050910_Cdr2l	1.21194	0.335066	29.1232	6.79195e-08	6.53586e-07	0.0426822	41.3407	31.6956	52.4435	147.915	102.243	128.864	-13.8921	-13.0521
ENSMUSG00000028970_Abcb1b	0.781863	3.61235	29.1026	6.86462e-08	6.60193e-07	0.0144108	583.106	447.063	739.711	1241.4	858.09	1081.5	-11.5977	-11.0557
ENSMUSG00000037553_Zdhhc18	0.778833	4.17407	29.0728	6.97106e-08	6.70037e-07	0.0144863	865.24	663.373	1097.62	1829.83	1264.83	1594.15	-11.2137	-10.6738
ENSMUSG00000040046_Tph1	-0.848267	1.14166	29.0682	6.98737e-08	6.71213e-07	0.0157322	189.444	145.246	240.323	117.892	81.4905	102.707	-12.6571	-13.245
ENSMUSG00000053931_Cnn3	1.01536	2.2374	29.0636	7.00397e-08	6.72414e-07	0.0250243	196.918	150.976	249.805	510.221	352.679	444.503	-12.622	-11.9182
ENSMUSG00000026315_Serpinb8	1.14294	0.502936	29.0464	7.06669e-08	6.78039e-07	0.0359199	49.6152	38.0396	62.9403	161.633	111.725	140.814	-13.768	-12.9758
ENSMUSG00000002799_Jag2	0.763492	5.15614	29.0405	7.08811e-08	6.79099e-07	0.0140987	1727.16	1324.2	2191.03	3597.05	2486.39	3133.75	-10.5335	-10.0042
ENSMUSG00000054263_Lifr	-0.754257	7.71051	29.0399	7.09013e-08	6.79099e-07	0.0139263	17252.3	13227.2	21885.8	12480.4	8626.83	10872.9	-8.24207	-8.76489
ENSMUSG00000024193_Phf1	0.82494	3.52184	29.0406	7.08765e-08	6.79099e-07	0.0161716	536.537	411.359	680.635	1179.02	814.973	1027.16	-11.6781	-11.1063
ENSMUSG00000051650_B3gnt2	0.915404	0.11341	29.0381	7.09683e-08	6.79345e-07	0.0192797	41.6069	31.8997	52.7812	117.061	80.9161	101.984	-13.8854	-13.2509
ENSMUSG00000087341_0610040F04Rik	-0.774217	4.29998	29.0027	7.22769e-08	6.91224e-07	0.0143808	1633.58	1252.45	2072.31	1156.54	799.431	1007.57	-10.5885	-11.1252
ENSMUSG00000032740_Ccdc88a	1.04739	3.06419	29.0023	7.22934e-08	6.91224e-07	0.0267782	349.735	268.139	443.663	907.919	627.58	790.977	-12.0877	-11.3617
ENSMUSG00000110138_4831440D22Rik	-0.864939	3.25978	28.9981	7.2449e-08	6.92309e-07	0.0178681	814.497	624.469	1033.25	535.361	370.057	466.406	-11.2727	-11.8723
ENSMUSG00000027323_Rad51	0.887904	-0.331419	28.9802	7.31217e-08	6.98332e-07	0.0174854	29.2883	22.4551	37.1543	86.341	59.6814	75.2201	-14.1122	-13.4967
ENSMUSG00000026342_Slc35f5	-0.770655	5.11585	28.9165	7.55654e-08	7.20831e-07	0.0144369	2870.85	2201.06	3641.87	2045.07	1413.61	1781.67	-10.0298	-10.564
ENSMUSG00000037337_Map4k1	0.922782	1.40064	28.9175	7.55257e-08	7.20831e-07	0.019953	112.221	86.0391	142.36	280.866	194.143	244.69	-13.119	-12.4794
ENSMUSG00000079462_Gm15737	-0.998474	1.09378	28.9048	7.60237e-08	7.24783e-07	0.0247644	190.401	145.979	241.537	104.488	72.2248	91.0294	-12.653	-13.345
ENSMUSG00000027230_Creb3l1	1.21354	0.958258	28.8908	7.65762e-08	7.29627e-07	0.0399654	68.2624	52.3363	86.5956	224.23	154.995	195.349	-13.5259	-12.6848
ENSMUSG00000116597_Gm536	-0.922139	1.3018	28.8244	7.92473e-08	7.5464e-07	0.0200567	215.72	165.391	273.656	127.923	88.4238	111.446	-12.5383	-13.1775
ENSMUSG00000037855_Zfp365	0.807882	-1.86878	28.8123	7.97424e-08	7.58915e-07	0.0213156	6.27981	4.81468	7.96637	31.2082	21.572	27.1886	-14.7489	-14.1889
ENSMUSG00000024378_Stard4	0.880158	-1.00718	28.789	8.07077e-08	7.67657e-07	0.0190517	15.9123	12.1999	20.1859	55.3242	38.2417	48.1984	-14.4374	-13.8273
ENSMUSG00000025324_Atp10a	1.07768	4.77879	28.7853	8.0861e-08	7.68671e-07	0.0284829	1149.5	881.315	1458.22	2989.13	2066.18	2604.13	-10.935	-10.188
ENSMUSG00000024451_Arap3	0.876624	-0.695066	28.7551	8.21331e-08	7.80312e-07	0.0174587	21.3865	16.3969	27.1303	67.7083	46.802	58.9874	-14.2892	-13.6816
ENSMUSG00000054702_Ap1s3	1.18807	-0.148051	28.7306	8.31771e-08	7.89774e-07	0.0457434	27.5694	21.1373	34.9738	106.386	73.537	92.6832	-14.1526	-13.3291
ENSMUSG00000054675_Tmem119	0.909063	-1.39451	28.7207	8.36033e-08	7.93362e-07	0.0278384	10.1777	7.80319	12.9112	43.8536	30.3129	38.2052	-14.6106	-13.9805
ENSMUSG00000075256_Cerkl	0.844787	-1.48439	28.7089	8.41157e-08	7.97764e-07	0.0195373	9.8416	7.54548	12.4848	40.2676	27.8341	35.0811	-14.6227	-14.0371
ENSMUSG00000068015_Lrch1	0.908943	4.63629	28.6831	8.5246e-08	8.08018e-07	0.0202799	1126.25	863.484	1428.72	2603.26	1799.45	2267.96	-10.9551	-10.3251
ENSMUSG00000031805_Jak3	0.876232	2.25459	28.6684	8.5894e-08	8.13691e-07	0.0181847	213.59	163.758	270.954	498.489	344.57	434.283	-12.5478	-11.9405
ENSMUSG00000020072_Pbld2	-0.789269	2.43756	28.6492	8.67503e-08	8.21329e-07	0.0143923	453.273	347.521	575.009	310.253	214.456	270.292	-11.8404	-12.3875
ENSMUSG00000008393_Carhsp1	1.13703	1.29828	28.6432	8.70208e-08	8.23416e-07	0.0337366	92.3995	70.842	117.215	276.732	191.285	241.088	-13.2811	-12.493
ENSMUSG00000031934_Panx1	0.916087	4.33283	28.6356	8.7362e-08	8.26169e-07	0.0206188	908.039	696.187	1151.91	2113.49	1460.91	1841.27	-11.1664	-10.5314
ENSMUSG00000085761_4930455G09Rik	0.88579	-1.52468	28.6096	8.85439e-08	8.36865e-07	0.0262072	9.05822	6.94487	11.491	39.921	27.5946	34.7791	-14.6551	-14.0411
ENSMUSG00000021569_Trip13	0.961493	-1.46367	28.4928	9.40461e-08	8.88358e-07	0.0383431	8.91973	6.83869	11.3153	42.7492	29.5495	37.2431	-14.6639	-13.9975
ENSMUSG00000026712_Mrc1	0.833701	4.16864	28.4862	9.43681e-08	8.90376e-07	0.0170487	840.823	644.653	1066.64	1848.56	1277.78	1610.46	-11.2416	-10.6638
ENSMUSG00000000031_H19	0.946515	2.81207	28.4868	9.43395e-08	8.90376e-07	0.0219859	307.264	235.577	389.786	745.001	514.966	649.044	-12.2099	-11.5539
ENSMUSG00000026042_Col5a2	1.58373	4.16757	28.4593	9.56881e-08	9.01872e-07	0.0619182	579.454	444.263	735.078	2168.4	1498.86	1889.1	-11.6038	-10.5061
ENSMUSG00000046318_Ccbe1	1.49791	2.861	28.4592	9.56964e-08	9.01872e-07	0.0572154	239.427	183.567	303.729	869.004	600.68	757.075	-12.4426	-11.4043
ENSMUSG00000023022_Lima1	1.03168	3.00683	28.4474	9.62776e-08	9.0683e-07	0.0264578	338.475	259.506	429.379	869.802	601.232	757.77	-12.1185	-11.4034
ENSMUSG00000016262_Sertad4	1.20455	-0.278873	28.4425	9.65239e-08	9.08109e-07	0.0497733	24.3197	18.6457	30.8512	98.7868	68.2843	86.0629	-14.2233	-13.3884
ENSMUSG00000022098_Bmp1	1.30322	3.01778	28.4428	9.6509e-08	9.08109e-07	0.0429987	297.235	227.888	377.063	930.469	643.167	810.623	-12.2411	-11.3378
ENSMUSG00000089713_Gm16564	0.815333	-1.63515	28.4351	9.68902e-08	9.11034e-07	0.0184346	8.5009	6.51757	10.784	36.1689	25.001	31.5102	-14.6713	-14.1061
ENSMUSG00000029338_Antxr2	0.924823	4.46454	28.4321	9.70431e-08	9.1195e-07	0.0211877	991.758	760.374	1258.11	2320.53	1604.02	2021.64	-11.08	-10.439
ENSMUSG00000036948_BC037034	0.932283	2.30823	28.3851	9.94265e-08	9.33259e-07	0.0212446	215.868	165.504	273.843	524.532	362.572	456.972	-12.538	-11.8918
ENSMUSG00000115846_Gm41144	-0.719151	-2.36964	28.3862	9.93712e-08	9.33259e-07	0.0185029	18.2276	13.975	23.123	4.2814	2.95943	3.72995	-14.3677	-14.8662
ENSMUSG00000037946_Fgd3	0.842811	3.11269	28.3841	9.9481e-08	9.33259e-07	0.0172058	398.863	305.805	505.986	892.546	616.954	777.585	-11.9625	-11.3783
ENSMUSG00000078772_Gm12353	-0.807448	3.85199	28.3752	9.99379e-08	9.37011e-07	0.0159595	1208.61	926.634	1533.21	833.122	575.878	725.815	-10.8857	-11.4454
ENSMUSG00000034361_Cpne2	0.89883	2.43359	28.3499	1.01253e-07	9.48799e-07	0.0196043	240.083	184.07	304.561	567.107	392.001	494.063	-12.44	-11.817
ENSMUSG00000024180_Tmem8	0.899645	-0.884773	28.3477	1.01366e-07	9.49319e-07	0.0211522	17.6312	13.5177	22.3664	60.3452	41.7124	52.5727	-14.3881	-13.7645
ENSMUSG00000031700_Gpt2	-1.05699	8.36904	28.3273	1.02439e-07	9.58818e-07	0.0278138	29296.1	22461.1	37164.1	17182.5	11877	14969.3	-7.71303	-8.44568
ENSMUSG00000014786_Slc9a5	0.793709	3.15263	28.3235	1.02641e-07	9.60164e-07	0.0151533	419.96	321.98	532.748	906.404	626.532	789.657	-11.9135	-11.3633
ENSMUSG00000014778_Fhod1	0.73783	5.22142	28.309	1.03415e-07	9.6685e-07	0.0135099	1827.98	1401.5	2318.92	3738.52	2584.17	3256.99	-10.4773	-9.96592
ENSMUSG00000032705_Exd2	0.76903	7.33659	28.2761	1.05188e-07	9.82871e-07	0.0148562	7834.04	6006.3	9938.02	16319.4	11280.5	14217.5	-9.03019	-8.49714
ENSMUSG00000001525_Tubb5	0.953565	1.49688	28.2738	1.05313e-07	9.83477e-07	0.0223968	118.527	90.8736	150.36	302.207	208.894	263.282	-13.0728	-12.4119
ENSMUSG00000037788_Vopp1	0.793051	2.14508	28.2711	1.0546e-07	9.84289e-07	0.0145036	205.421	157.494	260.59	452.098	312.503	393.867	-12.5832	-12.0335
ENSMUSG00000004530_Coro1c	0.861692	3.44486	28.2374	1.07311e-07	1.001e-06	0.0182674	499.884	383.257	634.138	1128.65	780.157	983.28	-11.7463	-11.1491
ENSMUSG00000030200_Bcl2l14	0.773074	-2.04428	28.2347	1.0746e-07	1.00182e-06	0.019767	5.23599	4.01439	6.64222	27.516	19.0198	23.9719	-14.7953	-14.2595
ENSMUSG00000037966_Ninj1	0.844431	1.42865	28.2327	1.0757e-07	1.00228e-06	0.0163506	119.226	91.4098	151.247	280.272	193.732	244.172	-13.0667	-12.4814
ENSMUSG00000026616_Cr2	1.04378	-2.39294	28.2027	1.09251e-07	1.01736e-06	0.197521	0.968355	0.74243	1.22843	27.0922	18.7269	23.6027	-14.9857	-14.2622
ENSMUSG00000030806_Stx1b	1.13934	0.450143	28.1919	1.09861e-07	1.02246e-06	0.037428	47.3836	36.3286	60.1093	156.34	108.067	136.204	-13.7944	-13.0047
ENSMUSG00000021288_Klc1	0.760638	7.13156	28.1639	1.11462e-07	1.03678e-06	0.0145866	6820.26	5229.04	8651.97	14127.2	9765.12	12307.6	-9.1684	-8.64117
ENSMUSG00000067586_S1pr3	1.00479	-0.222373	28.1603	1.11673e-07	1.03815e-06	0.0288654	29.5318	22.6418	37.4632	96.3727	66.6156	83.9597	-14.1054	-13.4089
ENSMUSG00000100658_F730311O21Rik	1.10008	-0.459097	28.1512	1.12196e-07	1.04184e-06	0.0406158	22.3491	17.1349	28.3514	84.9559	58.724	74.0135	-14.2707	-13.5082
ENSMUSG00000027386_Fbln7	1.03506	-0.329187	28.1517	1.12166e-07	1.04184e-06	0.032318	26.423	20.2583	33.5194	90.1572	62.3192	78.5448	-14.1803	-13.4629
ENSMUSG00000086839_Gm11973	-0.807219	1.83596	28.1476	1.1241e-07	1.04323e-06	0.0150043	301.204	230.931	382.098	200.04	138.273	174.274	-12.2284	-12.7879
ENSMUSG00000038623_Tm6sf1	0.76998	3.48869	28.1299	1.13439e-07	1.05219e-06	0.0144269	537.615	412.186	682.002	1136.26	785.417	989.91	-11.6762	-11.1425
ENSMUSG00000073421_H2-Ab1	2.21265	2.96933	28.1156	1.14283e-07	1.05943e-06	0.124497	168.394	129.106	213.619	1039.02	718.198	905.189	-12.7638	-11.2301
ENSMUSG00000030433_Sbk2	0.929812	5.75425	28.0884	1.159e-07	1.07381e-06	0.0217628	2429.5	1862.68	3081.99	5673.37	3921.6	4942.63	-10.1955	-9.55099
ENSMUSG00000020902_Ntn1	1.18907	3.46691	28.0628	1.17442e-07	1.08748e-06	0.0358793	433.601	332.439	550.054	1237.7	855.534	1078.28	-11.8828	-11.0587
ENSMUSG00000064899_Snord118	0.982259	3.03801	28.0605	1.17579e-07	1.08814e-06	0.0242725	354.171	271.541	449.291	877.44	606.512	764.425	-12.0758	-11.395
ENSMUSG00000032066_Bco2	0.718532	-2.38769	28.0526	1.18061e-07	1.09198e-06	0.019888	3.28235	2.51655	4.16388	21.6974	14.9979	18.9028	-14.8765	-14.3785
ENSMUSG00000021559_Dapk1	0.928984	4.92259	28.0492	1.18271e-07	1.0933e-06	0.0217149	1362.38	1044.53	1728.28	3189.04	2204.35	2778.28	-10.7677	-10.1238
ENSMUSG00000074259_Gramd2	0.874469	-0.203397	28.0244	1.19796e-07	1.10678e-06	0.0174574	32.9903	25.2934	41.8505	93.6216	64.7139	81.563	-14.0387	-13.4326
ENSMUSG00000111758_Gm30373	0.806196	-1.70282	28.0201	1.2006e-07	1.10859e-06	0.0190059	7.89553	6.05344	10.016	34.5482	23.8807	30.0984	-14.6904	-14.1316
ENSMUSG00000041707_Tmem273	0.743611	-2.19078	28.0124	1.2054e-07	1.11241e-06	0.0199783	4.30354	3.2995	5.45935	24.8328	17.1651	21.6343	-14.8278	-14.3123
ENSMUSG00000037922_Bank1	1.33503	0.569264	27.9584	1.23954e-07	1.14327e-06	0.055069	46.2839	35.4855	58.7143	178.18	123.163	155.23	-13.8153	-12.89
ENSMUSG00000081683_Fzd10	-0.773208	-1.91029	27.9441	1.2487e-07	1.15108e-06	0.0191829	24.8107	19.0222	31.4742	7.80006	5.39163	6.7954	-14.2108	-14.7468
ENSMUSG00000090659_Zfp493	-0.818682	1.9177	27.941	1.25073e-07	1.1523e-06	0.015815	319.629	245.057	405.472	211.024	145.866	183.843	-12.1727	-12.7402
ENSMUSG00000025020_Slit1	0.981774	0.996533	27.9011	1.2768e-07	1.17566e-06	0.0245377	80.2337	61.5146	101.782	216.687	149.78	188.777	-13.3963	-12.7158
ENSMUSG00000017491_Rarb	-0.941632	7.78921	27.8888	1.2849e-07	1.18246e-06	0.022508	19086.1	14633.2	24212.1	12123.4	8380.02	10561.9	-8.14117	-8.79386
ENSMUSG00000051790_Nlgn2	1.17487	0.999938	27.8797	1.291e-07	1.1874e-06	0.038504	72.0454	55.2367	91.3946	228.277	157.791	198.874	-13.4831	-12.6687
ENSMUSG00000110185_Igip	-0.813107	2.11204	27.8734	1.29521e-07	1.1906e-06	0.0157054	364.57	279.513	462.482	243.12	168.052	211.806	-12.0481	-12.6117
ENSMUSG00000029571_Tmem106b	-0.793026	5.78443	27.8303	1.32438e-07	1.21674e-06	0.0159808	4587.54	3517.24	5819.62	3223.11	2227.91	2807.97	-9.56357	-10.1133
ENSMUSG00000032041_Tirap	-0.85986	3.52941	27.8207	1.33094e-07	1.22209e-06	0.018533	980.04	751.39	1243.25	648.753	448.437	565.193	-11.0917	-11.6877
ENSMUSG00000022367_Has2	1.00876	0.335428	27.7947	1.34892e-07	1.2379e-06	0.0275211	47.186	36.1771	59.8587	139.711	96.5725	121.716	-13.8006	-13.1013
ENSMUSG00000022900_Ildr1	-0.917668	-0.476433	27.7452	1.3839e-07	1.26929e-06	0.0225611	65.4885	50.2096	83.0768	31.1102	21.5043	27.1032	-13.5554	-14.1915
ENSMUSG00000108655_Gm44949	-0.822766	1.4146	27.7417	1.38644e-07	1.27091e-06	0.0157197	226.601	173.733	287.459	146.04	100.947	127.23	-12.4934	-13.0637
ENSMUSG00000032000_Birc3	0.847953	3.65067	27.7192	1.4026e-07	1.28502e-06	0.0180756	581.399	445.755	737.546	1296.86	896.424	1129.82	-11.6006	-11.0128
ENSMUSG00000038775_Vill	0.933559	-1.37904	27.7152	1.40555e-07	1.287e-06	0.0342237	10.1097	7.75103	12.8249	44.7011	30.8987	38.9435	-14.6157	-13.9687
ENSMUSG00000114515_Aldoa	0.805201	2.14089	27.7114	1.40831e-07	1.28881e-06	0.015443	203.679	156.159	258.381	452.363	312.687	394.098	-12.5911	-12.033
ENSMUSG00000090222_Ifi203-ps	0.929728	-0.875412	27.6985	1.41775e-07	1.29673e-06	0.0257638	17.3523	13.3039	22.0126	61.4734	42.4922	53.5555	-14.3947	-13.7502
ENSMUSG00000103965_Gm30173	-1.11395	1.28128	27.6788	1.43227e-07	1.30927e-06	0.0335993	223.886	171.652	284.015	113.421	78.4001	98.8125	-12.5041	-13.2762
ENSMUSG00000026213_Stk11ip	0.789493	3.57374	27.677	1.4336e-07	1.30976e-06	0.0155274	565.497	433.562	717.372	1210.98	837.061	1055	-11.6273	-11.0801
ENSMUSG00000037225_Fgf2	-0.828407	0.685518	27.6624	1.44443e-07	1.31892e-06	0.0152719	138.224	105.976	175.347	84.6877	58.5386	73.7798	-12.9381	-13.5123
ENSMUSG00000117919_AC132130.1	-0.855453	1.82111	27.63	1.46882e-07	1.34045e-06	0.0177969	301.907	231.47	382.99	193.072	133.457	168.204	-12.2264	-12.8193
ENSMUSG00000072294_Klf12	-0.71245	9.20002	27.6059	1.48722e-07	1.35649e-06	0.0131055	47913.5	36734.9	60781.6	35698.4	24675.8	31100.4	-7.22135	-7.71518
ENSMUSG00000023931_Efhb	0.886661	-1.20572	27.5972	1.49391e-07	1.36184e-06	0.0237937	12.9543	9.93195	16.4334	48.8476	33.7649	42.5559	-14.5257	-13.9111
ENSMUSG00000031129_Slc9a9	1.01361	4.63604	27.575	1.51121e-07	1.37684e-06	0.0263312	1072.62	822.372	1360.7	2668.69	1844.68	2324.96	-11.0031	-10.3005
ENSMUSG00000109857_Gm32817	-0.964608	2.97586	27.5712	1.51415e-07	1.37876e-06	0.023778	686.848	526.601	871.315	418.231	289.093	364.362	-11.4388	-12.1074
ENSMUSG00000025758_Plk4	0.948328	-0.585072	27.5608	1.52235e-07	1.38545e-06	0.0260934	22.4145	17.185	28.4343	74.7213	51.6495	65.0971	-14.2637	-13.6064
ENSMUSG00000020014_Cfap54	-0.905537	1.53923	27.5431	1.53632e-07	1.3974e-06	0.0203701	252.532	193.615	320.355	153.615	106.183	133.829	-12.3929	-13.0206
ENSMUSG00000047819_Tigd4	-0.919008	1.9287	27.526	1.54997e-07	1.40903e-06	0.0212565	330.765	253.595	419.598	202.504	139.977	176.422	-12.1402	-12.7772
ENSMUSG00000038384_Setd1b	0.75031	4.56198	27.5178	1.55654e-07	1.41422e-06	0.0142869	1148.6	880.622	1457.08	2375.64	1642.11	2069.65	-10.9358	-10.4157
ENSMUSG00000040189_Ccdc114	0.841182	-1.20488	27.5101	1.56278e-07	1.41911e-06	0.0183629	13.4541	10.3151	17.0674	48.0471	33.2115	41.8585	-14.5062	-13.9231
ENSMUSG00000046456_Tmem150b	1.16026	-0.651802	27.5075	1.56484e-07	1.41992e-06	0.0539638	17.3984	13.3392	22.071	75.7939	52.3909	66.0315	-14.4014	-13.5972
ENSMUSG00000014905_Dnajb9	-0.931733	2.25669	27.5068	1.5654e-07	1.41992e-06	0.0220903	415.012	318.187	526.472	254.397	175.846	221.63	-11.9249	-12.5707
ENSMUSG00000031563_Wwc2	-0.731489	6.42766	27.4972	1.57319e-07	1.42619e-06	0.0137918	7050.19	5405.33	8943.66	5175.84	3577.69	4509.18	-9.13534	-9.64237
ENSMUSG00000048424_Ranbp3l	-0.897765	-0.310916	27.4688	1.59652e-07	1.44655e-06	0.0206767	72.4895	55.5771	91.9579	36.3921	25.1553	31.7047	-13.4767	-14.099
ENSMUSG00000086128_St8sia3os	0.8563	-1.36064	27.4655	1.59925e-07	1.44823e-06	0.023453	11.0926	8.50458	14.0717	43.6536	30.1747	38.031	-14.583	-13.9894
ENSMUSG00000040624_Plekhg1	1.03158	2.45879	27.4202	1.63714e-07	1.48172e-06	0.0276349	229.077	175.632	290.6	596.515	412.328	519.683	-12.4835	-11.7684
ENSMUSG00000019990_Pde7b	-0.728116	9.25214	27.4122	1.64391e-07	1.48703e-06	0.0137807	49880.4	38243	63276.8	36762.6	25411.4	32027.6	-7.18113	-7.68582
ENSMUSG00000021474_Sfxn1	0.991971	0.725578	27.359	1.68973e-07	1.52764e-06	0.026114	64.8921	49.7523	82.3202	181.005	125.116	157.691	-13.5637	-12.8761
ENSMUSG00000031360_Ctps2	0.734529	4.42499	27.3549	1.69331e-07	1.53003e-06	0.0137231	1051.15	805.907	1333.45	2151.55	1487.21	1874.43	-11.0229	-10.5138
ENSMUSG00000039763_Dnajc28	-0.822869	1.38808	27.3338	1.71189e-07	1.54597e-06	0.01605	222.626	170.686	282.417	143.349	99.0867	124.885	-12.5098	-13.0802
ENSMUSG00000030793_Pycard	0.832425	-1.59774	27.3175	1.72642e-07	1.55824e-06	0.0222484	8.81935	6.76173	11.188	37.3173	25.7948	32.5107	-14.6601	-14.0831
ENSMUSG00000025142_Aspscr1	0.769518	5.1802	27.3042	1.73835e-07	1.56728e-06	0.0152672	1751.59	1342.93	2222.01	3663.07	2532.02	3191.26	-10.5196	-9.98618
ENSMUSG00000042942_Greb1l	1.13304	0.87587	27.3049	1.73772e-07	1.56728e-06	0.0365065	67.2425	51.5543	85.3018	208.093	143.84	181.291	-13.5373	-12.7519
ENSMUSG00000020227_Irak3	1.05135	2.15688	27.2081	1.82691e-07	1.64622e-06	0.0291892	182.351	139.807	231.325	486.795	336.487	424.095	-12.6919	-11.9631
ENSMUSG00000014782_Plekhg4	0.859028	-0.51393	27.2005	1.83411e-07	1.6518e-06	0.017597	25.5908	19.6203	32.4637	75.8451	52.4263	66.0762	-14.1921	-13.5967
ENSMUSG00000116656_Gm49708	-0.824752	1.92957	27.1987	1.83578e-07	1.6524e-06	0.0166371	322.792	247.482	409.485	212.254	146.716	184.916	-12.1633	-12.735
ENSMUSG00000115439_Gm36107	0.87509	-0.588676	27.1754	1.85804e-07	1.67152e-06	0.0191727	23.7404	18.2016	30.1163	72.5942	50.1792	63.2439	-14.2361	-13.6295
ENSMUSG00000037759_Ptger2	0.82504	-1.56138	27.129	1.90321e-07	1.71122e-06	0.0214151	9.21816	7.06749	11.6939	38.0918	26.3302	33.1855	-14.6426	-14.0707
ENSMUSG00000026072_Il1r1	0.78729	4.32052	27.1052	1.92679e-07	1.73148e-06	0.0159817	954.66	731.931	1211.05	2029.21	1402.65	1767.85	-11.1174	-10.5717
ENSMUSG00000059401_Mamld1	-0.84948	2.9844	27.0775	1.9546e-07	1.75551e-06	0.0184333	671.052	514.491	851.276	444.188	307.036	386.976	-11.4615	-12.0503
ENSMUSG00000000673_Haao	0.70927	-2.3608	27.026	2.00738e-07	1.80193e-06	0.0189456	3.58579	2.7492	4.54882	21.9245	15.1548	19.1006	-14.8673	-14.3757
ENSMUSG00000038244_Mical2	-0.794912	7.95857	27.0129	2.02105e-07	1.8132e-06	0.0166273	20703	15872.8	26263.2	14561.7	10065.5	12686.2	-8.05993	-8.61092
ENSMUSG00000037720_Tmem33	-0.775847	4.74503	27.0088	2.0253e-07	1.81603e-06	0.0156516	2223.81	1704.98	2821.06	1576.17	1089.49	1373.15	-10.2832	-10.821
ENSMUSG00000056359_D830013O20Rik	-0.790691	3.30727	27.0064	2.02781e-07	1.81729e-06	0.0159231	825.979	633.272	1047.81	573.039	396.101	499.231	-11.259	-11.8071
ENSMUSG00000000739_Sult5a1	1.35013	0.639393	26.9861	2.04924e-07	1.8355e-06	0.0585783	48.2247	36.9735	61.1764	186.232	128.729	162.245	-13.7871	-12.8512
ENSMUSG00000105960_6330410L21Rik	-0.822343	1.37372	26.9743	2.06182e-07	1.84576e-06	0.0162545	220.379	168.963	279.566	141.846	98.0479	123.576	-12.5189	-13.0889
ENSMUSG00000033316_Galnt9	0.759029	-2.02076	26.9695	2.06687e-07	1.84927e-06	0.0202319	5.55566	4.25949	7.04775	27.732	19.1692	24.1601	-14.7831	-14.2569
ENSMUSG00000112041_9530020I12Rik	-0.752649	2.86989	26.9125	2.12881e-07	1.90365e-06	0.0141382	604.703	463.621	767.108	428.621	296.276	373.414	-11.5625	-12.0842
ENSMUSG00000043088_Il17re	-0.857365	-0.403866	26.9022	2.14017e-07	1.91277e-06	0.0180772	67.2505	51.5604	85.3119	34.6933	23.981	30.2247	-13.5363	-14.1306
ENSMUSG00000039886_Tmem120a	0.858786	1.18899	26.8955	2.14755e-07	1.91832e-06	0.0180721	99.2159	76.0681	125.862	238.906	165.139	208.135	-13.2228	-12.6275
ENSMUSG00000084771_A230072E10Rik	-0.829034	2.8222	26.8843	2.16009e-07	1.92847e-06	0.0175658	597.004	457.719	757.342	400.005	276.495	348.483	-11.5749	-12.1495
ENSMUSG00000009097_Tbx1	0.782694	2.76773	26.8031	2.25279e-07	2.01015e-06	0.0154322	321.456	246.458	407.789	692.531	478.698	603.332	-12.1671	-11.6246
ENSMUSG00000113302_Gm32219	-0.75627	4.09498	26.7923	2.26541e-07	2.02031e-06	0.0148482	1411.05	1081.84	1790.01	1010.42	698.434	880.279	-10.7331	-11.2573
ENSMUSG00000058793_Cds2	0.719149	5.81031	26.7865	2.27221e-07	2.02527e-06	0.0136399	2775.22	2127.74	3520.56	5594.36	3866.98	4873.79	-10.0634	-9.56495
ENSMUSG00000029163_Emilin1	1.10667	0.224718	26.7846	2.27438e-07	2.02611e-06	0.0380933	40.5775	31.1105	51.4754	133.526	92.2972	116.328	-13.9066	-13.1396
ENSMUSG00000086035_Gm12610	0.823011	-1.4259	26.7622	2.30089e-07	2.04862e-06	0.0207986	10.6664	8.17782	13.531	41.4964	28.6835	36.1516	-14.5884	-14.018
ENSMUSG00000117508_AC168050.1	0.955357	2.94457	26.7532	2.31172e-07	2.05714e-06	0.0240321	335.966	257.583	426.197	817.817	565.299	712.481	-12.1256	-11.4634
ENSMUSG00000051323_Pcdh19	1.27575	1.54016	26.7483	2.31751e-07	2.06118e-06	0.0467609	102.675	78.7205	130.251	337.134	233.036	293.71	-13.1942	-12.3099
ENSMUSG00000020926_Adam11	0.81063	-1.6988	26.7346	2.33407e-07	2.07479e-06	0.0239052	7.86849	6.03271	9.98173	34.6724	23.9666	30.2066	-14.6931	-14.1312
ENSMUSG00000015659_Serac1	-0.714766	5.88884	26.6935	2.38425e-07	2.11825e-06	0.0135299	4832.52	3705.05	6130.39	3586.38	2479.01	3124.45	-9.51176	-10.0072
ENSMUSG00000032717_Mdfi	0.810501	-1.6412	26.6845	2.3954e-07	2.127e-06	0.02154	8.5422	6.54924	10.8364	35.9951	24.8809	31.3589	-14.6673	-14.1055
ENSMUSG00000059493_Nhs	0.907451	2.33042	26.6782	2.40323e-07	2.1328e-06	0.0214271	222.064	170.255	281.704	529.458	365.977	461.263	-12.5118	-11.8828
ENSMUSG00000044447_Dock5	0.911142	2.03869	26.6577	2.42887e-07	2.15439e-06	0.0215928	179.745	137.809	228.019	433.631	299.738	377.779	-12.7046	-12.073
ENSMUSG00000070923_Klhl9	-0.845399	3.70273	26.6366	2.45545e-07	2.1768e-06	0.0187771	1100.51	843.755	1396.08	737.393	509.707	642.415	-10.9779	-11.5638
ENSMUSG00000031093_Dock11	1.27676	3.03304	26.6179	2.47933e-07	2.19678e-06	0.0442007	304.589	233.526	386.392	934.87	646.209	814.457	-12.2181	-11.3332
ENSMUSG00000036225_Kctd1	-0.74611	4.16521	26.6019	2.49998e-07	2.21388e-06	0.0145559	1477.4	1132.71	1874.18	1066.06	736.89	928.748	-10.6878	-11.2049
ENSMUSG00000045827_Serpinb9	0.931138	-0.210867	26.5878	2.5183e-07	2.22891e-06	0.024147	31.7254	24.3236	40.2459	94.9297	65.6182	82.7026	-14.0662	-13.4207
ENSMUSG00000032122_Slc37a2	0.902496	0.787286	26.5448	2.57495e-07	2.27782e-06	0.0209737	71.6388	54.9249	90.8788	183.943	127.147	160.251	-13.4878	-12.8622
ENSMUSG00000031189_Aff2	0.973992	1.38197	26.5407	2.58042e-07	2.28143e-06	0.0254583	107.761	82.6195	136.702	281.209	194.38	244.989	-13.1533	-12.4782
ENSMUSG00000031024_St5	0.846001	4.41936	26.5205	2.60752e-07	2.30324e-06	0.0189733	996.201	763.78	1263.75	2205.67	1524.62	1921.58	-11.0756	-10.4892
ENSMUSG00000112627_4933412E12Rik	0.859067	-0.940156	26.5203	2.60789e-07	2.30324e-06	0.0202763	17.3259	13.2837	21.9791	57.3994	39.6761	50.0062	-14.3958	-13.8003
ENSMUSG00000040312_Cchcr1	0.964831	0.471684	26.5161	2.61357e-07	2.30702e-06	0.0257152	53.8883	41.3158	68.3611	151.338	104.609	131.846	-13.7014	-13.0326
ENSMUSG00000037313_Tacc3	0.761702	2.26285	26.4955	2.64149e-07	2.33041e-06	0.0143412	226.827	173.906	287.746	486.202	336.077	423.579	-12.4923	-11.9643
ENSMUSG00000033416_Gucd1	-0.71586	6.07919	26.4824	2.65954e-07	2.34507e-06	0.0136989	5515.45	4228.65	6996.73	4091.4	2828.1	3564.42	-9.38007	-9.87627
ENSMUSG00000053334_Ficd	-0.852933	1.30548	26.4355	2.72482e-07	2.40134e-06	0.0184566	212.013	162.549	268.953	132.691	91.72	115.6	-12.5548	-13.146
ENSMUSG00000030228_Pik3c2g	0.78055	-1.66197	26.4281	2.73526e-07	2.40926e-06	0.0183546	8.56748	6.56862	10.8684	35.0739	24.2441	30.5563	-14.6652	-14.1241
ENSMUSG00000024727_Trpm6	0.952021	-0.637698	26.3741	2.81292e-07	2.47634e-06	0.0290143	21.3977	16.4055	27.1445	72.2532	49.9435	62.9469	-14.2918	-13.6319
ENSMUSG00000109108_Gm36371	-0.817476	0.393622	26.3486	2.85024e-07	2.50784e-06	0.0155446	113.129	86.7352	143.512	68.1475	47.1055	59.37	-13.1114	-13.678
ENSMUSG00000029851_Tcaf2	-0.858665	0.273384	26.3467	2.8531e-07	2.50902e-06	0.0185166	105.555	80.9284	133.904	60.2887	41.6733	52.5234	-13.1707	-13.7659
ENSMUSG00000060843_Ctnna3	-0.757861	10.4999	26.3344	2.8713e-07	2.52367e-06	0.0155363	119362	91513.6	151418	86188.5	59576	75087.3	-6.30883	-6.83414
ENSMUSG00000073490_Ifi207	1.51173	1.77047	26.3052	2.915e-07	2.56071e-06	0.0675297	106.038	81.2982	134.516	412.777	285.323	359.611	-13.1676	-12.1197
ENSMUSG00000028525_Pde4b	-0.848452	8.61881	26.2965	2.92817e-07	2.57091e-06	0.019441	33157.7	25421.8	42062.9	22477.3	15536.9	19582.2	-7.58929	-8.17739
ENSMUSG00000038526_Car14	-0.95374	3.67271	26.2953	2.93003e-07	2.57116e-06	0.0244697	1106.91	848.661	1404.19	686.384	474.449	597.977	-10.9722	-11.6332
ENSMUSG00000074577_Ripor3	0.848565	-1.32747	26.2878	2.94133e-07	2.57971e-06	0.0231602	11.7873	9.03726	14.9531	44.6054	30.8325	38.8602	-14.5588	-13.9706
ENSMUSG00000022220_Adcy4	0.973646	-1.08421	26.2863	2.94362e-07	2.58034e-06	0.0385393	13.4487	10.311	17.0607	54.8488	37.9131	47.7842	-14.5054	-13.8305
ENSMUSG00000100865_Gm9320	-0.731063	4.55344	26.2774	2.95729e-07	2.59094e-06	0.0142168	1925	1475.88	2442	1406.78	972.404	1225.58	-10.4262	-10.9329
ENSMUSG00000030796_Tead2	0.863717	-1.9655	26.2712	2.96679e-07	2.59788e-06	0.0448162	5.21813	4.0007	6.61956	30.4563	21.0523	26.5335	-14.7964	-14.1977
ENSMUSG00000000183_Fgf6	1.05239	2.38688	26.2587	2.98604e-07	2.61195e-06	0.0303661	214.611	164.541	272.249	569.039	393.336	495.746	-12.5434	-11.8139
ENSMUSG00000041831_Sytl3	0.697089	-2.30804	26.2588	2.9859e-07	2.61195e-06	0.018403	3.94166	3.02204	5.00027	22.548	15.5858	19.6438	-14.8475	-14.3643
ENSMUSG00000073535_Gm5532	-0.860628	0.386911	26.2543	2.99289e-07	2.61655e-06	0.0187315	114.009	87.4099	144.628	65.955	45.59	57.4599	-13.1053	-13.7018
ENSMUSG00000036078_Sigmar1	-0.829352	3.1173	26.2123	3.05871e-07	2.67267e-06	0.0181963	731.51	560.843	927.971	492.287	340.283	428.88	-11.3776	-11.9524
ENSMUSG00000021265_Slc25a29	-0.758614	3.25958	26.1761	3.11653e-07	2.72175e-06	0.0150346	792.475	607.584	1005.31	562.274	388.66	489.852	-11.2995	-11.8253
ENSMUSG00000041769_Ppp2r2d	-0.715285	6.51764	26.1697	3.12693e-07	2.72938e-06	0.0138692	7472.04	5728.76	9478.8	5548.34	3835.17	4833.7	-9.07738	-9.57318
ENSMUSG00000030742_Lat	0.922764	-0.484226	26.1674	3.13067e-07	2.73119e-06	0.0261879	24.7523	18.9774	31.4001	78.9353	54.5623	68.7683	-14.2065	-13.5669
ENSMUSG00000097204_Gm17690	-0.802091	2.47659	26.1416	3.1727e-07	2.76639e-06	0.0166902	467.096	358.119	592.544	316.956	219.089	276.132	-11.8116	-12.3676
ENSMUSG00000030562_Nox4	1.55007	1.98767	26.1077	3.22888e-07	2.81388e-06	0.0704193	122.506	93.9245	155.407	483.473	334.19	421.201	-13.044	-11.9696
ENSMUSG00000057967_Fgf18	1.12518	-0.316605	26.0905	3.2578e-07	2.83758e-06	0.0468619	25.0152	19.179	31.7336	94.3024	65.1845	82.1561	-14.2056	-13.4256
ENSMUSG00000112237_D630033A02Rik	0.832188	0.188526	26.0872	3.26333e-07	2.84089e-06	0.0165955	46.7119	35.8137	59.2573	120.159	83.0573	104.682	-13.8059	-13.229
ENSMUSG00000024660_Incenp	0.841035	1.96977	26.0801	3.27538e-07	2.84987e-06	0.0183254	176.988	135.695	224.521	405.956	280.608	353.668	-12.7184	-12.1355
ENSMUSG00000054428_Atpif1	0.829759	0.720946	26.0621	3.30616e-07	2.87513e-06	0.0168272	70.7819	54.268	89.7918	172.166	119.006	149.991	-13.4959	-12.9208
ENSMUSG00000022754_Tmem45a	0.962143	0.0123316	26.0254	3.36953e-07	2.92715e-06	0.0271382	37.4854	28.7398	47.5529	111.218	76.8769	96.8927	-13.9592	-13.2923
ENSMUSG00000024302_Dtna	-0.747982	8.99228	26.0255	3.36931e-07	2.92715e-06	0.0153099	41874.6	32104.9	53120.8	30438.3	21039.8	26517.8	-7.35601	-7.87447
ENSMUSG00000041187_Prkd2	0.913556	1.52366	25.9877	3.43597e-07	2.98329e-06	0.0223127	123.41	94.6179	156.555	304.833	210.709	265.57	-13.0369	-12.4036
ENSMUSG00000073067_9130019P16Rik	0.851901	-0.874016	25.9709	3.46594e-07	3.00772e-06	0.0199843	18.6085	14.267	23.6062	59.77	41.3147	52.0715	-14.3621	-13.7716
ENSMUSG00000079056_Kcnip3	0.901614	-1.0367	25.9553	3.49422e-07	3.03066e-06	0.0275493	15.2331	11.6791	19.3242	54.8135	37.8887	47.7535	-14.4568	-13.8319
ENSMUSG00000110235_Gm5086	0.766313	-1.85879	25.9395	3.52292e-07	3.05394e-06	0.0198623	6.90224	5.2919	8.75597	30.7945	21.286	26.8281	-14.7277	-14.1965
ENSMUSG00000090386_Mir99ahg	-0.71934	8.40941	25.9225	3.55406e-07	3.07931e-06	0.0142186	27750.1	21275.8	35202.9	20573	14220.6	17923.1	-7.76721	-8.26582
ENSMUSG00000028152_Tspan5	0.896842	4.22986	25.9155	3.56698e-07	3.08887e-06	0.0218846	852.741	653.79	1081.76	1959.41	1354.4	1707.03	-11.2279	-10.6062
ENSMUSG00000097479_Gm26582	-0.779458	1.82286	25.9141	3.56957e-07	3.0895e-06	0.0153085	296.237	227.123	375.797	200.78	138.785	174.919	-12.2442	-12.7845
ENSMUSG00000070934_Rraga	-0.929155	0.929893	25.9106	3.57594e-07	3.09338e-06	0.0238245	167.372	128.323	212.323	96.0262	66.3761	83.6579	-12.7693	-13.4133
ENSMUSG00000046683_0610025J13Rik	-0.897395	-0.608836	25.9075	3.58182e-07	3.09683e-06	0.0246101	59.45	45.5798	75.4164	28.0784	19.4086	24.4619	-13.6315	-14.2535
ENSMUSG00000112810_Gm35101	-0.804361	-1.36115	25.8319	3.72487e-07	3.21882e-06	0.0189945	35.4502	27.1794	44.971	14.7195	10.1745	12.8236	-13.9936	-14.5511
ENSMUSG00000006356_Crip2	0.942449	-0.0366753	25.8113	3.76472e-07	3.25155e-06	0.0258645	36.4863	27.9738	46.2854	106.991	73.9551	93.2102	-13.9773	-13.3241
ENSMUSG00000060924_Csmd1	1.23981	2.95619	25.7971	3.79262e-07	3.27393e-06	0.0430319	294.188	225.552	373.198	880.802	608.836	767.354	-12.2506	-11.3912
ENSMUSG00000056612_Ppp1r14b	0.851217	2.33006	25.7888	3.80897e-07	3.28632e-06	0.0193081	228.027	174.827	289.268	521.456	360.445	454.291	-12.4875	-11.8975
ENSMUSG00000037762_Slc16a9	0.833985	4.4539	25.7838	3.81875e-07	3.29302e-06	0.0189901	1025.86	786.518	1301.37	2251.77	1556.49	1961.74	-11.0468	-10.4687
ENSMUSG00000045103_Dmd	-0.691796	13.1027	25.7679	3.85034e-07	3.31852e-06	0.0132578	712690	546414	904097	538784	372423	469388	-4.52207	-5.00159
ENSMUSG00000075033_Nxpe3	0.800052	2.60612	25.7653	3.85553e-07	3.32125e-06	0.0168924	284.416	218.059	360.801	622.387	430.212	542.223	-12.2822	-11.7277
ENSMUSG00000099950_9130227L01Rik	-0.896952	0.828145	25.7221	3.94282e-07	3.39467e-06	0.0216574	155.357	119.111	197.081	90.7721	62.7443	79.0805	-12.8347	-13.4564
ENSMUSG00000106106_CT010467.1	1.34411	5.41612	25.701	3.98622e-07	3.43024e-06	0.0492858	1572.76	1205.82	1995.15	4912.44	3395.62	4279.71	-10.626	-9.69435
ENSMUSG00000034164_Emid1	0.93741	3.2142	25.6796	4.03071e-07	3.4667e-06	0.0241566	409.787	314.18	519.843	980.118	677.486	853.877	-11.9368	-11.2871
ENSMUSG00000103599_Gm37356	-0.853105	-0.0530682	25.6629	4.06564e-07	3.49492e-06	0.0188889	84.7775	64.9983	107.546	46.7482	32.3137	40.7269	-13.3517	-13.943
ENSMUSG00000059060_Rad51b	0.787973	4.38751	25.6362	4.12243e-07	3.54189e-06	0.0169844	1000.15	766.806	1268.76	2126.08	1469.61	1852.23	-11.0717	-10.5255
ENSMUSG00000100410_2310020H05Rik	-0.879982	3.99047	25.6323	4.13063e-07	3.54707e-06	0.0212846	1354.38	1038.39	1718.13	887.812	613.682	773.461	-10.7735	-11.3835
ENSMUSG00000049641_Vgll2	-0.808798	2.78281	25.6248	4.14678e-07	3.55908e-06	0.0175071	577.819	443.009	733.003	392.558	271.347	341.995	-11.6065	-12.1671
ENSMUSG00000022181_C6	0.720226	-2.14301	25.617	4.16348e-07	3.57155e-06	0.020526	4.9217	3.77343	6.24353	25.2482	17.4523	21.9962	-14.8068	-14.3076
ENSMUSG00000023886_Smoc2	-0.819869	6.91697	25.6116	4.17522e-07	3.57976e-06	0.018629	10122.3	7760.71	12840.9	6992.1	4833.14	6091.51	-8.77448	-9.34277
ENSMUSG00000031548_Sfrp1	1.05999	-0.342124	25.584	4.23545e-07	3.62951e-06	0.0403838	25.8254	19.8001	32.7613	90.9613	62.8751	79.2453	-14.1887	-13.454
ENSMUSG00000024897_Apba1	1.24067	3.14485	25.5574	4.29412e-07	3.67786e-06	0.0433968	336.011	257.617	426.253	1001.89	692.534	872.844	-12.1256	-11.2656
ENSMUSG00000037568_Vash2	0.874106	1.23414	25.5536	4.30268e-07	3.68327e-06	0.0203469	101.68	77.9574	128.988	247.38	170.996	215.517	-13.2017	-12.5958
ENSMUSG00000091811_Inafm1	0.910951	2.30612	25.5397	4.33377e-07	3.7041e-06	0.0227606	217.616	166.845	276.061	520.685	359.913	453.62	-12.5304	-11.8989
ENSMUSG00000023032_Slc4a8	0.90427	-0.59601	25.5417	4.32926e-07	3.7041e-06	0.0248406	23.1719	17.7657	29.3951	72.9995	50.4593	63.597	-14.2513	-13.6245
ENSMUSG00000024301_Kifc5b	0.86423	0.538963	25.5398	4.33356e-07	3.7041e-06	0.0196127	60.3362	46.2593	76.5407	153.701	106.243	133.904	-13.6187	-13.0197
ENSMUSG00000032434_Cmtm6	0.739978	2.96246	25.5325	4.34987e-07	3.71593e-06	0.0144764	376.425	288.602	477.521	783.612	541.655	682.681	-12.0178	-11.5049
ENSMUSG00000054717_Hmgb2	0.826971	-0.218784	25.5143	4.39119e-07	3.74928e-06	0.0169072	33.7263	25.8577	42.7842	91.3278	63.1284	79.5646	-14.0261	-13.4529
ENSMUSG00000035390_Brsk1	1.04102	-0.374821	25.5121	4.3961e-07	3.74958e-06	0.0390086	25.2771	19.3798	32.0657	88.0692	60.876	76.7257	-14.2021	-13.4805
ENSMUSG00000031803_B3gnt3	0.773088	-1.75166	25.5123	4.39579e-07	3.74958e-06	0.0200936	7.85905	6.02548	9.96976	33.0236	22.8269	28.7701	-14.6936	-14.1577
ENSMUSG00000006344_Ggt5	1.02747	0.592223	25.4998	4.42433e-07	3.77002e-06	0.0319307	57.3048	43.9352	72.6951	166.864	115.341	145.372	-13.66	-12.9478
ENSMUSG00000022901_Cd86	0.902568	1.55791	25.4996	4.42466e-07	3.77002e-06	0.0221675	127.365	97.6502	161.572	311.281	215.167	271.188	-13.0097	-12.3841
ENSMUSG00000032334_Loxl1	1.04194	2.60389	25.4776	4.47544e-07	3.81131e-06	0.0305771	252.858	193.865	320.768	660.738	456.721	575.634	-12.3922	-11.6699
ENSMUSG00000005958_Ephb3	1.2593	-0.343504	25.4517	4.53599e-07	3.86088e-06	0.0672746	21.9126	16.8002	27.7976	96.7014	66.8428	84.2461	-14.2783	-13.4055
ENSMUSG00000002307_Daxx	0.773057	1.69423	25.4424	4.55795e-07	3.87756e-06	0.0151324	150.025	115.023	190.317	329.855	228.006	287.369	-12.8662	-12.3304
ENSMUSG00000032735_Ablim3	1.08389	0.747032	25.427	4.59434e-07	3.9065e-06	0.0362462	62.5143	47.9292	79.3037	188.308	130.164	164.054	-13.5925	-12.8412
ENSMUSG00000099760_Gm28800	0.726252	-2.00617	25.418	4.61595e-07	3.92284e-06	0.0183745	5.9305	4.54687	7.52325	27.5884	19.0699	24.035	-14.7643	-14.2609
ENSMUSG00000026986_Hnmt	-0.757368	1.84653	25.3895	4.68467e-07	3.97919e-06	0.0145915	299.302	229.473	379.686	206.525	142.756	179.924	-12.2344	-12.7594
ENSMUSG00000086765_Gm11827	-0.884754	1.63125	25.3741	4.72217e-07	4.00896e-06	0.021429	267.091	204.777	338.823	165.705	114.54	144.362	-12.3411	-12.9544
ENSMUSG00000096606_Tpbgl	-1.01034	3.15715	25.3511	4.77887e-07	4.05501e-06	0.0287264	785.411	602.169	996.349	464.153	320.836	404.369	-11.3083	-12.0086
ENSMUSG00000086564_Cd101	0.812565	-1.3415	25.3499	4.78178e-07	4.05539e-06	0.0204368	12.0609	9.247	15.3001	43.5254	30.086	37.9192	-14.5521	-13.9889
ENSMUSG00000033470_Cysltr2	0.703722	-2.22023	25.3349	4.81902e-07	4.08486e-06	0.0182816	4.58194	3.51294	5.81251	23.8542	16.4887	20.7817	-14.8225	-14.3347
ENSMUSG00000030924_Rexo5	1.01447	0.625557	25.3149	4.86924e-07	4.1253e-06	0.0311364	59.107	45.3169	74.9814	170.221	117.662	148.296	-13.6336	-12.9304
ENSMUSG00000073910_Mob3b	1.06504	2.39214	25.2677	4.99e-07	4.22543e-06	0.0324395	214.673	164.588	272.328	574.297	396.971	500.327	-12.5432	-11.8049
ENSMUSG00000039372_March4	0.820677	0.487086	25.2599	5.01018e-07	4.24034e-06	0.016969	59.5488	45.6556	75.5418	146.571	101.314	127.692	-13.63	-13.0611
ENSMUSG00000006273_Atp6v1b2	-0.947439	5.61239	25.2514	5.03226e-07	4.25683e-06	0.0251626	4230.58	3243.55	5366.78	2667.5	1843.86	2323.93	-9.64422	-10.3009
ENSMUSG00000028680_Plk3	0.835053	-1.24752	25.2353	5.07437e-07	4.29024e-06	0.022723	13.0369	9.99526	16.5382	46.6592	32.2522	40.6494	-14.5211	-13.9422
ENSMUSG00000004451_Ralb	0.758245	2.85547	25.2303	5.08771e-07	4.29719e-06	0.0154438	346.161	265.399	439.13	731.373	505.546	637.171	-12.0973	-11.5718
ENSMUSG00000022443_Myh9	0.731619	6.35773	25.2302	5.08781e-07	4.29719e-06	0.0150469	4036.99	3095.13	5121.2	8201.65	5669.22	7145.27	-9.69084	-9.18372
ENSMUSG00000043091_Tuba1c	0.819949	0.424451	25.188	5.20037e-07	4.39e-06	0.0169292	56.6456	43.4297	71.8589	140.398	97.0472	122.315	-13.666	-13.0977
ENSMUSG00000030336_Cd27	-0.82714	-0.362551	25.1851	5.20839e-07	4.39364e-06	0.0176549	68.4517	52.4814	86.8358	36.8394	25.4645	32.0944	-13.5223	-14.0956
ENSMUSG00000019841_Rev3l	-0.686002	8.72743	25.1845	5.21004e-07	4.39364e-06	0.013324	34289.9	26289.8	43499.2	26018.5	17984.7	22667.2	-7.55573	-8.03123
ENSMUSG00000005973_Rcn1	0.919592	1.1218	25.1775	5.22877e-07	4.40718e-06	0.0236268	91.4586	70.1206	116.022	232.229	160.524	202.318	-13.2905	-12.6531
ENSMUSG00000029007_Agtrap	0.749129	2.0034	25.1635	5.26699e-07	4.43712e-06	0.0144654	189.512	145.298	240.409	405.231	280.107	353.036	-12.6565	-12.1373
ENSMUSG00000053414_Hunk	0.865396	0.970148	25.1597	5.27737e-07	4.44359e-06	0.0201886	83.6591	64.1408	106.127	206.006	142.397	179.472	-13.3613	-12.7614
ENSMUSG00000022199_Slc22a17	1.02627	-0.617992	25.1564	5.28643e-07	4.44894e-06	0.040879	20.5456	15.7521	26.0635	75.3058	52.0536	65.6063	-14.3116	-13.6002
ENSMUSG00000108555_Gm18310	0.797254	1.36063	25.1351	5.34515e-07	4.49605e-06	0.0164081	116.019	88.9511	147.178	263.943	182.445	229.947	-13.0895	-12.5369
ENSMUSG00000022838_Eaf2	-0.773192	2.68337	25.1282	5.36432e-07	4.50987e-06	0.0161594	534.646	409.909	678.235	372.172	257.256	324.236	-11.6815	-12.2175
ENSMUSG00000038132_Rbm24	0.69974	7.47149	25.1198	5.38778e-07	4.52728e-06	0.0138704	8865.14	6796.83	11246	17598.1	12164.3	15331.5	-8.90683	-8.42181
ENSMUSG00000036840_Siah1a	-0.815271	6.3235	25.1129	5.40711e-07	4.5412e-06	0.0187725	6702.11	5138.45	8502.09	4640.91	3207.93	4043.16	-9.18583	-9.75093
ENSMUSG00000032492_Pth1r	0.831112	-1.27372	25.073	5.52008e-07	4.63371e-06	0.0225442	12.7648	9.78665	16.193	45.8558	31.6969	39.9495	-14.5284	-13.9523
ENSMUSG00000034037_Fgd5	0.982337	1.41046	25.0594	5.55907e-07	4.66298e-06	0.0278525	109.498	83.9512	138.906	287.491	198.722	250.462	-13.1387	-12.4578
ENSMUSG00000036966_Spryd3	0.76376	2.38473	25.0589	5.56062e-07	4.66298e-06	0.0155376	247.247	189.562	313.65	529.214	365.808	461.051	-12.4127	-11.8833
ENSMUSG00000028035_Dnajb4	-0.702649	5.77358	25.0557	5.56975e-07	4.66825e-06	0.0139322	4447.29	3409.71	5641.7	3327.78	2300.26	2899.16	-9.59449	-10.0815
ENSMUSG00000091661_AC165425.1	-0.713494	4.41014	25.0399	5.61565e-07	4.70432e-06	0.0141897	1735.2	1330.37	2201.22	1282.96	886.818	1117.71	-10.5289	-11.0234
ENSMUSG00000023039_Krt7	0.675247	-2.3796	25.0375	5.62256e-07	4.70771e-06	0.021413	3.62217	2.77709	4.59498	21.3363	14.7483	18.5881	-14.8597	-14.3916
ENSMUSG00000035863_Palm	1.27016	1.62672	25.0198	5.67455e-07	4.74882e-06	0.04956	109.796	84.1797	139.284	357.094	246.834	311.1	-13.1365	-12.2561
ENSMUSG00000010663_Fads1	1.04538	0.289664	25.0154	5.68749e-07	4.75723e-06	0.0354263	44.6145	34.2056	56.5966	137.202	94.8378	119.53	-13.841	-13.1164
ENSMUSG00000090066_1110002E22Rik	0.98878	6.23886	25.0137	5.69233e-07	4.75825e-06	0.0276481	3311.34	2538.78	4200.67	8048.1	5563.08	7011.49	-9.88793	-9.20256
ENSMUSG00000029314_Gpat3	-0.871965	4.7848	25.0122	5.69691e-07	4.75825e-06	0.0214859	2342.46	1795.95	2971.57	1552.22	1072.94	1352.29	-10.2317	-10.8361
ENSMUSG00000024268_Celf4	0.79836	1.27838	25.012	5.69739e-07	4.75825e-06	0.016446	109.378	83.859	138.753	249.756	172.639	217.587	-13.1405	-12.5871
ENSMUSG00000101880_Gm29282	0.807118	-1.03759	24.9808	5.79037e-07	4.83345e-06	0.0180903	16.4384	12.6032	20.8533	52.8701	36.5453	46.0603	-14.4185	-13.859
ENSMUSG00000055775_Myh8	1.21109	0.439689	24.9793	5.7949e-07	4.83477e-06	0.0510369	45.0936	34.573	57.2044	159.033	109.928	138.549	-13.829	-12.9895
ENSMUSG00000037020_Wdr62	0.747485	2.93262	24.9714	5.81858e-07	4.85206e-06	0.0151684	367.259	281.575	465.893	769.066	531.601	670.009	-12.0412	-11.5231
ENSMUSG00000054293_P2ry10b	0.70705	-2.17343	24.969	5.82603e-07	4.85581e-06	0.0188651	4.90186	3.75822	6.21835	24.5955	17.0011	21.4276	-14.8099	-14.3198
ENSMUSG00000026039_Sgo2a	0.880419	0.0772869	24.9636	5.84228e-07	4.86442e-06	0.0217691	41.5405	31.8488	52.697	113.262	78.2898	98.6735	-13.8879	-13.2776
ENSMUSG00000046410_Kcnk6	0.90704	-0.653431	24.9645	5.83963e-07	4.86442e-06	0.0268919	21.8922	16.7846	27.7718	70.3415	48.6221	61.2814	-14.2815	-13.6528
ENSMUSG00000035279_Ssc5d	1.25752	1.40018	24.9412	5.91066e-07	4.91886e-06	0.0496182	93.2794	71.5167	118.331	304.98	210.811	265.698	-13.2748	-12.4032
ENSMUSG00000032503_Arpp21	-0.715293	6.46991	24.9226	5.96772e-07	4.96384e-06	0.0145685	7228.83	5542.29	9170.27	5367.41	3710.11	4676.08	-9.11038	-9.60619
ENSMUSG00000040987_Mill2	1.20248	1.54738	24.9209	5.97312e-07	4.96581e-06	0.0444301	107.598	82.4946	136.496	333.046	230.211	290.149	-13.1548	-12.3213
ENSMUSG00000028463_Car9	0.836622	-0.22677	24.9083	6.01228e-07	4.99584e-06	0.018566	33.3653	25.5809	42.3262	91.1137	62.9804	79.3781	-14.0349	-13.455
ENSMUSG00000026825_Dnm1	1.33596	2.79275	24.9029	6.02927e-07	5.00743e-06	0.0523205	248.666	190.65	315.45	802.641	554.809	699.26	-12.4076	-11.4816
ENSMUSG00000054200_Ffar4	0.727195	-2.16245	24.9009	6.03537e-07	5.00996e-06	0.0260716	4.68645	3.59307	5.94509	25.1765	17.4027	21.9337	-14.8063	-14.3023
ENSMUSG00000087080_Gm12199	-0.806261	-0.772942	24.8624	6.15705e-07	5.1084e-06	0.0174412	51.8754	39.7724	65.8075	26.0435	18.002	22.689	-13.7327	-14.2915
ENSMUSG00000106892_Gm42791	-0.802786	-1.20765	24.8553	6.17986e-07	5.12473e-06	0.0202062	39.074	29.9577	49.5681	17.1439	11.8504	14.9358	-13.9312	-14.4876
ENSMUSG00000034854_Mfsd12	0.782439	2.12777	24.8448	6.2138e-07	5.15028e-06	0.0164417	204.037	156.434	258.835	445.616	308.023	388.22	-12.5895	-12.0472
ENSMUSG00000046101_Mcmdc2	-0.823028	-0.723699	24.8327	6.25293e-07	5.1801e-06	0.0195541	53.8532	41.2889	68.3166	26.6847	18.4453	23.2477	-13.7058	-14.2763
ENSMUSG00000024511_Rab27b	1.033	2.96527	24.8093	6.32911e-07	5.24057e-06	0.0308007	328.178	251.612	416.317	844.753	583.917	735.947	-12.1479	-11.4319
ENSMUSG00000038521_C1s1	1.32086	2.12723	24.7927	6.38375e-07	5.28315e-06	0.0529026	154.277	118.283	195.711	505.967	349.739	440.797	-12.8418	-11.9263
ENSMUSG00000029484_Anxa3	1.24492	2.09948	24.7844	6.41151e-07	5.30345e-06	0.0466829	158.104	121.217	200.566	489.985	338.692	426.874	-12.8198	-11.9569
ENSMUSG00000117251_AL805899.2	0.906221	-0.49204	24.7831	6.4156e-07	5.30417e-06	0.0265629	25.1581	19.2885	31.9147	78.1219	54.0001	68.0597	-14.2023	-13.5742
ENSMUSG00000113585_Gm19605	-0.720775	3.31335	24.7765	6.43788e-07	5.31991e-06	0.0143194	814.285	624.306	1032.98	593.998	410.589	517.49	-11.273	-11.7726
ENSMUSG00000039316_Rftn1	0.705603	5.88031	24.767	6.46967e-07	5.34349e-06	0.0142256	2930.75	2246.98	3717.86	5851.57	4044.77	5097.88	-10.0093	-9.52019
ENSMUSG00000015962_1700016C15Rik	0.800422	-1.05315	24.7486	6.53161e-07	5.39194e-06	0.0184823	16.185	12.4089	20.5318	52.204	36.0849	45.48	-14.4244	-13.8696
ENSMUSG00000032014_Oaf	1.04796	2.00781	24.7463	6.53946e-07	5.39571e-06	0.0323132	164.149	125.852	208.235	439.66	303.906	383.031	-12.7863	-12.0599
ENSMUSG00000022658_Tagln3	-0.823018	2.42849	24.7447	6.54483e-07	5.39744e-06	0.0188195	454.38	348.37	576.412	303.267	209.627	264.206	-11.838	-12.4085
ENSMUSG00000027533_Fabp5	0.671437	-2.38069	24.738	6.56761e-07	5.41351e-06	0.0202766	3.65714	2.8039	4.63933	21.2937	14.7189	18.5511	-14.8528	-14.3874
ENSMUSG00000030157_Clec2d	-0.732985	7.49513	24.7362	6.57384e-07	5.41592e-06	0.0154538	14778.4	11330.5	18747.5	10848.5	7498.82	9451.23	-8.39666	-8.90473
ENSMUSG00000102286_Gm37004	0.750201	-1.77616	24.735	6.57788e-07	5.41653e-06	0.0191364	7.84185	6.01229	9.94794	32.186	22.2479	28.0404	-14.6956	-14.1756
ENSMUSG00000114439_Gm48395	0.712988	-2.05651	24.7175	6.63781e-07	5.46315e-06	0.0203928	5.59938	4.293	7.1032	26.5671	18.364	23.1452	-14.7776	-14.2833
ENSMUSG00000035032_Nek11	0.87226	0.408893	24.7057	6.67855e-07	5.49393e-06	0.0214031	54.1953	41.5511	68.7505	140.999	97.4623	122.838	-13.699	-13.0944
ENSMUSG00000034201_Gas2l1	0.879767	-0.0255856	24.7012	6.69413e-07	5.50399e-06	0.0221033	38.3917	29.4346	48.7025	105.705	73.0663	92.0899	-13.944	-13.3342
[truncated: 14,437 more rows]

## Sheet: ATAC_RNA enhancer down top 30
GeneID	Gene Rank
Prima1	-7903
Dkk3	-7902
Fgf1	-7869
Nr3c1	-7849
Sgk1	-7848
Slc2a3	-7813
Fam160b1	-7799
Mdga1	-7754
Adrb2	-7747
Crim1	-7734
Dhrs3	-7704
Pdlim5	-7702
Gpt2	-7636
Siah1a	-7569
Setbp1	-7532
Adamts2	-7507
Sorbs3	-7495
Fkbp5	-7491
Nphp4	-7480
Idh2	-7440
Cachd1	-7386
Man2a1	-7350
Ankrd9	-7320
Rbm20	-7300
Sema7a	-7248
Arrdc2	-7211
Glul	-7169
Mpped2	-7076
Prkce	-6989
Fam78b	-6987

## Sheet: ATAC_RNA enhancer TEAD motif
GeneID	Gene Rank
Dkk3	-7902
Gm973	-7858
Mdga1	-7754
Adrb2	-7747
Idh2	-7440
Cachd1	-7386
Ghr	-7193
Klf13	-6817
Fzd7	-6260
AW549877	-6216
Igsf3	-5713
Zfyve19	-4484
Napb	-3432
Tpst2	-2934
Hopx	-769
Rell1	-316
Lpin1	5
Itgb5	374
Vps18	778
Ilf3	2169
Tns1	2906
Dnajc17	3724
Slc44a2	4542
Trim41	5975
Heg1	6182
Rps6ka4	6720
Thbs1	7600
Irgm1	8366

## Sheet: ATAC_RNA TSS down top 30
GeneID	Gene Rank
Htra1	-7906
Gm15337	-7904
Cryab	-7892
8430426J06Rik	-7886
Gm48630	-7879
Ell2	-7839
Cntfr	-7833
Odf3l2	-7821
Gm29323	-7805
Eci2	-7772
Tmem52	-7766
Lrif1	-7711
Cobll1	-7700
Hsph1	-7695
Napa	-7692
Slc35f5	-7642
D830013O20Rik	-7610
9530020I12Rik	-7608
Gm11827	-7575
Gm43672	-7551
Setbp1	-7532
Tsc22d3	-7527
Sorbs3	-7495
6430571L13Rik	-7478
Sec14l1	-7417
Chac1	-7415
Jrkl	-7339
Ankrd9	-7320
Glb1l2	-7307
Gm15169

## Sheet: ATAC_RNA enhancer up top 30
GeneID	Gene Rank
Card14	8425
Gsdmd	8394
Prkch	8376
Dhx58	8276
Batf	8126
Cd83	7804
Olfm1	7779
Runx1	7737
Csrp1	7723
Arap1	7584
Rfc5	7452
Prex1	7451
Als2cl	7333
Dusp5	7274
9130019P16Rik	6947
Farp1	6710
Dusp10	6708
Arl5c	6704
Capn1	6699
Srcin1	6652
Cbx2	6495
Anxa4	6456
Begain	6445
Spsb1	6437
Itga11	6423
Capg	6403
Tmbim6	6245
Tpm2	6217
Ppp1r14c	5985
Uchl1	5739

## Sheet: ATAC_RNA TSS up top 30
GeneID	Gene Rank
Irf1	8514
Mx2	8430
Psmb9	8393
Pik3r5	8375
Irgm1	8366
B2m	8156
Knstrn	8131
Bid	8078
Scamp5	8052
Rgs14	7955
Zc3hav1	7853
Icosl	7652
Rps6ka1	7619
Chaf1a	7602
Arap1	7584
Orai2	7577
Lasp1	7556
Map3k8	7555
Prex1	7451
Cdc6	7295
Phldb1	7206
Zdhhc18	7072
Gramd2	7014
Tbx1	6981
Serpinb9	6970
Nxpe3	6939
Car9	6886
Src	6850
Utrn	6753
Cks2	6608
