# Supplementary material for: Yap regulates skeletal muscle fatty acid oxidation and adiposity in metabolic disease
Source: Nat Commun. 2021 May 17;12:2887. doi: 10.1038/s41467-021-23240-7 (PMC8129430; doi:10.1038/s41467-021-23240-7)
Supplement: Supplementary file 7 — Supplementary Data 4 [file 41467_2021_23240_MOESM7_ESM.xls]

GeneSetName	GeneSetSize	ES	NES	p-val	FDR	FWER
GO_MITOCHONDRIAL_PART	805	-0.20606488	-6.679203	0.0	0.0	0.0
GO_MITOCHONDRION	1360	-0.15597932	-6.3671613	0.0	0.0	0.0
GO_ORGANELLE_INNER_MEMBRANE	442	-0.25110966	-5.944109	0.0	0.0	0.0
GO_MITOCHONDRIAL_ENVELOPE	582	-0.20672557	-5.614256	0.0	0.0	0.0
GO_CELLULAR_RESPIRATION	120	-0.41027737	-5.2708087	0.0	0.0	0.0
GO_MITOCHONDRIAL_MATRIX	360	-0.23347819	-5.1098657	0.0	0.0	0.0
GO_MITOCHONDRIAL_MEMBRANE_PART	143	-0.33725363	-4.7127857	0.0	0.0	0.0
GO_INNER_MITOCHONDRIAL_MEMBRANE_PROTEIN_COMPLEX	92	-0.4150075	-4.6691747	0.0	0.0	0.0
GO_RNA_PROCESSING	707	-0.15515101	-4.649444	0.0	0.0	0.0
GO_ENVELOPE	916	-0.13768655	-4.5423436	0.0	0.0	0.0
GO_ELECTRON_TRANSPORT_CHAIN	81	-0.42019436	-4.477188	0.0	0.0	0.0
GO_CATALYTIC_COMPLEX	919	-0.13117571	-4.456579	0.0	0.0	0.0
GO_RNA_BINDING	1325	-0.10853329	-4.34864	0.0	0.0	0.0
GO_POLY_A_RNA_BINDING	1007	-0.12430427	-4.3483586	0.0	0.0	0.0
GO_MITOCHONDRIAL_PROTEIN_COMPLEX	119	-0.3409113	-4.2845874	0.0	0.0	0.0
GO_ENERGY_DERIVATION_BY_OXIDATION_OF_ORGANIC_COMPOUNDS	180	-0.26956245	-4.256313	0.0	0.0	0.0
GO_GENERATION_OF_PRECURSOR_METABOLITES_AND_ENERGY	234	-0.24014334	-4.2286763	0.0	0.0	0.0
GO_NUCLEOPLASM_PART	622	-0.14826168	-4.1809864	0.0	0.0	0.0
GO_MITOCHONDRION_ORGANIZATION	496	-0.16302639	-4.134164	0.0	0.0	0.0
GO_RESPIRATORY_CHAIN	67	-0.42356697	-4.101374	0.0	0.0	0.0
GO_TRANSFERASE_COMPLEX	635	-0.1468655	-4.093018	0.0	0.0	0.0
GO_MRNA_PROCESSING	373	-0.18509465	-4.089469	0.0	0.0	0.0
GO_MRNA_METABOLIC_PROCESS	507	-0.15586889	-4.0763984	0.0	0.0	0.0
GO_OXIDATIVE_PHOSPHORYLATION	71	-0.40213853	-4.0209265	0.0	0.0	0.0
GO_MITOCHONDRIAL_TRANSLATION	101	-0.3259062	-3.8558478	0.0	0.0	0.0
GO_RIBONUCLEOPROTEIN_COMPLEX	585	-0.14043814	-3.8225045	0.0	0.0	0.0
GO_TRANSLATIONAL_TERMINATION	86	-0.3446804	-3.760234	0.0	0.0	0.0
GO_OXIDATION_REDUCTION_PROCESS	672	-0.13045591	-3.7561817	0.0	0.0	0.0
GO_RNA_SPLICING	321	-0.1839847	-3.7172253	0.0	0.0	0.0
GO_NCRNA_METABOLIC_PROCESS	441	-0.15050277	-3.5882523	0.0	0.0	0.0
GO_GLYCOSYL_COMPOUND_METABOLIC_PROCESS	282	-0.18444392	-3.567297	0.0	0.0	0.0
GO_MITOCHONDRIAL_RESPIRATORY_CHAIN_COMPLEX_I_BIOGENESIS	49	-0.41990787	-3.5179808	0.0	0.0	0.0
GO_MITOCHONDRIAL_RESPIRATORY_CHAIN_COMPLEX_ASSEMBLY	63	-0.37830895	-3.4742794	0.0	0.0	0.0
GO_ORGANELLAR_RIBOSOME	66	-0.3664534	-3.4705794	0.0	0.0	0.0
GO_RIBONUCLEOPROTEIN_COMPLEX_BIOGENESIS	364	-0.15699783	-3.4522376	0.0	0.0	0.0
GO_NUCLEOSIDE_MONOPHOSPHATE_METABOLIC_PROCESS	199	-0.21263123	-3.435198	0.0	0.0	0.0
GO_OXIDOREDUCTASE_ACTIVITY_ACTING_ON_NAD_P_H_QUINONE_OR_SIMILAR_COMPOUND_AS_ACCEPTOR	41	-0.44461152	-3.4346666	0.0	0.0	0.0
GO_OXIDOREDUCTASE_ACTIVITY	518	-0.13325448	-3.4213371	0.0	0.0	0.0
GO_OXIDOREDUCTASE_COMPLEX	86	-0.31834397	-3.4142516	0.0	0.0	0.0
GO_AEROBIC_RESPIRATION	45	-0.4260334	-3.3999145	0.0	0.0	0.0
GO_RNA_SPLICING_VIA_TRANSESTERIFICATION_REACTIONS	239	-0.18689609	-3.3362625	0.0	0.0	0.0
GO_NUCLEOSIDE_TRIPHOSPHATE_METABOLIC_PROCESS	185	-0.21250412	-3.2787778	0.0	1.5559495E-5	0.001
GO_NADH_DEHYDROGENASE_COMPLEX	39	-0.43952292	-3.2652578	0.0	1.5197648E-5	0.001
GO_PROTEIN_FOLDING	182	-0.20502192	-3.2266967	0.0	1.4852248E-5	0.001
GO_TRICARBOXYLIC_ACID_METABOLIC_PROCESS	33	-0.4580379	-3.2083147	0.0	1.4522197E-5	0.001
GO_CELLULAR_MACROMOLECULAR_COMPLEX_ASSEMBLY	550	-0.12175412	-3.1452844	0.0	1.4206497E-5	0.001
GO_TRANSLATIONAL_ELONGATION	102	-0.26770958	-3.1410995	0.0	1.390423E-5	0.001
GO_HYDROGEN_TRANSPORT	104	-0.25987285	-3.0692756	0.0	6.87777E-5	0.005
GO_HYDROGEN_ION_TRANSMEMBRANE_TRANSPORT	77	-0.28975716	-3.0605748	0.0	8.08579E-5	0.006
GO_SMALL_MOLECULE_METABOLIC_PROCESS	1303	-0.07691973	-3.0480673	0.0	7.924074E-5	0.006
GO_TRNA_METABOLIC_PROCESS	156	-0.2063811	-3.0311375	0.0	7.7687E-5	0.006
GO_CELLULAR_PROTEIN_COMPLEX_DISASSEMBLY	111	-0.24190503	-3.0270042	0.0	7.619301E-5	0.006
GO_PURINE_CONTAINING_COMPOUND_METABOLIC_PROCESS	313	-0.15309137	-3.0130746	0.0	7.4755415E-5	0.006
GO_OXIDOREDUCTASE_ACTIVITY_ACTING_ON_NAD_P_H	71	-0.30554235	-3.0031877	0.0	7.3371055E-5	0.006
GO_CELLULAR_AMINO_ACID_METABOLIC_PROCESS	254	-0.15922455	-2.943309	0.0	1.5535518E-4	0.013
GO_MACROMOLECULAR_COMPLEX_DISASSEMBLY	158	-0.20114385	-2.933707	0.0	1.8830347E-4	0.016
GO_NCRNA_PROCESSING	319	-0.14316402	-2.9253569	0.0	1.849999E-4	0.016
GO_CELLULAR_AMINO_ACID_CATABOLIC_PROCESS	75	-0.28776687	-2.9170818	0.0	1.8181023E-4	0.016
GO_NUCLEOBASE_CONTAINING_SMALL_MOLECULE_METABOLIC_PROCESS	425	-0.121354744	-2.912874	0.0	1.9009139E-4	0.017
GO_REGULATION_OF_CELLULAR_RESPONSE_TO_HEAT	70	-0.29095927	-2.8555174	0.0	2.976511E-4	0.027
GO_PROTEIN_MODIFICATION_BY_SMALL_PROTEIN_REMOVAL	104	-0.233334	-2.833379	0.0	3.4659725E-4	0.032
GO_ALPHA_AMINO_ACID_CATABOLIC_PROCESS	59	-0.31246623	-2.823702	0.0	3.9413729E-4	0.037
GO_NUCLEAR_SPECK	176	-0.1852641	-2.8218927	0.0	3.8788113E-4	0.037
GO_COFACTOR_METABOLIC_PROCESS	256	-0.14931452	-2.7968934	0.0	4.437238E-4	0.043
GO_PROTON_TRANSPORTING_ATP_SYNTHASE_COMPLEX	20	-0.51908004	-2.7918544	0.0	4.6774905E-4	0.046
GO_RIBOSOME_BIOGENESIS	253	-0.1547009	-2.7895646	0.0	4.6066192E-4	0.046
GO_CELLULAR_CATABOLIC_PROCESS	1018	-0.07585444	-2.749987	0.0	6.013028E-4	0.061
GO_ISOMERASE_ACTIVITY	128	-0.21060264	-2.7487564	0.0	6.021949E-4	0.062
GO_NUCLEAR_BODY	313	-0.13331826	-2.716323	0.0	8.147632E-4	0.084
GO_ORGANONITROGEN_COMPOUND_METABOLIC_PROCESS	1355	-0.067647494	-2.7152357	0.0	8.031237E-4	0.084
GO_PROTEIN_MODIFICATION_BY_SMALL_PROTEIN_CONJUGATION_OR_REMOVAL	735	-0.08903998	-2.711872	0.0	8.291163E-4	0.087
GO_SPLICEOSOMAL_COMPLEX	156	-0.18509533	-2.7071588	0.0	8.729672E-4	0.092
GO_CELLULAR_PROTEIN_COMPLEX_ASSEMBLY	286	-0.14102563	-2.6992674	0.0	8.792247E-4	0.094
GO_ORGANIC_ACID_CATABOLIC_PROCESS	151	-0.19103664	-2.6942942	0.0	9.2068285E-4	0.099
GO_SMALL_MOLECULE_CATABOLIC_PROCESS	233	-0.1548877	-2.693951	0.0	9.0840715E-4	0.099
GO_COENZYME_METABOLIC_PROCESS	205	-0.16079876	-2.6725645	0.0	0.0010868493	0.117
GO_UNFOLDED_PROTEIN_BINDING	79	-0.25852886	-2.643604	0.0	0.0014155909	0.149
GO_PEPTIDE_METABOLIC_PROCESS	439	-0.111433975	-2.625741	0.0	0.0016020619	0.167
GO_DNA_DIRECTED_RNA_POLYMERASE_II_HOLOENZYME	90	-0.2378641	-2.6168156	0.0	0.0016566755	0.175
GO_2_IRON_2_SULFUR_CLUSTER_BINDING	20	-0.4900645	-2.607775	0.0019762847	0.0017839228	0.192
GO_MITOCHONDRIAL_TRANSMEMBRANE_TRANSPORT	50	-0.30388105	-2.5976574	0.0	0.001868653	0.201
GO_MITOCHONDRIAL_ATP_SYNTHESIS_COUPLED_PROTON_TRANSPORT	17	-0.509682	-2.5908134	0.0	0.001926919	0.206
GO_2_OXOGLUTARATE_METABOLIC_PROCESS	18	-0.50592315	-2.5905647	0.0	0.0019276422	0.208
GO_ORGANELLAR_SMALL_RIBOSOMAL_SUBUNIT	23	-0.4464701	-2.5859005	0.0	0.0019678427	0.216
GO_UBIQUITIN_LIKE_PROTEIN_SPECIFIC_PROTEASE_ACTIVITY	87	-0.23936327	-2.5809186	0.0	0.0020225488	0.224
GO_ATPASE_REGULATOR_ACTIVITY	28	-0.39867592	-2.5674555	0.0	0.0021605487	0.239
GO_HSP70_PROTEIN_BINDING	27	-0.40907845	-2.5655322	0.0	0.0021583678	0.241
GO_PROTON_TRANSPORTING_TWO_SECTOR_ATPASE_COMPLEX	38	-0.35353038	-2.5628881	0.0	0.0021637972	0.245
GO_RIBOSOME	164	-0.17404817	-2.560585	0.0	0.00219152	0.249
GO_ASPARTATE_FAMILY_AMINO_ACID_METABOLIC_PROCESS	44	-0.32318848	-2.5559244	0.0	0.0022620903	0.26
GO_RNA_POLYMERASE_COMPLEX	115	-0.19594727	-2.5519526	0.0	0.0023025651	0.268
GO_TRANSCRIPTION_ELONGATION_FROM_RNA_POLYMERASE_II_PROMOTER	70	-0.26082575	-2.5372524	0.0	0.0025218762	0.288
GO_GOLGI_ORGANIZATION	75	-0.24175467	-2.5162325	0.0	0.0029440718	0.328
GO_ORGANOPHOSPHATE_METABOLIC_PROCESS	712	-0.08243859	-2.503958	0.0	0.003179016	0.351
GO_DICARBOXYLIC_ACID_METABOLIC_PROCESS	75	-0.23909052	-2.496835	0.0	0.00332638	0.367
GO_LYSOSOMAL_TRANSPORT	61	-0.27179906	-2.4843884	0.0	0.0036355339	0.399
GO_OXIDOREDUCTASE_ACTIVITY_ACTING_ON_A_HEME_GROUP_OF_DONORS	19	-0.47653362	-2.48356	0.0	0.003604814	0.399
GO_ELECTRON_CARRIER_ACTIVITY	89	-0.22369048	-2.46723	0.0	0.0039379657	0.433
GO_COENZYME_BIOSYNTHETIC_PROCESS	103	-0.20523782	-2.4518027	0.002079002	0.004405506	0.478
GO_DNA_TEMPLATED_TRANSCRIPTION_ELONGATION	84	-0.22877425	-2.4461246	0.0	0.0045596743	0.497
GO_MICROBODY_PART	79	-0.23606773	-2.440471	0.0	0.004736775	0.512
GO_ALPHA_AMINO_ACID_METABOLIC_PROCESS	164	-0.16424152	-2.43782	0.0	0.004807469	0.52
GO_INTRACELLULAR_PROTEIN_TRANSPORT	633	-0.086206354	-2.4270616	0.0	0.005261359	0.562
GO_CATALYTIC_STEP_2_SPLICEOSOME	82	-0.22938305	-2.4244041	0.0	0.005331193	0.568
GO_GLYOXYLATE_METABOLIC_PROCESS	23	-0.42122987	-2.4193187	0.0	0.005468511	0.58
GO_TRNA_PROCESSING	98	-0.21226737	-2.416712	0.0	0.005510467	0.586
GO_MONOVALENT_INORGANIC_CATION_TRANSPORT	279	-0.12398243	-2.4143643	0.0	0.0055578128	0.59
GO_RRNA_METABOLIC_PROCESS	206	-0.15115575	-2.4104404	0.0	0.0056405095	0.602
GO_STRUCTURAL_CONSTITUENT_OF_RIBOSOME	156	-0.16459842	-2.3988235	0.0	0.0059638573	0.624
GO_AMIDE_BIOSYNTHETIC_PROCESS	407	-0.10218717	-2.3926482	0.0	0.006149922	0.637
GO_UBIQUITIN_LIGASE_COMPLEX	235	-0.13547327	-2.3907015	0.0	0.006159837	0.641
GO_PROTEIN_TARGETING	325	-0.11683599	-2.3838239	0.0	0.00649349	0.663
GO_CELLULAR_AMIDE_METABOLIC_PROCESS	560	-0.08709977	-2.358762	0.003960396	0.0076232683	0.731
GO_MICROBODY	114	-0.18713635	-2.3449285	0.0	0.008321292	0.76
GO_PROTEIN_LOCALIZATION_TO_ORGANELLE	457	-0.09512715	-2.3381233	0.0	0.00864503	0.775
GO_ORGANELLAR_LARGE_RIBOSOMAL_SUBUNIT	30	-0.35933948	-2.3371465	0.0	0.008633171	0.778
GO_NUCLEOTIDE_EXCISION_REPAIR	103	-0.1962474	-2.335953	0.0	0.008632673	0.783
GO_INTRAMOLECULAR_TRANSFERASE_ACTIVITY	25	-0.39344987	-2.3276157	0.0	0.009068425	0.808
GO_CELLULAR_MODIFIED_AMINO_ACID_CATABOLIC_PROCESS	13	-0.5372031	-2.3211117	0.0019230769	0.0094364425	0.82
GO_MACROMOLECULE_CATABOLIC_PROCESS	744	-0.07511538	-2.2947965	0.0	0.011240405	0.868
GO_PROTEIN_REFOLDING	16	-0.47495282	-2.2872946	0.0	0.011775056	0.884
GO_ATPASE_ACTIVATOR_ACTIVITY	16	-0.4712995	-2.281829	0.0	0.012160794	0.896
GO_RIBOSOMAL_SUBUNIT	114	-0.1844762	-2.2799034	0.001996008	0.012218469	0.902
GO_ER_TO_GOLGI_VESICLE_MEDIATED_TRANSPORT	144	-0.16070126	-2.2757149	0.0020242915	0.01242926	0.907
GO_CARBOXY_TERMINAL_DOMAIN_PROTEIN_KINASE_COMPLEX	22	-0.40846124	-2.2726493	0.0	0.012583369	0.91
GO_ORGANIC_ACID_METABOLIC_PROCESS	684	-0.07827143	-2.260336	0.0019880715	0.013630886	0.935
GO_NUCLEOCYTOPLASMIC_TRANSPORTER_ACTIVITY	22	-0.40271547	-2.255397	0.0020533882	0.01397624	0.939
GO_COFACTOR_BIOSYNTHETIC_PROCESS	139	-0.16378109	-2.2548563	0.0	0.013913271	0.939
GO_CYTOCHROME_COMPLEX	17	-0.450678	-2.2533417	0.0	0.013908287	0.94
GO_SAGA_TYPE_COMPLEX	29	-0.3478582	-2.2447731	0.0	0.0147110345	0.95
GO_POTASSIUM_ION_IMPORT	16	-0.46237513	-2.2378826	0.0	0.015224625	0.953
GO_PROTEIN_DEALKYLATION	26	-0.36914417	-2.2361467	0.0	0.015294009	0.955
GO_PREASSEMBLY_OF_GPI_ANCHOR_IN_ER_MEMBRANE	14	-0.4916902	-2.2332757	0.0	0.015472553	0.957
GO_RIBONUCLEOPROTEIN_COMPLEX_SUBUNIT_ORGANIZATION	162	-0.15225469	-2.232572	0.0	0.015426179	0.958
GO_INTRA_GOLGI_VESICLE_MEDIATED_TRANSPORT	36	-0.3206953	-2.232024	0.0	0.015345839	0.958
GO_METHYLATION	215	-0.13153103	-2.2288225	0.0038022813	0.015587852	0.962
GO_PROTEIN_STABILIZATION	108	-0.18136746	-2.2270505	0.0040241447	0.015690407	0.964
GO_MITOCHONDRIAL_ELECTRON_TRANSPORT_CYTOCHROME_C_TO_OXYGEN	11	-0.5576439	-2.2245107	0.002079002	0.015840815	0.967
GO_CULLIN_RING_UBIQUITIN_LIGASE_COMPLEX	132	-0.16647479	-2.2223723	0.0020408162	0.015964996	0.969
GO_ATPASE_COUPLED_ION_TRANSMEMBRANE_TRANSPORTER_ACTIVITY	54	-0.25496608	-2.217902	0.0038022813	0.016330475	0.972
GO_OXIDOREDUCTASE_ACTIVITY_ACTING_ON_A_SULFUR_GROUP_OF_DONORS	45	-0.2789518	-2.2163787	0.0019723866	0.01638772	0.972
GO_ESTABLISHMENT_OF_LOCALIZATION_IN_CELL	1360	-0.055161353	-2.2133033	0.0	0.01658399	0.972
GO_WATER_SOLUBLE_VITAMIN_METABOLIC_PROCESS	68	-0.22871543	-2.2120502	0.0040899795	0.016578952	0.973
GO_MYELIN_SHEATH	142	-0.15820587	-2.2101548	0.0040241447	0.016697573	0.974
GO_TRANSFERASE_COMPLEX_TRANSFERRING_PHOSPHORUS_CONTAINING_GROUPS	225	-0.12670256	-2.207019	0.0	0.016905867	0.977
GO_NUCLEOLUS	731	-0.07306778	-2.1997886	0.0	0.017541757	0.979
GO_SERINE_FAMILY_AMINO_ACID_METABOLIC_PROCESS	29	-0.3338185	-2.1923506	0.002004008	0.018208139	0.982
GO_PROTON_TRANSPORTING_TWO_SECTOR_ATPASE_COMPLEX_CATALYTIC_DOMAIN	12	-0.5273954	-2.1903927	0.0	0.01825981	0.982
GO_RNA_CATABOLIC_PROCESS	177	-0.14017917	-2.1882885	0.001980198	0.01838581	0.982
GO_POTASSIUM_ION_HOMEOSTASIS	11	-0.5304341	-2.182072	0.003875969	0.018984778	0.984
GO_MACROMOLECULE_METHYLATION	160	-0.15173869	-2.1795762	0.003968254	0.01911337	0.984
GO_ENERGY_COUPLED_PROTON_TRANSPORT_DOWN_ELECTROCHEMICAL_GRADIENT	21	-0.40041828	-2.1770127	0.005976096	0.019265845	0.987
GO_MITOCHONDRIAL_FISSION	13	-0.5003146	-2.154844	0.002008032	0.02202356	0.992
GO_COFACTOR_BINDING	215	-0.12777017	-2.1537714	0.0019607844	0.022004627	0.993
GO_NUCLEOTIDE_EXCISION_REPAIR_PREINCISION_COMPLEX_ASSEMBLY	27	-0.3483669	-2.1495936	0.0	0.022522146	0.993
GO_MITOCHONDRIAL_TRANSPORT	148	-0.1501242	-2.1340883	0.003868472	0.024705824	0.996
GO_THIOL_DEPENDENT_UBIQUITIN_SPECIFIC_PROTEASE_ACTIVITY	65	-0.22295058	-2.1250954	0.0	0.026137358	0.997
GO_PROTEIN_CATABOLIC_PROCESS	475	-0.08746707	-2.1240957	0.0	0.02611016	0.997
GO_GOLGI_VESICLE_TRANSPORT	274	-0.11028768	-2.1240294	0.002016129	0.025962424	0.997
GO_AUTOPHAGY	310	-0.10532933	-2.1209	0.0019762847	0.026410174	0.999
GO_ESTABLISHMENT_OF_PROTEIN_LOCALIZATION_TO_ORGANELLE	283	-0.10878843	-2.118776	0.003968254	0.026596222	1.0
GO_NUCLEOTIDE_EXCISION_REPAIR_DNA_DAMAGE_RECOGNITION	21	-0.38091868	-2.1143873	0.001968504	0.027113106	1.0
GO_PROTEIN_TRANSPORTER_ACTIVITY	86	-0.19469593	-2.100589	0.002008032	0.029536935	1.0
GO_CATABOLIC_PROCESS	1331	-0.052889366	-2.0999162	0.0057361377	0.029470002	1.0
GO_RIBONUCLEASE_ACTIVITY	70	-0.21346179	-2.0983062	0.002057613	0.029588455	1.0
GO_ACETYLTRANSFERASE_COMPLEX	85	-0.19339457	-2.0954404	0.0058365758	0.029914841	1.0
GO_REGULATION_OF_PROTEIN_EXIT_FROM_ENDOPLASMIC_RETICULUM	15	-0.45288965	-2.0863173	0.003944773	0.03155606	1.0
GO_RNA_MODIFICATION	103	-0.16859165	-2.0824304	0.003976143	0.032157067	1.0
GO_HYDROLASE_ACTIVITY_ACTING_ON_ESTER_BONDS	555	-0.07766044	-2.0801065	0.002	0.03243939	1.0
GO_ACETYLTRANSFERASE_ACTIVITY	79	-0.196818	-2.0792906	0.004032258	0.032469876	1.0
GO_INTRINSIC_COMPONENT_OF_PEROXISOMAL_MEMBRANE	12	-0.48744264	-2.0723069	0.0	0.033763353	1.0
GO_POSTTRANSCRIPTIONAL_REGULATION_OF_GENE_EXPRESSION	378	-0.0927027	-2.0708275	0.0	0.033892978	1.0
GO_HISTONE_DEMETHYLASE_ACTIVITY	24	-0.3594525	-2.0675185	0.0	0.034459494	1.0
GO_NADPH_BINDING	10	-0.53688765	-2.063759	0.0039525693	0.035056036	1.0
GO_NUCLEOID	39	-0.27598256	-2.056872	0.004158004	0.036510568	1.0
GO_UBIQUITIN_LIKE_PROTEIN_LIGASE_ACTIVITY	173	-0.13109565	-2.0515423	0.003937008	0.03739643	1.0
GO_DEMETHYLASE_ACTIVITY	30	-0.31785724	-2.047363	0.004132231	0.0381706	1.0
GO_ATP_BIOSYNTHETIC_PROCESS	29	-0.3196403	-2.0424204	0.0	0.03915597	1.0
GO_I_BAND	108	-0.16848639	-2.0413647	0.003976143	0.03913957	1.0
GO_PROTEIN_TARGETING_TO_LYSOSOME	13	-0.4744376	-2.0409334	0.0058252425	0.039025247	1.0
GO_CELLULAR_COMPONENT_ASSEMBLY_INVOLVED_IN_MORPHOGENESIS	202	-0.12666233	-2.0275087	0.004210526	0.042131394	1.0
GO_RIBONUCLEOPROTEIN_COMPLEX_LOCALIZATION	99	-0.1774716	-2.0274315	0.00589391	0.041929193	1.0
GO_ENDOPLASMIC_RETICULUM_GOLGI_INTERMEDIATE_COMPARTMENT	88	-0.18536869	-2.021538	0.0019493178	0.04331024	1.0
GO_DEMETHYLATION	41	-0.26511654	-2.0214856	0.004048583	0.043089297	1.0
GO_PROTEIN_LOCALIZATION_TO_LYSOSOME	16	-0.42159846	-2.021154	0.007905139	0.04294541	1.0
GO_METAL_CLUSTER_BINDING	58	-0.23513679	-2.0209258	0.006085193	0.04278226	1.0
GO_CILIUM_ORGANIZATION	152	-0.14132154	-2.0172858	0.0020449897	0.043490592	1.0
GO_VITAMIN_METABOLIC_PROCESS	82	-0.19178504	-2.0086672	0.005791506	0.04543058	1.0
GO_CILIUM_MORPHOGENESIS	169	-0.13159862	-2.008015	0.00591716	0.045382295	1.0
GO_DNA_TEMPLATED_TRANSCRIPTION_TERMINATION	93	-0.17732744	-2.002667	0.01	0.04660098	1.0
GO_ASPARTATE_FAMILY_AMINO_ACID_CATABOLIC_PROCESS	12	-0.48237646	-2.0000322	0.007874016	0.04707242	1.0
GO_NUCLEAR_PORE	62	-0.22005402	-1.999098	0.0020618557	0.04709888	1.0
GO_TRANSCRIPTION_COUPLED_NUCLEOTIDE_EXCISION_REPAIR	69	-0.20137921	-1.9934634	0.0060975607	0.048464086	1.0
GO_REGULATION_OF_RNA_SPLICING	80	-0.18525738	-1.9917451	0.0021097045	0.048756372	1.0
GO_INTRAMOLECULAR_OXIDOREDUCTASE_ACTIVITY	43	-0.25387597	-1.9904681	0.002008032	0.048852175	1.0
GO_ORGANONITROGEN_COMPOUND_BIOSYNTHETIC_PROCESS	807	-0.061855998	-1.9885461	0.007905139	0.049078014	1.0
GO_THIOLESTER_HYDROLASE_ACTIVITY	24	-0.34113333	-1.9880937	0.001968504	0.048963565	1.0
GO_MONOVALENT_INORGANIC_CATION_TRANSMEMBRANE_TRANSPORTER_ACTIVITY	218	-0.116185695	-1.987773	0.00591716	0.048836015	1.0
GO_NUCLEAR_EXPORT	126	-0.1487108	-1.9850372	0.013916501	0.049346667	1.0
GO_NUCLEIC_ACID_PHOSPHODIESTER_BOND_HYDROLYSIS	203	-0.118168	-1.9841485	0.007936508	0.049353916	1.0
GO_SNRNA_METABOLIC_PROCESS	73	-0.19776951	-1.9838734	0.0059288535	0.049174294	1.0
GO_GENE_SILENCING_BY_RNA	91	-0.1852078	-1.9834965	0.005882353	0.04903562	1.0
GO_ER_ASSOCIATED_UBIQUITIN_DEPENDENT_PROTEIN_CATABOLIC_PROCESS	54	-0.22837995	-1.9752283	0.002020202	0.049944256	1.0
GO_IMMUNE_RESPONSE	608	0.35367203	9.874201	0.0	0.0	0.0
GO_IMMUNE_SYSTEM_PROCESS	1329	0.22445028	8.696787	0.0	0.0	0.0
GO_DEFENSE_RESPONSE	690	0.28464314	8.281584	0.0	0.0	0.0
GO_INNATE_IMMUNE_RESPONSE	326	0.381874	7.6117706	0.0	0.0	0.0
GO_REGULATION_OF_IMMUNE_SYSTEM_PROCESS	949	0.21577841	7.5666795	0.0	0.0	0.0
GO_BIOLOGICAL_ADHESION	698	0.24844427	7.3143272	0.0	0.0	0.0
GO_POSITIVE_REGULATION_OF_IMMUNE_SYSTEM_PROCESS	610	0.25037158	7.0187955	0.0	0.0	0.0
GO_RECEPTOR_ACTIVITY	723	0.23195162	6.8887343	0.0	0.0	0.0
GO_REGULATION_OF_IMMUNE_RESPONSE	570	0.25165302	6.878384	0.0	0.0	0.0
GO_SIGNALING_RECEPTOR_ACTIVITY	555	0.2541309	6.7897115	0.0	0.0	0.0
GO_CELL_ACTIVATION	409	0.2922989	6.7731786	0.0	0.0	0.0
GO_REGULATION_OF_CELL_ACTIVATION	340	0.31442192	6.6178274	0.0	0.0	0.0
GO_POSITIVE_REGULATION_OF_RESPONSE_TO_STIMULUS	1422	0.16057362	6.598592	0.0	0.0	0.0
GO_LOCOMOTION	790	0.20900127	6.542684	0.0	0.0	0.0
GO_MOVEMENT_OF_CELL_OR_SUBCELLULAR_COMPONENT	949	0.1829438	6.48133	0.0	0.0	0.0
GO_INFLAMMATORY_RESPONSE	272	0.33956715	6.4359865	0.0	0.0	0.0
GO_LEUKOCYTE_ACTIVATION	299	0.3246701	6.4114914	0.0	0.0	0.0
GO_POSITIVE_REGULATION_OF_MULTICELLULAR_ORGANISMAL_PROCESS	1009	0.17586584	6.3525343	0.0	0.0	0.0
GO_SIGNAL_TRANSDUCER_ACTIVITY	835	0.19211961	6.3415093	0.0	0.0	0.0
GO_REGULATION_OF_CYTOKINE_PRODUCTION	403	0.27894694	6.297856	0.0	0.0	0.0
GO_CELL_MOTILITY	602	0.22821152	6.288224	0.0	0.0	0.0
GO_RESPONSE_TO_EXTERNAL_STIMULUS	1204	0.16058816	6.2278194	0.0	0.0	0.0
GO_RESPONSE_TO_CYTOKINE	481	0.24450566	6.1602306	0.0	0.0	0.0
GO_INTRINSIC_COMPONENT_OF_PLASMA_MEMBRANE	968	0.17927755	6.131021	0.0	0.0	0.0
GO_RESPONSE_TO_BIOTIC_STIMULUS	549	0.22409067	5.9544606	0.0	0.0	0.0
GO_REGULATION_OF_CELL_ADHESION	481	0.24409737	5.953059	0.0	0.0	0.0
GO_ADAPTIVE_IMMUNE_RESPONSE	159	0.39614084	5.933868	0.0	0.0	0.0
GO_CELLULAR_RESPONSE_TO_CYTOKINE_STIMULUS	398	0.2545716	5.932204	0.0	0.0	0.0
GO_IMMUNE_EFFECTOR_PROCESS	314	0.29382643	5.8499675	0.0	0.0	0.0
GO_LYMPHOCYTE_ACTIVATION	251	0.31998202	5.835711	0.0	0.0	0.0
GO_POSITIVE_REGULATION_OF_CELL_ACTIVATION	217	0.33721226	5.7841263	0.0	0.0	0.0
GO_POSITIVE_REGULATION_OF_CYTOKINE_PRODUCTION	264	0.3032978	5.772771	0.0	0.0	0.0
GO_SINGLE_ORGANISM_CELL_ADHESION	334	0.27356955	5.717858	0.0	0.0	0.0
GO_REGULATION_OF_CELLULAR_COMPONENT_MOVEMENT	601	0.20609814	5.6468177	0.0	0.0	0.0
GO_POSITIVE_REGULATION_OF_IMMUNE_RESPONSE	398	0.24442513	5.58009	0.0	0.0	0.0
GO_POSITIVE_REGULATION_OF_CELL_ADHESION	283	0.29002497	5.5159087	0.0	0.0	0.0
GO_REGULATION_OF_ANATOMICAL_STRUCTURE_MORPHOGENESIS	809	0.16988036	5.507635	0.0	0.0	0.0
GO_REGULATION_OF_CELL_PROLIFERATION	1074	0.1492187	5.4688263	0.0	0.0	0.0
GO_CELL_CELL_ADHESION	382	0.24680424	5.460266	0.0	0.0	0.0
GO_REGULATION_OF_MULTICELLULAR_ORGANISMAL_DEVELOPMENT	1252	0.13865396	5.38008	0.0	0.0	0.0
GO_CYTOKINE_MEDIATED_SIGNALING_PATHWAY	275	0.28162223	5.312629	0.0	0.0	0.0
GO_POSITIVE_REGULATION_OF_CELL_PROLIFERATION	573	0.19150843	5.252753	0.0	0.0	0.0
GO_REGULATION_OF_HOMOTYPIC_CELL_CELL_ADHESION	218	0.3069353	5.2444882	0.0	0.0	0.0
GO_RESPONSE_TO_INTERFERON_GAMMA	81	0.5008142	5.227557	0.0	0.0	0.0
GO_CELLULAR_RESPONSE_TO_ORGANIC_SUBSTANCE	1347	0.13029978	5.217102	0.0	0.0	0.0
GO_REGULATION_OF_CELL_DIFFERENTIATION	1101	0.13732961	5.1667776	0.0	0.0	0.0
GO_INTRACELLULAR_SIGNAL_TRANSDUCTION	1273	0.1301534	5.140396	0.0	0.0	0.0
GO_TAXIS	311	0.2558829	5.119845	0.0	0.0	0.0
GO_LEUKOCYTE_CELL_CELL_ADHESION	180	0.33668917	5.097288	0.0	0.0	0.0
GO_RESPONSE_TO_WOUNDING	394	0.22028719	5.0874434	0.0	0.0	0.0
GO_NEGATIVE_REGULATION_OF_MULTICELLULAR_ORGANISMAL_PROCESS	679	0.17696017	5.0728097	0.0	0.0	0.0
GO_CELL_SURFACE	493	0.19964842	5.058162	0.0	0.0	0.0
GO_REGULATION_OF_CELL_CELL_ADHESION	267	0.27121454	5.0486255	0.0	0.0	0.0
GO_POSITIVE_REGULATION_OF_CELL_CELL_ADHESION	171	0.33555868	5.0314593	0.0	0.0	0.0
GO_CELLULAR_RESPONSE_TO_INTERFERON_GAMMA	69	0.51072586	5.020498	0.0	0.0	0.0
GO_RESPONSE_TO_VIRUS	172	0.32939345	5.0141606	0.0	0.0	0.0
GO_DEFENSE_RESPONSE_TO_OTHER_ORGANISM	257	0.26870465	5.011018	0.0	0.0	0.0
GO_EXTRACELLULAR_STRUCTURE_ORGANIZATION	229	0.2817443	5.001135	0.0	0.0	0.0
GO_WOUND_HEALING	331	0.2285678	4.9745216	0.0	0.0	0.0
GO_LEUKOCYTE_MIGRATION	172	0.31553444	4.9204507	0.0	0.0	0.0
GO_EXTRACELLULAR_SPACE	699	0.16466123	4.902367	0.0	0.0	0.0
GO_LEUKOCYTE_DIFFERENTIATION	216	0.29338813	4.8895884	0.0	0.0	0.0
GO_NEGATIVE_REGULATION_OF_IMMUNE_SYSTEM_PROCESS	248	0.2681521	4.874692	0.0	0.0	0.0
GO_POSITIVE_REGULATION_OF_CELL_COMMUNICATION	1166	0.1278575	4.836914	0.0	0.0	0.0
GO_POSITIVE_REGULATION_OF_CATALYTIC_ACTIVITY	1210	0.12431347	4.8211975	0.0	0.0	0.0
GO_REGULATION_OF_DEFENSE_RESPONSE	532	0.18677059	4.776826	0.0	0.0	0.0
GO_POSITIVE_REGULATION_OF_PHOSPHORUS_METABOLIC_PROCESS	758	0.15318544	4.767964	0.0	0.0	0.0
GO_REGULATION_OF_LEUKOCYTE_MEDIATED_IMMUNITY	106	0.39974332	4.750653	0.0	0.0	0.0
GO_RESPONSE_TO_TYPE_I_INTERFERON	37	0.65368134	4.738178	0.0	0.0	0.0
GO_POSITIVE_REGULATION_OF_MOLECULAR_FUNCTION	1411	0.11512471	4.7076235	0.0	0.0	0.0
GO_CELL_CHEMOTAXIS	100	0.4142718	4.704903	0.0	0.0	0.0
GO_G_PROTEIN_COUPLED_RECEPTOR_SIGNALING_PATHWAY	368	0.21373178	4.6966143	0.0	0.0	0.0
GO_REGULATION_OF_RESPONSE_TO_EXTERNAL_STIMULUS	668	0.16118915	4.6893544	0.0	0.0	0.0
GO_REGULATION_OF_INTRACELLULAR_SIGNAL_TRANSDUCTION	1300	0.11977247	4.6823463	0.0	0.0	0.0
GO_REGULATION_OF_CYTOKINE_SECRETION	94	0.41047004	4.66882	0.0	0.0	0.0
GO_REGULATION_OF_LEUKOCYTE_PROLIFERATION	137	0.3449053	4.6641207	0.0	0.0	0.0
GO_POSITIVE_REGULATION_OF_DEVELOPMENTAL_PROCESS	836	0.1458644	4.6551685	0.0	0.0	0.0
GO_RESPONSE_TO_OXYGEN_CONTAINING_COMPOUND	1008	0.1305818	4.642559	0.0	0.0	0.0
GO_POSITIVE_REGULATION_OF_HYDROLASE_ACTIVITY	727	0.14950046	4.614245	0.0	0.0	0.0
GO_RESPONSE_TO_MOLECULE_OF_BACTERIAL_ORIGIN	240	0.25657085	4.592145	0.0	0.0	0.0
GO_POSITIVE_REGULATION_OF_LOCOMOTION	317	0.22290716	4.582345	0.0	0.0	0.0
GO_RESPONSE_TO_BACTERIUM	299	0.23518422	4.5751247	0.0	0.0	0.0
GO_POSITIVE_REGULATION_OF_INFLAMMATORY_RESPONSE	66	0.47464657	4.5657716	0.0	0.0	0.0
GO_REGULATION_OF_RESPONSE_TO_WOUNDING	284	0.23297107	4.5388584	0.0	0.0	0.0
GO_CELL_JUNCTION	899	0.13687772	4.522035	0.0	0.0	0.0
GO_POSITIVE_REGULATION_OF_INTRACELLULAR_SIGNAL_TRANSDUCTION	664	0.15292904	4.5202303	0.0	0.0	0.0
GO_REGULATION_OF_GTPASE_ACTIVITY	549	0.16900747	4.5043635	0.0	0.0	0.0
GO_ACTIVATION_OF_IMMUNE_RESPONSE	314	0.221867	4.4985766	0.0	0.0	0.0
GO_POSITIVE_REGULATION_OF_CYTOKINE_SECRETION	59	0.5006355	4.479053	0.0	0.0	0.0
GO_PROTEINACEOUS_EXTRACELLULAR_MATRIX	251	0.24195747	4.4701157	0.0	0.0	0.0
GO_EXTRACELLULAR_MATRIX	299	0.22617231	4.465136	0.0	0.0	0.0
GO_DEFENSE_RESPONSE_TO_VIRUS	103	0.37744334	4.4639316	0.0	0.0	0.0
GO_REGULATION_OF_LEUKOCYTE_DIFFERENTIATION	162	0.2974631	4.460917	0.0	0.0	0.0
GO_REGULATION_OF_IMMUNE_EFFECTOR_PROCESS	296	0.22489141	4.451785	0.0	0.0	0.0
GO_REGULATION_OF_CHEMOTAXIS	126	0.33113652	4.447204	0.0	0.0	0.0
GO_LYMPHOCYTE_DIFFERENTIATION	156	0.30363536	4.403589	0.0	0.0	0.0
GO_REGULATION_OF_HYDROLASE_ACTIVITY	1001	0.12314513	4.377656	0.0	0.0	0.0
GO_CALCIUM_ION_BINDING	419	0.17975658	4.376708	0.0	0.0	0.0
GO_NEGATIVE_REGULATION_OF_CYTOKINE_PRODUCTION	144	0.31102645	4.3675456	0.0	0.0	0.0
GO_IMMUNE_SYSTEM_DEVELOPMENT	445	0.18439993	4.3655076	0.0	0.0	0.0
GO_POSITIVE_REGULATION_OF_DEFENSE_RESPONSE	259	0.2409176	4.3303666	0.0	0.0	0.0
GO_SIDE_OF_MEMBRANE	287	0.22503446	4.324781	0.0	0.0	0.0
GO_REGULATION_OF_CELL_MORPHOGENESIS	452	0.17646667	4.3034406	0.0	0.0	0.0
GO_CELLULAR_RESPONSE_TO_OXYGEN_CONTAINING_COMPOUND	612	0.15096515	4.2947283	0.0	0.0	0.0
GO_REGULATION_OF_INTERFERON_GAMMA_PRODUCTION	59	0.47397688	4.2838955	0.0	0.0	0.0
GO_REGULATION_OF_INFLAMMATORY_RESPONSE	194	0.26425287	4.2704635	0.0	0.0	0.0
GO_BLOOD_VESSEL_MORPHOGENESIS	302	0.20938826	4.2701907	0.0	0.0	0.0
GO_EXTERNAL_SIDE_OF_PLASMA_MEMBRANE	142	0.29898605	4.2416286	0.0	0.0	0.0
GO_POSITIVE_REGULATION_OF_IMMUNE_EFFECTOR_PROCESS	108	0.34761074	4.2285023	0.0	0.0	0.0
GO_POSITIVE_REGULATION_OF_RESPONSE_TO_EXTERNAL_STIMULUS	202	0.25617912	4.227933	0.0	0.0	0.0
GO_RECEPTOR_BINDING	966	0.12398455	4.225468	0.0	0.0	0.0
GO_ENDOCYTOSIS	387	0.18564425	4.219683	0.0	0.0	0.0
GO_MEMBRANE_REGION	824	0.13045684	4.2085915	0.0	0.0	0.0
GO_POSITIVE_REGULATION_OF_CELL_DIFFERENTIATION	618	0.15057698	4.2067876	0.0	0.0	0.0
GO_ANCHORING_JUNCTION	429	0.17761697	4.2054043	0.0	0.0	0.0
GO_COLLAGEN_TRIMER	64	0.45141232	4.1765	0.0	0.0	0.0
GO_CELL_PROJECTION	1366	0.10117282	4.136154	0.0	0.0	0.0
GO_REGULATION_OF_BODY_FLUID_LEVELS	335	0.19679645	4.1348166	0.0	0.0	0.0
GO_CYTOKINE_RECEPTOR_ACTIVITY	55	0.47679922	4.1265073	0.0	0.0	0.0
GO_REGULATION_OF_HEMOPOIESIS	219	0.23826247	4.126443	0.0	0.0	0.0
GO_CELL_CELL_SIGNALING	429	0.17344284	4.104147	0.0	0.0	0.0
GO_REGULATION_OF_LEUKOCYTE_MIGRATION	96	0.3597226	4.0749326	0.0	0.0	0.0
GO_ANGIOGENESIS	250	0.22206974	4.07395	0.0	0.0	0.0
GO_POSITIVE_REGULATION_OF_PROTEIN_METABOLIC_PROCESS	1156	0.11004664	4.06355	0.0	0.0	0.0
GO_REGULATION_OF_PHOSPHORUS_METABOLIC_PROCESS	1207	0.109488845	4.057457	0.0	0.0	0.0
GO_POSITIVE_REGULATION_OF_LEUKOCYTE_PROLIFERATION	92	0.3634263	4.0405016	0.0	0.0	0.0
GO_VASCULATURE_DEVELOPMENT	387	0.17583163	4.0135922	0.0	0.0	0.0
GO_RESPONSE_TO_LIPID	627	0.13968392	4.0132594	0.0	0.0	0.0
GO_CELL_PROLIFERATION	501	0.15286356	3.9933414	0.0	0.0	0.0
GO_MYELOID_LEUKOCYTE_ACTIVATION	72	0.40399492	3.97787	0.0	0.0	0.0
GO_INTERFERON_GAMMA_MEDIATED_SIGNALING_PATHWAY	42	0.52326894	3.9778142	0.0	0.0	0.0
GO_REGULATION_OF_LYMPHOCYTE_DIFFERENTIATION	96	0.34644428	3.9676342	0.0	0.0	0.0
GO_REGULATION_OF_INNATE_IMMUNE_RESPONSE	268	0.20892107	3.9674892	0.0	0.0	0.0
GO_NEGATIVE_REGULATION_OF_IMMUNE_RESPONSE	75	0.384716	3.9580941	0.0	0.0	0.0
GO_NEGATIVE_REGULATION_OF_CELL_ACTIVATION	112	0.32495686	3.956587	0.0	0.0	0.0
GO_CELL_LEADING_EDGE	312	0.19465701	3.9557555	0.0	0.0	0.0
GO_G_PROTEIN_COUPLED_RECEPTOR_ACTIVITY	190	0.2467446	3.944613	0.0	0.0	0.0
GO_REGULATION_OF_MAPK_CASCADE	498	0.15187989	3.9351914	0.0	0.0	0.0
GO_POSITIVE_REGULATION_OF_T_CELL_PROLIFERATION	61	0.41450325	3.9347384	0.0	0.0	0.0
GO_CELL_ACTIVATION_INVOLVED_IN_IMMUNE_RESPONSE	93	0.34328598	3.9156864	0.0	0.0	0.0
GO_EXTRACELLULAR_MATRIX_COMPONENT	110	0.3176587	3.9154582	0.0	0.0	0.0
GO_LEUKOCYTE_MEDIATED_IMMUNITY	101	0.33086917	3.910672	0.0	0.0	0.0
GO_TISSUE_DEVELOPMENT	1073	0.107520096	3.8968844	0.0	0.0	0.0
GO_POSITIVE_REGULATION_OF_LEUKOCYTE_MIGRATION	67	0.39714107	3.8957224	0.0	0.0	0.0
GO_REGULATION_OF_LEUKOCYTE_MEDIATED_CYTOTOXICITY	32	0.58253247	3.8823621	0.0	0.0	0.0
GO_POSITIVE_REGULATION_OF_LEUKOCYTE_DIFFERENTIATION	97	0.34062818	3.8818657	0.0	0.0	0.0
GO_POSITIVE_REGULATION_OF_INTERFERON_GAMMA_PRODUCTION	41	0.5048238	3.8717299	0.0	0.0	0.0
GO_EXTRACELLULAR_MATRIX_STRUCTURAL_CONSTITUENT	51	0.45830008	3.8715787	0.0	0.0	0.0
GO_REGULATION_OF_VASCULATURE_DEVELOPMENT	176	0.2535157	3.8704238	0.0	0.0	0.0
GO_LEUKOCYTE_CHEMOTAXIS	64	0.40444726	3.8392587	0.0	0.0	0.0
GO_GUANYL_NUCLEOTIDE_EXCHANGE_FACTOR_ACTIVITY	251	0.20604022	3.8343818	0.0	0.0	0.0
GO_NEGATIVE_REGULATION_OF_RESPONSE_TO_STIMULUS	1029	0.10616444	3.8136854	0.0	0.0	0.0
GO_T_CELL_DIFFERENTIATION	102	0.32641974	3.8104732	0.0	0.0	0.0
GO_REGULATION_OF_CELL_PROJECTION_ORGANIZATION	461	0.15294683	3.8082423	0.0	0.0	0.0
GO_POSITIVE_REGULATION_OF_PROTEIN_MODIFICATION_PROCESS	866	0.11268945	3.7971814	0.0	0.0	0.0
GO_REGULATION_OF_ADAPTIVE_IMMUNE_RESPONSE	85	0.3582512	3.7847714	0.0	0.0	0.0
GO_POSITIVE_REGULATION_OF_CHEMOTAXIS	82	0.352236	3.7777424	0.0	0.0	0.0
GO_PHAGOCYTOSIS	138	0.2781333	3.7701101	0.0	0.0	0.0
GO_ADAPTIVE_IMMUNE_RESPONSE_BASED_ON_SOMATIC_RECOMBINATION_OF_IMMUNE_RECEPTORS_BUILT_FROM_IMMUNOGLOBULIN_SUPERFAMILY_DOMAINS	90	0.34309393	3.7665288	0.0	0.0	0.0
GO_CELL_SUBSTRATE_JUNCTION	359	0.17453432	3.765221	0.0	0.0	0.0
GO_REGULATION_OF_TRANSPORT	1298	0.09363784	3.7520013	0.0	0.0	0.0
GO_HEMOSTASIS	210	0.22806281	3.7509458	0.0	0.0	0.0
GO_PLASMA_MEMBRANE_PROTEIN_COMPLEX	376	0.16580081	3.7470791	0.0	0.0	0.0
GO_RESPONSE_TO_ORGANIC_CYCLIC_COMPOUND	668	0.1268525	3.7377725	0.0	0.0	0.0
GO_POSITIVE_REGULATION_OF_HEMOPOIESIS	118	0.29251772	3.7190635	0.0	0.0	0.0
GO_REGULATION_OF_T_CELL_PROLIFERATION	94	0.33142763	3.708699	0.0	0.0	0.0
GO_NATURAL_KILLER_CELL_ACTIVATION	28	0.5871104	3.703896	0.0	0.0	0.0
GO_POSITIVE_REGULATION_OF_LYMPHOCYTE_DIFFERENTIATION	59	0.41657746	3.6977727	0.0	0.0	0.0
GO_POSITIVE_REGULATION_OF_RESPONSE_TO_WOUNDING	101	0.3159126	3.6897044	0.0	0.0	0.0
GO_RECEPTOR_COMPLEX	247	0.2025641	3.687736	0.0	0.0	0.0
GO_REGULATION_OF_CYTOSKELETON_ORGANIZATION	425	0.15265504	3.6833205	0.0	0.0	0.0
GO_POSITIVE_REGULATION_OF_VASCULATURE_DEVELOPMENT	99	0.3074737	3.6632411	0.0	0.0	0.0
GO_REGULATION_OF_NERVOUS_SYSTEM_DEVELOPMENT	577	0.13516372	3.6609497	0.0	0.0	0.0
GO_REGULATION_OF_CELL_KILLING	37	0.508221	3.6550195	0.0	0.0	0.0
GO_RAS_GUANYL_NUCLEOTIDE_EXCHANGE_FACTOR_ACTIVITY	186	0.23164408	3.6509902	0.0	0.0	0.0
GO_REGULATION_OF_PROTEIN_SECRETION	271	0.19000016	3.6480432	0.0	0.0	0.0
GO_CELLULAR_RESPONSE_TO_BIOTIC_STIMULUS	134	0.26687413	3.6473298	0.0	0.0	0.0
GO_REGULATION_OF_CELL_DEATH	1133	0.09543354	3.6307147	0.0	0.0	0.0
GO_POSITIVE_REGULATION_OF_KINASE_ACTIVITY	401	0.15750945	3.6240149	0.0	0.0	0.0
GO_POSITIVE_REGULATION_OF_LEUKOCYTE_MEDIATED_IMMUNITY	58	0.40186474	3.5941377	0.0	0.0	0.0
GO_REGULATION_OF_ALPHA_BETA_T_CELL_ACTIVATION	50	0.43197286	3.5917048	0.0	0.0	0.0
GO_PLATELET_ACTIVATION	109	0.2954262	3.5781796	0.0	0.0	0.0
GO_MOLECULAR_FUNCTION_REGULATOR	1004	0.104371496	3.5703022	0.0	0.0	0.0
GO_PROTEIN_COMPLEX_BINDING	762	0.115824595	3.5688074	0.0	0.0	0.0
GO_REGULATION_OF_SECRETION	457	0.14644817	3.5673811	0.0	0.0	0.0
GO_ACTIN_FILAMENT_BASED_PROCESS	388	0.15735225	3.564977	0.0	0.0	0.0
GO_POSITIVE_REGULATION_OF_PEPTIDYL_TYROSINE_PHOSPHORYLATION	119	0.2839521	3.547475	0.0	0.0	0.0
GO_LYMPHOCYTE_COSTIMULATION	52	0.41159767	3.521552	0.0	0.0	0.0
GO_REGULATION_OF_CELL_SHAPE	120	0.2833836	3.515679	0.0	0.0	0.0
GO_REGULATION_OF_T_CELL_DIFFERENTIATION	75	0.3567668	3.512755	0.0	0.0	0.0
GO_REGULATION_OF_LYMPHOCYTE_MEDIATED_IMMUNITY	71	0.36177573	3.5093803	0.0	0.0	0.0
GO_AMEBOIDAL_TYPE_CELL_MIGRATION	116	0.27628452	3.482628	0.0	0.0	0.0
GO_REGULATION_OF_NEURON_DIFFERENTIATION	438	0.1444	3.4474669	0.0	0.0	0.0
GO_CYTOSKELETON_ORGANIZATION	680	0.114850655	3.4466064	0.0	0.0	0.0
GO_B_CELL_RECEPTOR_SIGNALING_PATHWAY	29	0.5315988	3.4420762	0.0	0.0	0.0
GO_REGULATION_OF_ANATOMICAL_STRUCTURE_SIZE	352	0.15932073	3.4383755	0.0	0.0	0.0
GO_POSITIVE_REGULATION_OF_TRANSPORT	681	0.11604207	3.4274895	0.0	0.0	0.0
GO_REGULATION_OF_CELL_DEVELOPMENT	641	0.123169795	3.4107537	0.0	0.0	0.0
GO_T_CELL_SELECTION	30	0.52340454	3.4078672	0.0	0.0	0.0
GO_CELLULAR_DEFENSE_RESPONSE	29	0.5370327	3.4060392	0.0	0.0	0.0
GO_POSITIVE_REGULATION_OF_MAPK_CASCADE	349	0.16099922	3.4042096	0.0	0.0	0.0
GO_MULTICELLULAR_ORGANISMAL_MACROMOLECULE_METABOLIC_PROCESS	58	0.379211	3.38467	0.0	0.0	0.0
GO_REGULATION_OF_MACROPHAGE_CHEMOTAXIS	12	0.7917748	3.3807642	0.0	0.0	0.0
GO_LYMPHOCYTE_MEDIATED_IMMUNITY	75	0.3357667	3.3772128	0.0	0.0	0.0
GO_MACROMOLECULAR_COMPLEX_BINDING	1126	0.09167614	3.373482	0.0	0.0	0.0
GO_CELL_ADHESION_MOLECULE_BINDING	147	0.23207282	3.3578782	0.0	0.0	0.0
GO_REGULATION_OF_PEPTIDYL_TYROSINE_PHOSPHORYLATION	161	0.23124462	3.350564	0.0	0.0	0.0
GO_REGULATION_OF_CELLULAR_LOCALIZATION	950	0.09651244	3.3307328	0.0	0.0	0.0
GO_LYMPHOCYTE_MIGRATION	24	0.56490266	3.3288615	0.0	0.0	0.0
GO_GLYCOSAMINOGLYCAN_BINDING	139	0.24081689	3.3286693	0.0	0.0	0.0
GO_POSITIVE_REGULATION_OF_TRANSFERASE_ACTIVITY	516	0.12729055	3.324771	0.0	0.0	0.0
GO_DEFENSE_RESPONSE_TO_BACTERIUM	78	0.31872085	3.3220913	0.0	0.0	0.0
GO_REGULATION_OF_B_CELL_ACTIVATION	81	0.3111119	3.3196473	0.0	0.0	0.0
GO_REGULATION_OF_TISSUE_REMODELING	42	0.4259155	3.3170197	0.0	0.0	0.0
GO_CELLULAR_RESPONSE_TO_LIPID	347	0.15269348	3.309748	0.0	0.0	0.0
GO_REGULATION_OF_ANTIGEN_RECEPTOR_MEDIATED_SIGNALING_PATHWAY	29	0.5118428	3.3025	0.0	0.0	0.0
GO_RESPONSE_TO_ENDOGENOUS_STIMULUS	1084	0.08857792	3.3014517	0.0	0.0	0.0
GO_REGULATION_OF_KINASE_ACTIVITY	634	0.11549791	3.2917178	0.0	0.0	0.0
GO_POSITIVE_REGULATION_OF_LEUKOCYTE_CHEMOTAXIS	48	0.39571342	3.2885134	0.0	0.0	0.0
GO_HUMORAL_IMMUNE_RESPONSE	63	0.3504836	3.2823513	0.0	0.0	0.0
GO_MESENCHYMAL_CELL_DIFFERENTIATION	101	0.2755919	3.278742	0.0	0.0	0.0
GO_POSITIVE_REGULATION_OF_SECRETION	235	0.18550117	3.276791	0.0	0.0	0.0
GO_LAMELLIPODIUM	157	0.22594742	3.2729642	0.0	0.0	0.0
GO_RESPONSE_TO_NITROGEN_COMPOUND	634	0.11427931	3.271015	0.0	0.0	0.0
GO_REGULATION_OF_PROTEIN_MODIFICATION_PROCESS	1327	0.08219363	3.2610834	0.0	5.944486E-6	0.001
GO_B_CELL_ACTIVATION	94	0.29013085	3.2584503	0.0	5.9181834E-6	0.001
GO_ORGAN_MORPHOGENESIS	599	0.11828776	3.2514002	0.0	5.892112E-6	0.001
GO_BASEMENT_MEMBRANE	81	0.30153096	3.247368	0.0	5.86627E-6	0.001
GO_ALPHA_BETA_T_CELL_ACTIVATION	39	0.43539828	3.234889	0.0	5.8406526E-6	0.001
GO_PLASMA_MEMBRANE_REGION	656	0.112041205	3.2334824	0.0	5.8152586E-6	0.001
GO_REGULATION_OF_MONONUCLEAR_CELL_MIGRATION	14	0.7201178	3.22846	0.0	5.7900843E-6	0.001
GO_REGULATION_OF_TUMOR_NECROSIS_FACTOR_SUPERFAMILY_CYTOKINE_PRODUCTION	76	0.32016608	3.2259972	0.0	5.765127E-6	0.001
GO_ANATOMICAL_STRUCTURE_FORMATION_INVOLVED_IN_MORPHOGENESIS	747	0.10505181	3.2255611	0.0	5.740384E-6	0.001
GO_MULTICELLULAR_ORGANISM_METABOLIC_PROCESS	66	0.3405866	3.2248347	0.0	5.7158522E-6	0.001
GO_REGULATION_OF_CELL_MORPHOGENESIS_INVOLVED_IN_DIFFERENTIATION	270	0.17055768	3.223764	0.0	5.6915296E-6	0.001
GO_MEMBRANE_MICRODOMAIN	240	0.18130125	3.221524	0.0	5.667413E-6	0.001
GO_T_CELL_RECEPTOR_COMPLEX	14	0.7271972	3.2184494	0.0	5.6435E-6	0.001
GO_REGULATION_OF_SMALL_GTPASE_MEDIATED_SIGNAL_TRANSDUCTION	247	0.17491987	3.2151577	0.0	5.6197878E-6	0.001
GO_CYTOKINE_ACTIVITY	82	0.3099239	3.2125733	0.0	5.596274E-6	0.001
GO_REGULATION_OF_EXTRINSIC_APOPTOTIC_SIGNALING_PATHWAY_VIA_DEATH_DOMAIN_RECEPTORS	46	0.4000885	3.2047598	0.0	5.572956E-6	0.001
GO_POSITIVE_REGULATION_OF_ANTIGEN_RECEPTOR_MEDIATED_SIGNALING_PATHWAY	12	0.7728995	3.2039886	0.0	5.5498317E-6	0.001
GO_POSITIVE_REGULATION_OF_PROTEIN_SECRETION	135	0.23786943	3.203844	0.0	5.526899E-6	0.001
GO_NEGATIVE_REGULATION_OF_DEVELOPMENTAL_PROCESS	570	0.117532894	3.2034059	0.0	5.504154E-6	0.001
GO_REGENERATION	124	0.24669112	3.2019694	0.0	5.4815964E-6	0.001
GO_POSITIVE_REGULATION_OF_INNATE_IMMUNE_RESPONSE	196	0.1975122	3.1900277	0.0	1.1002627E-5	0.002
GO_CYTOKINE_PRODUCTION	89	0.28857413	3.1802034	0.0	1.0957901E-5	0.002
GO_CIRCULATORY_SYSTEM_DEVELOPMENT	643	0.10902802	3.1801171	0.0	1.0913537E-5	0.002
GO_REGULATION_OF_LYMPHOCYTE_MIGRATION	25	0.5256936	3.1754072	0.0	1.086953E-5	0.002
GO_NEGATIVE_REGULATION_OF_CELL_COMMUNICATION	914	0.091122314	3.1660998	0.0	1.0825878E-5	0.002
GO_CHEMOKINE_MEDIATED_SIGNALING_PATHWAY	22	0.5578119	3.1659372	0.0	1.07825745E-5	0.002
GO_POSITIVE_REGULATION_OF_INTERLEUKIN_1_SECRETION	14	0.6877044	3.1621087	0.0	1.0739616E-5	0.002
GO_NEGATIVE_REGULATION_OF_EXTRINSIC_APOPTOTIC_SIGNALING_PATHWAY_VIA_DEATH_DOMAIN_RECEPTORS	28	0.5042439	3.1608727	0.0	1.0696998E-5	0.002
GO_NEGATIVE_REGULATION_OF_RESPONSE_TO_EXTERNAL_STIMULUS	199	0.19477256	3.1470797	0.0	1.0654719E-5	0.002
GO_REGULATION_OF_ALPHA_BETA_T_CELL_DIFFERENTIATION	35	0.44292244	3.1426175	0.0	1.061277E-5	0.002
GO_MYELOID_LEUKOCYTE_MIGRATION	55	0.35970643	3.142547	0.0	1.05711515E-5	0.002
GO_GRANULOCYTE_MIGRATION	39	0.41409206	3.142453	0.0	1.0529858E-5	0.002
GO_RESPONSE_TO_ABIOTIC_STIMULUS	797	0.09957183	3.1413844	0.0	1.0488886E-5	0.002
GO_REGULATION_OF_LEUKOCYTE_CHEMOTAXIS	57	0.34948283	3.1407478	0.0	1.04482315E-5	0.002
GO_LYMPHOCYTE_ACTIVATION_INVOLVED_IN_IMMUNE_RESPONSE	61	0.33992898	3.1369221	0.0	1.040789E-5	0.002
GO_POSITIVE_REGULATION_OF_CYTOKINE_BIOSYNTHETIC_PROCESS	41	0.40844524	3.1358087	0.0	1.036786E-5	0.002
GO_REGULATION_OF_CAMP_METABOLIC_PROCESS	70	0.30896735	3.1291318	0.0	1.5491902E-5	0.003
GO_CELL_MORPHOGENESIS_INVOLVED_IN_DIFFERENTIATION	386	0.14194375	3.1254008	0.0	1.5432772E-5	0.003
GO_TISSUE_MIGRATION	61	0.34766883	3.1207433	0.0	1.5374093E-5	0.003
GO_NEGATIVE_REGULATION_OF_CELL_DIFFERENTIATION	420	0.13489093	3.1195648	0.0	1.5315856E-5	0.003
GO_REGULATION_OF_ACTIN_FILAMENT_BASED_PROCESS	260	0.16818802	3.1172688	0.0	1.5258062E-5	0.003
GO_SECRETION	405	0.13428877	3.1164293	0.0	1.5200701E-5	0.003
GO_PEPTIDYL_TYROSINE_MODIFICATION	155	0.21515246	3.1126454	0.0	1.514377E-5	0.003
GO_ALPHA_BETA_T_CELL_DIFFERENTIATION	34	0.4461097	3.1125617	0.0	1.5087262E-5	0.003
GO_ANTIGEN_RECEPTOR_MEDIATED_SIGNALING_PATHWAY	143	0.22433248	3.1111248	0.0	1.5031177E-5	0.003
GO_POSITIVE_REGULATION_OF_PROTEIN_SERINE_THREONINE_KINASE_ACTIVITY	242	0.17309862	3.1103005	0.0	1.4975505E-5	0.003
GO_REGULATION_OF_MAP_KINASE_ACTIVITY	268	0.16469242	3.1013145	0.0	1.4920244E-5	0.003
GO_CELL_DEVELOPMENT	1039	0.085356325	3.093038	0.0	1.4865392E-5	0.003
GO_REGULATION_OF_ERK1_AND_ERK2_CASCADE	164	0.21043451	3.0906403	0.0	1.4810938E-5	0.003
GO_CELL_RECOGNITION	85	0.2868031	3.0890398	0.0	1.4756885E-5	0.003
GO_REGULATION_OF_ANTIGEN_PROCESSING_AND_PRESENTATION	17	0.6210395	3.0870771	0.0	1.4703223E-5	0.003
GO_SECRETION_BY_CELL	342	0.14769445	3.0864558	0.0	1.46499515E-5	0.003
GO_PLASMA_MEMBRANE_RECEPTOR_COMPLEX	139	0.22419433	3.0851078	0.0	1.4597063E-5	0.003
GO_NEUROGENESIS	1067	0.0856749	3.0808933	0.0	1.9314093E-5	0.004
GO_POSITIVE_REGULATION_OF_ALPHA_BETA_T_CELL_ACTIVATION	38	0.4254348	3.078125	0.0	1.9244868E-5	0.004
GO_REGULATION_OF_NEURON_PROJECTION_DEVELOPMENT	343	0.14491497	3.0766983	0.0	1.9176136E-5	0.004
GO_IMMUNOLOGICAL_SYNAPSE	30	0.4703631	3.0740252	0.0	1.9107894E-5	0.004
GO_POSITIVE_REGULATION_OF_CELLULAR_COMPONENT_ORGANIZATION	912	0.089532614	3.0738287	0.0	1.9040135E-5	0.004
GO_REGULATION_OF_CELL_ADHESION_MEDIATED_BY_INTEGRIN	32	0.45228928	3.0698898	0.0	1.8972856E-5	0.004
GO_SMALL_GTPASE_MEDIATED_SIGNAL_TRANSDUCTION	292	0.15733016	3.0669923	0.0	1.890605E-5	0.004
GO_POSITIVE_REGULATION_OF_ERK1_AND_ERK2_CASCADE	109	0.2521925	3.0522013	0.0	2.352206E-5	0.005
GO_POSITIVE_REGULATION_OF_TUMOR_NECROSIS_FACTOR_SUPERFAMILY_CYTOKINE_PRODUCTION	46	0.38623688	3.0453832	0.0	2.3439816E-5	0.005
GO_REGULATION_OF_RESPONSE_TO_STRESS	1129	0.08275112	3.0337303	0.0	2.3358143E-5	0.005
GO_STEM_CELL_DIFFERENTIATION	136	0.22558248	3.0334601	0.0	2.327704E-5	0.005
GO_POSITIVE_REGULATION_OF_MAP_KINASE_ACTIVITY	171	0.19893846	3.0315862	0.0	2.3196495E-5	0.005
GO_IMMUNE_RESPONSE_REGULATING_CELL_SURFACE_RECEPTOR_SIGNALING_PATHWAY	237	0.17069891	3.0296583	0.0	2.3116509E-5	0.005
GO_KINASE_BINDING	526	0.11682953	3.0247855	0.0	2.303707E-5	0.005
GO_REGULATION_OF_COAGULATION	64	0.31673232	3.0132582	0.0	2.755264E-5	0.006
GO_NEGATIVE_REGULATION_OF_LOCOMOTION	208	0.18147917	3.0131996	0.0	2.7458605E-5	0.006
GO_PLATELET_DERIVED_GROWTH_FACTOR_BINDING	11	0.75	3.0122313	0.0	2.7365208E-5	0.006
GO_CYTOKINE_RECEPTOR_BINDING	146	0.2140834	3.006985	0.0	2.7272445E-5	0.006
GO_DIGESTIVE_SYSTEM_DEVELOPMENT	101	0.25617576	2.9964058	0.0	3.1752737E-5	0.007
GO_REGULATION_OF_LEUKOCYTE_APOPTOTIC_PROCESS	59	0.33697346	2.9938805	0.0	3.1645828E-5	0.007
GO_EPITHELIUM_DEVELOPMENT	637	0.10452054	2.992514	0.0	3.1539632E-5	0.007
GO_CELL_SUBSTRATE_ADHESION	141	0.21560596	2.9905956	0.0	3.143415E-5	0.007
GO_REGULATION_OF_B_CELL_PROLIFERATION	42	0.3730897	2.980062	0.0	3.1329368E-5	0.007
GO_REGULATION_OF_ALPHA_BETA_T_CELL_PROLIFERATION	16	0.6223153	2.971772	0.0	3.5642006E-5	0.008
GO_G_PROTEIN_COUPLED_RECEPTOR_SIGNALING_PATHWAY_COUPLED_TO_CYCLIC_NUCLEOTIDE_SECOND_MESSENGER	75	0.29310992	2.9706197	0.0	3.5523986E-5	0.008
GO_REGULATION_OF_CYTOKINE_BIOSYNTHETIC_PROCESS	68	0.3020253	2.966932	0.0	3.5406745E-5	0.008
GO_INTEGRIN_MEDIATED_SIGNALING_PATHWAY	71	0.2981484	2.9607654	0.0	3.529028E-5	0.008
GO_POSITIVE_REGULATION_OF_CELL_DEVELOPMENT	366	0.1349918	2.960362	0.0	3.517457E-5	0.008
GO_REGULATION_OF_CYCLIC_NUCLEOTIDE_METABOLIC_PROCESS	86	0.27657878	2.9596138	0.0	3.5059624E-5	0.008
GO_MESENCHYME_DEVELOPMENT	132	0.22164881	2.9554503	0.0	3.93591E-5	0.009
GO_POSITIVE_REGULATION_OF_MACROPHAGE_CHEMOTAXIS	10	0.78131634	2.952394	0.0	4.7829944E-5	0.011
GO_MONOCYTE_CHEMOTAXIS	17	0.5861804	2.9498193	0.0	4.767516E-5	0.011
GO_MYELOID_LEUKOCYTE_DIFFERENTIATION	71	0.30595183	2.9418902	0.0	5.1904124E-5	0.012
GO_REGULATION_OF_T_HELPER_1_TYPE_IMMUNE_RESPONSE	16	0.60630065	2.9392054	0.0	5.6139874E-5	0.013
GO_REGULATION_OF_TRANSFERASE_ACTIVITY	774	0.09459629	2.9350462	0.0	5.5959936E-5	0.013
GO_LIPID_BINDING	466	0.118731596	2.9338999	0.0	5.5781155E-5	0.013
GO_REGULATION_OF_PROTEIN_LOCALIZATION	742	0.0965976	2.9317484	0.0	5.5603505E-5	0.013
GO_NEGATIVE_REGULATION_OF_LEUKOCYTE_MEDIATED_IMMUNITY	26	0.48445007	2.9291499	0.0	5.5426983E-5	0.013
GO_ACTIN_FILAMENT_BINDING	103	0.25083983	2.9271278	0.0	5.94682E-5	0.014
GO_REGULATION_OF_PHAGOCYTOSIS	49	0.33992517	2.9225109	0.0	5.9280603E-5	0.014
GO_POSITIVE_REGULATION_OF_TYPE_2_IMMUNE_RESPONSE	10	0.76042306	2.917687	0.0	5.9094185E-5	0.014
GO_POSITIVE_REGULATION_OF_CELL_KILLING	24	0.49867487	2.912472	0.0	5.8908936E-5	0.014
GO_REGULATION_OF_CELLULAR_COMPONENT_SIZE	273	0.15233201	2.9109468	0.0	5.872485E-5	0.014
GO_PROTEIN_PHOSPHORYLATION	791	0.09125948	2.9073792	0.0	5.8541904E-5	0.014
GO_VESICLE_MEDIATED_TRANSPORT	966	0.083706856	2.9062617	0.0	5.8360096E-5	0.014
GO_ACTIN_CYTOSKELETON	384	0.13001761	2.9051533	0.0	5.8179416E-5	0.014
GO_INTEGRIN_BINDING	88	0.263579	2.898059	0.0	6.221273E-5	0.015
GO_LIPOPOLYSACCHARIDE_MEDIATED_SIGNALING_PATHWAY	28	0.4542962	2.8948567	0.0	6.202132E-5	0.015
GO_CELLULAR_RESPONSE_TO_INTERLEUKIN_1	59	0.31842142	2.8940256	0.0	6.1831066E-5	0.015
GO_REGULATION_OF_PROTEIN_SERINE_THREONINE_KINASE_ACTIVITY	394	0.12694882	2.889471	0.0	6.570752E-5	0.016
GO_RUFFLE	139	0.20429929	2.883557	0.0	6.550719E-5	0.016
GO_NEGATIVE_REGULATION_OF_CELLULAR_COMPONENT_ORGANIZATION	565	0.105846	2.8797202	0.0	6.948283E-5	0.017
GO_TROPHOBLAST_GIANT_CELL_DIFFERENTIATION	10	0.7384053	2.8793569	0.0	6.927227E-5	0.017
GO_REGULATION_OF_RAS_PROTEIN_SIGNAL_TRANSDUCTION	160	0.19849606	2.8728197	0.0	6.906298E-5	0.017
GO_RESPONSE_TO_VITAMIN	76	0.28302735	2.868429	0.0	6.885496E-5	0.017
GO_GLIOGENESIS	125	0.2156147	2.8676023	0.0	6.8648194E-5	0.017
GO_MUCOPOLYSACCHARIDE_METABOLIC_PROCESS	87	0.26043847	2.8662078	0.0	7.256132E-5	0.018
GO_REGULATION_OF_INTERLEUKIN_6_PRODUCTION	70	0.29355296	2.8640099	0.0	7.638639E-5	0.019
GO_ENDOTHELIAL_CELL_MIGRATION	45	0.358198	2.8539224	0.0	8.801933E-5	0.022
GO_TRANSMEMBRANE_RECEPTOR_PROTEIN_TYROSINE_KINASE_SIGNALING_PATHWAY	419	0.11970367	2.8518739	0.0	8.775815E-5	0.022
GO_REGULATION_OF_KIDNEY_DEVELOPMENT	39	0.38411623	2.8517826	0.0	8.7498505E-5	0.022
GO_NEGATIVE_REGULATION_OF_RESPONSE_TO_WOUNDING	113	0.23147199	2.8491437	0.0	8.72404E-5	0.022
GO_NEGATIVE_REGULATION_OF_VIRAL_GENOME_REPLICATION	32	0.43158233	2.8483436	0.0	8.6983804E-5	0.022
GO_DENDRITIC_CELL_DIFFERENTIATION	21	0.52303374	2.8449461	0.0	9.062736E-5	0.023
GO_REGULATION_OF_CD4_POSITIVE_ALPHA_BETA_T_CELL_ACTIVATION	27	0.46385244	2.8386776	0.0	9.433199E-5	0.024
GO_NEGATIVE_REGULATION_OF_MULTI_ORGANISM_PROCESS	95	0.24880172	2.8371947	0.0	9.405697E-5	0.024
GO_NEGATIVE_REGULATION_OF_CELL_ADHESION	166	0.18778814	2.8364394	0.0	9.378355E-5	0.024
GO_G_PROTEIN_COUPLED_PURINERGIC_RECEPTOR_SIGNALING_PATHWAY	12	0.6627802	2.8329914	0.0	1.0115877E-4	0.026
GO_RESPONSE_TO_INTERLEUKIN_1	78	0.27298602	2.832591	0.0	1.00866404E-4	0.026
GO_CELL_PROJECTION_PART	737	0.09060911	2.8304567	0.0	1.0057572E-4	0.026
GO_NEGATIVE_REGULATION_OF_EXTRINSIC_APOPTOTIC_SIGNALING_PATHWAY	79	0.2652083	2.825905	0.0	1.00286714E-4	0.026
GO_SYSTEM_PROCESS	894	0.08454543	2.8246734	0.0	1.0386255E-4	0.027
GO_NEURON_PROJECTION	737	0.092078	2.82112	0.0	1.03565806E-4	0.027
GO_NEGATIVE_REGULATION_OF_INNATE_IMMUNE_RESPONSE	24	0.47968	2.818295	0.0	1.03270744E-4	0.027
GO_NEGATIVE_REGULATION_OF_MOLECULAR_FUNCTION	785	0.08736464	2.8171723	0.0	1.02977356E-4	0.027
GO_REGULATION_OF_GRANULOCYTE_CHEMOTAXIS	25	0.47177136	2.817018	0.0	1.0268564E-4	0.027
GO_REGULATION_OF_AXONOGENESIS	143	0.19810872	2.8107064	0.0	1.13714785E-4	0.03
GO_CELL_CELL_JUNCTION	280	0.14620219	2.8105729	0.0	1.1339447E-4	0.03
GO_T_CELL_ACTIVATION_INVOLVED_IN_IMMUNE_RESPONSE	32	0.4264622	2.808753	0.0	1.1307594E-4	0.03
GO_POSITIVE_REGULATION_OF_LYMPHOCYTE_MIGRATION	16	0.59540945	2.803753	0.0	1.203814E-4	0.032
GO_RESPONSE_TO_ACID_CHEMICAL	231	0.16103438	2.8022742	0.0	1.2378546E-4	0.033
GO_RESPONSE_TO_PROTOZOAN	15	0.58968955	2.8010707	0.0	1.2344067E-4	0.033
GO_REGULATION_OF_ACTIVATED_T_CELL_PROLIFERATION	21	0.51217276	2.799478	0.0	1.2309777E-4	0.033
GO_MHC_PROTEIN_BINDING	19	0.5406789	2.795353	0.0	1.2640773E-4	0.034
GO_REGULATED_EXOCYTOSIS	160	0.1952236	2.7935524	0.0	1.2605854E-4	0.034
GO_NEGATIVE_REGULATION_OF_CATALYTIC_ACTIVITY	590	0.101748824	2.791096	0.0	1.2571127E-4	0.034
GO_REGULATION_OF_ACTIN_CYTOSKELETON_REORGANIZATION	29	0.42749062	2.7857697	0.0	1.2906709E-4	0.035
GO_REGULATION_OF_INTERLEUKIN_1_SECRETION	20	0.5062997	2.778604	0.0	1.3599814E-4	0.037
GO_REGULATION_OF_B_CELL_DIFFERENTIATION	22	0.48921686	2.7759807	0.0	1.4658019E-4	0.04
GO_NEGATIVE_REGULATION_OF_IMMUNE_EFFECTOR_PROCESS	64	0.29262418	2.7726235	0.0	1.4618078E-4	0.04
GO_LEADING_EDGE_MEMBRANE	113	0.22209205	2.7694023	0.0	1.4939207E-4	0.041
GO_POSITIVE_REGULATION_OF_ALPHA_BETA_T_CELL_DIFFERENTIATION	28	0.44393826	2.757503	0.0	1.6713157E-4	0.045
GO_NEGATIVE_REGULATION_OF_DEFENSE_RESPONSE	98	0.24199565	2.7544186	0.0	1.6667985E-4	0.045
GO_ACTIVATION_OF_INNATE_IMMUNE_RESPONSE	168	0.18328443	2.7526627	0.0	1.698481E-4	0.046
GO_POSITIVE_REGULATION_OF_ACUTE_INFLAMMATORY_RESPONSE	15	0.58953226	2.7522964	0.0	1.6939151E-4	0.046
GO_NEURON_PART	970	0.07825276	2.7456892	0.0	1.8678098E-4	0.051
GO_EPITHELIAL_CELL_DIFFERENTIATION	312	0.13637736	2.744007	0.0	1.8628156E-4	0.051
GO_REGULATION_OF_ORGAN_MORPHOGENESIS	190	0.17098695	2.7430534	0.0	1.8578481E-4	0.051
GO_GROWTH_FACTOR_BINDING	103	0.22837223	2.7383177	0.0	1.8879602E-4	0.052
GO_REGULATION_OF_INTERLEUKIN_2_PRODUCTION	41	0.36124128	2.737043	0.0	1.9183493E-4	0.053
GO_REGULATION_OF_EXTRINSIC_APOPTOTIC_SIGNALING_PATHWAY	127	0.20953819	2.7352974	0.0	1.9488609E-4	0.054
GO_TRANSMEMBRANE_RECEPTOR_PROTEIN_TYROSINE_KINASE_ACTIVITY	56	0.31217518	2.7332544	0.0	1.978969E-4	0.055
GO_CELL_MATRIX_ADHESION	99	0.23329988	2.728283	0.0	2.0796427E-4	0.058
GO_RHO_GUANYL_NUCLEOTIDE_EXCHANGE_FACTOR_ACTIVITY	67	0.28495082	2.7230182	0.0	2.2143705E-4	0.061
GO_REGULATION_OF_T_CELL_MEDIATED_IMMUNITY	33	0.40134448	2.7224746	0.0	2.2085736E-4	0.061
GO_REGULATION_OF_INTERLEUKIN_8_PRODUCTION	42	0.3541791	2.7192452	0.0	2.2028072E-4	0.061
GO_CYTOPLASMIC_SIDE_OF_MEMBRANE	139	0.19866471	2.719143	0.0	2.1970706E-4	0.061
GO_REGULATION_OF_CELL_SIZE	145	0.19318843	2.7150142	0.0	2.329812E-4	0.065
GO_POSITIVE_T_CELL_SELECTION	16	0.5584779	2.7137094	0.0	2.3237761E-4	0.065
GO_DETECTION_OF_BIOTIC_STIMULUS	16	0.5591761	2.7133982	0.0	2.3177716E-4	0.065
GO_EXTRACELLULAR_MATRIX_DISASSEMBLY	47	0.33626416	2.7133448	0.0	2.3117979E-4	0.065
GO_CELLULAR_RESPONSE_TO_ACID_CHEMICAL	136	0.19864856	2.7132845	0.0	2.3058549E-4	0.065
GO_RESPONSE_TO_FATTY_ACID	61	0.2938614	2.7125897	0.0	2.2999426E-4	0.065
GO_MYELOID_DENDRITIC_CELL_ACTIVATION	18	0.53030664	2.7097173	0.0	2.3282935E-4	0.066
GO_DETECTION_OF_MOLECULE_OF_BACTERIAL_ORIGIN	11	0.6649104	2.7076364	0.0	2.356709E-4	0.067
GO_REGULATION_OF_MULTI_ORGANISM_PROCESS	331	0.13122886	2.7074351	0.0	2.3507122E-4	0.067
GO_NON_MEMBRANE_SPANNING_PROTEIN_TYROSINE_KINASE_ACTIVITY	40	0.36402026	2.7072947	0.0	2.344746E-4	0.067
GO_COMPLEX_OF_COLLAGEN_TRIMERS	23	0.46593338	2.7024574	0.0	2.404944E-4	0.069
GO_POSITIVE_REGULATION_OF_B_CELL_ACTIVATION	54	0.31823856	2.697959	0.0	2.5340577E-4	0.073
GO_BANDED_COLLAGEN_FIBRIL	12	0.6468607	2.6973853	0.0	2.5276747E-4	0.073
GO_REGULATION_OF_NATURAL_KILLER_CELL_MEDIATED_IMMUNITY	19	0.5160487	2.6957142	0.0	2.5551865E-4	0.074
GO_PROTEIN_TYROSINE_KINASE_ACTIVITY	145	0.1901474	2.6917405	0.0	2.582677E-4	0.075
GO_CHEMOKINE_ACTIVITY	16	0.56256884	2.6914368	0.0	2.5762204E-4	0.075
GO_NEGATIVE_REGULATION_OF_CHEMOTAXIS	37	0.3719741	2.6909046	0.0	2.569796E-4	0.075
GO_MATURE_B_CELL_DIFFERENTIATION_INVOLVED_IN_IMMUNE_RESPONSE	10	0.68774086	2.6905549	0.0	2.5634034E-4	0.075
GO_POSITIVE_REGULATION_OF_VASOCONSTRICTION	22	0.47634792	2.6851523	0.0	2.689765E-4	0.078
GO_T_CELL_MIGRATION	10	0.70925534	2.6831884	0.0	2.7164927E-4	0.079
GO_POSITIVE_REGULATION_OF_ALPHA_BETA_T_CELL_PROLIFERATION	12	0.62211955	2.679425	0.0	2.8090487E-4	0.082
GO_RUFFLE_MEMBRANE	70	0.2740934	2.6786404	0.0	2.9015014E-4	0.085
GO_B_CELL_MEDIATED_IMMUNITY	46	0.33884487	2.6762626	0.0	2.8943722E-4	0.085
GO_REGULATION_OF_MAST_CELL_ACTIVATION	30	0.41212362	2.6733985	0.0	2.9860428E-4	0.088
GO_MYELOID_CELL_DIFFERENTIATION	148	0.19433935	2.667825	0.0	3.1770524E-4	0.094
GO_RESPONSE_TO_PROGESTERONE	38	0.36420688	2.6654227	0.0	3.234922E-4	0.096
GO_CELLULAR_RESPONSE_TO_FATTY_ACID	38	0.36515674	2.6631444	0.0	3.227051E-4	0.096
GO_POSITIVE_REGULATION_OF_LYMPHOCYTE_MEDIATED_IMMUNITY	44	0.33221638	2.6565347	0.0	3.4464282E-4	0.102
GO_PLATELET_DERIVED_GROWTH_FACTOR_RECEPTOR_BINDING	14	0.57326025	2.6559584	0.0	3.470679E-4	0.103
GO_CONDENSED_CHROMOSOME_OUTER_KINETOCHORE	11	0.66404533	2.6509118	0.0	3.5596394E-4	0.105
GO_TRABECULA_MORPHOGENESIS	29	0.409478	2.6446023	0.0	3.743866E-4	0.111
GO_NEGATIVE_REGULATION_OF_AXON_EXTENSION	31	0.40063927	2.6410756	0.0	3.8640606E-4	0.114
GO_TUBE_DEVELOPMENT	422	0.11417278	2.6383274	0.0	3.9512385E-4	0.115
GO_REGULATION_OF_CALCIUM_ION_TRANSPORT	153	0.1860271	2.6383264	0.0	3.9417855E-4	0.115
GO_POSITIVE_REGULATION_OF_SMOOTH_MUSCLE_CELL_MIGRATION	29	0.41091457	2.6374998	0.0	3.996233E-4	0.117
GO_MYELOID_CELL_ACTIVATION_INVOLVED_IN_IMMUNE_RESPONSE	33	0.37881416	2.6289344	0.0	4.4027073E-4	0.128
GO_POSITIVE_REGULATION_OF_NERVOUS_SYSTEM_DEVELOPMENT	325	0.12420255	2.6233826	0.0	4.519537E-4	0.131
GO_REGULATION_OF_VASCULAR_ENDOTHELIAL_GROWTH_FACTOR_PRODUCTION	23	0.4619976	2.6203914	0.0	4.5088274E-4	0.131
GO_FOREBRAIN_DEVELOPMENT	248	0.14131321	2.6192586	0.002004008	4.498168E-4	0.131
GO_SH3_SH2_ADAPTOR_ACTIVITY	42	0.33302927	2.618619	0.0	4.5186674E-4	0.132
GO_SYNAPTIC_SIGNALING	248	0.14148542	2.6151028	0.0	4.632947E-4	0.136
GO_POSITIVE_REGULATION_OF_INTERLEUKIN_1_BETA_PRODUCTION	18	0.51307034	2.6140747	0.0	4.6845872E-4	0.138
GO_REGULATION_OF_ACUTE_INFLAMMATORY_RESPONSE	43	0.33739448	2.6126945	0.0	4.861762E-4	0.143
GO_VASCULAR_ENDOTHELIAL_GROWTH_FACTOR_SIGNALING_PATHWAY	13	0.58612555	2.6114843	0.0	4.9438776E-4	0.145
GO_POSITIVE_REGULATION_OF_ADAPTIVE_IMMUNE_RESPONSE	50	0.3122947	2.611433	0.0	4.932353E-4	0.145
GO_BONE_TRABECULA_MORPHOGENESIS	10	0.6869545	2.608084	0.0	5.137739E-4	0.151
GO_EXTRINSIC_COMPONENT_OF_PLASMA_MEMBRANE	107	0.21536943	2.6038187	0.0	5.310198E-4	0.157
GO_POSITIVE_REGULATION_OF_INTERLEUKIN_1_PRODUCTION	21	0.47344336	2.5983984	0.0	5.54533E-4	0.165
GO_POSITIVE_REGULATION_OF_PHAGOCYTOSIS	34	0.37244013	2.5969555	0.0	5.5940193E-4	0.167
GO_NEGATIVE_REGULATION_OF_LEUKOCYTE_APOPTOTIC_PROCESS	33	0.37965444	2.5913966	0.002004008	5.9828884E-4	0.174
GO_TISSUE_MORPHOGENESIS	392	0.114009	2.5868738	0.0	6.276496E-4	0.183
GO_THYMIC_T_CELL_SELECTION	16	0.5436875	2.5828617	0.0	6.47972E-4	0.19
GO_RESPONSE_TO_DRUG	317	0.12521067	2.5820763	0.0	6.464892E-4	0.19
GO_NEGATIVE_REGULATION_OF_VIRAL_PROCESS	59	0.29141626	2.5796425	0.0	6.695231E-4	0.197
GO_PROTEIN_KINASE_ACTIVITY	543	0.096053876	2.5734768	0.002016129	7.0160854E-4	0.204
GO_CONDENSED_NUCLEAR_CHROMOSOME_CENTROMERIC_REGION	14	0.5717601	2.5729587	0.0	7.0604094E-4	0.205
GO_POSITIVE_REGULATION_OF_PROTEIN_KINASE_B_SIGNALING	62	0.28329659	2.5728757	0.0	7.0444E-4	0.205
GO_ADENYLATE_CYCLASE_MODULATING_G_PROTEIN_COUPLED_RECEPTOR_SIGNALING_PATHWAY	65	0.27090508	2.5721579	0.0	7.0890656E-4	0.207
GO_NEGATIVE_REGULATION_OF_AXONOGENESIS	56	0.29497054	2.5711164	0.0	7.1332644E-4	0.209
GO_KINASE_ACTIVITY	711	0.08477422	2.570143	0.0	7.1476E-4	0.209
GO_INFLAMMATORY_RESPONSE_TO_ANTIGENIC_STIMULUS	16	0.53605634	2.5661628	0.0	7.4029976E-4	0.217
GO_NEGATIVE_REGULATION_OF_CELL_MORPHOGENESIS_INVOLVED_IN_DIFFERENTIATION	92	0.2234941	2.564086	0.0	7.476395E-4	0.219
GO_SUPRAMOLECULAR_FIBER	435	0.106997915	2.5629122	0.0	7.5481075E-4	0.222
GO_POSITIVE_REGULATION_OF_LIPID_KINASE_ACTIVITY	29	0.39758366	2.5626879	0.0	7.5614115E-4	0.222
GO_POSITIVE_REGULATION_OF_ANTIGEN_PROCESSING_AND_PRESENTATION	12	0.6060755	2.5610049	0.0	7.662926E-4	0.225
GO_POSITIVE_REGULATION_OF_METANEPHROS_DEVELOPMENT	10	0.6675002	2.5609267	0.0	7.6458976E-4	0.225
GO_REGULATION_OF_ACTIN_FILAMENT_LENGTH	126	0.19487119	2.5593255	0.0	7.71665E-4	0.227
GO_REGULATION_OF_B_CELL_RECEPTOR_SIGNALING_PATHWAY	10	0.6672643	2.5579658	0.0	7.817077E-4	0.231
GO_POSITIVE_REGULATION_OF_ACTIVATED_T_CELL_PROLIFERATION	14	0.5595622	2.5577316	0.0	7.8294135E-4	0.231
GO_REGULATION_OF_INTERLEUKIN_1_PRODUCTION	35	0.36255684	2.55625	0.0020283975	7.870626E-4	0.232
GO_TELENCEPHALON_DEVELOPMENT	170	0.1712483	2.555838	0.0	7.882826E-4	0.232
GO_CELL_DIFFERENTIATION_INVOLVED_IN_EMBRYONIC_PLACENTA_DEVELOPMENT	16	0.5259864	2.5544856	0.0	7.8948704E-4	0.233
GO_NEGATIVE_REGULATION_OF_LEUKOCYTE_PROLIFERATION	42	0.3260863	2.5499523	0.0	8.1993575E-4	0.241
GO_POSITIVE_REGULATION_OF_B_CELL_PROLIFERATION	29	0.39928362	2.5494637	0.0019646366	8.1814546E-4	0.241
GO_POSITIVE_REGULATION_OF_ESTABLISHMENT_OF_PROTEIN_LOCALIZATION	383	0.11388354	2.5457847	0.0	8.309145E-4	0.246
GO_NEGATIVE_REGULATION_OF_TISSUE_REMODELING	11	0.62260145	2.5441155	0.0	8.4656256E-4	0.251
GO_TUMOR_NECROSIS_FACTOR_RECEPTOR_SUPERFAMILY_BINDING	30	0.3899084	2.5349884	0.0	9.0604695E-4	0.267
GO_REGULATION_OF_CELL_SUBSTRATE_ADHESION	143	0.17832167	2.532293	0.0	9.2151103E-4	0.273
GO_SISTER_CHROMATID_SEGREGATION	153	0.17418088	2.5297978	0.0	9.513072E-4	0.28
GO_NEGATIVE_REGULATION_OF_PROTEIN_COMPLEX_DISASSEMBLY	143	0.18197711	2.5281875	0.0	9.6365827E-4	0.285
GO_POSITIVE_REGULATION_OF_CAMP_METABOLIC_PROCESS	52	0.29694283	2.5280805	0.0	9.6441415E-4	0.286
GO_CONDENSED_CHROMOSOME_CENTROMERIC_REGION	86	0.23056848	2.5266163	0.0019157088	9.680745E-4	0.288
GO_REGULATION_OF_PLATELET_ACTIVATION	27	0.40279967	2.5262308	0.0	9.803486E-4	0.292
GO_CYTOSKELETAL_PROTEIN_BINDING	687	0.08296993	2.52224	0.0	0.0010070468	0.297
GO_REGULATION_OF_NUCLEOTIDE_METABOLIC_PROCESS	130	0.19386363	2.521974	0.0	0.0010077235	0.298
GO_MORPHOGENESIS_OF_A_BRANCHING_STRUCTURE	124	0.19351637	2.520238	0.0	0.0010112948	0.299
GO_CELL_DEATH	798	0.07877415	2.5187259	0.0	0.0010260791	0.302
GO_REGULATION_OF_VESICLE_MEDIATED_TRANSPORT	337	0.119775936	2.5170445	0.0	0.0010353383	0.306
GO_TUMOR_NECROSIS_FACTOR_MEDIATED_SIGNALING_PATHWAY	86	0.22823572	2.5161357	0.0	0.0010359348	0.307
GO_POSITIVE_REGULATION_OF_CELL_PROJECTION_ORGANIZATION	260	0.13466352	2.5131567	0.0	0.0010594211	0.316
GO_POSITIVE_REGULATION_OF_MYELOID_LEUKOCYTE_MEDIATED_IMMUNITY	14	0.5650684	2.5070453	0.0	0.0011164609	0.333
GO_REGULATION_OF_INTERFERON_ALPHA_PRODUCTION	18	0.49260804	2.5050292	0.0	0.001131024	0.336
GO_EXTRINSIC_COMPONENT_OF_CYTOPLASMIC_SIDE_OF_PLASMA_MEMBRANE	80	0.24218391	2.5044208	0.0	0.0011426657	0.34
GO_CELL_CORTEX	197	0.15262131	2.5029294	0.0	0.0011485331	0.343
GO_RESPONSE_TO_ALCOHOL	264	0.13405685	2.5014508	0.0	0.0011657545	0.347
GO_REGULATION_OF_RHO_PROTEIN_SIGNAL_TRANSDUCTION	95	0.21973354	2.5008278	0.0	0.0011716832	0.35
GO_REGULATION_OF_PHOSPHOLIPASE_C_ACTIVITY	31	0.37208316	2.4997308	0.0	0.0011861201	0.354
GO_RESPONSE_TO_STEROID_HORMONE	352	0.11513385	2.4979644	0.0	0.0012114972	0.362
GO_HEPARIN_BINDING	104	0.20920147	2.496668	0.0020408162	0.0012117698	0.363
GO_NEGATIVE_REGULATION_OF_CELL_PROJECTION_ORGANIZATION	120	0.1960842	2.4950578	0.0	0.0012259244	0.368
GO_ACTIN_BINDING	331	0.11821351	2.4941854	0.0	0.001231781	0.371
GO_LYMPHOCYTE_CHEMOTAXIS	15	0.5416667	2.4910862	0.0019646366	0.0012679191	0.381
GO_REGULATION_OF_TYPE_I_INTERFERON_PRODUCTION	98	0.22086354	2.4885936	0.0	0.0012928916	0.387
GO_REGULATION_OF_T_CELL_APOPTOTIC_PROCESS	24	0.42953438	2.4867942	0.0020242915	0.0013012514	0.39
GO_REGULATION_OF_RESPONSE_TO_CYTOKINE_STIMULUS	105	0.20630345	2.4851253	0.0	0.0013205353	0.392
GO_REGULATION_OF_MYELOID_LEUKOCYTE_DIFFERENTIATION	72	0.2464013	2.4841104	0.0	0.0013232118	0.394
GO_AXON	318	0.11973276	2.483769	0.0	0.0013205169	0.394
GO_PEPTIDYL_TYROSINE_AUTOPHOSPHORYLATION	34	0.3594246	2.4832587	0.0	0.0013205691	0.395
GO_REGULATION_OF_T_CELL_MEDIATED_CYTOTOXICITY	12	0.5816162	2.4805527	0.0	0.0013478925	0.401
GO_REGULATION_OF_LEUKOCYTE_DEGRANULATION	30	0.38440055	2.4782956	0.001934236	0.0013750107	0.407
GO_NEGATIVE_REGULATION_OF_TUMOR_NECROSIS_FACTOR_SUPERFAMILY_CYTOKINE_PRODUCTION	28	0.40323764	2.4772015	0.0	0.0013749575	0.407
GO_OSSIFICATION	201	0.14970134	2.4754438	0.002016129	0.00138828	0.41
GO_REGULATION_OF_TYPE_2_IMMUNE_RESPONSE	19	0.4779625	2.4721532	0.0	0.0014207296	0.417
GO_TRANSMEMBRANE_RECEPTOR_PROTEIN_KINASE_ACTIVITY	73	0.24764274	2.4687989	0.0	0.0014557232	0.423
GO_BRANCHING_MORPHOGENESIS_OF_AN_EPITHELIAL_TUBE	102	0.20975734	2.4686182	0.0	0.0014528058	0.423
GO_NEGATIVE_REGULATION_OF_CELL_DEVELOPMENT	222	0.14175303	2.467863	0.0019880715	0.0014525591	0.423
GO_ENZYME_REGULATOR_ACTIVITY	717	0.08218848	2.467003	0.0	0.001455005	0.423
GO_REGULATION_OF_T_HELPER_CELL_DIFFERENTIATION	19	0.4779625	2.4648423	0.0	0.0014708983	0.425
GO_REGULATION_OF_CELL_CYCLE_PROCESS	467	0.100268446	2.4631734	0.0	0.001483928	0.429
GO_REGULATION_OF_SEQUENCE_SPECIFIC_DNA_BINDING_TRANSCRIPTION_FACTOR_ACTIVITY	279	0.12794963	2.4592137	0.0	0.0015234028	0.437
GO_POSITIVE_REGULATION_OF_INTERLEUKIN_4_PRODUCTION	15	0.5151563	2.4586544	0.0	0.0015230498	0.438
GO_PEPTIDASE_REGULATOR_ACTIVITY	104	0.2023786	2.4556	0.0	0.0015599424	0.445
GO_COLLAGEN_BINDING	55	0.28278092	2.4540234	0.0	0.0015726755	0.448
GO_POSITIVE_REGULATION_OF_TISSUE_REMODELING	18	0.46484995	2.4513934	0.0	0.0016012454	0.453
GO_RESPONSE_TO_ORGANOPHOSPHORUS	102	0.212358	2.451003	0.0	0.0016007946	0.454
GO_NEGATIVE_REGULATION_OF_CELL_DEATH	657	0.085014865	2.4484444	0.0	0.0016318805	0.461
GO_NEGATIVE_REGULATION_OF_NERVOUS_SYSTEM_DEVELOPMENT	202	0.14941207	2.4467397	0.0	0.0016498105	0.462
GO_CYTOSKELETON	1525	0.058088634	2.444985	0.0	0.0016622902	0.464
GO_FOREBRAIN_CELL_MIGRATION	47	0.3016595	2.4440396	0.0	0.0016669014	0.466
GO_REGULATION_OF_TOLL_LIKE_RECEPTOR_SIGNALING_PATHWAY	39	0.32271963	2.4425457	0.0	0.0016844877	0.47
GO_NEGATIVE_REGULATION_OF_ADAPTIVE_IMMUNE_RESPONSE	22	0.4282566	2.440845	0.0	0.0017100826	0.474
GO_AXONAL_FASCICULATION	18	0.470607	2.4374573	0.0019569471	0.001756543	0.483
GO_PLATELET_DEGRANULATION	76	0.24025664	2.437113	0.0	0.0017557533	0.484
GO_MATURE_B_CELL_DIFFERENTIATION	14	0.5449428	2.4369426	0.0	0.0017575575	0.486
GO_REGULATION_OF_BONE_REMODELING	27	0.3909478	2.430097	0.0	0.0018650013	0.504
GO_ESTABLISHMENT_OF_PROTEIN_LOCALIZATION_TO_ENDOPLASMIC_RETICULUM	70	0.24955359	2.4240046	0.0	0.001948654	0.52
GO_RESPIRATORY_BURST	11	0.5873703	2.423835	0.0	0.0019500649	0.522
GO_RESPONSE_TO_HORMONE	653	0.08258681	2.423329	0.0	0.0019488094	0.522
GO_REGULATION_OF_INTERLEUKIN_4_PRODUCTION	18	0.4838828	2.4226034	0.0	0.0019630152	0.527
GO_COLLAGEN_FIBRIL_ORGANIZATION	33	0.3572554	2.4211054	0.0	0.0019924943	0.534
GO_POSITIVE_REGULATION_OF_NEURON_DIFFERENTIATION	245	0.13426156	2.4208329	0.0	0.0019912468	0.535
GO_NEGATIVE_REGULATION_OF_CELL_PROLIFERATION	481	0.097580686	2.4206822	0.0	0.0019926173	0.535
GO_POSITIVE_REGULATION_OF_CHEMOKINE_PRODUCTION	34	0.35010034	2.4197667	0.0	0.0019965016	0.537
GO_PURINERGIC_RECEPTOR_SIGNALING_PATHWAY	18	0.4801016	2.4192445	0.0	0.002002847	0.54
GO_PODOSOME	22	0.42884693	2.4188235	0.0	0.0020015608	0.541
GO_PATTERN_RECOGNITION_RECEPTOR_SIGNALING_PATHWAY	87	0.22096974	2.4168723	0.0	0.0020181644	0.542
GO_POSITIVE_REGULATION_OF_BIOSYNTHETIC_PROCESS	1351	0.059457693	2.4158473	0.0	0.0020269854	0.545
GO_BLOOD_VESSEL_ENDOTHELIAL_CELL_MIGRATION	20	0.45551667	2.4152305	0.0	0.0020282553	0.545
GO_REGULATION_OF_LYMPHOCYTE_APOPTOTIC_PROCESS	40	0.3297608	2.415134	0.0	0.0020244499	0.545
GO_REGULATION_OF_INTERLEUKIN_1_BETA_PRODUCTION	29	0.37719762	2.4148932	0.0	0.0020256166	0.546
GO_INTRACELLULAR_VESICLE	910	0.07126176	2.4123461	0.0	0.0020794373	0.554
GO_NEGATIVE_REGULATION_OF_COAGULATION	32	0.3607449	2.4123442	0.0	0.0020755578	0.554
GO_RESPONSE_TO_TUMOR_NECROSIS_FACTOR	161	0.16498727	2.4120421	0.0	0.0020816522	0.554
GO_POSITIVE_REGULATION_OF_NEUTROPHIL_MIGRATION	18	0.4665067	2.411357	0.0	0.0020877838	0.556
GO_RESPONSE_TO_INTERFERON_ALPHA	16	0.4936177	2.4105418	0.0	0.002098825	0.558
GO_NEURON_RECOGNITION	28	0.38348356	2.4094906	0.00203666	0.002112309	0.561
GO_POSITIVE_REGULATION_OF_REGULATED_SECRETORY_PATHWAY	34	0.35109904	2.4079964	0.0	0.002142755	0.566
GO_PHOSPHOLIPID_BINDING	279	0.124641806	2.4066474	0.0	0.0021536457	0.569
GO_NEUROLOGICAL_SYSTEM_PROCESS	496	0.094585635	2.4061863	0.0	0.0021596448	0.57
GO_RESPONSE_TO_INORGANIC_SUBSTANCE	353	0.109754	2.4024026	0.0	0.0022369344	0.585
GO_REGULATION_OF_WOUND_HEALING	93	0.21354137	2.4015863	0.0	0.0022498842	0.586
GO_SPROUTING_ANGIOGENESIS	41	0.3155735	2.4005094	0.0	0.0022531333	0.589
GO_HUMORAL_IMMUNE_RESPONSE_MEDIATED_BY_CIRCULATING_IMMUNOGLOBULIN	24	0.42018947	2.4003034	0.0019646366	0.0022539203	0.59
GO_CHROMOSOME_CONDENSATION	23	0.4153776	2.3995082	0.0	0.0022645807	0.592
GO_MICROTUBULE_MOTOR_ACTIVITY	63	0.25163072	2.399319	0.0	0.002265335	0.593
GO_EXTRACELLULAR_MATRIX_BINDING	43	0.30379602	2.3992813	0.0	0.0022612163	0.593
GO_REGULATION_OF_VIRAL_GENOME_REPLICATION	55	0.27411616	2.3987508	0.0019305019	0.0022668743	0.595
GO_DEFENSE_RESPONSE_TO_GRAM_POSITIVE_BACTERIUM	31	0.36619103	2.3967292	0.00203666	0.0022965702	0.601
GO_REGULATION_OF_T_CELL_RECEPTOR_SIGNALING_PATHWAY	20	0.45622098	2.3963997	0.0	0.0022997053	0.602
GO_EXTRINSIC_COMPONENT_OF_MEMBRANE	202	0.14552873	2.3953536	0.0020120724	0.0023171941	0.607
GO_BONE_DEVELOPMENT	124	0.18272465	2.3950052	0.0	0.0023154381	0.607
GO_CELL_PROJECTION_MEMBRANE	220	0.14029743	2.3925617	0.0	0.0023715661	0.617
GO_CELLULAR_RESPONSE_TO_ORGANIC_CYCLIC_COMPOUND	365	0.11024575	2.3909535	0.0	0.0023962099	0.623
GO_LEUKOCYTE_PROLIFERATION	52	0.2832939	2.3882346	0.0019723866	0.0024328064	0.629
GO_REGULATION_OF_PODOSOME_ASSEMBLY	11	0.5827304	2.3876803	0.0	0.0024355846	0.631
GO_ORGAN_REGENERATION	67	0.24616373	2.3873544	0.0044444446	0.002435954	0.632
GO_NEGATIVE_REGULATION_OF_LYMPHOCYTE_MEDIATED_IMMUNITY	18	0.45846775	2.3865721	0.0	0.0024458217	0.633
GO_CYTOSOLIC_RIBOSOME	65	0.24945505	2.3849614	0.0021276595	0.0024819272	0.638
GO_CIRCULATORY_SYSTEM_PROCESS	255	0.12922941	2.3805938	0.0	0.002556138	0.653
GO_NEGATIVE_T_CELL_SELECTION	11	0.5832809	2.3765664	0.0	0.0026275155	0.666
GO_PHAGOCYTIC_VESICLE	70	0.24058624	2.3761773	0.0	0.0026252316	0.666
GO_EXOCYTOSIS	233	0.13447624	2.3728848	0.0	0.0026775622	0.673
GO_POSITIVE_REGULATION_OF_CELL_DEATH	493	0.094598025	2.3724785	0.0	0.0026798362	0.674
GO_RESPONSE_TO_PURINE_CONTAINING_COMPOUND	121	0.18362826	2.3723884	0.0	0.002677437	0.675
GO_RESPONSE_TO_CORTICOSTEROID	118	0.18638018	2.3719485	0.0	0.0026844742	0.676
GO_INTERSPECIES_INTERACTION_BETWEEN_ORGANISMS	525	0.09009016	2.3699403	0.0	0.002735817	0.683
GO_NEGATIVE_REGULATION_OF_PHOSPHORUS_METABOLIC_PROCESS	424	0.101980425	2.369111	0.0	0.0027356762	0.684
GO_REGULATION_OF_CELL_MATRIX_ADHESION	81	0.22430554	2.3672373	0.0	0.0027613314	0.687
GO_GROWTH_FACTOR_RECEPTOR_BINDING	86	0.22072785	2.3668804	0.0	0.0027658995	0.689
GO_POSITIVE_REGULATION_OF_PHOSPHOLIPASE_ACTIVITY	41	0.30426854	2.3667326	0.0020533882	0.0027634162	0.689
GO_GLOMERULUS_DEVELOPMENT	38	0.31674555	2.3648496	0.0020325202	0.0027960027	0.695
GO_POSITIVE_REGULATION_OF_CYCLIC_NUCLEOTIDE_METABOLIC_PROCESS	63	0.25455993	2.3637242	0.0	0.0028167553	0.698
GO_PHAGOCYTIC_CUP	18	0.47304186	2.3628669	0.0	0.002832809	0.701
GO_ENZYME_INHIBITOR_ACTIVITY	224	0.13644229	2.3620589	0.0	0.0028440345	0.703
GO_REGULATION_OF_ORGANELLE_ORGANIZATION	972	0.067631654	2.3614967	0.0019607844	0.0028554606	0.705
GO_METANEPHROS_DEVELOPMENT	55	0.2735953	2.3609674	0.0	0.0028620115	0.707
GO_LEUKOCYTE_DEGRANULATION	23	0.4115137	2.3585865	0.001980198	0.002900761	0.715
GO_ENDOCYTIC_VESICLE	186	0.14708401	2.3584917	0.001968504	0.0028980721	0.716
GO_REGULATION_OF_BONE_RESORPTION	22	0.41503346	2.3582485	0.0	0.0028954262	0.716
GO_REGULATION_OF_ION_TRANSPORT	406	0.10202992	2.3579674	0.0	0.0028927387	0.716
GO_ENZYME_LINKED_RECEPTOR_PROTEIN_SIGNALING_PATHWAY	559	0.08958493	2.3565507	0.0018939395	0.0029198779	0.718
GO_POSITIVE_REGULATION_OF_STAT_CASCADE	43	0.30033258	2.3553045	0.0	0.0029469368	0.718
GO_POSITIVE_REGULATION_OF_CD4_POSITIVE_ALPHA_BETA_T_CELL_ACTIVATION	19	0.45115384	2.3550773	0.0	0.0029464734	0.719
GO_REGULATION_OF_CHEMOKINE_PRODUCTION	43	0.29528686	2.3537252	0.0	0.0029596149	0.722
GO_REGULATION_OF_T_CELL_MIGRATION	16	0.48389682	2.3522713	0.0	0.002983994	0.727
GO_REGULATION_OF_PHOSPHOLIPASE_ACTIVITY	49	0.2904694	2.3509448	0.0	0.0030242403	0.731
GO_CELLULAR_RESPONSE_TO_NITROGEN_COMPOUND	394	0.10482894	2.347085	0.0020833334	0.0031097634	0.745
GO_ENZYME_ACTIVATOR_ACTIVITY	388	0.1037382	2.34619	0.0	0.0031338073	0.747
GO_DNA_PACKAGING	105	0.1990282	2.342362	0.0	0.0032052835	0.751
GO_POSITIVE_REGULATION_OF_ACTIN_FILAMENT_POLYMERIZATION	52	0.27447733	2.342302	0.0	0.0032021394	0.752
GO_VIRUS_RECEPTOR_ACTIVITY	52	0.27134123	2.3379982	0.0	0.0032910246	0.762
GO_SENSORY_ORGAN_DEVELOPMENT	351	0.10572433	2.334719	0.0	0.0033503708	0.772
GO_REGULATION_OF_RESPONSE_TO_BIOTIC_STIMULUS	171	0.15231691	2.334669	0.0	0.0033447589	0.772
GO_REGULATION_OF_PEPTIDASE_ACTIVITY	246	0.12935075	2.3341453	0.0	0.003348021	0.774
GO_RESPONSE_TO_INTERFERON_BETA	16	0.47949117	2.333287	0.0	0.0033736937	0.779
GO_POSITIVE_REGULATION_OF_INTERLEUKIN_6_PRODUCTION	45	0.2882756	2.3309267	0.0021097045	0.0034284575	0.786
GO_REGULATION_OF_PEPTIDE_TRANSPORT	169	0.1559043	2.3308547	0.0020325202	0.0034227527	0.786
GO_POSITIVE_REGULATION_OF_ENDOTHELIAL_CELL_MIGRATION	62	0.25327098	2.3280673	0.0	0.0034973135	0.801
GO_CHEMOKINE_RECEPTOR_BINDING	23	0.39681786	2.3277178	0.003868472	0.0035048	0.802
GO_REGULATION_OF_INTRACELLULAR_TRANSPORT	508	0.09085339	2.3269014	0.0	0.0035255447	0.802
GO_NUCLEOSIDE_TRIPHOSPHATASE_REGULATOR_ACTIVITY	288	0.12114814	2.3243046	0.0	0.0035706733	0.805
GO_INTERMEDIATE_FILAMENT	38	0.3198979	2.3210227	0.0	0.0036375914	0.814
GO_REGULATION_OF_PHOSPHOLIPID_METABOLIC_PROCESS	52	0.26812625	2.319153	0.0020533882	0.0036913473	0.819
GO_REGULATION_OF_CELL_CYCLE_PHASE_TRANSITION	287	0.11692504	2.319062	0.0	0.0036852763	0.819
GO_VASCULAR_PROCESS_IN_CIRCULATORY_SYSTEM	106	0.19087909	2.31805	0.0	0.003703516	0.821
GO_ODONTOGENESIS	72	0.23647219	2.3154292	0.0019230769	0.003756794	0.825
GO_FC_GAMMA_RECEPTOR_SIGNALING_PATHWAY	69	0.23710845	2.3137887	0.0019880715	0.0037945148	0.829
GO_B_CELL_ACTIVATION_INVOLVED_IN_IMMUNE_RESPONSE	26	0.37012836	2.3118253	0.0019455253	0.0038539837	0.836
GO_HOMEOSTASIS_OF_NUMBER_OF_CELLS	136	0.17087837	2.3113985	0.0	0.0038585532	0.838
GO_POSITIVE_REGULATION_OF_CELL_ADHESION_MEDIATED_BY_INTEGRIN	14	0.51213044	2.3107665	0.0	0.0038826328	0.84
GO_DIGESTIVE_TRACT_MORPHOGENESIS	35	0.3229751	2.3091233	0.0	0.0039265775	0.842
GO_CELL_CYCLE_DNA_REPLICATION	10	0.588999	2.3062177	0.0	0.0039984095	0.849
GO_NEGATIVE_REGULATION_OF_PROTEIN_SECRETION	74	0.22630678	2.3061128	0.0020325202	0.0039919293	0.849
GO_REGULATION_OF_PROTEIN_COMPLEX_DISASSEMBLY	183	0.14853899	2.306077	0.0	0.00398547	0.849
GO_REGULATION_OF_AXON_GUIDANCE	32	0.34811935	2.306039	0.0	0.003981125	0.849
GO_SH3_DOMAIN_BINDING	104	0.19329795	2.3055608	0.0	0.0039920113	0.851
GO_NEGATIVE_REGULATION_OF_INFLAMMATORY_RESPONSE	72	0.2276318	2.305159	0.003960396	0.003987749	0.852
GO_AMIDE_TRANSMEMBRANE_TRANSPORTER_ACTIVITY	13	0.5285512	2.304644	0.0	0.0040049623	0.855
GO_TUMOR_NECROSIS_FACTOR_RECEPTOR_BINDING	17	0.4656778	2.303783	0.0	0.004026507	0.855
GO_POSITIVE_REGULATION_OF_RESPONSE_TO_BIOTIC_STIMULUS	28	0.35759005	2.3030562	0.0	0.004037137	0.855
GO_FILOPODIUM	83	0.21597746	2.303015	0.0019267823	0.0040349634	0.855
GO_ADENYLATE_CYCLASE_ACTIVATING_G_PROTEIN_COUPLED_RECEPTOR_SIGNALING_PATHWAY	34	0.33513147	2.3029895	0.0	0.0040285178	0.855
GO_REGULATION_OF_EPITHELIAL_CELL_MIGRATION	137	0.16899636	2.3024716	0.0	0.004041124	0.856
GO_AMINOGLYCAN_METABOLIC_PROCESS	126	0.17859823	2.3021348	0.0	0.0040454916	0.857
GO_POSITIVE_REGULATION_OF_CELL_MORPHOGENESIS_INVOLVED_IN_DIFFERENTIATION	137	0.16599086	2.3021228	0.0037523452	0.00403906	0.857
GO_NEURON_PROJECTION_DEVELOPMENT	419	0.09977736	2.301194	0.0	0.004062353	0.862
GO_GATED_CHANNEL_ACTIVITY	206	0.13982452	2.299917	0.002008032	0.004102664	0.865
GO_CELL_FATE_COMMITMENT	133	0.17358907	2.298717	0.001953125	0.004130314	0.866
GO_DEFENSE_RESPONSE_TO_GRAM_NEGATIVE_BACTERIUM	21	0.41939315	2.2986953	0.0	0.0041258764	0.866
GO_PARTURITION	13	0.5287872	2.298029	0.0	0.0041363146	0.869
GO_REGULATION_OF_METAL_ION_TRANSPORT	231	0.13047603	2.2962747	0.0020533882	0.0041845473	0.874
GO_MOTOR_ACTIVITY	113	0.18530752	2.2952902	0.0	0.0042075794	0.875
GO_REGULATION_OF_ANTIGEN_PROCESSING_AND_PRESENTATION_OF_PEPTIDE_ANTIGEN	10	0.6017064	2.2950578	0.0018416207	0.004205196	0.875
GO_POSITIVE_REGULATION_OF_NUCLEOTIDE_METABOLIC_PROCESS	82	0.21597661	2.293536	0.0	0.004240615	0.879
GO_NEGATIVE_REGULATION_OF_HYDROLASE_ACTIVITY	251	0.12480121	2.2925937	0.0	0.0042694816	0.884
GO_NEGATIVE_REGULATION_OF_CYTOSKELETON_ORGANIZATION	189	0.14520597	2.2904222	0.0039138943	0.0043382994	0.89
GO_REGULATION_OF_ENDOTHELIAL_CELL_MIGRATION	97	0.2020945	2.2903497	0.0	0.0043315315	0.89
GO_POSITIVE_REGULATION_OF_NF_KAPPAB_TRANSCRIPTION_FACTOR_ACTIVITY	105	0.19019099	2.2892501	0.0	0.004366469	0.89
GO_REGULATION_OF_MYELOID_CELL_DIFFERENTIATION	126	0.1773184	2.287278	0.0	0.0044117235	0.892
GO_MIDBODY	117	0.18071197	2.2872114	0.0	0.0044090315	0.892
GO_REGULATION_OF_LIPASE_ACTIVITY	60	0.25244603	2.285941	0.0	0.0044354936	0.894
GO_REGULATION_OF_PROTEIN_KINASE_B_SIGNALING	97	0.1985291	2.2853673	0.0	0.0044433433	0.897
GO_ACTOMYOSIN	58	0.25512722	2.2832215	0.0	0.004490324	0.899
GO_CELL_DIFFERENTIATION_INVOLVED_IN_KIDNEY_DEVELOPMENT	25	0.38067704	2.2831995	0.0	0.0044854293	0.9
GO_MACROPHAGE_ACTIVATION	25	0.3805007	2.2831004	0.002079002	0.004480572	0.9
GO_EMBRYO_DEVELOPMENT	670	0.07962096	2.282501	0.0	0.004488189	0.9
GO_THYMOCYTE_AGGREGATION	39	0.30714062	2.2815528	0.0	0.0045202095	0.901
GO_REGULATION_OF_PRODUCTION_OF_MOLECULAR_MEDIATOR_OF_IMMUNE_RESPONSE	65	0.23980413	2.2801836	0.0	0.004552393	0.902
GO_POSITIVE_REGULATION_OF_INTERLEUKIN_8_PRODUCTION	30	0.3539209	2.2787545	0.0	0.0045741177	0.902
GO_NEURON_DEVELOPMENT	521	0.08797756	2.278203	0.0	0.0045793625	0.903
GO_REGULATION_OF_LYMPHOCYTE_CHEMOTAXIS	12	0.54476345	2.2756176	0.0	0.004674932	0.91
GO_POSITIVE_REGULATION_OF_KIDNEY_DEVELOPMENT	29	0.36088768	2.275127	0.0	0.0046881894	0.91
GO_POSITIVE_REGULATION_OF_CYTOSKELETON_ORGANIZATION	145	0.16189303	2.2721071	0.0	0.004756121	0.913
GO_REGULATION_OF_ODONTOGENESIS	13	0.518169	2.2713404	0.0	0.0047714054	0.913
GO_ENDOPLASMIC_RETICULUM_LUMEN	155	0.1580722	2.2703156	0.0040650405	0.00479052	0.913
GO_POSITIVE_REGULATION_OF_EPITHELIAL_CELL_PROLIFERATION	118	0.17830214	2.269172	0.0	0.004821905	0.914
GO_HOMOPHILIC_CELL_ADHESION_VIA_PLASMA_MEMBRANE_ADHESION_MOLECULES	63	0.23758267	2.2668731	0.004192872	0.0048956373	0.916
GO_CORTICAL_CYTOSKELETON_ORGANIZATION	33	0.33808625	2.2664537	0.0	0.0049042925	0.916
GO_MEMBRANE_TUBULATION	11	0.56244105	2.2660875	0.0	0.004907008	0.917
GO_VESICLE_LUMEN	59	0.24598882	2.2657993	0.0	0.00490575	0.917
GO_SCAVENGER_RECEPTOR_ACTIVITY	29	0.3511088	2.2653139	0.0	0.004910457	0.917
GO_POSITIVE_REGULATION_OF_REACTIVE_OXYGEN_SPECIES_METABOLIC_PROCESS	68	0.23250954	2.2626057	0.0021413276	0.0049896995	0.921
GO_POSITIVE_REGULATION_OF_INTRACELLULAR_TRANSPORT	300	0.11293368	2.2618961	0.0	0.0050083376	0.921
GO_RESPONSE_TO_VITAMIN_D	25	0.37869626	2.2613614	0.001984127	0.005016862	0.921
GO_NEGATIVE_REGULATION_OF_INTERLEUKIN_6_PRODUCTION	25	0.38750118	2.2605946	0.0019607844	0.005029348	0.921
GO_REGULATION_OF_EXTENT_OF_CELL_GROWTH	88	0.20622678	2.2593148	0.0	0.0050599123	0.921
GO_NEGATIVE_REGULATION_OF_HEMOPOIESIS	78	0.21817273	2.258999	0.002004008	0.0050662667	0.923
GO_LAMELLIPODIUM_MEMBRANE	17	0.45615774	2.2578788	0.0020283975	0.0051023853	0.925
GO_SEMAPHORIN_PLEXIN_SIGNALING_PATHWAY	33	0.32915816	2.257168	0.0020618557	0.005132744	0.927
GO_REGULATION_OF_MAST_CELL_ACTIVATION_INVOLVED_IN_IMMUNE_RESPONSE	23	0.40028134	2.2570257	0.0	0.005133113	0.929
GO_MYELOID_DENDRITIC_CELL_DIFFERENTIATION	14	0.506304	2.2566311	0.0	0.005143165	0.929
GO_T_CELL_RECEPTOR_SIGNALING_PATHWAY	119	0.18128619	2.2564588	0.0	0.0051434305	0.929
GO_ACTIN_BASED_CELL_PROJECTION	142	0.16139156	2.2556388	0.0019267823	0.005151698	0.93
GO_REGULATION_OF_VASOCONSTRICTION	40	0.2991921	2.2553294	0.0	0.005157917	0.931
GO_HIGH_VOLTAGE_GATED_CALCIUM_CHANNEL_ACTIVITY	10	0.56525123	2.254304	0.0	0.00520747	0.931
GO_RECEPTOR_MEDIATED_ENDOCYTOSIS	153	0.15689032	2.2492256	0.0	0.0053966707	0.937
GO_RESPONSE_TO_NUTRIENT	144	0.16348943	2.2478905	0.002020202	0.00545168	0.938
GO_NEGATIVE_REGULATION_OF_TYPE_I_INTERFERON_PRODUCTION	32	0.32780623	2.2466156	0.0	0.0054809996	0.938
GO_POSITIVE_REGULATION_OF_INTERLEUKIN_10_PRODUCTION	22	0.3940181	2.2447405	0.0038834952	0.00554133	0.94
GO_CATION_CHANNEL_ACTIVITY	192	0.13736829	2.243641	0.0020242915	0.005566564	0.94
GO_UROGENITAL_SYSTEM_DEVELOPMENT	233	0.12659675	2.242513	0.002004008	0.0055955867	0.941
GO_ARTERY_DEVELOPMENT	59	0.24037343	2.2420552	0.0	0.0056089447	0.942
GO_NEURON_DIFFERENTIATION	651	0.07862087	2.238826	0.0	0.0057355473	0.945
GO_SKELETAL_SYSTEM_DEVELOPMENT	344	0.10583926	2.2377052	0.0019723866	0.0057642236	0.946
GO_TUBE_MORPHOGENESIS	254	0.12129097	2.237474	0.002020202	0.005759754	0.947
GO_POSITIVE_REGULATION_OF_CALCIUM_ION_TRANSPORT	73	0.22636406	2.2363255	0.001953125	0.0057961643	0.948
GO_SINGLE_STRANDED_DNA_DEPENDENT_ATPASE_ACTIVITY	11	0.5508022	2.2356927	0.0	0.0058092396	0.949
GO_PLATELET_AGGREGATION	32	0.3293398	2.2355587	0.0	0.0058027147	0.949
GO_IDENTICAL_PROTEIN_BINDING	936	0.06537477	2.2348723	0.0	0.0058271796	0.949
GO_SPINDLE_MIDZONE	24	0.37881804	2.2347155	0.002016129	0.0058226516	0.949
GO_PASSIVE_TRANSMEMBRANE_TRANSPORTER_ACTIVITY	286	0.11325456	2.234634	0.0	0.005818133	0.949
GO_ENDOCYTIC_VESICLE_MEMBRANE	109	0.18362072	2.2343335	0.0	0.005819344	0.95
GO_APICAL_PLASMA_MEMBRANE	185	0.1394269	2.2331326	0.0020703934	0.005838052	0.951
GO_MORPHOGENESIS_OF_AN_EPITHELIUM	297	0.11297933	2.2314746	0.0	0.0058968323	0.953
GO_NEGATIVE_REGULATION_OF_NEURON_DIFFERENTIATION	147	0.15727642	2.2305	0.0020618557	0.005919199	0.953
GO_REGULATION_OF_CELL_CYCLE	792	0.07009731	2.2295647	0.0	0.005960629	0.954
GO_GLAND_MORPHOGENESIS	77	0.21260306	2.2285407	0.0	0.00598846	0.954
GO_NUCLEAR_CHROMOSOME_SEGREGATION	181	0.14249529	2.2255151	0.0	0.0061270613	0.957
GO_LYMPHOCYTE_HOMEOSTASIS	40	0.29558998	2.224148	0.0	0.0061662877	0.957
GO_REGULATION_OF_CGMP_METABOLIC_PROCESS	17	0.43580785	2.2239382	0.0	0.006163197	0.957
GO_RESPONSE_TO_RETINOIC_ACID	74	0.22367524	2.22121	0.0	0.0062777293	0.961
GO_CYSTEINE_TYPE_ENDOPEPTIDASE_ACTIVITY_INVOLVED_IN_APOPTOTIC_PROCESS	11	0.5367254	2.2209241	0.0	0.00627834	0.961
GO_REGULATION_OF_REACTIVE_OXYGEN_SPECIES_METABOLIC_PROCESS	120	0.17260055	2.216567	0.0038986355	0.006487509	0.962
GO_CONDENSED_CHROMOSOME	156	0.15488029	2.2141094	0.0040899795	0.0065764016	0.964
GO_ACTIN_FILAMENT_ORGANIZATION	143	0.16091864	2.2129025	0.0	0.006620016	0.965
GO_PROTEIN_AUTOPHOSPHORYLATION	172	0.14588647	2.2100728	0.0020283975	0.0067273714	0.966
GO_SENSORY_PERCEPTION_OF_PAIN	46	0.27321088	2.2099917	0.0018726592	0.006723474	0.966
GO_BONE_MORPHOGENESIS	57	0.2453371	2.2097712	0.0019417476	0.0067233643	0.966
GO_REGULATION_OF_ESTABLISHMENT_OF_PLANAR_POLARITY	101	0.1913433	2.209668	0.0	0.0067139347	0.966
GO_POSITIVE_REGULATION_OF_SEQUENCE_SPECIFIC_DNA_BINDING_TRANSCRIPTION_FACTOR_ACTIVITY	172	0.1489965	2.2096229	0.0	0.006706467	0.966
GO_PHAGOCYTOSIS_RECOGNITION	10	0.574711	2.2090108	0.0	0.006730769	0.967
GO_TOLL_LIKE_RECEPTOR_SIGNALING_PATHWAY	72	0.22118947	2.2084172	0.003929273	0.0067495718	0.967
GO_REGULATION_OF_LIPID_KINASE_ACTIVITY	44	0.282445	2.2058792	0.0020283975	0.0068633775	0.968
GO_CELL_SUBSTRATE_JUNCTION_ASSEMBLY	36	0.30854326	2.2045515	0.0	0.006898499	0.968
GO_NEGATIVE_REGULATION_OF_CELL_CELL_ADHESION	92	0.19663376	2.2042398	0.0	0.0069000414	0.968
GO_REGULATION_OF_METANEPHROS_DEVELOPMENT	16	0.4634765	2.201085	0.0038834952	0.007022688	0.968
GO_KINESIN_COMPLEX	48	0.2672661	2.2006457	0.0	0.007040987	0.969
GO_POSITIVE_REGULATION_OF_PHOSPHATIDYLINOSITOL_3_KINASE_SIGNALING	52	0.26291916	2.1996477	0.0060975607	0.0070758294	0.97
GO_POSITIVE_REGULATION_OF_MACROPHAGE_ACTIVATION	10	0.56959975	2.195185	0.0	0.0072830864	0.974
GO_ANATOMICAL_STRUCTURE_MATURATION	31	0.3190108	2.1948729	0.0020920502	0.0072896597	0.974
GO_REGULATION_OF_CELL_PROLIFERATION_INVOLVED_IN_KIDNEY_DEVELOPMENT	11	0.5353885	2.1939538	0.0038610038	0.007334868	0.974
GO_BINDING_BRIDGING	141	0.15647408	2.1927536	0.0019569471	0.007385809	0.974
GO_CELL_JUNCTION_ORGANIZATION	146	0.15782169	2.192418	0.0020618557	0.0073958645	0.974
GO_REGULATION_OF_PHOSPHATIDYLINOSITOL_3_KINASE_ACTIVITY	36	0.30505872	2.1903167	0.007662835	0.007495957	0.975
GO_NEGATIVE_REGULATION_OF_SECRETION	129	0.16441947	2.1898656	0.0042462847	0.007505924	0.976
GO_KIDNEY_EPITHELIUM_DEVELOPMENT	90	0.19762342	2.1887515	0.0042643924	0.007541372	0.979
GO_MICROVILLUS_MEMBRANE	13	0.49764043	2.187244	0.0	0.007602777	0.98
GO_SECOND_MESSENGER_MEDIATED_SIGNALING	118	0.1682535	2.1859262	0.004385965	0.0076655447	0.981
GO_REGULATION_OF_MITOTIC_CELL_CYCLE	404	0.09594613	2.1841679	0.0021008404	0.0077497517	0.981
GO_EMBRYONIC_DIGESTIVE_TRACT_DEVELOPMENT	23	0.3901031	2.1832871	0.002	0.0077829785	0.982
GO_DIVALENT_INORGANIC_CATION_HOMEOSTASIS	219	0.12647612	2.1831572	0.00203666	0.007777891	0.982
GO_CELL_CELL_ADHESION_VIA_PLASMA_MEMBRANE_ADHESION_MOLECULES	88	0.19725654	2.181326	0.0	0.007827314	0.982
GO_RAS_PROTEIN_SIGNAL_TRANSDUCTION	133	0.16301116	2.18111	0.0	0.0078239245	0.982
GO_CYTOPLASMIC_REGION	233	0.12423682	2.1789172	0.005952381	0.007912705	0.983
GO_REGULATION_OF_BLOOD_PRESSURE	102	0.18498546	2.1783497	0.0020876827	0.007927474	0.983
GO_CARGO_RECEPTOR_ACTIVITY	45	0.26749548	2.1759942	0.0019493178	0.008059466	0.983
GO_CELLULAR_EXTRAVASATION	19	0.41828603	2.1717434	0.004201681	0.008299445	0.986
GO_REGULATION_OF_BINDING	234	0.12192165	2.1712162	0.0019417476	0.008326049	0.987
GO_POSITIVE_REGULATION_OF_REPRODUCTIVE_PROCESS	31	0.3319562	2.1698825	0.001980198	0.008404881	0.987
GO_REGULATION_OF_CYTOKINE_PRODUCTION_INVOLVED_IN_IMMUNE_RESPONSE	41	0.29278672	2.167215	0.0	0.00853409	0.987
GO_RESPONSE_TO_FUNGUS	19	0.40449035	2.1658475	0.0020449897	0.008589087	0.987
GO_REPRODUCTIVE_SYSTEM_DEVELOPMENT	278	0.11003398	2.1636014	0.0038535646	0.008706858	0.987
GO_EPHRIN_RECEPTOR_SIGNALING_PATHWAY	74	0.21586701	2.16328	0.002020202	0.008714965	0.987
GO_MEMBRANE_DEPOLARIZATION	49	0.26169547	2.1631107	0.004158004	0.008710458	0.988
GO_TRANSFERASE_ACTIVITY_TRANSFERRING_PHOSPHORUS_CONTAINING_GROUPS	842	0.06586261	2.1624985	0.003937008	0.00873448	0.988
GO_CYTOKINE_SECRETION	27	0.33770195	2.1610036	0.0	0.008810511	0.988
GO_CELL_DIVISION	403	0.09192135	2.1609707	0.0	0.008800561	0.988
GO_HYALURONAN_METABOLIC_PROCESS	25	0.35879073	2.1609015	0.0	0.0087958835	0.988
GO_SIGNALING_ADAPTOR_ACTIVITY	61	0.23391004	2.160152	0.0019455253	0.008821519	0.988
GO_POSITIVE_REGULATION_OF_VASCULAR_ENDOTHELIAL_GROWTH_FACTOR_PRODUCTION	20	0.4096325	2.159297	0.0019607844	0.008842107	0.989
GO_ACTIVATION_OF_PHOSPHOLIPASE_C_ACTIVITY	19	0.41083944	2.1585557	0.002118644	0.008871175	0.989
GO_REGULATION_OF_PROTEIN_LOCALIZATION_TO_NUCLEUS	181	0.13683039	2.1575515	0.01002004	0.008935476	0.989
GO_ZYMOGEN_ACTIVATION	79	0.20998868	2.1568682	0.004008016	0.008964472	0.989
GO_REGULATION_OF_LIPOPOLYSACCHARIDE_MEDIATED_SIGNALING_PATHWAY	16	0.44665053	2.1564791	0.0	0.008977538	0.99
GO_POSITIVE_REGULATION_OF_PHOSPHOLIPID_METABOLIC_PROCESS	36	0.30211043	2.156085	0.0019120459	0.008993863	0.99
GO_UNSATURATED_FATTY_ACID_METABOLIC_PROCESS	60	0.23166499	2.155561	0.0	0.009008586	0.991
GO_CELLULAR_RESPONSE_TO_PROSTAGLANDIN_STIMULUS	18	0.41143197	2.154838	0.0	0.00902311	0.991
GO_ACTIN_FILAMENT_BUNDLE	51	0.25770175	2.1540048	0.0	0.009055309	0.991
GO_NEGATIVE_REGULATION_OF_CYTOKINE_SECRETION	27	0.35548556	2.1515465	0.0040899795	0.00920499	0.991
GO_NEGATIVE_REGULATION_OF_NF_KAPPAB_TRANSCRIPTION_FACTOR_ACTIVITY	56	0.24161051	2.151182	0.0	0.009219245	0.991
GO_AXON_PART	163	0.14584029	2.1510906	0.005964215	0.0092142	0.991
GO_REGULATION_OF_TRANSMEMBRANE_TRANSPORT	294	0.1113336	2.1502934	0.0018832391	0.009235212	0.991
GO_CYTOSOLIC_PART	148	0.15265897	2.1496391	0.0019417476	0.009247492	0.991
GO_COLUMNAR_CUBOIDAL_EPITHELIAL_CELL_DIFFERENTIATION	77	0.20982496	2.1487315	0.0041067763	0.009292994	0.991
GO_TRABECULA_FORMATION	16	0.43696404	2.1485524	0.0	0.009284421	0.991
GO_POSITIVE_REGULATION_OF_TYROSINE_PHOSPHORYLATION_OF_STAT3_PROTEIN	23	0.3707665	2.145871	0.001996008	0.009432193	0.991
GO_REGULATION_OF_DENDRITIC_SPINE_DEVELOPMENT	52	0.2560158	2.145589	0.0020661156	0.009444204	0.991
GO_FATTY_ACID_DERIVATIVE_METABOLIC_PROCESS	52	0.24800791	2.1446874	0.003875969	0.00949958	0.991
GO_NEGATIVE_REGULATION_OF_HOMOTYPIC_CELL_CELL_ADHESION	68	0.22086124	2.1435928	0.0020703934	0.0095443055	0.991
GO_DETECTION_OF_STIMULUS	144	0.15219168	2.1420484	0.0019880715	0.009646461	0.991
GO_EPITHELIAL_TO_MESENCHYMAL_TRANSITION	42	0.27967042	2.1400466	0.0020408162	0.009760192	0.992
GO_APICAL_PART_OF_CELL	240	0.11903682	2.1395159	0.0019379845	0.009781943	0.992
GO_KINETOCHORE	105	0.17662284	2.1388314	0.006122449	0.00982287	0.992
GO_LUNG_MORPHOGENESIS	35	0.30091622	2.138694	0.0038535646	0.009815397	0.992
GO_RESPONSE_TO_ESTRADIOL	107	0.1788505	2.1384232	0.0040816325	0.009816476	0.992
GO_NEGATIVE_REGULATION_OF_ESTABLISHMENT_OF_PROTEIN_LOCALIZATION	159	0.14245273	2.1380777	0.0	0.00982285	0.992
GO_GLIAL_CELL_DIFFERENTIATION	94	0.18839376	2.1369014	0.0	0.009913166	0.992
GO_ANAPHASE_PROMOTING_COMPLEX_DEPENDENT_CATABOLIC_PROCESS	69	0.22259854	2.1351027	0.0	0.010025579	0.992
GO_DEVELOPMENTAL_MATURATION	135	0.15654148	2.134518	0.005976096	0.010070994	0.994
GO_SEMAPHORIN_RECEPTOR_BINDING	19	0.41586322	2.1343446	0.0	0.010070195	0.994
GO_POSITIVE_REGULATION_OF_ACTIN_CYTOSKELETON_REORGANIZATION	15	0.45386517	2.1324394	0.0	0.010170218	0.995
GO_MITOTIC_SPINDLE_ORGANIZATION	63	0.22894296	2.1312802	0.002016129	0.010228506	0.995
GO_CELLULAR_RESPONSE_TO_ENDOGENOUS_STIMULUS	768	0.069397286	2.13067	0.0	0.0102479225	0.995
GO_REGULATION_OF_PHOSPHATIDYLINOSITOL_3_KINASE_SIGNALING	113	0.17080474	2.1289084	0.0019723866	0.010360752	0.995
GO_NEGATIVE_REGULATION_OF_TRANSPORT	320	0.10100649	2.128476	0.003992016	0.010379962	0.995
GO_SECRETORY_GRANULE_LUMEN	48	0.25924432	2.127525	0.0019193857	0.0104279425	0.995
GO_RESPONSE_TO_EXTRACELLULAR_STIMULUS	315	0.10434449	2.1272323	0.004040404	0.01043836	0.995
GO_CYTOSKELETAL_PART	1097	0.05722093	2.1252308	0.0	0.010568763	0.995
GO_REGULATION_OF_ENDOCYTOSIS	148	0.15273686	2.1249871	0.002020202	0.010567317	0.995
GO_REGULATION_OF_SMOOTH_MUSCLE_CELL_MIGRATION	47	0.26348245	2.1227896	0.001980198	0.010709476	0.996
GO_POSITIVE_REGULATION_OF_T_HELPER_CELL_DIFFERENTIATION	13	0.48741546	2.1210384	0.00390625	0.010817247	0.997
GO_RIBONUCLEOTIDE_BINDING	1518	0.050133117	2.1200655	0.002173913	0.010871067	0.997
GO_DOPAMINE_RECEPTOR_SIGNALING_PATHWAY	20	0.39639178	2.1184635	0.0020833334	0.010956581	0.997
GO_CYTOSOLIC_LARGE_RIBOSOMAL_SUBUNIT	31	0.3202431	2.118186	0.0042283298	0.010961313	0.997
GO_REGULATION_OF_TRANSCRIPTION_INVOLVED_IN_G1_S_TRANSITION_OF_MITOTIC_CELL_CYCLE	22	0.37587565	2.1163747	0.0020533882	0.011071781	0.998
GO_ANTIGEN_PROCESSING_AND_PRESENTATION_OF_PEPTIDE_ANTIGEN	142	0.15128787	2.1155317	0.0040816325	0.011111489	0.998
GO_CHROMOSOME_SEGREGATION	223	0.12214532	2.1141539	0.0	0.011189983	0.999
GO_PROTEIN_ACTIVATION_CASCADE	34	0.30387524	2.1126661	0.0	0.011274854	0.999
GO_NEGATIVE_REGULATION_OF_INTERLEUKIN_8_PRODUCTION	11	0.5199749	2.1119087	0.0	0.011335902	0.999
GO_REGULATION_OF_ALCOHOL_BIOSYNTHETIC_PROCESS	33	0.30673286	2.111575	0.003937008	0.011350162	0.999
GO_POSITIVE_REGULATION_OF_CHOLESTEROL_EFFLUX	13	0.49473026	2.1114907	0.0038986355	0.011349384	0.999
GO_REGULATION_OF_EPITHELIAL_CELL_PROLIFERATION	220	0.12550572	2.1105027	0.004008016	0.011410088	0.999
GO_ACTIVATION_OF_CYSTEINE_TYPE_ENDOPEPTIDASE_ACTIVITY	74	0.20766896	2.109925	0.0	0.011437493	0.999
GO_SECRETORY_VESICLE	282	0.10950278	2.109515	0.001980198	0.011453171	0.999
GO_AMINOGLYCAN_BIOSYNTHETIC_PROCESS	86	0.19717309	2.1088548	0.0019379845	0.011491966	0.999
GO_DNA_REPLICATION_INITIATION	27	0.34592885	2.1079829	0.0019880715	0.011557292	0.999
GO_NEGATIVE_REGULATION_OF_OSSIFICATION	49	0.25357118	2.106356	0.008	0.011688381	0.999
GO_REGULATION_OF_ADENYLATE_CYCLASE_ACTIVITY	38	0.2834573	2.1055143	0.0020283975	0.011726799	0.999
GO_NEGATIVE_REGULATION_OF_LEUKOCYTE_DIFFERENTIATION	52	0.24923079	2.1044452	0.001992032	0.011787923	0.999
GO_REGULATION_OF_INTERLEUKIN_10_PRODUCTION	29	0.33293867	2.1019983	0.006024096	0.011995127	0.999
GO_HEAD_DEVELOPMENT	523	0.0803761	2.1009114	0.0019880715	0.012067647	0.999
GO_REGULATION_OF_I_KAPPAB_KINASE_NF_KAPPAB_SIGNALING	191	0.13246459	2.100194	0.0042462847	0.012111964	0.999
GO_ODONTOGENESIS_OF_DENTIN_CONTAINING_TOOTH	50	0.25110042	2.0982955	0.0	0.012269176	0.999
GO_REGULATION_OF_REGULATED_SECRETORY_PATHWAY	83	0.19232704	2.09764	0.0019880715	0.01229157	0.999
GO_RENAL_SYSTEM_VASCULATURE_DEVELOPMENT	15	0.44439378	2.0976222	0.0	0.012278204	0.999
GO_CELL_KILLING	21	0.38256767	2.0963037	0.0041067763	0.012390695	0.999
GO_CELL_JUNCTION_ASSEMBLY	109	0.17161952	2.095149	0.0020325202	0.012478132	0.999
GO_T_CELL_DIFFERENTIATION_INVOLVED_IN_IMMUNE_RESPONSE	22	0.36351833	2.093038	0.0	0.01262605	0.999
GO_NEGATIVE_REGULATION_OF_TOLL_LIKE_RECEPTOR_SIGNALING_PATHWAY	21	0.38096738	2.0924273	0.0040899795	0.012662751	1.0
GO_CENTRAL_NERVOUS_SYSTEM_DEVELOPMENT	632	0.073097214	2.0922654	0.0020325202	0.012660372	1.0
GO_ANTIGEN_PROCESSING_AND_PRESENTATION	161	0.14252648	2.0890338	0.0	0.012912246	1.0
GO_DENDRITIC_SPINE_ORGANIZATION	14	0.458007	2.0886157	0.0018867925	0.012951571	1.0
GO_ACTIN_FILAMENT	66	0.22267859	2.08716	0.0039525693	0.013052538	1.0
GO_REGULATION_OF_INFLAMMATORY_RESPONSE_TO_ANTIGENIC_STIMULUS	11	0.5200535	2.0861406	0.0039525693	0.013107828	1.0
GO_REGULATION_OF_ENDOTHELIAL_CELL_PROLIFERATION	80	0.20034494	2.0855625	0.0	0.013153275	1.0
GO_CELL_MORPHOGENESIS_INVOLVED_IN_NEURON_DIFFERENTIATION	280	0.10882801	2.0847664	0.004032258	0.013200463	1.0
GO_RESPONSE_TO_PROSTAGLANDIN	24	0.35596582	2.0844376	0.0020120724	0.013210336	1.0
GO_POSITIVE_REGULATION_OF_INTERFERON_ALPHA_PRODUCTION	16	0.4398159	2.0829647	0.00990099	0.013295645	1.0
GO_BASAL_LAMINA	19	0.3930181	2.0823429	0.008316008	0.013350375	1.0
GO_POSITIVE_REGULATION_OF_CELL_MATRIX_ADHESION	37	0.29278216	2.0821643	0.0041841003	0.0133439405	1.0
GO_CHRONIC_INFLAMMATORY_RESPONSE	10	0.541417	2.080144	0.0	0.013507391	1.0
GO_POSITIVE_REGULATION_OF_I_KAPPAB_KINASE_NF_KAPPAB_SIGNALING	143	0.148363	2.0796456	0.004115226	0.013537514	1.0
GO_NEGATIVE_REGULATION_OF_INTERFERON_GAMMA_PRODUCTION	19	0.40114805	2.0788863	0.0060362173	0.0135679245	1.0
GO_CELLULAR_RESPONSE_TO_NUTRIENT	34	0.3025892	2.0785065	0.0020661156	0.013583627	1.0
GO_RESPONSE_TO_MECHANICAL_STIMULUS	169	0.1383427	2.0772645	0.0020283975	0.013685776	1.0
GO_RESPONSE_TO_METAL_ION	240	0.11437097	2.07671	0.0	0.013720445	1.0
GO_REGULATION_OF_CELL_CYCLE_ARREST	89	0.1870549	2.076596	0.0019305019	0.013713797	1.0
GO_ENZYME_BINDING	1466	0.050226904	2.0759895	0.0038240917	0.0137517145	1.0
GO_CELLULAR_RESPONSE_TO_VASCULAR_ENDOTHELIAL_GROWTH_FACTOR_STIMULUS	28	0.3387078	2.0753064	0.0060728746	0.013771961	1.0
GO_HOMOTYPIC_CELL_CELL_ADHESION	40	0.27312014	2.0744662	0.0039525693	0.013823715	1.0
GO_NEUROEPITHELIAL_CELL_DIFFERENTIATION	45	0.2592809	2.0744178	0.007858546	0.01381051	1.0
GO_CELL_CELL_ADHERENS_JUNCTION	44	0.26194516	2.0728748	0.002118644	0.013915751	1.0
GO_HETEROPHILIC_CELL_CELL_ADHESION_VIA_PLASMA_MEMBRANE_CELL_ADHESION_MOLECULES	32	0.3074291	2.0694456	0.0038461538	0.014207502	1.0
GO_EMBRYONIC_ORGAN_DEVELOPMENT	289	0.10568657	2.0693784	0.0038910506	0.014200244	1.0
GO_FIBRIL	11	0.5221768	2.0689163	0.003937008	0.014238452	1.0
GO_SITE_OF_POLARIZED_GROWTH	130	0.15651347	2.0686564	0.004008016	0.014250175	1.0
GO_MICROTUBULE_ASSOCIATED_COMPLEX	124	0.16158977	2.0682933	0.0	0.014261759	1.0
GO_NEURON_PROJECTION_GUIDANCE	152	0.14178613	2.0681944	0.004056795	0.014259175	1.0
GO_MITOTIC_SISTER_CHROMATID_SEGREGATION	81	0.19789599	2.0659492	0.0	0.014457387	1.0
GO_RESPONSE_TO_FLUID_SHEAR_STRESS	33	0.30045694	2.0640032	0.008	0.014644678	1.0
GO_POSITIVE_REGULATION_OF_CYTOKINESIS	22	0.36418733	2.063603	0.0038387715	0.014662143	1.0
GO_MAMMARY_GLAND_MORPHOGENESIS	34	0.2953643	2.06333	0.0	0.014666974	1.0
GO_OSTEOCLAST_DIFFERENTIATION	26	0.33725694	2.0618575	0.010615711	0.014791767	1.0
GO_REGULATION_OF_SEQUESTERING_OF_CALCIUM_ION	80	0.19475864	2.0599656	0.0137795275	0.014941335	1.0
GO_SYNAPSE	573	0.07420737	2.059531	0.0020491802	0.0149566755	1.0
GO_LEUKOCYTE_HOMEOSTASIS	46	0.25863928	2.058655	0.0077669905	0.015006001	1.0
GO_NEGATIVE_REGULATION_OF_PROTEIN_MODIFICATION_PROCESS	512	0.08126519	2.0582821	0.004237288	0.0150166545	1.0
GO_POSITIVE_REGULATION_OF_NF_KAPPAB_IMPORT_INTO_NUCLEUS	18	0.41464493	2.0564864	0.0021008404	0.015136882	1.0
GO_3_5_CYCLIC_GMP_PHOSPHODIESTERASE_ACTIVITY	10	0.522812	2.0548048	0.005882353	0.01529027	1.0
GO_UNSATURATED_FATTY_ACID_BIOSYNTHETIC_PROCESS	31	0.31197786	2.0529711	0.001996008	0.015418349	1.0
GO_DENDRITIC_CELL_MIGRATION	12	0.4916765	2.0518882	0.002020202	0.015510504	1.0
GO_POSITIVE_REGULATION_OF_STEROL_TRANSPORT	15	0.43833128	2.0482626	0.004040404	0.015824918	1.0
GO_NEURAL_CREST_CELL_DIFFERENTIATION	57	0.22961825	2.0482492	0.008	0.015806666	1.0
GO_POSITIVE_REGULATION_OF_CELL_SUBSTRATE_ADHESION	81	0.19114326	2.043561	0.0019305019	0.016237201	1.0
GO_RESPONSE_TO_GROWTH_FACTOR	379	0.09183696	2.040855	0.003944773	0.016483601	1.0
GO_NEGATIVE_REGULATION_OF_PLATELET_ACTIVATION	16	0.40940425	2.0397167	0.0041067763	0.01658443	1.0
GO_GRANULOCYTE_ACTIVATION	14	0.45165244	2.0396416	0.003929273	0.016569993	1.0
GO_MHC_CLASS_I_PROTEIN_BINDING	12	0.4876983	2.0391574	0.0020833334	0.01661104	1.0
GO_POSITIVE_REGULATION_OF_SPROUTING_ANGIOGENESIS	13	0.46020138	2.038863	0.00390625	0.016613457	1.0
GO_REGULATION_OF_PROTEIN_IMPORT	151	0.14308026	2.0345235	0.005859375	0.017044911	1.0
GO_MAST_CELL_ACTIVATION	16	0.42973605	2.0342596	0.0019762847	0.017061945	1.0
GO_MEMBRANE_DEPOLARIZATION_DURING_ACTION_POTENTIAL	33	0.2954677	2.0335152	0.007707129	0.017125076	1.0
GO_ACTIVATION_OF_PROTEIN_KINASE_ACTIVITY	227	0.11779946	2.032394	0.0020242915	0.0172198	1.0
GO_REGULATION_OF_CELLULAR_AMINO_ACID_METABOLIC_PROCESS	55	0.22836171	2.031372	0.0059405942	0.017334336	1.0
GO_SYNCYTIUM_FORMATION	21	0.36160645	2.0308259	0.0019455253	0.017372508	1.0
GO_REGULATION_OF_HORMONE_SECRETION	165	0.13479804	2.030686	0.0	0.017367901	1.0
GO_NIK_NF_KAPPAB_SIGNALING	72	0.2011392	2.0260231	0.007633588	0.017862525	1.0
GO_POSITIVE_REGULATION_OF_MYELOID_CELL_DIFFERENTIATION	57	0.22628395	2.0258043	0.003960396	0.01786664	1.0
GO_REGULATION_OF_CALCIUM_ION_TRANSPORT_INTO_CYTOSOL	71	0.2012996	2.0252037	0.003929273	0.017908646	1.0
GO_REGULATION_OF_DENDRITE_DEVELOPMENT	103	0.16958068	2.024928	0.008032128	0.017906686	1.0
GO_REGULATION_OF_OSSIFICATION	135	0.14626218	2.0247207	0.00811359	0.017907606	1.0
GO_GOLGI_LUMEN	47	0.24934055	2.020468	0.0020325202	0.018344583	1.0
GO_NEGATIVE_REGULATION_OF_ANTIGEN_RECEPTOR_MEDIATED_SIGNALING_PATHWAY	14	0.4386511	2.0200567	0.007968128	0.018381275	1.0
GO_TISSUE_REGENERATION	39	0.27721733	2.0199754	0.0062240665	0.018371146	1.0
GO_FOREBRAIN_GENERATION_OF_NEURONS	40	0.27097422	2.0192432	0.0019267823	0.018437803	1.0
GO_NEGATIVE_REGULATION_OF_AXON_GUIDANCE	22	0.3608422	2.0155385	0.0018382353	0.018827137	1.0
GO_PCG_PROTEIN_COMPLEX	42	0.2650318	2.01527	0.0019569471	0.018831605	1.0
GO_DEATH_RECEPTOR_BINDING	14	0.43708917	2.0142584	0.0059405942	0.018920265	1.0
GO_REGULATION_OF_INTERLEUKIN_17_PRODUCTION	13	0.45658332	2.013702	0.003787879	0.018952847	1.0
GO_RHO_PROTEIN_SIGNAL_TRANSDUCTION	45	0.25711507	2.0131905	0.006048387	0.018990023	1.0
GO_RESPONSE_TO_PLATELET_DERIVED_GROWTH_FACTOR	18	0.3919707	2.0113447	0.007889546	0.019165998	1.0
GO_SOLUTE_SODIUM_SYMPORTER_ACTIVITY	22	0.35718223	2.0100236	0.007827789	0.019296868	1.0
GO_SISTER_CHROMATID_COHESION	95	0.17289592	2.0085857	0.0	0.019440906	1.0
GO_MAST_CELL_MEDIATED_IMMUNITY	14	0.45156255	2.0076828	0.0058365758	0.019536925	1.0
GO_CORTICAL_ACTIN_CYTOSKELETON	49	0.24664128	2.00663	0.008097166	0.01965502	1.0
GO_IONOTROPIC_GLUTAMATE_RECEPTOR_SIGNALING_PATHWAY	19	0.37688652	2.0062091	0.0019305019	0.019674823	1.0
GO_RESPONSE_TO_RADIATION	325	0.098051935	2.0061083	0.003968254	0.019664858	1.0
GO_REGULATION_OF_TYROSINE_PHOSPHORYLATION_OF_STAT_PROTEIN	42	0.26642078	2.0058327	0.0038022813	0.019693622	1.0
GO_INTERACTION_WITH_HOST	107	0.1629893	2.0049746	0.007662835	0.019777207	1.0
GO_NEGATIVE_REGULATION_OF_NUCLEOCYTOPLASMIC_TRANSPORT	61	0.21983983	2.0042768	0.004115226	0.019839818	1.0
GO_REGULATION_OF_SYSTEM_PROCESS	355	0.09116586	2.0040376	0.0	0.01984902	1.0
GO_REGULATION_OF_CELLULAR_EXTRAVASATION	19	0.38198483	2.003789	0.0020120724	0.01985806	1.0
GO_B_CELL_DIFFERENTIATION	57	0.22685581	2.0031533	0.004056795	0.019923203	1.0
GO_RESPONSE_TO_ESTROGEN	157	0.13716613	2.002042	0.0	0.020054486	1.0
GO_SENSORY_PERCEPTION	284	0.102254435	2.0010815	0.0060728746	0.02013579	1.0
GO_REGULATION_OF_STRESS_ACTIVATED_PROTEIN_KINASE_SIGNALING_CASCADE	165	0.13320595	2.0009723	0.003992016	0.020122506	1.0
GO_NEGATIVE_REGULATION_OF_PEPTIDASE_ACTIVITY	128	0.14990464	1.9998547	0.005976096	0.020237021	1.0
GO_FATTY_ACID_DERIVATIVE_BIOSYNTHETIC_PROCESS	26	0.32792696	1.9986293	0.007662835	0.020367278	1.0
GO_CHROMOSOME_CENTROMERIC_REGION	153	0.1376042	1.9976811	0.0	0.02045058	1.0
GO_IMMUNOGLOBULIN_BINDING	10	0.5130377	1.9970661	0.006024096	0.020513259	1.0
GO_T_CELL_MEDIATED_IMMUNITY	20	0.37846857	1.9959828	0.007751938	0.020615175	1.0
GO_REGULATION_OF_INTERLEUKIN_12_PRODUCTION	31	0.3006357	1.9951526	0.002016129	0.020702358	1.0
GO_ENDOTHELIUM_DEVELOPMENT	72	0.20736863	1.9943777	0.0020876827	0.020788021	1.0
GO_PHAGOCYTOSIS_ENGULFMENT	18	0.39096528	1.992961	0.0057803467	0.02091138	1.0
GO_CRANIAL_NERVE_MORPHOGENESIS	14	0.44284254	1.9914302	0.005964215	0.02107651	1.0
GO_LEUKOCYTE_MEDIATED_CYTOTOXICITY	18	0.38953584	1.9911176	0.004048583	0.021091538	1.0
GO_POSITIVE_REGULATION_OF_INTERLEUKIN_2_PRODUCTION	28	0.317975	1.9906274	0.003992016	0.021121165	1.0
GO_NEGATIVE_REGULATION_OF_WOUND_HEALING	41	0.26186728	1.9902602	0.0020408162	0.021154864	1.0
GO_NEGATIVE_REGULATION_OF_INTERLEUKIN_2_PRODUCTION	12	0.47078258	1.9899801	0.0116731515	0.021160886	1.0
GO_POSITIVE_REGULATION_OF_LIPASE_ACTIVITY	49	0.24949534	1.9898877	0.005952381	0.021148248	1.0
GO_CYTOKINE_BINDING	66	0.21164733	1.9894415	0.00589391	0.021171702	1.0
GO_REGULATION_OF_MYOBLAST_DIFFERENTIATION	41	0.26088676	1.9882225	0.0061601643	0.021320766	1.0
GO_PROTEIN_COMPLEX_INVOLVED_IN_CELL_ADHESION	29	0.31590912	1.9881163	0.002004008	0.02130933	1.0
GO_PROTEIN_SECRETION	76	0.19002034	1.9870973	0.0038986355	0.021414997	1.0
GO_REGULATION_OF_NF_KAPPAB_IMPORT_INTO_NUCLEUS	36	0.27216795	1.9862221	0.0	0.021505779	1.0
GO_REGULATION_OF_CYSTEINE_TYPE_ENDOPEPTIDASE_ACTIVITY	166	0.13144767	1.984726	0.002	0.021665594	1.0
GO_POSITIVE_REGULATION_OF_ALCOHOL_BIOSYNTHETIC_PROCESS	16	0.4118775	1.9847105	0.0057581575	0.021642322	1.0
GO_SKELETAL_SYSTEM_MORPHOGENESIS	142	0.14169507	1.9789827	0.007797271	0.022327203	1.0
GO_MOTOR_NEURON_AXON_GUIDANCE	22	0.35922867	1.9788394	0.0040241447	0.02231478	1.0
GO_SECRETORY_GRANULE	205	0.11897382	1.9779475	0.008032128	0.02241124	1.0
GO_MYELOID_LEUKOCYTE_MEDIATED_IMMUNITY	28	0.3027404	1.9759725	0.0040816325	0.022637907	1.0
GO_REGULATION_OF_CELL_PROJECTION_ASSEMBLY	127	0.15156107	1.975755	0.0040816325	0.022652503	1.0
GO_MICROVILLUS	51	0.23612168	1.9755012	0.0040816325	0.02266542	1.0
GO_NEPHRON_DEVELOPMENT	82	0.18850504	1.974719	0.008264462	0.022725498	1.0
GO_POSITIVE_REGULATION_OF_EPITHELIAL_CELL_MIGRATION	90	0.17947122	1.9747136	0.005952381	0.022701295	1.0
GO_REGULATION_OF_NECROTIC_CELL_DEATH	18	0.3861568	1.9737934	0.007984032	0.022788323	1.0
GO_ORGANIC_ACID_SODIUM_SYMPORTER_ACTIVITY	14	0.43419	1.973255	0.008230452	0.022819288	1.0
GO_G_PROTEIN_COUPLED_AMINE_RECEPTOR_ACTIVITY	14	0.44078615	1.9730887	0.006134969	0.02281638	1.0
GO_POSITIVE_REGULATION_OF_CALCIUM_ION_IMPORT	33	0.28724858	1.9727682	0.009416196	0.0228433	1.0
GO_LYMPH_VESSEL_DEVELOPMENT	17	0.38917944	1.9727513	0.008230452	0.022820508	1.0
GO_POSITIVE_REGULATION_OF_MAST_CELL_ACTIVATION	13	0.44690895	1.9724029	0.0020325202	0.022845982	1.0
GO_CELL_PROJECTION_ORGANIZATION	719	0.06557577	1.972382	0.009276438	0.022827553	1.0
GO_INNATE_IMMUNE_RESPONSE_ACTIVATING_CELL_SURFACE_RECEPTOR_SIGNALING_PATHWAY	89	0.17771798	1.9696964	0.007920792	0.023192368	1.0
GO_PHOSPHOLIPASE_C_ACTIVATING_G_PROTEIN_COUPLED_RECEPTOR_SIGNALING_PATHWAY	43	0.24978548	1.968982	0.006437768	0.023258494	1.0
GO_PALLIUM_DEVELOPMENT	113	0.15906262	1.9681482	0.01171875	0.023332614	1.0
GO_REGULATION_OF_CHOLESTEROL_EFFLUX	16	0.41091377	1.9681208	0.0041067763	0.023313733	1.0
GO_CHROMOSOME_ORGANIZATION	784	0.06281982	1.9677274	0.0	0.023341538	1.0
GO_POST_EMBRYONIC_ORGAN_DEVELOPMENT	14	0.433409	1.9663966	0.005988024	0.023520084	1.0
GO_POSITIVE_REGULATION_OF_LIPID_TRANSPORT	36	0.27253786	1.9646765	0.0038387715	0.023703355	1.0
GO_CHONDROCYTE_DIFFERENTIATION	51	0.22924595	1.9643753	0.009940358	0.023727847	1.0
GO_GANGLIOSIDE_BIOSYNTHETIC_PROCESS	16	0.4044479	1.9642925	0.008032128	0.023711514	1.0
GO_REGULATION_OF_CELL_CYCLE_G1_S_PHASE_TRANSITION	133	0.14493178	1.964125	0.0064655175	0.023707695	1.0
GO_CD4_POSITIVE_ALPHA_BETA_T_CELL_ACTIVATION	26	0.32509252	1.9630525	0.020325202	0.023825666	1.0
GO_REGULATION_OF_ADHERENS_JUNCTION_ORGANIZATION	47	0.24501811	1.962977	0.003960396	0.023814779	1.0
GO_REGULATION_OF_LYASE_ACTIVITY	46	0.24229679	1.9620525	0.004140787	0.023915559	1.0
GO_NEGATIVE_REGULATION_OF_PROTEIN_MODIFICATION_BY_SMALL_PROTEIN_CONJUGATION_OR_REMOVAL	122	0.15029939	1.9608105	0.0118811885	0.024077881	1.0
GO_NEURAL_CREST_CELL_MIGRATION	39	0.26584175	1.9599841	0.010373444	0.02416552	1.0
GO_POSITIVE_REGULATION_OF_MITOCHONDRIAL_OUTER_MEMBRANE_PERMEABILIZATION_INVOLVED_IN_APOPTOTIC_SIGNALING_PATHWAY	30	0.3008086	1.9587034	0.009727626	0.024321591	1.0
GO_GLUTAMATE_RECEPTOR_ACTIVITY	19	0.37688652	1.9582635	0.0058139535	0.024357548	1.0
GO_POSITIVE_REGULATION_OF_CELLULAR_EXTRAVASATION	12	0.46957663	1.9577866	0.0038387715	0.024387961	1.0
GO_REGULATION_OF_HEAT_GENERATION	12	0.4596671	1.9576715	0.008064516	0.024371047	1.0
GO_POSITIVE_REGULATION_OF_LEUKOCYTE_DEGRANULATION	14	0.42205393	1.957391	0.010548524	0.024381889	1.0
GO_POSITIVE_REGULATION_OF_DNA_METABOLIC_PROCESS	155	0.13314688	1.9572102	0.016771488	0.024378758	1.0
GO_REGULATION_OF_EXTRACELLULAR_MATRIX_DISASSEMBLY	12	0.46643075	1.9568402	0.008298756	0.02439912	1.0
GO_REGULATION_OF_MICROTUBULE_POLYMERIZATION_OR_DEPOLYMERIZATION	155	0.13355537	1.9554653	0.0019193857	0.02457535	1.0
GO_ANTIGEN_PROCESSING_AND_PRESENTATION_OF_ENDOGENOUS_ANTIGEN	11	0.48293492	1.9552629	0.008064516	0.024569467	1.0
GO_CELLULAR_RESPONSE_TO_EXTERNAL_STIMULUS	211	0.11550713	1.9543016	0.0121951215	0.024676643	1.0
GO_POSITIVE_REGULATION_OF_B_CELL_MEDIATED_IMMUNITY	15	0.4131215	1.9539398	0.003937008	0.024714744	1.0
GO_POSITIVE_REGULATION_OF_NATURAL_KILLER_CELL_MEDIATED_IMMUNITY	13	0.44690895	1.9524901	0.006085193	0.024888974	1.0
GO_CALCIUM_ION_TRANSMEMBRANE_TRANSPORT	117	0.15446298	1.9496906	0.004032258	0.025291173	1.0
GO_MOVEMENT_IN_ENVIRONMENT_OF_OTHER_ORGANISM_INVOLVED_IN_SYMBIOTIC_INTERACTION	68	0.19997863	1.9496286	0.010121457	0.025270745	1.0
GO_NEGATIVE_REGULATION_OF_MAPK_CASCADE	119	0.1530681	1.9492201	0.008403362	0.025309347	1.0
GO_PHOSPHATIDYLINOSITOL_3_KINASE_ACTIVITY	57	0.21494067	1.9482124	0.0056818184	0.025419053	1.0
GO_TISSUE_REMODELING	66	0.20685571	1.9476613	0.0021097045	0.025510592	1.0
GO_MITOTIC_NUCLEAR_DIVISION	314	0.09448539	1.945898	0.0020408162	0.02576645	1.0
GO_EPITHELIAL_CELL_FATE_COMMITMENT	11	0.4789242	1.9455343	0.0076045627	0.025786724	1.0
GO_POSITIVE_REGULATION_OF_MACROPHAGE_DIFFERENTIATION	11	0.48144072	1.9452188	0.010288066	0.025804343	1.0
GO_PROTEIN_DOMAIN_SPECIFIC_BINDING	506	0.07701997	1.9430904	0.0019646366	0.026115108	1.0
GO_ARP2_3_PROTEIN_COMPLEX	10	0.5014548	1.9430085	0.005791506	0.026095321	1.0
GO_RESPONSE_TO_ACIDIC_PH	11	0.4823844	1.9419049	0.0018796993	0.026217107	1.0
GO_SCAFFOLD_PROTEIN_BINDING	35	0.2752983	1.9393026	0.010593221	0.026579196	1.0
GO_ANTIGEN_PROCESSING_AND_PRESENTATION_OF_EXOGENOUS_PEPTIDE_ANTIGEN_VIA_MHC_CLASS_I	52	0.23209076	1.9383491	0.0	0.026704602	1.0
GO_GLIAL_CELL_MIGRATION	30	0.297506	1.9382706	0.0019455253	0.026688335	1.0
GO_NEGATIVE_REGULATION_OF_DEVELOPMENTAL_GROWTH	71	0.19608244	1.9376886	0.008213553	0.026753448	1.0
GO_CELL_TRAILING_EDGE	10	0.4961233	1.9368508	0.013435701	0.026859026	1.0
GO_NEGATIVE_REGULATION_OF_NUCLEOTIDE_METABOLIC_PROCESS	38	0.2662107	1.9366667	0.009433962	0.026860269	1.0
GO_VOLTAGE_GATED_ION_CHANNEL_ACTIVITY	124	0.15172717	1.9366118	0.006185567	0.026846712	1.0
GO_PLASMA_MEMBRANE_FUSION	14	0.42205393	1.9362075	0.00591716	0.026874801	1.0
GO_POSITIVE_REGULATION_OF_BINDING	107	0.1614156	1.9357901	0.014285714	0.026919303	1.0
GO_POSITIVE_REGULATION_OF_OXIDOREDUCTASE_ACTIVITY	34	0.2790051	1.9335037	0.0059288535	0.027254619	1.0
GO_NEGATIVE_REGULATION_OF_T_CELL_RECEPTOR_SIGNALING_PATHWAY	12	0.4504981	1.9333056	0.006198347	0.027264861	1.0
GO_RESPIRATORY_SYSTEM_DEVELOPMENT	154	0.1370283	1.932541	0.0061099795	0.027345004	1.0
GO_POSITIVE_REGULATION_OF_B_CELL_DIFFERENTIATION	14	0.40914813	1.9298412	0.0058365758	0.027781565	1.0
GO_REGULATION_OF_MUSCLE_CELL_DIFFERENTIATION	125	0.14557122	1.9284219	0.010845987	0.027957559	1.0
GO_REGULATION_OF_PLATELET_DERIVED_GROWTH_FACTOR_RECEPTOR_SIGNALING_PATHWAY	12	0.46333075	1.9281392	0.006134969	0.027967028	1.0
GO_CELLULAR_RESPONSE_TO_EPIDERMAL_GROWTH_FACTOR_STIMULUS	19	0.3697381	1.9280443	0.0062111802	0.027955184	1.0
GO_GLYCOSPHINGOLIPID_METABOLIC_PROCESS	56	0.20876978	1.9274448	0.0041841003	0.028024938	1.0
GO_DOPAMINE_RECEPTOR_BINDING	13	0.43715593	1.9230866	0.010224949	0.028667217	1.0
GO_BONE_REMODELING	26	0.32044724	1.9230415	0.008281574	0.02864531	1.0
GO_REGULATION_OF_OSTEOBLAST_DIFFERENTIATION	91	0.16866776	1.9229885	0.010351967	0.028628834	1.0
GO_VIRAL_LIFE_CYCLE	220	0.11252099	1.9221134	0.005964215	0.02874421	1.0
GO_ADHERENS_JUNCTION_ORGANIZATION	58	0.21427542	1.9218835	0.005791506	0.02875694	1.0
GO_POSITIVE_REGULATION_OF_TYPE_I_INTERFERON_PRODUCTION	66	0.19786485	1.9213694	0.012269938	0.028805386	1.0
GO_NEGATIVE_REGULATION_OF_NEURAL_PRECURSOR_CELL_PROLIFERATION	13	0.4340098	1.9198314	0.006134969	0.029075528	1.0
GO_POSITIVE_REGULATION_OF_T_CELL_MEDIATED_IMMUNITY	21	0.35546386	1.9181812	0.0102459015	0.029326795	1.0
GO_AUTONOMIC_NERVOUS_SYSTEM_DEVELOPMENT	27	0.31091863	1.9177563	0.0038314175	0.029374942	1.0
GO_REGULATION_OF_GLOMERULUS_DEVELOPMENT	10	0.498388	1.9169818	0.012631579	0.029442746	1.0
GO_POSITIVE_REGULATION_OF_CELL_CYCLE_ARREST	73	0.19022411	1.9161545	0.006012024	0.029563284	1.0
GO_LIPOPOLYSACCHARIDE_BINDING	13	0.44077396	1.915172	0.0062111802	0.029675933	1.0
GO_CALCIUM_DEPENDENT_PHOSPHOLIPID_BINDING	33	0.28265324	1.9147131	0.007952286	0.02971796	1.0
GO_POSITIVE_REGULATION_OF_NEURON_PROJECTION_DEVELOPMENT	202	0.11781386	1.9145694	0.008064516	0.029719153	1.0
GO_REGULATION_OF_NITRIC_OXIDE_BIOSYNTHETIC_PROCESS	41	0.24822058	1.9134138	0.008368201	0.029883485	1.0
GO_NEURON_PROJECTION_MORPHOGENESIS	307	0.09448535	1.9132844	0.01622718	0.029875156	1.0
GO_ADENYL_NUCLEOTIDE_BINDING	1264	0.048797913	1.9128367	0.009615385	0.029928837	1.0
GO_POSITIVE_REGULATION_OF_ENDOTHELIAL_CELL_PROLIFERATION	56	0.21610795	1.9126964	0.01004016	0.029923074	1.0
GO_POSITIVE_REGULATION_OF_EXECUTION_PHASE_OF_APOPTOSIS	11	0.47231835	1.9111828	0.010080645	0.0301472	1.0
GO_NMDA_SELECTIVE_GLUTAMATE_RECEPTOR_COMPLEX	10	0.49796337	1.9103644	0.011320755	0.030234102	1.0
GO_REGULATION_OF_INTERLEUKIN_5_PRODUCTION	11	0.4532872	1.9098437	0.007968128	0.030288175	1.0
GO_REGULATION_OF_NEUTROPHIL_MIGRATION	21	0.34737244	1.9093978	0.008163265	0.030342488	1.0
GO_CELLULAR_COMPONENT_MORPHOGENESIS	705	0.06288045	1.9081955	0.0019193857	0.030538663	1.0
GO_POSITIVE_REGULATION_OF_MYELOID_LEUKOCYTE_DIFFERENTIATION	35	0.27597588	1.9076082	0.0020449897	0.030606786	1.0
GO_TRANSLATIONAL_INITIATION	100	0.15929675	1.907551	0.008316008	0.03058216	1.0
GO_REGULATION_OF_ENDOTHELIAL_CELL_APOPTOTIC_PROCESS	28	0.30246758	1.9053149	0.013806706	0.030970596	1.0
GO_REGULATION_OF_TUMOR_NECROSIS_FACTOR_BIOSYNTHETIC_PROCESS	14	0.41968852	1.9047647	0.009708738	0.031040642	1.0
GO_T_CELL_HOMEOSTASIS	28	0.30398065	1.9031967	0.012474013	0.031263016	1.0
GO_PHAGOCYTIC_VESICLE_MEMBRANE	45	0.23677655	1.9021645	0.00998004	0.031418946	1.0
GO_ORGAN_MATURATION	15	0.41119158	1.9011133	0.006147541	0.0315964	1.0
GO_RESPONSE_TO_ATP	22	0.33648172	1.8995738	0.009765625	0.03186331	1.0
GO_FC_RECEPTOR_SIGNALING_PATHWAY	165	0.12684281	1.8992624	0.002008032	0.031898446	1.0
GO_CELLULAR_CHEMICAL_HOMEOSTASIS	374	0.08771863	1.899064	0.010288066	0.031899925	1.0
GO_POSITIVE_REGULATION_OF_PROTEOLYSIS	303	0.09496285	1.8988463	0.0076923077	0.031905334	1.0
GO_CELLULAR_RESPONSE_TO_PROSTAGLANDIN_E_STIMULUS	16	0.39746085	1.896714	0.016877636	0.03225883	1.0
GO_MAST_CELL_GRANULE	15	0.40392283	1.8957052	0.006185567	0.032387663	1.0
GO_CERAMIDE_METABOLIC_PROCESS	61	0.20390067	1.894735	0.010615711	0.032543764	1.0
GO_PEPTIDASE_INHIBITOR_ACTIVITY	73	0.18823762	1.8939958	0.013752456	0.032633334	1.0
GO_POSITIVE_REGULATION_OF_NEURAL_PRECURSOR_CELL_PROLIFERATION	28	0.30049893	1.8935502	0.009652509	0.032674156	1.0
GO_DNA_BINDING_BENDING	13	0.43204343	1.8919137	0.007984032	0.03289733	1.0
GO_DNA_CONFORMATION_CHANGE	180	0.12022661	1.8913307	0.015503876	0.032995403	1.0
GO_REGULATION_OF_CGMP_BIOSYNTHETIC_PROCESS	12	0.45526284	1.8912863	0.009823183	0.03297926	1.0
GO_POSITIVE_REGULATION_OF_EXCITATORY_POSTSYNAPTIC_POTENTIAL	16	0.38729742	1.8910565	0.014285714	0.032993954	1.0
GO_REGULATION_OF_JUN_KINASE_ACTIVITY	68	0.1963193	1.8908173	0.0058139535	0.033013746	1.0
GO_RHO_GTPASE_BINDING	71	0.18604657	1.8907472	0.0061099795	0.032996316	1.0
GO_CALCIUM_DEPENDENT_PROTEIN_BINDING	42	0.25200367	1.8907207	0.012	0.03297372	1.0
GO_CONNECTIVE_TISSUE_DEVELOPMENT	152	0.12955844	1.8903779	0.012	0.032997124	1.0
GO_S100_PROTEIN_BINDING	11	0.46901542	1.8887955	0.0139442235	0.033280104	1.0
GO_NEPHRON_EPITHELIUM_DEVELOPMENT	62	0.20475015	1.8886014	0.0038461538	0.03328792	1.0
GO_NEGATIVE_REGULATION_OF_CYSTEINE_TYPE_ENDOPEPTIDASE_ACTIVITY	68	0.1962461	1.8876073	0.013833992	0.03343965	1.0
GO_POSITIVE_REGULATION_OF_WNT_SIGNALING_PATHWAY	128	0.14182302	1.8871471	0.015533981	0.033477776	1.0
GO_POSITIVE_REGULATION_OF_GENE_EXPRESSION	1309	0.04851473	1.8867775	0.009578544	0.03351744	1.0
GO_POSITIVE_REGULATION_OF_AXONOGENESIS	62	0.19945872	1.8838499	0.012219959	0.034010854	1.0
GO_SODIUM_ION_TRANSMEMBRANE_TRANSPORTER_ACTIVITY	71	0.19248898	1.8837492	0.013833992	0.033997584	1.0
GO_CELL_BODY	380	0.08427023	1.8810309	0.009861933	0.03452824	1.0
GO_NEGATIVE_REGULATION_OF_CYCLIC_NUCLEOTIDE_METABOLIC_PROCESS	21	0.33981696	1.8808702	0.01775148	0.034524746	1.0
GO_ADENYLATE_CYCLASE_INHIBITING_G_PROTEIN_COUPLED_RECEPTOR_SIGNALING_PATHWAY	32	0.2819294	1.880826	0.0076923077	0.034504768	1.0
GO_REGULATION_OF_REPRODUCTIVE_PROCESS	77	0.1873292	1.8806481	0.014256619	0.03449614	1.0
GO_CALCIUM_ION_TRANSPORT	165	0.1254524	1.8803695	0.007984032	0.034520496	1.0
GO_NEGATIVE_REGULATION_OF_MAP_KINASE_ACTIVITY	62	0.20290996	1.8801285	0.00967118	0.03453722	1.0
GO_CHEMICAL_HOMEOSTASIS	579	0.069057345	1.8800796	0.018329939	0.03451353	1.0
GO_NUCLEAR_TRANSCRIBED_MRNA_CATABOLIC_PROCESS_NONSENSE_MEDIATED_DECAY	84	0.17553003	1.8797245	0.009505703	0.034544002	1.0
GO_ENDOTHELIAL_CELL_DIFFERENTIATION	58	0.2094469	1.879159	0.015686275	0.03459852	1.0
GO_EPITHELIAL_CELL_DIFFERENTIATION_INVOLVED_IN_KIDNEY_DEVELOPMENT	17	0.38498172	1.878959	0.008333334	0.034608684	1.0
GO_REGULATION_OF_MYOTUBE_DIFFERENTIATION	45	0.23474391	1.8772385	0.0139442235	0.034953196	1.0
GO_HISTONE_PHOSPHORYLATION	22	0.33325464	1.8771062	0.008298756	0.0349477	1.0
GO_BRUSH_BORDER	72	0.18825124	1.8770963	0.01178782	0.034918692	1.0
GO_ESTABLISHMENT_OR_MAINTENANCE_OF_MONOPOLAR_CELL_POLARITY	12	0.44437674	1.8768786	0.013833992	0.034925904	1.0
GO_ANION_HOMEOSTASIS	24	0.31422043	1.8766853	0.014285714	0.034935646	1.0
GO_TOLL_LIKE_RECEPTOR_9_SIGNALING_PATHWAY	12	0.43995938	1.8760719	0.030241935	0.035021923	1.0
GO_ENDODERM_FORMATION	37	0.26392564	1.8760458	0.011741683	0.03499305	1.0
GO_POSITIVE_REGULATION_OF_ENDOCYTOSIS	83	0.17687993	1.8751311	0.0020703934	0.035114165	1.0
GO_REGULATION_OF_VASCULAR_ENDOTHELIAL_GROWTH_FACTOR_RECEPTOR_SIGNALING_PATHWAY	25	0.3125429	1.8730718	0.014314928	0.035496525	1.0
GO_POSITIVE_REGULATION_OF_BLOOD_CIRCULATION	55	0.21136361	1.8724719	0.0041237115	0.035584435	1.0
GO_POSITIVE_REGULATION_OF_MAST_CELL_ACTIVATION_INVOLVED_IN_IMMUNE_RESPONSE	10	0.47819456	1.8724594	0.012295082	0.03555636	1.0
GO_ARP2_3_COMPLEX_MEDIATED_ACTIN_NUCLEATION	13	0.4245714	1.8718628	0.0125	0.035646416	1.0
GO_AORTA_DEVELOPMENT	34	0.2723896	1.8713005	0.0140280565	0.035727594	1.0
GO_NEGATIVE_REGULATION_OF_ORGANELLE_ORGANIZATION	332	0.08716398	1.8705455	0.0057361377	0.035848353	1.0
GO_REGULATION_OF_INTERLEUKIN_2_BIOSYNTHETIC_PROCESS	15	0.4040854	1.8696619	0.014705882	0.035980295	1.0
GO_CCR_CHEMOKINE_RECEPTOR_BINDING	13	0.43125692	1.8693407	0.011952192	0.036016352	1.0
GO_GROWTH	317	0.09196132	1.8678383	0.010309278	0.03629587	1.0
GO_B_CELL_PROLIFERATION	14	0.405468	1.8674164	0.009861933	0.036354136	1.0
GO_INTRINSIC_APOPTOTIC_SIGNALING_PATHWAY_IN_RESPONSE_TO_DNA_DAMAGE	62	0.20039858	1.8671478	0.012269938	0.036379922	1.0
GO_NEGATIVE_REGULATION_OF_B_CELL_ACTIVATION	23	0.32828417	1.8661166	0.00814664	0.03656009	1.0
GO_REGULATION_OF_PROTEIN_POLYMERIZATION	142	0.1331207	1.8650715	0.019455252	0.036736898	1.0
GO_REGULATION_OF_EMBRYONIC_DEVELOPMENT	86	0.17138767	1.8632293	0.0139442235	0.037053604	1.0
GO_REGULATION_OF_PROTEIN_HOMOOLIGOMERIZATION	13	0.4215039	1.8605016	0.013592233	0.037595883	1.0
GO_NEGATIVE_REGULATION_OF_CYTOKINE_PRODUCTION_INVOLVED_IN_IMMUNE_RESPONSE	14	0.4014395	1.8601079	0.015533981	0.037636437	1.0
GO_POSITIVE_REGULATION_OF_INTERLEUKIN_12_PRODUCTION	19	0.35136178	1.8591293	0.020715632	0.03782801	1.0
GO_VOLTAGE_GATED_CALCIUM_CHANNEL_ACTIVITY	33	0.2722021	1.8584249	0.008032128	0.037936926	1.0
GO_PEPTIDE_CROSS_LINKING	16	0.3781616	1.8578416	0.0137795275	0.03801904	1.0
GO_REGULATION_OF_ION_HOMEOSTASIS	148	0.13231996	1.8578361	0.0062240665	0.037985463	1.0
GO_DEVELOPMENTAL_GROWTH	259	0.101168945	1.8576746	0.010224949	0.037989903	1.0
GO_RESPONSE_TO_PAIN	15	0.39861026	1.8574499	0.012048192	0.038010426	1.0
GO_BLOOD_MICROPARTICLE	60	0.20284075	1.8566699	0.017175572	0.03814279	1.0
GO_BASOLATERAL_PLASMA_MEMBRANE	147	0.1331857	1.8555912	0.009328358	0.0383226	1.0
GO_GLOMERULAR_EPITHELIUM_DEVELOPMENT	12	0.43544373	1.8552338	0.0060362173	0.038365763	1.0
GO_POSITIVE_REGULATION_OF_T_HELPER_1_TYPE_IMMUNE_RESPONSE	10	0.49342614	1.8530756	0.010183299	0.038782995	1.0
GO_REGULATION_OF_CELLULAR_COMPONENT_BIOGENESIS	623	0.06545651	1.852161	0.014760148	0.038939815	1.0
GO_ALCOHOL_BINDING	63	0.1939958	1.8515761	0.019417476	0.03902618	1.0
GO_REGULATION_OF_MEMBRANE_POTENTIAL	247	0.10302801	1.8515205	0.01039501	0.039001737	1.0
GO_SH2_DOMAIN_BINDING	25	0.30411586	1.8513621	0.008247423	0.039011307	1.0
GO_REGULATION_OF_JNK_CASCADE	134	0.13880844	1.8511659	0.008333334	0.039017178	1.0
GO_REGULATION_OF_CYTOSOLIC_CALCIUM_ION_CONCENTRATION	122	0.14284077	1.8504676	0.0123203285	0.039111294	1.0
GO_NEUROTRANSMITTER_RECEPTOR_ACTIVITY	31	0.28458288	1.8495764	0.012345679	0.03925644	1.0
GO_MITOTIC_CHROMOSOME_CONDENSATION	14	0.40806937	1.8492886	0.011904762	0.03927189	1.0
GO_EPHRIN_RECEPTOR_BINDING	22	0.32715467	1.8492022	0.010416667	0.039253425	1.0
GO_SOMATODENDRITIC_COMPARTMENT	512	0.07191961	1.8477105	0.01980198	0.039536826	1.0
GO_CYTOPLASMIC_VESICLE_PART	422	0.07845251	1.8465434	0.01764706	0.039775047	1.0
GO_PROTEASE_BINDING	81	0.17816399	1.8463752	0.014227643	0.03976932	1.0
GO_COMPLEMENT_ACTIVATION	25	0.3133459	1.8462459	0.012219959	0.039762508	1.0
GO_RIBOSOMAL_LARGE_SUBUNIT_BIOGENESIS	40	0.24746591	1.8456517	0.00996016	0.039875947	1.0
GO_CHEMOREPELLENT_ACTIVITY	23	0.326241	1.8453425	0.015533981	0.039927993	1.0
GO_SIGNAL_TRANSDUCTION_BY_PROTEIN_PHOSPHORYLATION	331	0.0868195	1.844987	0.009823183	0.03996797	1.0
GO_NEGATIVE_REGULATION_OF_RESPONSE_TO_CYTOKINE_STIMULUS	33	0.2700751	1.8449085	0.012	0.039948963	1.0
GO_RESPONSE_TO_CAMP	77	0.17401469	1.8446753	0.012024048	0.039951455	1.0
GO_CYSTEINE_TYPE_ENDOPEPTIDASE_REGULATOR_ACTIVITY_INVOLVED_IN_APOPTOTIC_PROCESS	28	0.29332176	1.8446611	0.007968128	0.039916947	1.0
GO_CORTICAL_CYTOSKELETON	66	0.19358663	1.8437326	0.024539877	0.040102743	1.0
GO_NEGATIVE_REGULATION_OF_PROTEIN_METABOLIC_PROCESS	827	0.058566157	1.843581	0.015655577	0.040099204	1.0
GO_RAC_GUANYL_NUCLEOTIDE_EXCHANGE_FACTOR_ACTIVITY	13	0.40805414	1.8419343	0.008163265	0.04045367	1.0
GO_CEREBRAL_CORTEX_DEVELOPMENT	83	0.17413944	1.8410773	0.015841585	0.040610928	1.0
GO_POSITIVE_CHEMOTAXIS	28	0.28754798	1.838307	0.009345794	0.041247882	1.0
GO_PROTEIN_LOCALIZATION_TO_ENDOPLASMIC_RETICULUM	88	0.16523264	1.8375778	0.013752456	0.04135765	1.0
GO_MAMMARY_GLAND_DUCT_MORPHOGENESIS	24	0.30939543	1.8375279	0.01004016	0.041337598	1.0
GO_REGULATION_OF_BLOOD_VESSEL_ENDOTHELIAL_CELL_MIGRATION	45	0.23180361	1.8374141	0.0102459015	0.041322246	1.0
GO_POSITIVE_REGULATION_OF_MULTI_ORGANISM_PROCESS	123	0.1446611	1.8364177	0.006198347	0.041488674	1.0
GO_REGULATION_OF_STEM_CELL_PROLIFERATION	65	0.19505605	1.835799	0.013207547	0.041582502	1.0
GO_PLATELET_ALPHA_GRANULE_LUMEN	35	0.26494756	1.8354532	0.0118811885	0.04161668	1.0
GO_POSITIVE_REGULATION_OF_MYOTUBE_DIFFERENTIATION	24	0.3078079	1.8351544	0.008130081	0.04165577	1.0
GO_REGULATION_OF_MICROTUBULE_BASED_PROCESS	207	0.110333614	1.834582	0.014403292	0.04176353	1.0
GO_MICROTUBULE_DEPOLYMERIZATION	10	0.4696784	1.8341144	0.014814815	0.041831926	1.0
GO_NEGATIVE_CHEMOTAXIS	35	0.26583225	1.8338916	0.020242915	0.041843366	1.0
GO_CALCIUM_ION_TRANSMEMBRANE_TRANSPORTER_ACTIVITY	98	0.15827353	1.8332434	0.023012552	0.04194009	1.0
GO_DEATH_RECEPTOR_ACTIVITY	19	0.34940693	1.8321041	0.013671875	0.04218084	1.0
GO_REGULATION_OF_PROTEIN_BINDING	144	0.12896591	1.8316612	0.021400778	0.04224019	1.0
GO_BRANCHING_INVOLVED_IN_SALIVARY_GLAND_MORPHOGENESIS	13	0.41057107	1.8304476	0.013916501	0.042512827	1.0
GO_INTERLEUKIN_1_MEDIATED_SIGNALING_PATHWAY	13	0.43070635	1.8292172	0.009940358	0.042744074	1.0
GO_POSITIVE_REGULATION_OF_EXOCYTOSIS	60	0.19780667	1.8290777	0.021568628	0.042737134	1.0
GO_CELL_CYCLE_PROCESS	912	0.055345003	1.828898	0.0038910506	0.042727932	1.0
GO_RESPONSE_TO_EPIDERMAL_GROWTH_FACTOR	23	0.31942013	1.8266307	0.01039501	0.043212872	1.0
GO_GANGLIOSIDE_METABOLIC_PROCESS	23	0.31669247	1.8264401	0.021186441	0.043210234	1.0
GO_REGULATION_OF_CELL_GROWTH	318	0.08834907	1.8261937	0.014583333	0.04324287	1.0
GO_RESPONSE_TO_MURAMYL_DIPEPTIDE	15	0.39278376	1.826108	0.0151802655	0.043221503	1.0
GO_NEGATIVE_REGULATION_OF_APOPTOTIC_SIGNALING_PATHWAY	162	0.124587715	1.8259901	0.018939395	0.04320717	1.0
GO_POSITIVE_REGULATION_OF_NOTCH_SIGNALING_PATHWAY	28	0.2921209	1.8258408	0.010964912	0.043211628	1.0
GO_ASTROCYTE_DIFFERENTIATION	25	0.30125332	1.8252084	0.017716536	0.043315403	1.0
GO_POSITIVE_REGULATION_OF_STEM_CELL_PROLIFERATION	47	0.22697663	1.8246068	0.013806706	0.043410677	1.0
GO_RESPONSE_TO_ALKALOID	93	0.16221885	1.8245374	0.00996016	0.043392714	1.0
GO_AORTA_MORPHOGENESIS	17	0.36368307	1.8236144	0.018292682	0.04356789	1.0
GO_MODULATION_OF_EXCITATORY_POSTSYNAPTIC_POTENTIAL	23	0.32146332	1.8219817	0.017274473	0.043908134	1.0
GO_CELLULAR_RESPONSE_TO_ALKALOID	25	0.30864114	1.8215919	0.017307693	0.043964066	1.0
GO_POSITIVE_REGULATION_OF_PEPTIDASE_ACTIVITY	121	0.1483204	1.821339	0.012578616	0.04398038	1.0
GO_GROWTH_FACTOR_ACTIVITY	96	0.16073301	1.8209901	0.016528925	0.044040732	1.0
GO_REGULATION_OF_GLIAL_CELL_DIFFERENTIATION	37	0.2517049	1.8205689	0.0125	0.044113964	1.0
GO_MITOTIC_CELL_CYCLE	675	0.06211503	1.8201354	0.01775148	0.044189434	1.0
GO_NEUROPILIN_BINDING	13	0.41497564	1.8200208	0.017509727	0.044183828	1.0
GO_DEVELOPMENTAL_PROCESS_INVOLVED_IN_REPRODUCTION	400	0.08125639	1.8196557	0.013409962	0.04423805	1.0
GO_POSITIVE_REGULATION_OF_CELLULAR_COMPONENT_BIOGENESIS	323	0.08986415	1.8180653	0.014084507	0.04458983	1.0
GO_PROXIMAL_DISTAL_PATTERN_FORMATION	23	0.31981027	1.8180294	0.008048289	0.04456524	1.0
GO_NEURON_PROJECTION_REGENERATION	21	0.33760953	1.8169099	0.01724138	0.044766925	1.0
GO_CELLULAR_RESPONSE_TO_VITAMIN	22	0.32373083	1.8162261	0.01010101	0.044882987	1.0
GO_NEGATIVE_REGULATION_OF_G_PROTEIN_COUPLED_RECEPTOR_PROTEIN_SIGNALING_PATHWAY	29	0.27837402	1.8157642	0.022540983	0.04496884	1.0
GO_CELLULAR_RESPONSE_TO_RETINOIC_ACID	48	0.22366384	1.8148625	0.02008032	0.045164187	1.0
GO_EMBRYO_DEVELOPMENT_ENDING_IN_BIRTH_OR_EGG_HATCHING	423	0.07532234	1.8146623	0.020295203	0.045179397	1.0
GO_NEGATIVE_REGULATION_OF_PROTEIN_BINDING	68	0.18516819	1.8133332	0.018072288	0.04548721	1.0
GO_MCM_COMPLEX	11	0.4541523	1.8126048	0.012345679	0.04562272	1.0
GO_REGULATION_OF_CATENIN_IMPORT_INTO_NUCLEUS	22	0.3230618	1.809887	0.011257036	0.046289112	1.0
GO_PROTEIN_SERINE_THREONINE_KINASE_INHIBITOR_ACTIVITY	28	0.2857059	1.8090746	0.025440313	0.046478856	1.0
GO_MACROPHAGE_ACTIVATION_INVOLVED_IN_IMMUNE_RESPONSE	11	0.4565115	1.806685	0.01178782	0.04703922	1.0
GO_RESPONSE_TO_KETONE	137	0.13432223	1.8063581	0.019396551	0.047082704	1.0
GO_NEGATIVE_REGULATION_OF_TRANSFERASE_ACTIVITY	291	0.09054553	1.8060983	0.021611001	0.04711467	1.0
GO_POSITIVE_REGULATION_OF_INTERLEUKIN_2_BIOSYNTHETIC_PROCESS	10	0.4706456	1.8055303	0.010162601	0.047203396	1.0
GO_INOSITOL_LIPID_MEDIATED_SIGNALING	96	0.1566038	1.8035502	0.01754386	0.04763707	1.0
GO_CEREBRAL_CORTEX_CELL_MIGRATION	33	0.26839453	1.8020838	0.020491803	0.047979683	1.0
GO_HOMEOSTATIC_PROCESS	928	0.053084295	1.8013085	0.018595042	0.048135858	1.0
GO_ACTIN_FILAMENT_BUNDLE_ORGANIZATION	42	0.23829795	1.8012245	0.009615385	0.048116617	1.0
GO_REGULATION_OF_NUCLEOCYTOPLASMIC_TRANSPORT	185	0.11389495	1.800968	0.01724138	0.048171625	1.0
GO_RESPONSE_TO_AMMONIUM_ION	38	0.24954064	1.8002071	0.026530612	0.048317015	1.0
GO_STEROL_BINDING	31	0.26990467	1.8001904	0.020746889	0.048280604	1.0
GO_DEVELOPMENTAL_PROGRAMMED_CELL_DEATH	18	0.3516056	1.8001524	0.027542373	0.04824886	1.0
GO_REGULATION_OF_HOMEOSTATIC_PROCESS	341	0.08465071	1.7991122	0.027083334	0.048492607	1.0
GO_CYCLIC_NUCLEOTIDE_METABOLIC_PROCESS	46	0.22097251	1.7987231	0.020283977	0.048539948	1.0
GO_SUBSTRATE_ADHESION_DEPENDENT_CELL_SPREADING	36	0.25352174	1.797902	0.013671875	0.048707273	1.0
GO_NEGATIVE_REGULATION_OF_LEUKOCYTE_MIGRATION	23	0.30372497	1.7974355	0.01953125	0.048792712	1.0
GO_POSITIVE_REGULATION_OF_CELL_CYCLE_PROCESS	194	0.11124811	1.7955438	0.008097166	0.049246974	1.0
GO_REGULATION_OF_B_CELL_MEDIATED_IMMUNITY	25	0.3048811	1.7950956	0.015686275	0.049316067	1.0
GO_PHOSPHOLIPASE_C_ACTIVITY	21	0.32550052	1.795042	0.023655914	0.049284674	1.0
GO_METAL_ION_TRANSMEMBRANE_TRANSPORTER_ACTIVITY	267	0.09323166	1.7939148	0.010845987	0.04956564	1.0
GO_EPITHELIAL_TUBE_BRANCHING_INVOLVED_IN_LUNG_MORPHOGENESIS	20	0.33603135	1.7926377	0.012024048	0.04985985	1.0
GO_MESONEPHROS_DEVELOPMENT	66	0.1881105	1.7925915	0.018072288	0.049826995	1.0
