# Supplementary material for: Yap regulates skeletal muscle fatty acid oxidation and adiposity in metabolic disease
Source: Nat Commun. 2021 May 17;12:2887. doi: 10.1038/s41467-021-23240-7 (PMC8129430; doi:10.1038/s41467-021-23240-7)
Supplement: Supplementary file 8 — Supplementary Data 5 [file 41467_2021_23240_MOESM8_ESM.xlsx]

## Sheet: proteinGroups_processed
Protein IDs	Majority protein IDs	Protein names	Gene names	Log(Yap/LacZ)	p-value	Student's T-test Significant YAP_LacZ	Peptides	Razor + unique peptides	Unique peptides	Sequence coverage [%]	Unique + razor sequence coverage [%]	Unique sequence coverage [%]	Mol. weight [kDa]	Q-value	Score	Intensity	MS/MS count	Student's T-test p-value YAP_LacZ	Student's T-test Difference YAP_LacZ
Q99JI1	Q99JI1	Musculoskeletal embryonic nuclear protein 1	Mustn1	-0.955059	0.00163481	+	4	4	4	46.3	46.3	46.3	8.941	0	158.27	2702500000	52	0.00163481	-0.955059
E9QQ93;O70373;A0A1L1SQJ8	E9QQ93;O70373	Xin actin-binding repeat-containing protein 1	Xirp1	-0.745047	0.00904189	+	25	25	24	34.1	34.1	33.5	123.69	0	81.093	2107300000	131	0.00904189	-0.745047
Q61696;P17879	Q61696;P17879	Heat shock 70 kDa protein 1A;Heat shock 70 kDa protein 1B	Hspa1a;Hspa1b	-0.737751	0.0330614	+	14	9	6	27.3	17.6	12.3	70.078	0	44.857	1303400000	57	0.0330614	-0.737751
P70362	P70362	Ubiquitin fusion degradation protein 1 homolog	Ufd1l	-0.653862	1		2	2	2	14	14	14	34.481	0	55.694	235610000	19	1	-0.653862
O08795;O08795-2	O08795;O08795-2	Glucosidase 2 subunit beta	Prkcsh	-0.621722	1		2	2	2	4.2	4.2	4.2	58.792	0.0053821	2.8058	127530000	15	1	-0.621722
P35385	P35385	Heat shock protein beta-7	Hspb7	-0.605706	0.0261294	+	7	7	7	55.6	55.6	55.6	18.634	0	112	2947400000	82	0.0261294	-0.605706
E9Q688;J3QPC8;O88346-3;O88346-2;O88346;E9QA86;E9PZB4;E9Q0G9;E9PVN9;A0A087WQP1;A0A087WRX3;K3W4R6;K3W4R7;Q6P3Z7;J3QQ13;P50752-2;P50752-3;P50752-4;P50752	E9Q688;J3QPC8;O88346-3;O88346-2;O88346;E9QA86;E9PZB4;E9Q0G9;E9PVN9	Troponin T, slow skeletal muscle	Tnnt1	-0.578696	0.240588		11	8	8	42.2	37.8	37.8	29.88	0	41.076	2652300000	84	0.240588	-0.578696
Q80UE4;Q80UE5;O70318;A0A1W2P6I5;A0A1W2P7H7;A0A1W2P7I4;A0A1W2P896;A0A1W2P6H2;A0A1W2P7I2	Q80UE4;Q80UE5;O70318;A0A1W2P6I5	Band 4.1-like protein 2	Epb4.1l2;Epb41l2	-0.574866	1		5	5	5	9.6	9.6	9.6	88.461	0	15.271	136080000	18	1	-0.574866
A0A494B9J0;Q9WV06	A0A494B9J0;Q9WV06	Ankyrin repeat domain-containing protein 2	Ankrd2	-0.565928	0.135544		13	13	13	52.7	52.7	52.7	37.125	0	113.7	2406200000	109	0.135544	-0.565928
D3YU50;F6RQD1;F7D574	D3YU50;F6RQD1		Mybpc1	-0.559451	0.170411		63	3	3	64.3	4.5	4.5	126.56	0	46.405	986490000	37	0.170411	-0.559451
Q8R3G9	Q8R3G9	Tetraspanin-8	Tspan8	-0.527526	0.0193126	+	2	2	2	8.5	8.5	8.5	25.582	0.00058514	3.8846	204170000	15	0.0193126	-0.527526
Q9JJW5	Q9JJW5	Myozenin-2	Myoz2	-0.509846	0.103452		8	8	8	34.8	34.8	34.8	29.761	0	72.733	2935300000	89	0.103452	-0.509846
Q80XB4-2;Q80XB4;E9PZF4;Q80XB4-4;Q80XB4-3;E9Q641;F7CXG1	Q80XB4-2;Q80XB4;E9PZF4;Q80XB4-4;Q80XB4-3;E9Q641	Nebulin-related-anchoring protein	Nrap	-0.49843	0.0177156	+	35	35	35	26.3	26.3	26.3	191.74	0	84.496	3019500000	203	0.0177156	-0.49843
Q91Z83;A0A2I3BQV3;Q1WJL6;B8JJH1;A0A2I3BRL9	Q91Z83	Myosin-7	Myh7	-0.496852	0.279588		149	95	35	63.2	49.1	19.7	222.88	0	323.31	295730000000	1990	0.279588	-0.496852
P23927;A0A1L1SRG5	P23927;A0A1L1SRG5	Alpha-crystallin B chain	Cryab	-0.49342	0.0965865		11	11	11	63.4	63.4	63.4	20.069	0	323.31	34369000000	257	0.0965865	-0.49342
Q3ULJ0-2;Q3ULJ0;D3Z0L6	Q3ULJ0-2;Q3ULJ0	Glycerol-3-phosphate dehydrogenase 1-like protein	Gpd1l	-0.489824	0.0717753		7	5	5	21.6	15.9	15.9	34.634	0	8.2488	458160000	26	0.0717753	-0.489824
Q8JZS2;Q9QWV4;A0A0A6YVP7	Q8JZS2;Q9QWV4	Myeloid leukemia factor 1	Mlf1	-0.468856	0.00505544	+	3	3	3	17.4	17.4	17.4	31.987	0	27.386	454010000	37	0.00505544	-0.468856
F7B5B5;Q8VHM5;A2AW41	F7B5B5;Q8VHM5;A2AW41		Hnrnpr	-0.460757	1		4	2	2	8.7	4.9	4.9	59.626	0.003823	2.9412	62794000	12	1	-0.460757
P07901;B7ZC50;A2A6A2;B7ZC49	P07901	Heat shock protein HSP 90-alpha	Hsp90aa1	-0.448213	0.0368841	+	23	11	11	33.4	18	18	84.787	0	38.74	1192500000	52	0.0368841	-0.448213
Q61334	Q61334	B-cell receptor-associated protein 29	Bcap29	-0.445125	1		2	2	2	9.6	9.6	9.6	27.964	0.00058962	4.0295	187080000	14	1	-0.445125
Q9WVA2;Q4FZG7	Q9WVA2;Q4FZG7	Mitochondrial import inner membrane translocase subunit Tim8 A;Putative mitochondrial import inner membrane translocase subunit Tim8 A-B	Timm8a1;Timm8a2	-0.444836	0.136347		2	2	2	41.2	41.2	41.2	11.042	0	6.8871	166030000	17	0.136347	-0.444836
P51667;E9Q8Y0;D3YUI7;D3Z0I3;D3YW14;F6RBQ5;A0A0G2JE15;A0A0G2JDZ4;E9QNY3;Q62082-2;Q62082;Q62082-3;F6XCE3	P51667;E9Q8Y0;D3YUI7;D3Z0I3;D3YW14	Myosin regulatory light chain 2, ventricular/cardiac muscle isoform	Myl2	-0.437017	0.279957		13	13	13	85.5	85.5	85.5	18.864	0	226.2	17657000000	220	0.279957	-0.437017
Q80XN0;D3Z2Y8	Q80XN0;D3Z2Y8	D-beta-hydroxybutyrate dehydrogenase, mitochondrial	Bdh1	-0.424658	0.18136		4	4	4	16	16	16	38.299	0	27.591	756200000	32	0.18136	-0.424658
P50462;A0A140LHC6	P50462	Cysteine and glycine-rich protein 3	Csrp3	-0.419267	0.26744		3	3	3	24.7	24.7	24.7	20.895	0	32.536	444120000	23	0.26744	-0.419267
P16125;D3Z7F0;A0A0N4SVV8	P16125;D3Z7F0	L-lactate dehydrogenase B chain;L-lactate dehydrogenase	Ldhb	-0.415544	0.154877		14	13	13	42.8	39.2	39.2	36.572	0	177.75	16587000000	162	0.154877	-0.415544
G3UW82;A0A140LI60	G3UW82		Myh2	-0.415154	0.128731		193	38	29	71	21.7	16.4	223.22	0	323.31	379920000000	1481	0.128731	-0.415154
O55143-2;O55143	O55143-2;O55143	Sarcoplasmic/endoplasmic reticulum calcium ATPase 2	Atp2a2	-0.411383	0.180313		30	15	14	33.3	18.1	16.6	109.75	0	70.55	2234400000	131	0.180313	-0.411383
Q8VCT4	Q8VCT4	Carboxylesterase 1D	Ces1d	-0.410598	0.144145		7	6	6	13.8	11.3	11.3	61.787	0	11.786	323840000	32	0.144145	-0.410598
Q8VEE1	Q8VEE1	LIM and cysteine-rich domains protein 1	Lmcd1	-0.410081	0.0352254	+	12	12	12	43.6	43.6	43.6	40.996	0	56.858	3230500000	125	0.0352254	-0.410081
O70571;A0A0N4SW53	O70571	[Pyruvate dehydrogenase (acetyl-transferring)] kinase isozyme 4, mitochondrial	Pdk4	-0.409443	0.0486956	+	5	5	5	16.3	16.3	16.3	46.596	0	10.329	435120000	16	0.0486956	-0.409443
Q8CGY6-2;Q8CGY6	Q8CGY6-2;Q8CGY6	Protein unc-45 homolog B	Unc45b	-0.398291	0.0228525	+	27	27	27	35.7	35.7	35.7	103.41	0	113.19	5103800000	241	0.0228525	-0.398291
F6YRQ2;O54946;A0A087WP03;A0A0G2JER9;O54946-2	F6YRQ2;O54946;A0A087WP03;A0A0G2JER9;O54946-2	DnaJ homolog subfamily B member 6	Dnajb6;Dnajb2	-0.392362	1		2	2	1	11.7	11.7	7.4	23.781	0.000625	4.9526	137890000	9	1	-0.392362
P14602;P14602-2;P14602-3;D3YZ06	P14602;P14602-2;P14602-3;D3YZ06	Heat shock protein beta-1	Hspb1	-0.391624	0.0745943		14	14	14	76.1	76.1	76.1	23.014	0	323.31	18954000000	265	0.0745943	-0.391624
Q61335	Q61335	B-cell receptor-associated protein 31	Bcap31	-0.383291	1		4	4	4	18.8	18.8	18.8	27.956	0	5.6857	419500000	17	1	-0.383291
Q9JK92	Q9JK92	Heat shock protein beta-8	Hspb8	-0.382019	0.0288858	+	4	4	4	19.4	19.4	19.4	21.533	0	6.9319	1277400000	31	0.0288858	-0.382019
A0A0R4J166;Q9D783;Q9D783-2	A0A0R4J166;Q9D783;Q9D783-2	Kelch-like protein 40	Klhl40	-0.382018	0.0120259	+	13	13	13	26.6	26.6	26.6	69.603	0	75.947	3959800000	124	0.0120259	-0.382018
A0A0A6YXF6;Q9QUI0;A0A0G2JEP8;H3BL56;Q62159;Q9CR99;P62746	A0A0A6YXF6;Q9QUI0;A0A0G2JEP8;H3BL56;Q62159	Transforming protein RhoA;Rho-related GTP-binding protein RhoC	Rhoa;Rhoc	-0.376881	0.00713845	+	3	3	3	24.8	24.8	24.8	18.71	0	16.163	326420000	23	0.00713845	-0.376881
F7BX26;Q60676	F7BX26;Q60676	Serine/threonine-protein phosphatase;Serine/threonine-protein phosphatase 5	Ppp5c	-0.376743	1		2	2	2	5.9	5.9	5.9	54.205	0	7.2846	120630000	12	1	-0.376743
P09542;A0A0G2JDW2;A0A0G2JDM3	P09542;A0A0G2JDW2;A0A0G2JDM3	Myosin light chain 3	Myl3	-0.375463	0.311143		16	13	12	77.9	70.1	64.7	22.421	0	323.31	27425000000	249	0.311143	-0.375463
Q9R0Q7;D3Z7C6	Q9R0Q7;D3Z7C6	Prostaglandin E synthase 3	Ptges3	-0.371124	0.107241		3	3	3	21.9	21.9	21.9	18.721	0	13.191	393740000	25	0.107241	-0.371124
Q8BFZ3	Q8BFZ3	Beta-actin-like protein 2	Actbl2	-0.366444	0.428858		10	2	2	30.3	8	8	42.004	0.00060716	4.4778	5029600000	29	0.428858	-0.366444
A8DUK4;P02088;E9Q223;P02089;CON__Q3SX09;CON__P02070;P02104	A8DUK4;P02088;E9Q223	Hemoglobin subunit beta-1	Hbbt1;Hbb-b1;Hbb-bs	-0.362139	0.139074		12	12	12	93.9	93.9	93.9	15.748	0	323.31	354080000000	1022	0.139074	-0.362139
P00920;A0A0A6YX78	P00920;A0A0A6YX78	Carbonic anhydrase 2	Ca2;Car2	-0.361494	0.150865		9	9	9	50.8	50.8	50.8	29.032	0	68.019	2815200000	105	0.150865	-0.361494
Q0VBD2	Q0VBD2	Protein MCM10 homolog	Mcm10	-0.359653	0.183017		1	1	1	1.6	1.6	1.6	98.405	0.0082902	2.4296	9363400000	17	0.183017	-0.359653
P24472;Q6P8Q0;P30115;P13745	P24472	Glutathione S-transferase A4	Gsta4	-0.356387	1		3	3	3	13.1	13.1	13.1	25.564	0.0011648	3.7788	193200000	16	1	-0.356387
Q8C266;P35278	Q8C266;P35278	Ras-related protein Rab-5C	Rab5c	-0.35353	0.196477		4	3	3	23.9	19.2	19.2	25.352	0	6.0339	147370000	21	0.196477	-0.35353
Q9DBL1;E9Q5L3	Q9DBL1;E9Q5L3	Short/branched chain specific acyl-CoA dehydrogenase, mitochondrial	Acadsb	-0.348754	0.0331605	+	5	5	5	13.4	13.4	13.4	47.874	0	14.709	790920000	49	0.0331605	-0.348754
Q9Z2I0	Q9Z2I0	LETM1 and EF-hand domain-containing protein 1, mitochondrial	Letm1	-0.345694	0.0129509	+	8	8	8	17.9	17.9	17.9	82.988	0	114.36	973650000	59	0.0129509	-0.345694
A0A0R4J1P2;P21107;E9Q5J9;D3YVR0	A0A0R4J1P2;P21107;E9Q5J9	Tropomyosin alpha-3 chain	Tpm3	-0.344369	0.375119		31	9	3	65.5	32.7	11.6	32.862	0	262.15	64115000000	186	0.375119	-0.344369
P26350;A0A087WP98;A0A087WPN6;A0A087WQN2	P26350	Prothymosin alpha;Prothymosin alpha, N-terminally processed;Thymosin alpha	Ptma	-0.342871	0.109462		3	3	3	21.6	21.6	21.6	12.254	0	10.268	285800000	27	0.109462	-0.342871
Q6P5F9;F6YA11	Q6P5F9	Exportin-1	Xpo1	-0.342113	0.137233		4	4	4	5.2	5.2	5.2	123.09	0	6.7899	155160000	16	0.137233	-0.342113
Q8BZA9;A0A0J9YV11	Q8BZA9	Fructose-2,6-bisphosphatase TIGAR	Tigar	-0.3401	0.0560188		5	5	5	20.8	20.8	20.8	29.19	0	30.448	1272800000	38	0.0560188	-0.3401
P11404	P11404	Fatty acid-binding protein, heart	Fabp3	-0.338089	0.114082		9	9	9	75.9	75.9	75.9	14.819	0	313.03	70668000000	251	0.114082	-0.338089
Q9CXS4;F6SS03;Q9CXS4-2	Q9CXS4	Centromere protein V	Cenpv	-0.336283	0.0191897	+	6	6	6	39.3	39.3	39.3	27.541	0	12.893	183540000	23	0.0191897	-0.336283
A0A1L1SSA3;J3QPZ8;Q9CXU9;P48024;J3QN87	A0A1L1SSA3;J3QPZ8;Q9CXU9;P48024;J3QN87	Eukaryotic translation initiation factor 1b;Eukaryotic translation initiation factor 1	Eif1;Eif1b	-0.336107	1		2	2	2	30	30	30	11.358	0	12.7	358540000	24	1	-0.336107
A0A286YCQ0;A0A286YDN0;E9Q6A3;E9PYX6;E9QNA7;D3Z5J3;A0A286YCI8;Q62417-5;Q62417-6;Q62417-4;Q62417-3;Q62417-2;Q62417-7;Q62417	A0A286YCQ0;A0A286YDN0;E9Q6A3;E9PYX6;E9QNA7;D3Z5J3;A0A286YCI8;Q62417-5;Q62417-6;Q62417-4;Q62417-3;Q62417-2;Q62417-7;Q62417	Sorbin and SH3 domain-containing protein 1	Sorbs1	-0.329528	0.167434		3	3	3	7	7	7	76.383	0.00060096	4.3285	101290000	13	0.167434	-0.329528
Q9CZR8;Q9CX33	Q9CZR8;Q9CX33	Elongation factor Ts, mitochondrial	Tsfm	-0.327853	0.34983		2	2	2	13.6	13.6	13.6	35.334	0	137.47	224710000	16	0.34983	-0.327853
Q8BWT1;A0A494B9J2	Q8BWT1	3-ketoacyl-CoA thiolase, mitochondrial	Acaa2	-0.326769	0.135525		18	18	18	60.5	60.5	60.5	41.829	0	323.31	28710000000	318	0.135525	-0.326769
Q4U4S6-2;Q4U4S6	Q4U4S6-2;Q4U4S6	Xin actin-binding repeat-containing protein 2	Xirp2	-0.324998	0.348593		21	20	20	9	8.7	8.7	371.92	0	60.63	891980000	74	0.348593	-0.324998
Q99LP6	Q99LP6	GrpE protein homolog 1, mitochondrial	Grpel1	-0.32218	0.047887	+	4	4	4	22.1	22.1	22.1	24.307	0	11.249	661130000	36	0.047887	-0.32218
Q9D1X0	Q9D1X0	Nucleolar protein 3	Nol3	-0.321352	0.0577487		7	7	7	41.8	41.8	41.8	24.567	0	56.073	992800000	42	0.0577487	-0.321352
Q9Z2Z6	Q9Z2Z6	Mitochondrial carnitine/acylcarnitine carrier protein	Slc25a20	-0.320895	0.104813		9	9	9	27.2	27.2	27.2	33.026	0	16.408	1264900000	47	0.104813	-0.320895
P04919-2;P04919	P04919-2;P04919	Band 3 anion transport protein	Slc4a1	-0.314907	0.349439		3	3	3	3.8	3.8	3.8	94.233	0.0005872	3.9308	202690000	13	0.349439	-0.314907
A0A1C7CYV0;B1AX58;Q99K51;Q3V0K9;Q61233	A0A1C7CYV0;B1AX58;Q99K51;Q3V0K9	Plastin-3;Plastin-1	Pls3;Pls1	-0.303918	0.121493		6	6	6	11.9	11.9	11.9	70.642	0	10.772	139230000	25	0.121493	-0.303918
A0A0J9YTY0;A0A0J9YUL3;Q8C1B7-3;Q8C1B7-2;Q8C1B7;A0A0J9YVA6;A0A0J9YUV6;Q9R1T4-2;Q9R1T4-3;Q9R1T4	A0A0J9YTY0;A0A0J9YUL3;Q8C1B7-3;Q8C1B7-2;Q8C1B7;A0A0J9YVA6	Septin-11	2019-09-11	-0.303777	0.0910608		6	6	6	19.1	19.1	19.1	48.978	0	33.218	181860000	30	0.0910608	-0.303777
P54071;D6RIL6;A0A0U1RP68;A0A0U1RPR1	P54071	Isocitrate dehydrogenase [NADP], mitochondrial	Idh2	-0.301049	0.28531		18	18	17	42.5	42.5	40.5	50.906	0	296.48	17268000000	310	0.28531	-0.301049
F6ZGN3	F6ZGN3		Myo18a	-0.297761	1		3	3	3	9.6	9.6	9.6	54.258	0	8.0745	124610000	12	1	-0.297761
Q9WVA4;A0A0A6YXG6;Q9R1Q8	Q9WVA4	Transgelin-2	Tagln2	-0.295395	0.0523597		9	9	9	48.2	48.2	48.2	22.395	0	16.684	633650000	67	0.0523597	-0.295395
P47738;A0A0G2JEU1;A0A0G2JF60;A0A0G2JFQ0;D3YYF3	P47738;A0A0G2JEU1	Aldehyde dehydrogenase, mitochondrial	Aldh2	-0.295321	0.0944893		14	14	14	38.2	38.2	38.2	56.537	0	193.15	3567000000	135	0.0944893	-0.295321
P63276	P63276	40S ribosomal protein S17	Rps17	-0.290495	0.212782		4	4	4	31.1	31.1	31.1	15.524	0	7.8931	454610000	21	0.212782	-0.290495
Q9D517	Q9D517	1-acyl-sn-glycerol-3-phosphate acyltransferase gamma	Agpat3	-0.286312	0.0157724	+	5	5	5	17	17	17	43.295	0	25.649	624200000	33	0.0157724	-0.286312
O88322;A0A286YCQ5	O88322;A0A286YCQ5	Nidogen-2	Nid2	-0.28347	0.1111		9	8	8	9.2	8.5	8.5	153.91	0	18.138	539140000	49	0.1111	-0.28347
Q99JI4;A0A286YDW8	Q99JI4	26S proteasome non-ATPase regulatory subunit 6	Psmd6	-0.283417	0.0188631	+	9	9	9	21.6	21.6	21.6	45.536	0	49.996	1554100000	99	0.0188631	-0.283417
H3BKL5;Q921H8;H3BKA1;H3BJZ9;Q8VCH0;H3BJC1	H3BKL5;Q921H8;H3BKA1;H3BJZ9;Q8VCH0	3-ketoacyl-CoA thiolase A, peroxisomal;3-ketoacyl-CoA thiolase B, peroxisomal	Acaa1a;Acaa1b	-0.280556	0.155062		3	3	3	12.6	12.6	12.6	38.361	0.00063291	5.1409	137750000	11	0.155062	-0.280556
P17426-2;P17426;A0A140LIG7;A0A140LHG0	P17426-2;P17426	AP-2 complex subunit alpha-1	Ap2a1	-0.276864	1		5	2	2	6.2	2.8	2.8	105.48	0.00059172	4.0861	59867000	13	1	-0.276864
Q64433;Q9JI95	Q64433;Q9JI95	10 kDa heat shock protein, mitochondrial	Hspe1;Cpn10-rs1	-0.27361	0.00477328	+	7	7	7	66.7	66.7	66.7	10.963	0	18.89	5135700000	66	0.00477328	-0.27361
Q61941;Q8C9V5;Q8BGK0;E9Q8F4	Q61941;Q8C9V5;Q8BGK0;E9Q8F4	NAD(P) transhydrogenase, mitochondrial	Nnt	-0.270363	0.198885		33	33	33	38.5	38.5	38.5	113.84	0	200.17	10679000000	308	0.198885	-0.270363
P19096;A0A0U1RNJ1	P19096;A0A0U1RNJ1	Fatty acid synthase;[Acyl-carrier-protein] S-acetyltransferase;[Acyl-carrier-protein] S-malonyltransferase;3-oxoacyl-[acyl-carrier-protein] synthase;3-oxoacyl-[acyl-carrier-protein] reductase;3-hydroxyacyl-[acyl-carrier-protein] dehydratase;Enoyl-[acyl-carrier-protein] reductase;Oleoyl-[acyl-carrier-protein] hydrolase	Fasn	-0.270211	0.629966		25	25	25	13.3	13.3	13.3	272.43	0	94.04	1327900000	108	0.629966	-0.270211
D3Z7H8	D3Z7H8		Cilp2	-0.268102	0.127204		3	3	3	3.5	3.5	3.5	125.93	0	28.041	692480000	56	0.127204	-0.268102
A0A0R4J036;P08553;D3YZ35;P46660;REV__A0A0G2JF16;REV__Q8R344	A0A0R4J036;P08553;D3YZ35	Neurofilament medium polypeptide	Nefm	-0.267307	0.478137		21	20	19	28.1	27	26.1	95.94	0	133.32	2302000000	122	0.478137	-0.267307
A2A701;A2A702;Q99JX4	A2A701;A2A702;Q99JX4	Eukaryotic translation initiation factor 3 subunit M	Eif3m	-0.262843	0.163005		2	2	2	14	14	14	16.518	0.00059277	4.1033	136030000	17	0.163005	-0.262843
Q91VB8;P01942	Q91VB8;P01942	Hemoglobin subunit alpha	haemaglobin alpha 2;Hba	-0.260539	0.236643		10	10	8	88.7	88.7	82.4	15.112	0	323.31	271770000000	844	0.236643	-0.260539
A2ABU4	A2ABU4	Myomesin-3	Myom3	-0.259538	0.209875		39	39	39	38.8	38.8	38.8	161.78	0	323.31	8859800000	392	0.209875	-0.259538
Q8K0Z7	Q8K0Z7	Translational activator of cytochrome c oxidase 1	Taco1	-0.257077	0.233381		5	5	5	23.5	23.5	23.5	32.314	0	110.65	725750000	39	0.233381	-0.257077
Q9CPU4	Q9CPU4	Microsomal glutathione S-transferase 3	Mgst3	-0.253196	0.209036		5	5	5	53.6	53.6	53.6	16.958	0	30.643	1487300000	21	0.209036	-0.253196
G3UYV7;P62858	G3UYV7;P62858	40S ribosomal protein S28	Rps28	-0.252123	0.399078		2	2	2	37.5	37.5	37.5	6.3442	0	5.7608	946510000	19	0.399078	-0.252123
P53395	P53395	Lipoamide acyltransferase component of branched-chain alpha-keto acid dehydrogenase complex, mitochondrial	Dbt	-0.250029	0.119811		9	9	9	23.7	23.7	23.7	53.246	0	53.78	585160000	55	0.119811	-0.250029
Q9R059;F2Z455;D6RJ68	Q9R059;F2Z455	Four and a half LIM domains protein 3	Fhl3	-0.247969	0.12292		7	7	7	24.2	24.2	24.2	31.794	0	206.64	7372100000	79	0.12292	-0.247969
P19324;A0A140LHR4;A0A140LHK0	P19324;A0A140LHR4	Serpin H1	Serpinh1	-0.239445	0.0389099	+	8	8	8	23	23	23	46.533	0	31.457	1667900000	87	0.0389099	-0.239445
Q9DCV4;A2AGJ2	Q9DCV4	Regulator of microtubule dynamics protein 1	Rmdn1	-0.239074	0.198361		5	5	5	19.3	19.3	19.3	35	0	20.28	266260000	29	0.198361	-0.239074
P62334	P62334	26S protease regulatory subunit 10B	Psmc6	-0.238011	0.137882		7	7	7	25.4	25.4	25.4	44.172	0	35.318	999740000	70	0.137882	-0.238011
A0A0R4J083;P51174	A0A0R4J083;P51174	Long-chain specific acyl-CoA dehydrogenase, mitochondrial	Acadl	-0.237564	0.14334		16	16	16	42.1	42.1	42.1	47.896	0	323.31	22613000000	287	0.14334	-0.237564
P14094;A0A0A6YX05	P14094;A0A0A6YX05	Sodium/potassium-transporting ATPase subunit beta-1	Atp1b1	-0.236989	0.331551		4	4	4	14.8	14.8	14.8	35.194	0	15.346	1966200000	44	0.331551	-0.236989
F6QYE1;O09161;E9PZ67	F6QYE1;O09161;E9PZ67	Calsequestrin;Calsequestrin-2	Casq2	-0.234567	0.298604		11	11	11	26.6	26.6	26.6	48.435	0	66.164	6184200000	101	0.298604	-0.234567
Q9QYR9;O55137;A0A1Y7VMZ4;Q91YQ6;Q32Q92-2;Q32Q92;Q9QYR7-2;Q8BWN8;Q6Q2Z6;Q9QYR7	Q9QYR9;O55137	Acyl-coenzyme A thioesterase 2, mitochondrial;Acyl-coenzyme A thioesterase 1	Acot2;Acot1	-0.234461	0.0672285		8	8	8	24.5	24.5	24.5	49.656	0	43.463	964490000	68	0.0672285	-0.234461
Q8CI43	Q8CI43	Myosin light chain 6B	Myl6b	-0.234	0.442705		6	6	5	32.9	32.9	26.6	22.749	0	27.412	1710100000	38	0.442705	-0.234
J7NUP1;Q60766-2;Q60766	J7NUP1;Q60766-2;Q60766	Immunity-related GTPase family M protein 1	Irgm1	-0.233772	1		2	2	2	10.2	10.2	10.2	44.887	0	6.7402	62506000	13	1	-0.233772
O70400;S4R1V0	O70400;S4R1V0	PDZ and LIM domain protein 1	Pdlim1	-0.233399	0.267621		10	10	10	49.8	49.8	49.8	35.774	0	132.45	1714100000	83	0.267621	-0.233399
Q9D832	Q9D832	DnaJ homolog subfamily B member 4	Dnajb4	-0.232816	0.25518		8	8	8	29.4	29.4	29.4	37.781	0	18.551	662040000	36	0.25518	-0.232816
Q8CIB5;A6X941	Q8CIB5;A6X941	Fermitin family homolog 2	Fermt2	-0.232358	0.0952079		4	4	3	6.3	6.3	5	77.8	0	12.529	534950000	36	0.0952079	-0.232358
P08752;A0A0A6YWA9;Q9DC51;P18872-2;P18872;B2RSH2;D3Z2M7	P08752;A0A0A6YWA9;Q9DC51;P18872-2;P18872;B2RSH2	Guanine nucleotide-binding protein G(i) subunit alpha-2;Guanine nucleotide-binding protein G(k) subunit alpha;Guanine nucleotide-binding protein G(o) subunit alpha;Guanine nucleotide-binding protein G(i) subunit alpha-1	Gnai2;Gnai3;Gnao1;Gnai1	-0.232067	0.362916		4	3	3	13.8	10.7	10.7	40.489	0	6.6453	303940000	30	0.362916	-0.232067
B7ZCF1;O88685;A2AGN7;A0A087WPH7;F6Q2E3	B7ZCF1;O88685;A2AGN7;A0A087WPH7;F6Q2E3	26S protease regulatory subunit 6A	Psmc3	-0.230597	0.0950069		10	10	10	27.3	27.3	27.3	50.395	0	41.45	1465200000	70	0.0950069	-0.230597
D3Z2Z1;F8WIA1;Q922J3;Q922J3-2;D3Z3M7;F6RCU2;Q8C0S5;F6RAY2;Q9Z0H8-2;Q9Z0H8	D3Z2Z1;F8WIA1;Q922J3;Q922J3-2;D3Z3M7;F6RCU2;Q8C0S5	CAP-Gly domain-containing linker protein 1	Clip1	-0.229756	0.0389669	+	29	29	22	25.1	25.1	19.5	160.01	0	165.89	3018700000	177	0.0389669	-0.229756
G3X8T7;Q9ER60;A2ASI5;A2ASI5-3;A2ASI5-2;E9PW82;B1AYL0;F8VPQ7;B1AWN6;Q62205	G3X8T7;Q9ER60	Sodium channel protein;Sodium channel protein type 4 subunit alpha	Scn4a	-0.229741	0.26646		5	5	5	3.7	3.7	3.7	208.77	0	10.61	539630000	17	0.26646	-0.229741
Q9DBG1	Q9DBG1	Sterol 26-hydroxylase, mitochondrial	Cyp27a1	-0.228074	0.0247993	+	4	4	4	12.9	12.9	12.9	60.719	0	8.6303	256180000	34	0.0247993	-0.228074
Q9QZE5;Q7TNQ1;Q9QXK3-3;Q9QXK3-4;Q9QXK3	Q9QZE5	Coatomer subunit gamma-1	Copg1	-0.226609	0.18179		3	3	3	3.8	3.8	3.8	97.512	0.0027624	3.035	76000000	6	0.18179	-0.226609
Q9R1P1	Q9R1P1	Proteasome subunit beta type-3	Psmb3	-0.225145	0.174535		5	5	5	34.1	34.1	34.1	22.965	0	52.83	808800000	57	0.174535	-0.225145
A0A0A6YVU8;Q9JKV1;D3YUD8	A0A0A6YVU8;Q9JKV1;D3YUD8	Proteasomal ubiquitin receptor ADRM1	Gm9774;Adrm1	-0.222895	0.0944009		2	2	2	7.6	7.6	7.6	42.147	0	23.877	221430000	22	0.0944009	-0.222895
P09813	P09813	Apolipoprotein A-II;Proapolipoprotein A-II	Apoa2	-0.222843	0.699421		2	2	2	18.6	18.6	18.6	11.309	0	13.142	1873200000	26	0.699421	-0.222843
E9Q7A8;E9PYC6;E9Q858;E9PUY9;E9PYA9;E9PVM6;Q3TCD4;Q9WUR2-2;Q9WUR2;E9PY42;Q78JN3	E9Q7A8;E9PYC6;E9Q858;E9PUY9;E9PYA9;E9PVM6;Q3TCD4;Q9WUR2-2;Q9WUR2	Enoyl-CoA delta isomerase 2, mitochondrial	Eci2	-0.22227	0.153607		4	4	4	49.6	49.6	49.6	13.159	0	27.59	736080000	26	0.153607	-0.22227
A8JYK8;P34914-2;P34914	A8JYK8;P34914-2;P34914	Bifunctional epoxide hydrolase 2;Cytosolic epoxide hydrolase 2;Lipid-phosphate phosphatase	Ephx2	-0.222107	0.0251956	+	4	4	4	13.3	13.3	13.3	55.28	0	52.099	452140000	32	0.0251956	-0.222107
Z4YKB8;Q3TEA8-2;Q3TEA8;A2AM65;Z4YKA3;Q3TEA8-3;A2AM69;A2AM70;A2AM62;A2AM63	Z4YKB8;Q3TEA8-2;Q3TEA8;A2AM65;Z4YKA3;Q3TEA8-3	Heterochromatin protein 1-binding protein 3	Hp1bp3	-0.221262	0.095626		3	3	3	6.3	6.3	6.3	60.85	0.0011351	3.4098	157620000	14	0.095626	-0.221262
P05213;P68369;P68373;A0A2R8VHF3	P05213;P68369;P68373;A0A2R8VHF3	Tubulin alpha-1B chain;Tubulin alpha-1A chain;Tubulin alpha-1C chain	Tuba1b;Tuba1a;Tuba1c	-0.220251	0.153089		18	4	2	53.2	12	5.3	50.151	0	64.423	2122600000	44	0.153089	-0.220251
O35367	O35367	Keratocan	Kera	-0.218968	0.212371		7	7	7	23.4	23.4	23.4	40.403	0	108.16	1714000000	80	0.212371	-0.218968
P19246	P19246	Neurofilament heavy polypeptide	Nefh	-0.218668	0.709447		8	7	7	10.1	9.3	9.3	116.99	0	27.08	430220000	35	0.709447	-0.218668
Q8R404	Q8R404	Protein QIL1	Qil1	-0.218238	0.217834		2	2	2	35.3	35.3	35.3	13.373	0	48.159	419940000	29	0.217834	-0.218238
Q8K310;A0A494BAZ2;A0A494BAZ7;A0A494BAD4;A0A494B9B1;A0A494B9X1;A0A494B9Q4;A0A494BAL7;A0A494BAC5	Q8K310;A0A494BAZ2	Matrin-3	Matr3	-0.217998	0.131222		7	7	7	12.6	12.6	12.6	94.629	0	10.729	270010000	29	0.131222	-0.217998
Q9CQZ6	Q9CQZ6	NADH dehydrogenase [ubiquinone] 1 beta subcomplex subunit 3	Ndufb3	-0.216648	0.11114		3	3	3	33.7	33.7	33.7	11.692	0	23.789	4034000000	28	0.11114	-0.216648
Q60936;Q60936-2;F7B1B6;A0A0A6YXD9;E0CYD3;E0CYT4;E0CYG7;E0CZ05;E0CXT4;E0CXR6;E0CYC1;E0CXR1;E0CXI5;A0A0A6YXI0;F6T0A8	Q60936;Q60936-2;F7B1B6	Atypical kinase ADCK3, mitochondrial	Adck3	-0.214655	0.236689		15	15	15	30.5	30.5	30.5	71.742	0	309.25	4128300000	178	0.236689	-0.214655
Q9DC61;A2AIW9	Q9DC61;A2AIW9	Mitochondrial-processing peptidase subunit alpha	Pmpca	-0.210703	0.18425		2	2	2	7.3	7.3	7.3	58.278	0	29.435	278380000	30	0.18425	-0.210703
Q925I1;Q925I1-2;H3BK90;H3BKI6	Q925I1;Q925I1-2;H3BK90	ATPase family AAA domain-containing protein 3	Atad3;Atad3a	-0.209668	0.343601		4	4	4	8.3	8.3	8.3	66.741	0	7.8291	229580000	14	0.343601	-0.209668
F6YY69;F6VW30;P68254-2;P68254	F6YY69;F6VW30;P68254-2;P68254	14-3-3 protein theta	Ywhaq	-0.20717	0.185208		7	3	3	29.8	17.9	17.9	32.221	0	26.541	418940000	39	0.185208	-0.20717
Q6PFB2;Q8VE37;A2CER2	Q6PFB2;Q8VE37;A2CER2	Regulator of chromosome condensation	Rcc1	-0.205738	0.315277		2	2	2	11.1	11.1	11.1	46.374	0	22.391	100780000	20	0.315277	-0.205738
A2AEX8;A2AEX6;P97447;A2AEX7;A2AEY1;A2AEY2;P97447-2;A2AEY0;A2AEX9;Q8CDC8	A2AEX8;A2AEX6;P97447;A2AEX7;A2AEY1;A2AEY2;P97447-2	Four and a half LIM domains protein 1	Fhl1	-0.205314	0.339821		14	14	14	52.4	52.4	52.4	33.563	0	117.18	29309000000	168	0.339821	-0.205314
Q8R2K3;Q9CYR0	Q8R2K3;Q9CYR0	Single-stranded DNA-binding protein;Single-stranded DNA-binding protein, mitochondrial	Ssbp1	-0.20504	0.0207232	+	3	3	3	28.4	28.4	28.4	17.156	0	10.473	168190000	27	0.0207232	-0.20504
Q02013	Q02013	Aquaporin-1	Aqp1	-0.204106	0.271526		4	4	4	17.1	17.1	17.1	28.793	0	8.9275	775210000	32	0.271526	-0.204106
P24547;A0A0A6YY72;A0A0A6YXS4	P24547;A0A0A6YY72	Inosine-5-monophosphate dehydrogenase 2	Impdh2	-0.203992	0.162491		6	6	6	17.9	17.9	17.9	55.814	0	40.281	383700000	46	0.162491	-0.203992
P80313;A0A0N4SV00;A0A0N4SUI8	P80313;A0A0N4SV00	T-complex protein 1 subunit eta	Cct7	-0.203011	0.199903		10	10	10	25.2	25.2	25.2	59.652	0	32.87	1745200000	84	0.199903	-0.203011
Q9CPQ8	Q9CPQ8	ATP synthase subunit g, mitochondrial	Atp5l	-0.20188	0.0616998		3	3	3	39.8	39.8	39.8	11.424	0	71.801	6658000000	82	0.0616998	-0.20188
Q9QUM9;E0CXB1;E0CYT2	Q9QUM9;E0CXB1	Proteasome subunit alpha type-6	Psma6	-0.200794	0.0761997		6	6	6	25.6	25.6	25.6	27.372	0	58.618	2329200000	88	0.0761997	-0.200794
J3QMN4;A0A0U1RPV8;A0A0U1RQA4;J3QMQ8;A0A0M3HEQ0;Q9JLT4-2;Q9JLT4-4;Q9JLT4;A0A0M3HEP9;D3Z0K8;Q9JLT4-3;Q9D8I4;A0A0U1RPS1;A0A0U1RPC6	J3QMN4;A0A0U1RPV8;A0A0U1RQA4;J3QMQ8;A0A0M3HEQ0;Q9JLT4-2;Q9JLT4-4;Q9JLT4;A0A0M3HEP9;D3Z0K8;Q9JLT4-3	Thioredoxin reductase 2, mitochondrial	Txnrd2	-0.198971	0.268642		3	3	3	13.8	13.8	13.8	53.051	0	56.016	256030000	25	0.268642	-0.198971
A0A1B0GX27;O35855;O88374;A0A1B0GQY4	A0A1B0GX27;O35855;O88374	Branched-chain-amino-acid aminotransferase, mitochondrial;Branched-chain-amino-acid aminotransferase	Bcat2	-0.198545	0.177691		5	5	5	15.7	15.7	15.7	43.493	0	40.939	1068800000	34	0.177691	-0.198545
Q06138;D3YV52;D3Z704	Q06138	Calcium-binding protein 39	Cab39	-0.198306	0.209281		8	8	8	22.6	22.6	22.6	39.842	0	12.175	556790000	34	0.209281	-0.198306
E9QA62	E9QA62		Lmod3	-0.1983	0.375986		5	5	5	11.6	11.6	11.6	65.688	0	22.637	211840000	23	0.375986	-0.1983
O88653	O88653	Ragulator complex protein LAMTOR3	Lamtor3	-0.197384	0.582111		2	2	2	31.5	31.5	31.5	13.553	0	43.679	179740000	20	0.582111	-0.197384
P31001;CON__Q9H552	P31001	Desmin	Des	-0.196115	0.149249		33	29	29	73.1	67.4	67.4	53.497	0	323.31	174470000000	834	0.149249	-0.196115
Q99M71;A0A1Y7VKS9;Q99M71-2	Q99M71	Mammalian ependymin-related protein 1	Epdr1	-0.19462	0.391083		5	5	5	25.4	25.4	25.4	25.485	0	11.548	379500000	19	0.391083	-0.19462
Q9EQK5;E9Q3X0;D3Z2N7	Q9EQK5;E9Q3X0	Major vault protein	Mvp	-0.194408	0.211676		8	8	8	11.1	11.1	11.1	95.923	0	17.233	423640000	48	0.211676	-0.194408
Q8K3H0	Q8K3H0	DCC-interacting protein 13-alpha	Appl1	-0.194094	0.200377		3	3	3	5.9	5.9	5.9	79.327	0.00065062	5.6195	152740000	26	0.200377	-0.194094
Q9WVJ2;E9Q5I9;F6ZQQ3;E9Q0U1;F6PXS6	Q9WVJ2;E9Q5I9;F6ZQQ3	26S proteasome non-ATPase regulatory subunit 13	Psmd13	-0.193866	0.109662		8	8	8	21	21	21	42.809	0	26.304	1688600000	55	0.109662	-0.193866
A0A1W2P756;P62075	A0A1W2P756;P62075	Mitochondrial import inner membrane translocase subunit Tim13	Timm13	-0.192378	0.108043		2	2	2	33.3	33.3	33.3	7.8048	0	32.936	581840000	26	0.108043	-0.192378
Q8BG32;G3UYH2;G3UYI4;G3UYL3;G3UWW7;G3UXL5;G3UZ28;G3UYL8;G3UX15;G3UX67;G3UWV7;G3UZ33	Q8BG32	26S proteasome non-ATPase regulatory subunit 11	Psmd11	-0.191411	0.057551		15	15	15	41.7	41.7	41.7	47.436	0	52.15	4352700000	131	0.057551	-0.191411
Q9CQF9;A0A0N4SWD3;F7CIP8;D3Z275	Q9CQF9	Prenylcysteine oxidase	Pcyox1	-0.191328	0.192692		6	6	6	19	19	19	56.494	0	18.597	614470000	34	0.192692	-0.191328
P24270;A2AL20	P24270;A2AL20	Catalase	Cat	-0.190727	0.268486		12	12	12	31.3	31.3	31.3	59.795	0	37.666	1376600000	98	0.268486	-0.190727
A2A839;A2A838;A2A842;A2A841;P48193-2;P48193;A2AD32;A0A1D5RLV1;F7CR30;F7BUB8;F6S4K9	A2A839;A2A838;A2A842;A2A841;P48193-2;P48193;A2AD32;A0A1D5RLV1	Protein 4.1	Epb4.1;Epb41	-0.190472	0.262172		4	4	4	9.4	9.4	9.4	72.423	0	8.3158	149350000	14	0.262172	-0.190472
E9Q0U7;Q61699-2;Q61699;D3Z3I9;D3Z027	E9Q0U7;Q61699-2;Q61699	Heat shock protein 105 kDa	Hsph1	-0.189348	0.342317		6	6	6	8.9	8.9	8.9	91.677	0	9.1548	327530000	32	0.342317	-0.189348
Q99KQ4	Q99KQ4	Nicotinamide phosphoribosyltransferase	Nampt	-0.188776	0.0227802	+	17	17	17	44.2	44.2	44.2	55.446	0	114.69	3424400000	135	0.0227802	-0.188776
P49443;Q9EQE2	P49443;Q9EQE2	Protein phosphatase 1A	Ppm1a	-0.188012	0.49467		4	2	2	12.8	7.1	7.1	42.432	0	24.118	215660000	22	0.49467	-0.188012
E9Q133;P80318;Q3U0I3;F6Q609;F6ZVG8	E9Q133;P80318;Q3U0I3	T-complex protein 1 subunit gamma	Cct3	-0.187858	0.141712		11	11	11	28.4	28.4	28.4	56.526	0	51.994	2902800000	94	0.141712	-0.187858
Q99LB2;A0A2I3BRG8;Q9D2U3;A0A2I3BQ25;A0A2I3BPY3	Q99LB2;A0A2I3BRG8;Q9D2U3	Dehydrogenase/reductase SDR family member 4	Dhrs4	-0.187404	0.403025		6	6	6	25.8	25.8	25.8	29.884	0	10.011	797720000	44	0.403025	-0.187404
Q9DCZ1;F6VY18	Q9DCZ1;F6VY18	GMP reductase 1	Gmpr	-0.187125	0.195973		7	7	7	22.3	22.3	22.3	37.482	0	11.141	1364900000	50	0.195973	-0.187125
Q9CXE7	Q9CXE7	Transmembrane emp24 domain-containing protein 5	Tmed5	-0.18531	0.397327		2	2	2	9.2	9.2	9.2	26.172	0.00058858	4.0142	318600000	12	0.397327	-0.18531
Q9JLV1	Q9JLV1	BAG family molecular chaperone regulator 3	Bag3	-0.184016	0.0980991		23	23	23	44.9	44.9	44.9	61.859	0	136.56	4340700000	247	0.0980991	-0.184016
Q9R0H0-2;Q9R0H0;A2A848	Q9R0H0-2;Q9R0H0;A2A848	Peroxisomal acyl-coenzyme A oxidase 1	Acox1	-0.183972	0.473451		3	3	3	9.1	9.1	9.1	74.717	0	13.855	109540000	24	0.473451	-0.183972
Q9JM76;A0A0G2JFK7;D3Z2F7;D3Z2F8;H7BWZ3	Q9JM76;A0A0G2JFK7;D3Z2F7;D3Z2F8;H7BWZ3	Actin-related protein 2/3 complex subunit 3	Arpc3	-0.183761	0.261499		4	4	4	24.7	24.7	24.7	20.524	0	12.383	440400000	28	0.261499	-0.183761
P09055;P09055-2	P09055;P09055-2	Integrin beta-1	Itgb1	-0.183266	0.256577		5	5	5	8.3	8.3	8.3	88.231	0	19.421	519840000	38	0.256577	-0.183266
Q9CR61	Q9CR61	NADH dehydrogenase [ubiquinone] 1 beta subcomplex subunit 7	Ndufb7	-0.183247	0.161384		6	6	6	63.5	63.5	63.5	16.331	0	26.468	1372500000	69	0.161384	-0.183247
D3YTQ9;P62843	D3YTQ9;P62843	40S ribosomal protein S15	Rps15	-0.182905	0.133754		2	2	2	33.9	33.9	33.9	13.742	0.00064516	5.4884	169120000	15	0.133754	-0.182905
Q99LC5	Q99LC5	Electron transfer flavoprotein subunit alpha, mitochondrial	Etfa	-0.18274	0.240173		16	16	16	59.5	59.5	59.5	35.009	0	323.31	26372000000	259	0.240173	-0.18274
E9PX70;Q60847-2;Q60847-5;Q60847;Q60847-4;Q60847-3;F6WIM8	E9PX70;Q60847-2;Q60847-5;Q60847;Q60847-4;Q60847-3	Collagen alpha-1(XII) chain	Col12a1	-0.181844	0.194009		39	39	39	18.2	18.2	18.2	333.73	0	277.41	4539500000	331	0.194009	-0.181844
Q9JI91;A0A1Y7VMW4	Q9JI91	Alpha-actinin-2	Actn2	-0.181498	0.237623		60	45	40	73.9	59.4	53.6	103.83	0	323.31	322050000000	1904	0.237623	-0.181498
P43276	P43276	Histone H1.5	Hist1h1b	-0.181237	0.185814		5	3	3	23.3	16.1	16.1	22.576	0	7.6544	1789000000	37	0.185814	-0.181237
G3UXY0;G3UXZ5;P97371;G3X9K9;G3UWN9;G3UXR1	G3UXY0;G3UXZ5;P97371;G3X9K9;G3UWN9	Proteasome activator complex subunit 1	Psme1	-0.180222	0.37491		6	6	6	27.4	27.4	27.4	26.092	0	7.0087	765360000	26	0.37491	-0.180222
Q9CVB6;D3YXG6;A0A087WRT2	Q9CVB6;D3YXG6	Actin-related protein 2/3 complex subunit 2	Arpc2	-0.179565	0.327262		6	6	6	21.7	21.7	21.7	34.357	0	11.021	1001800000	52	0.327262	-0.179565
Q9DCD0	Q9DCD0	6-phosphogluconate dehydrogenase, decarboxylating	Pgd	-0.179383	0.233281		5	5	5	14.5	14.5	14.5	53.247	0	17.334	661290000	43	0.233281	-0.179383
P11352;A0A0A6YY34;A0A0A6YVV2	P11352;A0A0A6YY34;A0A0A6YVV2	Glutathione peroxidase 1;Glutathione peroxidase	Gpx1	-0.179315	0.043478	+	6	6	6	42.3	42.3	42.3	22.329	0	16.339	962850000	48	0.043478	-0.179315
A2APX3;P21460	A2APX3;P21460	Cystatin-C	Cst3	-0.177507	0.392278		2	2	2	26.5	26.5	26.5	11.141	0	8.2833	556000000	20	0.392278	-0.177507
Q9Z1N5;Q8VDW0-2;Q8VDW0;G3UXI6	Q9Z1N5;Q8VDW0-2;Q8VDW0	Spliceosome RNA helicase Ddx39b;ATP-dependent RNA helicase DDX39A	Ddx39b;Ddx39a	-0.177469	0.332673		6	6	6	17.3	17.3	17.3	49.035	0	12.834	517510000	32	0.332673	-0.177469
P80315;G5E839;G3UYW5	P80315;G5E839	T-complex protein 1 subunit delta	Cct4	-0.177341	0.00645249	+	9	9	9	20.2	20.2	20.2	58.066	0	30.08	1989500000	78	0.00645249	-0.177341
P99026	P99026	Proteasome subunit beta type-4	Psmb4	-0.17734	0.0807824		6	6	6	36	36	36	29.116	0	29.307	885390000	44	0.0807824	-0.17734
Q99KV1	Q99KV1	DnaJ homolog subfamily B member 11	Dnajb11	-0.17405	1		3	3	3	10.1	10.1	10.1	40.555	0	6.1942	145260000	15	1	-0.17405
P45952;D6RFD7	P45952	Medium-chain specific acyl-CoA dehydrogenase, mitochondrial	Acadm	-0.173925	0.196242		15	15	15	36.1	36.1	36.1	46.481	0	323.31	10242000000	123	0.196242	-0.173925
P63005;P63005-2;Q5SW16	P63005;P63005-2	Platelet-activating factor acetylhydrolase IB subunit alpha	Pafah1b1	-0.173243	0.052125		6	6	6	20	20	20	46.67	0	43.521	1827500000	64	0.052125	-0.173243
Q5EBP8;P49312;P49312-2	Q5EBP8;P49312;P49312-2	Heterogeneous nuclear ribonucleoprotein A1;Heterogeneous nuclear ribonucleoprotein A1, N-terminally processed	Hnrnpa1	-0.173014	0.212124		6	5	5	21.7	19.3	19.3	38.833	0	24.404	501900000	64	0.212124	-0.173014
A0A140LHL5;Q8VDQ8-2;Q8VDQ8;Q8VDQ8-3;Q8VDQ8-4	A0A140LHL5;Q8VDQ8-2;Q8VDQ8;Q8VDQ8-3;Q8VDQ8-4	NAD-dependent protein deacetylase sirtuin-2	Sirt2	-0.172306	0.565205		4	4	4	16.8	16.8	16.8	39.425	0	61.116	374650000	34	0.565205	-0.172306
A0A1L1STZ1;Q9D1P4;A0A1L1SU22;A0A1L1STQ1;A0A1L1SSG7	A0A1L1STZ1;Q9D1P4;A0A1L1SU22;A0A1L1STQ1;A0A1L1SSG7	Cysteine and histidine-rich domain-containing protein 1	Chordc1	-0.172105	0.25865		4	4	4	34.2	34.2	34.2	20.628	0	6.9135	388970000	17	0.25865	-0.172105
Q9CQ62	Q9CQ62	2,4-dienoyl-CoA reductase, mitochondrial	Decr1	-0.171817	0.14118		12	12	12	40	40	40	36.213	0	76.975	6670500000	141	0.14118	-0.171817
G3XA17;Q62448;F7CBP1;Q62448-2;F6TW20	G3XA17;Q62448;F7CBP1;Q62448-2	Eukaryotic translation initiation factor 4 gamma 2	Eif4g2	-0.170563	0.352359		6	6	6	9.1	9.1	9.1	102.1	0	68.173	220690000	28	0.352359	-0.170563
A0A3Q4EI12;P35293;A0A452J8C1;A0A3Q4EIF7	A0A3Q4EI12;P35293;A0A452J8C1	Ras-related protein Rab-18	Rab18	-0.170563	0.414126		4	4	4	23.6	23.6	23.6	23.787	0	7.6555	338340000	29	0.414126	-0.170563
Q9Z1J3;F7CZD1;F6TXD3	Q9Z1J3	Cysteine desulfurase, mitochondrial	Nfs1	-0.170038	0.165479		6	6	6	15.7	15.7	15.7	50.569	0	8.2575	167010000	21	0.165479	-0.170038
Q9D273;Q9D273-2	Q9D273;Q9D273-2	Cob(I)yrinic acid a,c-diamide adenosyltransferase, mitochondrial	Mmab	-0.169725	0.484441		2	2	2	9.7	9.7	9.7	26.273	0.0011255	3.2936	144550000	16	0.484441	-0.169725
D3YYK0;Q8K4F5	D3YYK0;Q8K4F5	Alpha/beta hydrolase domain-containing protein 11	Abhd11	-0.169301	0.360306		3	3	3	23.8	23.8	23.8	24.881	0	34.546	658940000	37	0.360306	-0.169301
P70266-2;P70266;A2AFM8;Q6DTY7-2;Q6DTY7-6;Q6DTY7-5;Q6DTY7	P70266-2;P70266;A2AFM8	6-phosphofructo-2-kinase/fructose-2,6-bisphosphatase 1;6-phosphofructo-2-kinase;Fructose-2,6-bisphosphatase	Pfkfb1	-0.168825	0.374282		8	8	8	21.7	21.7	21.7	52.112	0	13.636	392000000	32	0.374282	-0.168825
Q8BWM0	Q8BWM0	Prostaglandin E synthase 2;Prostaglandin E synthase 2 truncated form	Ptges2	-0.168772	0.366178		4	4	4	13.5	13.5	13.5	43.323	0	15.35	385480000	45	0.366178	-0.168772
Q9D0M3-2;Q9D0M3;A0A2R8VHK1	Q9D0M3-2;Q9D0M3;A0A2R8VHK1	Cytochrome c1, heme protein, mitochondrial	Cyc1	-0.168619	0.22579		11	11	11	46.2	46.2	46.2	29.497	0	323.31	28430000000	227	0.22579	-0.168619
P97478;A0A140LIF0;Q3TYT1	P97478;A0A140LIF0;Q3TYT1	5-demethoxyubiquinone hydroxylase, mitochondrial	Coq7	-0.168261	0.394051		4	4	4	30	30	30	24.041	0	37.675	595890000	41	0.394051	-0.168261
P09528;A0A494BA92;A0A494B9D4;A0A494BAP3	P09528;A0A494BA92	Ferritin heavy chain;Ferritin heavy chain, N-terminally processed	Fth1	-0.166791	0.112148		10	10	10	65.4	65.4	65.4	21.066	0	78.469	5673600000	105	0.112148	-0.166791
P48036;A0A0G2JGQ0	P48036	Annexin A5	Anxa5	-0.166203	0.134527		12	12	12	42.9	42.9	42.9	35.752	0	323.31	3128800000	106	0.134527	-0.166203
Q6IRU5-2;Q6IRU5;F7BHJ0;Q6IRU5-3	Q6IRU5-2;Q6IRU5;F7BHJ0;Q6IRU5-3	Clathrin light chain B	Cltb	-0.166185	0.0283788	+	2	2	2	9	9	9	23.174	0.005385	2.806	167600000	13	0.0283788	-0.166185
Q923D2;A0A0U1RPU7;E9PZC3;E9PZC4	Q923D2;A0A0U1RPU7;E9PZC3	Flavin reductase (NADPH)	Blvrb	-0.166025	0.252676		4	4	4	30.6	30.6	30.6	22.197	0	17.015	652180000	19	0.252676	-0.166025
D3Z7F7;Q8BFS6-3;Q8BFS6-4;Q8BFS6-2;Q8BFS6	D3Z7F7;Q8BFS6-3;Q8BFS6-4;Q8BFS6-2;Q8BFS6	Serine/threonine-protein phosphatase CPPED1	Cpped1	-0.165825	0.337864		2	2	2	9.2	9.2	9.2	27.215	0.00060132	4.3441	266860000	13	0.337864	-0.165825
Q3UER8;Q8VCM7	Q3UER8;Q8VCM7	Fibrinogen gamma chain	Fgg	-0.165475	0.396492		10	10	10	30.7	30.7	30.7	50.349	0	101.37	1372600000	41	0.396492	-0.165475
P16330-2;P16330	P16330-2;P16330	2,3-cyclic-nucleotide 3-phosphodiesterase	Cnp	-0.164153	0.624216		6	6	6	17.8	17.8	17.8	44.654	0	18.676	449170000	31	0.624216	-0.164153
Q9CPP6;D3YTQ8	Q9CPP6;D3YTQ8	NADH dehydrogenase [ubiquinone] 1 alpha subcomplex subunit 5	Ndufa5	-0.16378	0.226216		6	6	6	59.5	59.5	59.5	13.36	0	34.628	3839800000	89	0.226216	-0.16378
Q99NF7;P36993-4;P36993;P36993-3;P36993-5;A0A1Y7VJZ4	Q99NF7;P36993-4;P36993;P36993-3;P36993-5	Protein phosphatase 1B	Ppm1b	-0.163392	0.0746024		6	6	4	17.4	17.4	12.8	52.11	0	37.054	812470000	41	0.0746024	-0.163392
P42125;A0A3Q4EC00;A0A452J8A5;A0A3Q4EC76	P42125;A0A3Q4EC00;A0A452J8A5	Enoyl-CoA delta isomerase 1, mitochondrial	Eci1	-0.162617	0.197503		10	10	10	34.6	34.6	34.6	32.25	0	76.901	11347000000	196	0.197503	-0.162617
Q8K0E8	Q8K0E8	Fibrinogen beta chain;Fibrinopeptide B;Fibrinogen beta chain	Fgb	-0.162568	0.450635		9	9	9	21.4	21.4	21.4	54.752	0	93.147	1314200000	92	0.450635	-0.162568
Q8BIW1	Q8BIW1	Protein prune homolog	Prune	-0.161242	0.309746		7	7	7	24.9	24.9	24.9	50.239	0	68.446	1111100000	54	0.309746	-0.161242
O35459;F7B227	O35459;F7B227	Delta(3,5)-Delta(2,4)-dienoyl-CoA isomerase, mitochondrial	Ech1	-0.161103	0.402885		6	6	6	23.2	23.2	23.2	36.118	0	110.18	1559400000	30	0.402885	-0.161103
Q5SX40;Q1WNQ6;Q8BVF4-3;Q8BVF4-2;Q8BVF4	Q5SX40	Myosin-1	Myh1	-0.159995	0.342316		206	62	26	71.9	29.5	14.8	223.34	0	323.31	1036200000000	3843	0.342316	-0.159995
P56391;A0A140LIU3	P56391;A0A140LIU3	Cytochrome c oxidase subunit 6B1	Cox6b1	-0.159633	0.195229		6	6	6	69.8	69.8	69.8	10.071	0	15.475	10633000000	64	0.195229	-0.159633
P05201;F7ALS6	P05201	Aspartate aminotransferase, cytoplasmic	Got1	-0.1593	0.212296		23	23	23	70.7	70.7	70.7	46.247	0	323.31	80253000000	499	0.212296	-0.1593
Q60864	Q60864	Stress-induced-phosphoprotein 1	Stip1	-0.158693	0.216578		15	15	15	31.5	31.5	31.5	62.581	0	141.64	5397600000	118	0.216578	-0.158693
Q07417	Q07417	Short-chain specific acyl-CoA dehydrogenase, mitochondrial	Acads	-0.155907	0.274052		13	13	13	39.1	39.1	39.1	44.889	0	40.524	3114800000	137	0.274052	-0.155907
Q9CR06;A2AL78;Q8BSY0-2;A2AL77;A2AL76	Q9CR06;A2AL78;Q8BSY0-2		Asph	-0.155516	0.262221		4	4	4	15.5	15.5	15.5	22.74	0	6.898	6090800000	52	0.262221	-0.155516
Q8VHX6-2;Q8VHX6	Q8VHX6-2;Q8VHX6	Filamin-C	Flnc	-0.155194	0.219918		125	125	116	60.2	60.2	56.8	287.36	0	323.31	162490000000	1939	0.219918	-0.155194
Q61081;A0A1L1STC0	Q61081;A0A1L1STC0	Hsp90 co-chaperone Cdc37;Hsp90 co-chaperone Cdc37, N-terminally processed	Cdc37	-0.154104	0.577997		2	2	2	8.4	8.4	8.4	44.593	0.00062305	4.8837	144350000	21	0.577997	-0.154104
Q6P6L5	Q6P6L5		Mybpc1	-0.154047	0.386259		66	65	6	63.2	62.2	5.1	126.2	0	323.31	168730000000	1359	0.386259	-0.154047
O54950;A0A2R8W6Y3;A0A2R8VHU2;D3YUS1;Q8BIQ9;Q91WG5-2;Q91WG5	O54950	5-AMP-activated protein kinase subunit gamma-1	Prkag1	-0.154018	0.397276		6	6	6	23.6	23.6	23.6	37.52	0	62.619	591840000	45	0.397276	-0.154018
Q64691;Q64691-2;A2AVV7;A2AVV6;Q0VGP9;A2AVV5	Q64691;Q64691-2;A2AVV7;A2AVV6;Q0VGP9;A2AVV5	Calpain-3	Capn3	-0.153633	0.0777051		15	15	15	22.2	22.2	22.2	94.24	0	77.221	2206600000	140	0.0777051	-0.153633
Q8VDM4;A0A338P6M5;E9Q2S8;A0A338P6S9;A0A338P7H4	Q8VDM4	26S proteasome non-ATPase regulatory subunit 2	Psmd2	-0.152667	0.127283		22	22	22	29.6	29.6	29.6	100.2	0	121.23	3666900000	189	0.127283	-0.152667
A0A087WSN6;A0A087WR50;P11276;B9EHT6;Q3UHL6;B7ZNJ1;A0A087WS56;A0A087WS99	A0A087WSN6;A0A087WR50;P11276;B9EHT6;Q3UHL6;B7ZNJ1;A0A087WS56	Fibronectin;Anastellin	Fn1	-0.152508	0.387866		17	17	17	13	13	13	253.01	0	65.218	732500000	100	0.387866	-0.152508
O88569;O88569-3;O88569-2;A0A0N4SUM2	O88569;O88569-3;O88569-2;A0A0N4SUM2	Heterogeneous nuclear ribonucleoproteins A2/B1	Hnrnpa2b1	-0.152242	0.208559		12	12	11	42.5	42.5	39.9	37.402	0	191.33	5618600000	177	0.208559	-0.152242
O09061;A0A338P7C0;A0A338P7F1	O09061;A0A338P7C0	Proteasome subunit beta type-1	Psmb1	-0.15074	0.159878		6	6	6	32.5	32.5	32.5	26.372	0	45.308	790340000	43	0.159878	-0.15074
A0A494B945;Q9D1G1;A0A494BA38;A0A494BBL7	A0A494B945;Q9D1G1;A0A494BA38;A0A494BBL7	Ras-related protein Rab-1B	Rab1b	-0.150135	0.195975		6	3	3	35.4	20.5	20.5	28.254	0	51.934	490120000	23	0.195975	-0.150135
O08553;Q6P1J1;P97427;Q71H75	O08553	Dihydropyrimidinase-related protein 2	Dpysl2	-0.149451	0.131088		15	15	13	41.8	41.8	37.6	62.277	0	144.73	2969000000	136	0.131088	-0.149451
Q9CQC9	Q9CQC9	GTP-binding protein SAR1b	Sar1b	-0.149165	0.0837389		8	8	5	58.1	58.1	44.4	22.382	0	92.111	4791700000	95	0.0837389	-0.149165
Q3UKG2;A0A087WR45	Q3UKG2;A0A087WR45		Prob1	-0.149117	1		3	3	3	4.6	4.6	4.6	106.42	0.0011655	3.7837	109850000	13	1	-0.149117
Q9CQV1;A0A1L1SQA2	Q9CQV1;A0A1L1SQA2	Mitochondrial import inner membrane translocase subunit TIM16	Pam16	-0.148605	0.573581		3	3	3	40.8	40.8	40.8	13.784	0	38.003	195380000	22	0.573581	-0.148605
A0A140LIU4;P56392	A0A140LIU4;P56392	Cytochrome c oxidase subunit 7A1, mitochondrial	Cox7a1	-0.148465	0.607105		2	2	2	25.8	25.8	25.8	9.8272	0	8.5216	6840600000	52	0.607105	-0.148465
P27773;F6Q404	P27773	Protein disulfide-isomerase A3	Pdia3	-0.14766	0.0791349		19	19	19	46.3	46.3	46.3	56.678	0	92.2	3433900000	191	0.0791349	-0.14766
P54775;A0A140LIZ5	P54775;A0A140LIZ5	26S protease regulatory subunit 6B	Psmc4	-0.147616	0.042985	+	14	14	14	40.4	40.4	40.4	47.408	0	31.071	1842200000	77	0.042985	-0.147616
P97346-2;P97346	P97346-2;P97346	Nucleoredoxin	Nxn	-0.146489	0.573658		4	4	4	15.9	15.9	15.9	43.283	0.00060901	4.5346	4354300000	9	0.573658	-0.146489
Q9DBJ1	Q9DBJ1	Phosphoglycerate mutase 1	Pgam1	-0.146198	0.203915		10	6	6	51.2	38.6	38.6	28.832	0	44.84	740370000	44	0.203915	-0.146198
Q91VK1;A0A1Y7VKZ4;A0A1Y7VJ43;A0A1Y7VM24;A0A1Y7VM47;A0A1Y7VIU9	Q91VK1;A0A1Y7VKZ4;A0A1Y7VJ43	Basic leucine zipper and W2 domain-containing protein 2	Bzw2	-0.14563	0.250577		3	3	3	9.1	9.1	9.1	48.063	0	37.459	298580000	22	0.250577	-0.14563
O08528;E9Q5B5;G3UVV4;P17710-3;P17710-4;P17710-2;P17710;E9Q9M6;E9Q3Z4;E9Q8S8;Q91W97;Q3TRM8;D3YYR4;D3Z365	O08528;E9Q5B5	Hexokinase-2;Hexokinase	Hk2	-0.14489	0.138598		33	33	33	42.6	42.6	42.6	102.53	0	219.56	16405000000	380	0.138598	-0.14489
Q8BK30	Q8BK30	NADH dehydrogenase [ubiquinone] flavoprotein 3, mitochondrial	Ndufv3	-0.144504	0.338507		3	3	2	36.5	36.5	16.3	11.813	0	9.9171	1475600000	34	0.338507	-0.144504
Z4YJW0;Q8C7X2-2;Q8C7X2;A0A1Y7VP81;Q8C7X2-3	Z4YJW0;Q8C7X2-2;Q8C7X2;A0A1Y7VP81	ER membrane protein complex subunit 1	Emc1	-0.143944	0.088514		5	5	5	9.9	9.9	9.9	111.56	0	22.762	260590000	46	0.088514	-0.143944
Q08857;A0A0G2JFB7	Q08857	Platelet glycoprotein 4	Cd36	-0.143917	0.230905		9	9	9	22	22	22	52.697	0	31.584	2365100000	85	0.230905	-0.143917
Q9CQX8;Q9D6T9	Q9CQX8;Q9D6T9	28S ribosomal protein S36, mitochondrial	Mrps36	-0.14336	0.306781		4	4	4	69.6	69.6	69.6	11.101	0	92.293	1795200000	67	0.306781	-0.14336
P46471;Q8BVQ9	P46471;Q8BVQ9	26S protease regulatory subunit 7	Psmc2	-0.142026	0.178044		13	13	13	35.8	35.8	35.8	48.647	0	73.116	2822900000	110	0.178044	-0.142026
O35226-5;O35226-3;O35226-2;O35226-4;O35226;F7AI87	O35226-5;O35226-3;O35226-2;O35226-4;O35226	26S proteasome non-ATPase regulatory subunit 4	Psmd4	-0.141965	1		6	6	6	26.2	26.2	26.2	27.912	0	66.954	892890000	27	1	-0.141965
Q99LB4;P24452;D3YTL5	Q99LB4;P24452	Macrophage-capping protein	Capg	-0.141514	0.353821		4	4	4	17.5	17.5	17.5	38.768	0	9.7037	332380000	25	0.353821	-0.141514
A2ATR8;P97290	A2ATR8;P97290	Plasma protease C1 inhibitor	Serping1	-0.14134	0.276502		3	3	3	15.3	15.3	15.3	37.672	0	19.64	179780000	21	0.276502	-0.14134
Q6GT24;O08709;D3Z0Y2;Q8BG37;A0A0A6YXQ7	Q6GT24;O08709;D3Z0Y2	Peroxiredoxin-6	Prdx6	-0.140983	0.287029		16	16	16	82.6	82.6	82.6	24.826	0	149.55	6517700000	165	0.287029	-0.140983
P14069	P14069	Protein S100-A6	S100a6	-0.140261	0.311026		3	3	3	36	36	36	10.051	0	6.1437	1117400000	13	0.311026	-0.140261
Q08642	Q08642	Protein-arginine deiminase type-2	Padi2	-0.140073	0.594047		16	16	16	31.9	31.9	31.9	76.249	0	242.75	5170800000	127	0.594047	-0.140073
P50247;A2ALT5	P50247	Adenosylhomocysteinase	Ahcy	-0.13992	0.144686		14	14	14	40.7	40.7	40.7	47.688	0	39.374	3650800000	95	0.144686	-0.13992
Q64737;Q64737-2;A0A338P6X4;D6RCG1;A0A338P676;A0A338P6W0	Q64737	Trifunctional purine biosynthetic protein adenosine-3;Phosphoribosylamine--glycine ligase;Phosphoribosylformylglycinamidine cyclo-ligase;Phosphoribosylglycinamide formyltransferase	Gart	-0.138932	0.137378		14	14	14	17.4	17.4	17.4	107.5	0	59.338	1088400000	80	0.137378	-0.138932
G5E814;Q9D8B4;A0A3B2W441;A0A3B2W4A5	G5E814;Q9D8B4;A0A3B2W441	NADH dehydrogenase [ubiquinone] 1 alpha subcomplex subunit 11	Ndufa11	-0.138287	0.36579		3	3	3	35	35	35	15.115	0	59.843	1145100000	50	0.36579	-0.138287
Q62086	Q62086	Serum paraoxonase/arylesterase 2	Pon2	-0.138278	0.507369		2	2	2	9.3	9.3	9.3	39.617	0.00061387	4.6058	132060000	9	0.507369	-0.138278
E9PV24-2;E9PV24	E9PV24-2;E9PV24	Fibrinogen alpha chain;Fibrinopeptide A;Fibrinogen alpha chain	Fga	-0.138196	0.474247		14	14	14	36.8	36.8	36.8	61.325	0	186.21	2395700000	134	0.474247	-0.138196
Q8BJW6;Q8BJW6-2;D3YZZ6;D6RFN2;D6RGA6	Q8BJW6;Q8BJW6-2	Eukaryotic translation initiation factor 2A;Eukaryotic translation initiation factor 2A, N-terminally processed	Eif2a	-0.137485	0.188126		5	5	5	13.1	13.1	13.1	64.403	0	7.6293	139690000	8	0.188126	-0.137485
Q3U7R1;Q3U7R1-2;A0A1W2P784	Q3U7R1;Q3U7R1-2	Extended synaptotagmin-1	Esyt1	-0.137244	0.261501		8	8	8	10	10	10	121.55	0	17.335	317360000	37	0.261501	-0.137244
O35452;E9Q2T3	O35452;E9Q2T3		Tnxb	-0.137233	0.333268		29	29	29	13.9	13.9	13.9	435.47	0	89.323	3197700000	161	0.333268	-0.137233
D3Z041;P41216;D3Z457;Q8JZR0;D3YVF6;F6WNZ2;A0A1B0GRS8	D3Z041;P41216	Long-chain-fatty-acid--CoA ligase 1	Acsl1	-0.136812	0.22332		27	27	27	43.5	43.5	43.5	78.034	0	259.58	19254000000	424	0.22332	-0.136812
Q9D8X2	Q9D8X2	Coiled-coil domain-containing protein 124	Ccdc124	-0.13649	0.163061		4	4	4	25.3	25.3	25.3	25.345	0	16.161	293210000	35	0.163061	-0.13649
P47791-2;P47791	P47791-2;P47791	Glutathione reductase, mitochondrial	Gsr	-0.136416	0.113794		9	9	9	37.1	37.1	37.1	51.073	0	135.64	1126300000	73	0.113794	-0.136416
P80317;B1AT05;Q61390	P80317	T-complex protein 1 subunit zeta	Cct6a	-0.136189	0.0879624		11	11	11	26.7	26.7	26.7	58.004	0	32.327	2592400000	92	0.0879624	-0.136189
Q60714	Q60714	Long-chain fatty acid transport protein 1	Slc27a1	-0.135783	1		3	3	3	7.3	7.3	7.3	71.275	0	8.0679	199360000	19	1	-0.135783
Q62426	Q62426	Cystatin-B	Cstb	-0.135637	0.58735		2	2	2	32.7	32.7	32.7	11.045	0	8.884	424850000	11	0.58735	-0.135637
P70168	P70168	Importin subunit beta-1	Kpnb1	-0.13489	0.173471		8	8	8	11.9	11.9	11.9	97.183	0	53.656	1144400000	84	0.173471	-0.13489
Q9CXW3;A0A0A6YY29	Q9CXW3;A0A0A6YY29	Calcyclin-binding protein	Cacybp	-0.134569	1		3	3	3	18.8	18.8	18.8	26.51	0.00064851	5.5676	114380000	14	1	-0.134569
Q9CPW4;Q3UA72	Q9CPW4;Q3UA72	Actin-related protein 2/3 complex subunit 5	Arpc5	-0.134559	0.617016		2	2	2	20.5	20.5	20.5	16.288	0	9.6474	153250000	19	0.617016	-0.134559
P62192	P62192	26S protease regulatory subunit 4	Psmc1	-0.133429	0.10447		10	10	10	32.7	32.7	32.7	49.184	0	84.766	1688200000	87	0.10447	-0.133429
O35593	O35593	26S proteasome non-ATPase regulatory subunit 14	Psmd14	-0.133318	0.0914218		2	2	2	6.5	6.5	6.5	34.577	0.0011416	3.498	352940000	10	0.0914218	-0.133318
A0A286YEB7;P62849-2;P62849-3;P62849	A0A286YEB7;P62849-2;P62849-3;P62849	40S ribosomal protein S24	Rps24	-0.132964	0.573944		3	3	3	32.2	32.2	32.2	13.605	0	26.094	932610000	44	0.573944	-0.132964
Q9JIF7	Q9JIF7	Coatomer subunit beta	Copb1	-0.132268	0.45254		3	3	3	4.9	4.9	4.9	107.06	0.00064433	5.4436	173100000	15	0.45254	-0.132268
Q8BK64;A0A1Y7VM19	Q8BK64	Activator of 90 kDa heat shock protein ATPase homolog 1	Ahsa1	-0.131513	0.402746		5	5	5	17.5	17.5	17.5	38.117	0	8.1172	358170000	21	0.402746	-0.131513
B1AX78;Q2TPA8;B1AX77	B1AX78;Q2TPA8;B1AX77	Hydroxysteroid dehydrogenase-like protein 2	Hsdl2	-0.131355	0.650623		4	4	4	10.5	10.5	10.5	41.866	0	6.6155	428710000	15	0.650623	-0.131355
Q6IRU2	Q6IRU2	Tropomyosin alpha-4 chain	Tpm4	-0.131333	0.0793531		10	6	6	38.3	29	29	28.467	0	198.91	1394300000	61	0.0793531	-0.131333
P52480;A0A1L1SU37;A0A1L1SQV8;A0A1L1SSN6;A0A1L1STV8;A0A1L1SUV0;A0A1L1ST52;A0A1L1SVH2;E9Q509;G3X925;P53657	P52480	Pyruvate kinase PKM	Pkm	-0.13091	0.442159		44	2	2	80.2	7.2	7.2	57.844	0	19.875	298570000	45	0.442159	-0.13091
Q9DCM2;A0A0N4SVE5	Q9DCM2;A0A0N4SVE5	Glutathione S-transferase kappa 1	Gstk1	-0.130486	0.504064		4	4	4	24.3	24.3	24.3	25.704	0	23.487	384590000	33	0.504064	-0.130486
E9QAQ5;Q9WV60	E9QAQ5;Q9WV60	Glycogen synthase kinase-3 beta	Gsk3b	-0.129831	0.303313		4	4	4	16.6	16.6	16.6	47.989	0	49.594	413820000	32	0.303313	-0.129831
Q91ZJ5	Q91ZJ5	UTP--glucose-1-phosphate uridylyltransferase	Ugp2	-0.129731	0.182731		27	27	2	64.6	64.6	5.9	56.979	0	323.31	45481000000	529	0.182731	-0.129731
P10126;D3Z3I8;D3YZ68	P10126;D3Z3I8;D3YZ68	Elongation factor 1-alpha 1	Eef1a1	-0.129646	0.343497		12	4	4	33.8	11.7	11.7	50.113	0	22.681	2211400000	58	0.343497	-0.129646
Q920M5-4;B9EIZ7;Q920M5-2;Q920M5-3;Q920M5	Q920M5-4;B9EIZ7;Q920M5-2;Q920M5-3;Q920M5	Coronin-6;Coronin	Coro6	-0.12912	0.559524		6	6	6	16.1	16.1	16.1	52.91	0	16.564	393540000	31	0.559524	-0.12912
E9Q586;E9Q3M3;O08788-2;O08788;D3YX34;D3Z2M9;D3YYG9	E9Q586;E9Q3M3;O08788-2;O08788;D3YX34	Dynactin subunit 1	Dctn1	-0.128708	0.232316		11	11	11	13.1	13.1	13.1	136.85	0	37.066	489410000	56	0.232316	-0.128708
Q99L13	Q99L13	3-hydroxyisobutyrate dehydrogenase, mitochondrial	Hibadh	-0.128653	0.382841		7	7	7	30.7	30.7	30.7	35.44	0	64.938	1842000000	81	0.382841	-0.128653
P08113;F7C312	P08113	Endoplasmin	Hsp90b1	-0.128344	0.273676		17	15	15	27.3	25.6	25.6	92.475	0	53.305	2705800000	128	0.273676	-0.128344
Q6P8J7;P30275;B0R0E9;B0R0F0;A2ARP5	Q6P8J7	Creatine kinase S-type, mitochondrial	Ckmt2	-0.128135	0.418705		23	23	23	62.3	62.3	62.3	47.473	0	323.31	114620000000	696	0.418705	-0.128135
Q6PF96;Q921G7	Q6PF96;Q921G7	Electron transfer flavoprotein-ubiquinone oxidoreductase, mitochondrial	Etfdh	-0.127953	0.352298		16	16	16	35.4	35.4	35.4	61.16	0	196.2	6353300000	187	0.352298	-0.127953
P26645	P26645	Myristoylated alanine-rich C-kinase substrate	Marcks	-0.127722	0.606916		6	6	6	47.2	47.2	47.2	29.661	0	37.265	342690000	41	0.606916	-0.127722
Q9JI75;A0A1Y7VMA0;A0A1Y7VL95	Q9JI75;A0A1Y7VMA0;A0A1Y7VL95	Ribosyldihydronicotinamide dehydrogenase [quinone]	Nqo2	-0.127642	0.146455		4	4	4	20.8	20.8	20.8	26.248	0	13.686	453060000	22	0.146455	-0.127642
Q91VT4;D3Z6C4	Q91VT4	Carbonyl reductase family member 4	Cbr4	-0.127619	0.448598		6	6	6	33.9	33.9	33.9	25.414	0	18.637	597300000	39	0.448598	-0.127619
Q99JY0;D3YXU1	Q99JY0	Trifunctional enzyme subunit beta, mitochondrial;3-ketoacyl-CoA thiolase	Hadhb	-0.127566	0.371865		20	20	20	56.6	56.6	56.6	51.386	0	196.09	27268000000	314	0.371865	-0.127566
Q01149;E0CXI2	Q01149	Collagen alpha-2(I) chain	Col1a2	-0.127338	0.442262		22	22	22	21.9	21.9	21.9	129.56	0	323.31	170470000000	251	0.442262	-0.127338
Q91V77;P56565;D3YUT6	Q91V77;P56565	Protein S100;Protein S100-A1	S100a1	-0.126771	0.50807		3	3	3	52.1	52.1	52.1	10.505	0	47.783	838590000	17	0.50807	-0.126771
Q9CPQ1;A0A0G2JDA6	Q9CPQ1	Cytochrome c oxidase subunit 6C	Cox6c	-0.126547	0.368042		6	6	6	60.5	60.5	60.5	8.4689	0	24.12	17500000000	45	0.368042	-0.126547
P50608	P50608	Fibromodulin	Fmod	-0.125557	0.254786		6	6	6	18.4	18.4	18.4	43.054	0	88.703	7232100000	128	0.254786	-0.125557
Q9Z2U0;A0A338P7D7;Q9CWH6;B7ZMS4	Q9Z2U0;A0A338P7D7	Proteasome subunit alpha type-7	Psma7	-0.124967	0.0676384		7	7	7	29.8	29.8	29.8	27.855	0	34.827	2253000000	64	0.0676384	-0.124967
Q8R4N0	Q8R4N0	Citrate lyase subunit beta-like protein, mitochondrial	Clybl	-0.124499	0.0856886		4	4	4	16.3	16.3	16.3	37.548	0	53.385	880880000	51	0.0856886	-0.124499
P67778;Q5SQG5	P67778;Q5SQG5	Prohibitin	Phb	-0.124132	0.362456		12	12	12	51.5	51.5	51.5	29.82	0	100.58	5628800000	164	0.362456	-0.124132
A0A0R4J094;Q3TC72	A0A0R4J094;Q3TC72	Fumarylacetoacetate hydrolase domain-containing protein 2A	Fahd2	-0.124089	0.738866		4	4	4	18.8	18.8	18.8	34.676	0	6.1855	245340000	12	0.738866	-0.124089
A0A494BB84;Q3U4F0;Q91V61-2;Q91V61	A0A494BB84;Q3U4F0;Q91V61-2;Q91V61	Sideroflexin-3	Sfxn3	-0.123738	1		4	4	4	44.5	44.5	44.5	12.494	0	6.5932	153170000	12	1	-0.123738
A0A1L1SVG6;Q8BY89-2;Q8BY89	A0A1L1SVG6;Q8BY89-2;Q8BY89	Choline transporter-like protein 2	Slc44a2	-0.122948	0.483036		4	4	4	9.9	9.9	9.9	62.643	0.00062657	5.0115	187490000	22	0.483036	-0.122948
P04247;A0A2R8VK58;A0A2R8W6F8	P04247;A0A2R8VK58;A0A2R8W6F8	Myoglobin	Mb	-0.122861	0.523674		13	13	13	80.5	80.5	80.5	17.069	0	323.31	189640000000	575	0.523674	-0.122861
P48678;P48678-2;P48678-3;D3YUF7	P48678;P48678-2;P48678-3	Prelamin-A/C;Lamin-A/C	Lmna	-0.121927	0.0880133		36	36	35	58.5	58.5	57.3	74.237	0	214.93	16185000000	375	0.0880133	-0.121927
A0A0G2JGD2;P07091	A0A0G2JGD2;P07091	Protein S100-A4	S100a4	-0.121705	0.580493		2	2	2	32.1	32.1	32.1	9.0621	0.00062189	4.8446	805980000	10	0.580493	-0.121705
Q99MR8;A0A0G2JF64;A0A0G2JFQ5	Q99MR8	Methylcrotonoyl-CoA carboxylase subunit alpha, mitochondrial	Mccc1	-0.121631	0.421091		9	9	9	18.1	18.1	18.1	79.343	0	54.987	1183400000	62	0.421091	-0.121631
B1ATS4;B1ATS5;E9Q559;Q64518-2;Q64518-3;Q64518	B1ATS4;B1ATS5;E9Q559;Q64518-2;Q64518-3;Q64518	Calcium-transporting ATPase;Sarcoplasmic/endoplasmic reticulum calcium ATPase 3	Atp2a3	-0.121474	0.221034		13	2	2	10.5	2.3	2.3	107.6	0	90.651	69163000000	157	0.221034	-0.121474
A0A0A6YW67;E9Q9J0;E9Q4P0;E9Q5F6;E9QNP0;Q5SX22;P62984;P62983;P0CG49;P0CG50	A0A0A6YW67;E9Q9J0;E9Q4P0;E9Q5F6;E9QNP0;Q5SX22;P62984;P62983;P0CG49;P0CG50	Ubiquitin-60S ribosomal protein L40;Ubiquitin;60S ribosomal protein L40;Ubiquitin-40S ribosomal protein S27a;Ubiquitin;40S ribosomal protein S27a;Polyubiquitin-B;Ubiquitin;Polyubiquitin-C;Ubiquitin;Ubiquitin-related 1;Ubiquitin-related 2	Gm8797;Uba52;Kxd1;Ubc;Ubb;Rps27a	-0.120901	0.141495		5	5	5	61	61	61	8.7279	0	111.83	46617000000	128	0.141495	-0.120901
Q9EQH3	Q9EQH3	Vacuolar protein sorting-associated protein 35	Vps35	-0.120262	0.290229		8	8	8	12.7	12.7	12.7	91.712	0	27.362	593420000	36	0.290229	-0.120262
Q6ZWY9;Q64525;Q64478;P10854;Q8CBB6;Q8CGP2;Q8CGP1;Q64475;P10853;Q8CGP2-2;Q9D2U9;Q8CGP0;Q64524;P70696	Q6ZWY9;Q64525;Q64478;P10854;Q8CBB6;Q8CGP2;Q8CGP1;Q64475;P10853;Q8CGP2-2	Histone H2B type 1-C/E/G;Histone H2B type 2-B;Histone H2B type 1-H;Histone H2B type 1-M;Histone H2B;Histone H2B type 1-P;Histone H2B type 1-K;Histone H2B type 1-B;Histone H2B type 1-F/J/L	Hist1h2bc;Hist2h2bb;Hist1h2bh;Hist1h2bm;Hist1h2br;Hist1h2bp;Hist1h2bk;Hist1h2bb;Hist1h2bf	-0.119947	0.0867208		7	7	7	46.8	46.8	46.8	13.906	0	147.53	63509000000	246	0.0867208	-0.119947
Q61425	Q61425	Hydroxyacyl-coenzyme A dehydrogenase, mitochondrial	Hadh	-0.11929	0.416563		10	10	10	44.3	44.3	44.3	34.463	0	61.818	4804100000	51	0.416563	-0.11929
Q61838;D3YUI3;Q6GQT1	Q61838	Alpha-2-macroglobulin;Alpha-2-macroglobulin 165 kDa subunit;Alpha-2-macroglobulin 35 kDa subunit	A2m	-0.119178	0.373355		33	33	33	27.6	27.6	27.6	165.85	0	238.54	7379000000	343	0.373355	-0.119178
P84104-2;P84104;A2A4X6	P84104-2;P84104;A2A4X6	Serine/arginine-rich splicing factor 3	Srsf3;Gm12355	-0.119069	0.355882		3	3	2	28.2	28.2	16.9	14.203	0	11.701	700940000	27	0.355882	-0.119069
Q9D3D9;D3Z7S4	Q9D3D9	ATP synthase subunit delta, mitochondrial	Atp5d	-0.11883	0.506408		3	3	3	22.6	22.6	22.6	17.6	0	128.06	13334000000	50	0.506408	-0.11883
O35215;G3UZN1;G3UYJ7	O35215;G3UZN1;G3UYJ7	D-dopachrome decarboxylase	Ddt;Gm20441	-0.118283	0.315195		6	6	6	69.5	69.5	69.5	13.077	0	24.127	1027200000	36	0.315195	-0.118283
Q62261;A0A0A0MQG2;Q62261-2;Q68FG2;D3YWH8;A0A494BBH5	Q62261;A0A0A0MQG2;Q62261-2	Spectrin beta chain, non-erythrocytic 1	Sptbn1	-0.118037	0.213774		29	27	27	15.7	14.9	14.9	274.22	0	120.96	2306400000	189	0.213774	-0.118037
P08551	P08551	Neurofilament light polypeptide	Nefl	-0.118009	0.744958		17	15	15	36.8	33.7	33.7	61.508	0	62.303	2239600000	104	0.744958	-0.118009
P62806	P62806	Histone H4	Hist1h4a	-0.117671	0.310639		8	8	8	58.3	58.3	58.3	11.367	0	70.114	61404000000	280	0.310639	-0.117671
P60710;E9Q1F2;E9Q5F4;G3UZ07;F8WGM8;E9Q2D1;F6WX90;V9GXQ2	P60710;E9Q1F2;E9Q5F4;G3UZ07	Actin, cytoplasmic 1;Actin, cytoplasmic 1, N-terminally processed	Actb;Actg1	-0.117583	0.268747		26	8	1	65.9	35.5	4.5	41.736	0	172.7	16936000000	246	0.268747	-0.117583
Q8BMS1	Q8BMS1	Trifunctional enzyme subunit alpha, mitochondrial;Long-chain enoyl-CoA hydratase;Long chain 3-hydroxyacyl-CoA dehydrogenase	Hadha	-0.117465	0.413105		30	30	30	55	55	55	82.669	0	323.31	45864000000	566	0.413105	-0.117465
E9PXV7;E9PV41;O08808;F6XC54;D3Z074	E9PXV7;E9PV41;O08808;F6XC54;D3Z074	Protein diaphanous homolog 1	Diap1;Diaph1	-0.117452	0.194678		10	10	10	8.3	8.3	8.3	139.33	0	13.891	926320000	51	0.194678	-0.117452
G5E924;Q8R081;G3UY38	G5E924;Q8R081;G3UY38	Heterogeneous nuclear ribonucleoprotein L	Hnrnpl	-0.116526	0.418841		4	4	4	10.2	10.2	10.2	66.821	0	15.371	341200000	28	0.418841	-0.116526
P10518	P10518	Delta-aminolevulinic acid dehydratase	Alad	-0.115524	0.462142		3	3	3	12.4	12.4	12.4	36.023	0	35.873	205690000	29	0.462142	-0.115524
Q9QYG0;Q9QYG0-2;A0A2I3BQR5;A0A2I3BPW0;A0A2I3BQM5;A0A2I3BPL1;A0A2I3BS20	Q9QYG0;Q9QYG0-2;A0A2I3BQR5;A0A2I3BPW0;A0A2I3BQM5	Protein NDRG2	Ndrg2	-0.115499	0.240905		15	15	15	59	59	59	40.789	0	323.31	24461000000	355	0.240905	-0.115499
Q63836;P17563;A0A0R4J135;D6RHN2;G3UWK0;G3UZT2;G3UYY2	Q63836;P17563;A0A0R4J135;D6RHN2;G3UWK0	Selenium-binding protein 2;Selenium-binding protein 1	Selenbp2;Selenbp1	-0.114344	0.630903		7	7	7	18.2	18.2	18.2	52.609	0	11.945	806100000	55	0.630903	-0.114344
E9Q9F5;E9Q1G8;O55131;A0A0R4J233;S4R2P6;A0A1W2P6J7;Q8C650-2;Q9DA97;Q8C650	E9Q9F5;E9Q1G8;O55131	Septin-7	2019-09-07	-0.112984	0.405676		6	6	6	14.9	14.9	14.9	50.68	0	14.529	386200000	44	0.405676	-0.112984
Q8R5L1;O35658	Q8R5L1;O35658	Complement component 1 Q subcomponent-binding protein, mitochondrial	C1qbp	-0.112707	0.389767		6	6	6	31.9	31.9	31.9	31.025	0	37.92	2672700000	81	0.389767	-0.112707
A0A087WPL5;E9QNN1;O70133;O70133-2;O70133-3;A0A0R4J2C3;Q3UR42	A0A087WPL5;E9QNN1;O70133;O70133-2;O70133-3	ATP-dependent RNA helicase A	Dhx9	-0.112627	0.628514		6	6	6	5.3	5.3	5.3	149.62	0	12.783	165630000	30	0.628514	-0.112627
Q9Z1P6	Q9Z1P6	NADH dehydrogenase [ubiquinone] 1 alpha subcomplex subunit 7	Ndufa7	-0.112621	0.404429		6	6	6	54.9	54.9	54.9	12.575	0	14.214	4327200000	72	0.404429	-0.112621
A0A1D5RLM8;B1ASN7	A0A1D5RLM8			-0.112301	1		4	4	4	0.8	0.8	0.8	654.2	0.0006068	4.4769	21386000000	12	1	-0.112301
P50544;B1AR28	P50544;B1AR28	Very long-chain specific acyl-CoA dehydrogenase, mitochondrial	Acadvl	-0.111797	0.359609		26	26	26	48.2	48.2	48.2	70.875	0	323.31	23722000000	358	0.359609	-0.111797
Q8VIJ6	Q8VIJ6	Splicing factor, proline- and glutamine-rich	Sfpq	-0.111629	0.57187		5	5	5	8.9	8.9	8.9	75.441	0	18.164	457420000	35	0.57187	-0.111629
Q9CPY7-2;Q9CPY7;A0A0G2JEM7	Q9CPY7-2;Q9CPY7	Cytosol aminopeptidase	Lap3	-0.110531	0.299311		8	8	8	21.5	21.5	21.5	52.75	0	25.692	1597300000	46	0.299311	-0.110531
A0A1L1SV25;P57780;E9Q2W9;D3Z0L8;D3Z761;A0A1L1SVJ6	A0A1L1SV25;P57780;E9Q2W9	Alpha-actinin-4	Actn4	-0.10984	0.35725		32	20	15	43.6	31.3	25.9	107.11	0	87.613	1197100000	97	0.35725	-0.10984
P28653	P28653	Biglycan	Bgn	-0.109727	0.396329		13	12	12	39.3	37.1	37.1	41.639	0	105.21	5257000000	161	0.396329	-0.109727
Q9DCW4;A0A0U1RNP5;A0A0N4SVE0;A0A0U1RNR3;A0A0N4SWE9;A0A0U1RNK9;A0A0U1RQB4	Q9DCW4;A0A0U1RNP5;A0A0N4SVE0;A0A0U1RNR3;A0A0N4SWE9	Electron transfer flavoprotein subunit beta	Etfb	-0.109203	0.504107		13	13	13	55.7	55.7	55.7	27.623	0	74.15	17349000000	191	0.504107	-0.109203
O55234;Q8BTY5	O55234;Q8BTY5	Proteasome subunit beta type-5	Psmb5	-0.108862	0.290827		6	6	6	27.7	27.7	27.7	28.532	0	81.13	1874600000	59	0.290827	-0.108862
P11499;E9Q3D6;E9PX27;E9Q0C3;D3Z1R1;REV__Q8BL66	P11499	Heat shock protein HSP 90-beta	Hsp90ab1	-0.108754	0.373395		36	36	22	50.3	50.3	32.7	83.28	0	323.31	50947000000	560	0.373395	-0.108754
F6RT34;P04370-4;F6VME3;P04370-5;P04370-10;F6TYB7;F7A0B0;P04370-13;P04370-6;P04370-11;P04370-9;F6RWW8;F6ZIA4;P04370-14;P04370-8;P04370-7;P04370;P04370-2	F6RT34;P04370-4;F6VME3;P04370-5;P04370-10;F6TYB7;F7A0B0;P04370-13;P04370-6;P04370-11;P04370-9;F6RWW8;F6ZIA4;P04370-14;P04370-8;P04370-7;P04370	Myelin basic protein	Mbp	-0.108694	0.755886		7	7	7	32.5	32.5	32.5	23.086	0	175.35	11861000000	107	0.755886	-0.108694
P26039;A2AIM2;F6SX70;F6S1V7	P26039	Talin-1	Tln1	-0.107686	0.25995		26	26	21	14.7	14.7	12.3	269.82	0	125.34	2050600000	170	0.25995	-0.107686
Q99LE6	Q99LE6	ATP-binding cassette sub-family F member 2	Abcf2	-0.107621	0.489557		5	5	5	9.7	9.7	9.7	71.781	0	6.7815	624040000	26	0.489557	-0.107621
P56379;A0A1Y7VLP0	P56379;A0A1Y7VLP0	6.8 kDa mitochondrial proteolipid	Mp68	-0.107494	0.689122		2	2	2	29.3	29.3	29.3	6.6979	0	6.69	2482800000	68	0.689122	-0.107494
Q80X90	Q80X90	Filamin-B	Flnb	-0.10746	0.78516		14	6	6	6.5	3.5	3.5	277.82	0	22.026	138420000	22	0.78516	-0.10746
Q6PER3;D3Z6G3;A0A0J9YVB9	Q6PER3;D3Z6G3;A0A0J9YVB9	Microtubule-associated protein RP/EB family member 3	Mapre3	-0.106974	0.443548		6	6	4	28.8	28.8	22.1	31.966	0	14.556	559620000	40	0.443548	-0.106974
Q99MN9;E9Q1J7;D3YZC1	Q99MN9;E9Q1J7	Propionyl-CoA carboxylase beta chain, mitochondrial	Pccb	-0.106853	0.572013		10	10	10	25.3	25.3	25.3	58.408	0	254.8	1261300000	54	0.572013	-0.106853
A0A0R3P9C8;Q9DC69	A0A0R3P9C8;Q9DC69	NADH dehydrogenase [ubiquinone] 1 alpha subcomplex subunit 9, mitochondrial	Ndufa9	-0.106091	0.419345		17	17	17	52.8	52.8	52.8	42.121	0	290.99	17473000000	253	0.419345	-0.106091
Q8QZT1	Q8QZT1	Acetyl-CoA acetyltransferase, mitochondrial	Acat1	-0.105357	0.432982		14	14	14	50.2	50.2	50.2	44.816	0	323.31	16926000000	273	0.432982	-0.105357
Q8CJ53-2;Q8CJ53;Q8CJ53-4;Q8CJ53-3	Q8CJ53-2;Q8CJ53;Q8CJ53-4;Q8CJ53-3	Cdc42-interacting protein 4	Trip10	-0.105135	0.256085		8	8	8	15.9	15.9	15.9	68.401	0	24.366	576480000	51	0.256085	-0.105135
P49722;Q8BKE0	P49722;Q8BKE0	Proteasome subunit alpha type-2	Psma2	-0.104845	0.28385		7	7	7	45.7	45.7	45.7	25.926	0	23.33	1181900000	55	0.28385	-0.104845
P35700;B1AXW5;B1AXW6;B1AXW4	P35700;B1AXW5;B1AXW6;B1AXW4	Peroxiredoxin-1	Prdx1	-0.10476	0.0929278		12	12	11	67.3	67.3	63.3	22.176	0	70.338	20890000000	148	0.0929278	-0.10476
P38647	P38647	Stress-70 protein, mitochondrial	Hspa9	-0.103757	0.510598		27	26	26	46.5	45.5	45.5	73.46	0	323.31	22821000000	368	0.510598	-0.103757
O55142	O55142	60S ribosomal protein L35a	Rpl35a	-0.103491	0.468788		4	4	4	31.8	31.8	31.8	12.554	0	7.0163	990940000	44	0.468788	-0.103491
F7CTF8;E0CYI3;E0CYB9;Q6PCP5-4;Q6PCP5-3;Q6PCP5	F7CTF8;E0CYI3;E0CYB9;Q6PCP5-4;Q6PCP5-3;Q6PCP5	Mitochondrial fission factor	Mff	-0.10349	0.61118		2	2	1	20.5	20.5	12.3	24.791	0	37.182	169570000	26	0.61118	-0.10349
Q9D8S9	Q9D8S9	BolA-like protein 1	Bola1	-0.102751	0.32179		4	4	4	49.6	49.6	49.6	14.379	0	25.309	523400000	47	0.32179	-0.102751
Q6ZQ38	Q6ZQ38	Cullin-associated NEDD8-dissociated protein 1	Cand1	-0.102174	0.520297		6	6	6	5.9	5.9	5.9	136.33	0	8.3006	389140000	37	0.520297	-0.102174
P28271	P28271	Cytoplasmic aconitate hydratase	Aco1	-0.102085	0.285374		10	10	10	15	15	15	98.124	0	23.956	667740000	75	0.285374	-0.102085
P20152;A0A0A6YWC8;A2AKJ2;CON__Q3KNV1;CON__P08729;CON__Q9NSB2;CON__Q6ISB0;P03995-2;P03995;CON__H-INV:HIT000292931;CON__Q8N1N4-2;CON__Q7RTT2;CON__P07744;E9Q1Z0;CON__P12035;CON__Q01546;P07744;Q3UV17	P20152;A0A0A6YWC8	Vimentin	Vim	-0.101836	0.38035		35	35	28	75.5	75.5	63.7	53.687	0	323.31	47239000000	566	0.38035	-0.101836
E9QK82;P27573	E9QK82;P27573	Myelin protein P0	Mpz	-0.101486	0.804382		6	6	6	25	25	25	27.651	0	65.136	24406000000	102	0.804382	-0.101486
Q8BIJ6;E9PWN2;E9PWN3	Q8BIJ6;E9PWN2;E9PWN3	Isoleucine--tRNA ligase, mitochondrial	Iars2	-0.101343	0.492836		6	6	6	8.8	8.8	8.8	112.8	0	15.63	589570000	52	0.492836	-0.101343
P51881	P51881	ADP/ATP translocase 2;ADP/ATP translocase 2, N-terminally processed	Slc25a5	-0.100741	0.453636		17	6	6	46	17.4	17.4	32.931	0	10.811	1981000000	63	0.453636	-0.100741
Q3UHX2	Q3UHX2	28 kDa heat- and acid-stable phosphoprotein	Pdap1	-0.100238	0.716234		3	3	3	21.5	21.5	21.5	20.605	0	10.612	217970000	19	0.716234	-0.100238
P00329	P00329	Alcohol dehydrogenase 1	Adh1	-0.100201	0.378463		5	5	5	21.1	21.1	21.1	39.771	0	18.437	579440000	58	0.378463	-0.100201
P55264;P55264-2;A0A286YCD7;A0A286YCN3	P55264;P55264-2;A0A286YCD7;A0A286YCN3	Adenosine kinase	Adk	-0.0998722	0.391228		8	8	8	24.4	24.4	24.4	40.148	0	22.776	1539400000	65	0.391228	-0.0998722
Q3UN10;P56695	Q3UN10;P56695	Wolframin	Wfs1	-0.0991911	0.452734		5	5	5	6	6	6	91.816	0.00063613	5.2173	191280000	22	0.452734	-0.0991911
Q8BLF1	Q8BLF1	Neutral cholesterol ester hydrolase 1	Nceh1	-0.0990257	0.719118		3	3	3	9.3	9.3	9.3	45.739	0.0022136	3.0549	141570000	13	0.719118	-0.0990257
Q9D6K5;E9PVN6;Q9D6K5-2;Q9D6K5-4;E9PVQ9;Q9D6K5-3	Q9D6K5;E9PVN6;Q9D6K5-2;Q9D6K5-4	Synaptojanin-2-binding protein	Synj2bp;Gm20498	-0.0988471	0.520429		3	3	3	25.5	25.5	25.5	15.815	0	17.329	221430000	23	0.520429	-0.0988471
P62814;Q91YH6	P62814	V-type proton ATPase subunit B, brain isoform	Atp6v1b2	-0.0988354	0.508186		4	4	4	10.8	10.8	10.8	56.55	0	7.769	267620000	32	0.508186	-0.0988354
D3YTT4;A0A0R4J0P1;Q9D7B6;A0A1L1SUG2	D3YTT4;A0A0R4J0P1;Q9D7B6	Isobutyryl-CoA dehydrogenase, mitochondrial	Acad8	-0.0981256	0.62659		7	7	7	17.9	17.9	17.9	45.075	0	10.815	464090000	37	0.62659	-0.0981256
E9Q3V6;P42208;F6UKN5;D3Z1S1;F6WYM0;D3YYB1;D3Z3C0	E9Q3V6;P42208;F6UKN5;D3Z1S1;F6WYM0;D3YYB1;D3Z3C0	Septin-2	2019-09-02	-0.0979428	0.560257		2	2	2	9.7	9.7	9.7	36.978	0	7.3126	206380000	26	0.560257	-0.0979428
P59017;A0A0N4SW24;A0A0N4SW63	P59017;A0A0N4SW24;A0A0N4SW63	Bcl-2-like protein 13	Bcl2l13	-0.0977203	0.489579		4	4	4	12.7	12.7	12.7	46.719	0	34.819	403420000	22	0.489579	-0.0977203
P00416	P00416	Cytochrome c oxidase subunit 3	mt-Co3	-0.0971729	0.631132		1	1	1	5.4	5.4	5.4	29.922	0	81.199	885440000	24	0.631132	-0.0971729
P23116	P23116	Eukaryotic translation initiation factor 3 subunit A	Eif3a	-0.0970089	0.361372		9	9	9	8.1	8.1	8.1	161.93	0	21.095	651370000	71	0.361372	-0.0970089
P04117;A0A0A6YW05;A0A0A6YXB9;A0A0A6YXI2;O08716	P04117	Fatty acid-binding protein, adipocyte	Fabp4	-0.0964321	0.379873		9	9	8	67.4	67.4	62.1	14.65	0	62.34	12477000000	171	0.379873	-0.0964321
Q3V3C7;Q99JR6	Q3V3C7;Q99JR6	Nicotinamide/nicotinic acid mononucleotide adenylyltransferase 3	Nmnat3	-0.0953035	1		3	3	3	24	24	24	20.256	0	19.782	144500000	22	1	-0.0953035
Q3UXJ2;P82198	Q3UXJ2;P82198	Transforming growth factor-beta-induced protein ig-h3	Tgfbi	-0.094701	0.473133		5	5	5	10.3	10.3	10.3	70.912	0	16.064	265420000	22	0.473133	-0.094701
Q9R1P0;E9PW69;E9Q0X0	Q9R1P0;E9PW69;E9Q0X0	Proteasome subunit alpha type-4;Proteasome subunit alpha type	Psma4	-0.0939236	0.279354		4	4	4	13.4	13.4	13.4	29.47	0.00061843	4.7322	2220800000	30	0.279354	-0.0939236
Q9Z0P5-2;Q9Z0P5;A0A1L1SU53;A0A1L1STC8	Q9Z0P5-2;Q9Z0P5;A0A1L1SU53;A0A1L1STC8	Twinfilin-2	Twf2	-0.0938759	0.325527		8	8	8	34	34	34	39.311	0	39.64	1365000000	79	0.325527	-0.0938759
Q8R317-2;Q8R317;A0A286YE09	Q8R317-2;Q8R317;A0A286YE09	Ubiquilin-1	Ubqln1	-0.0937942	0.483228		2	2	1	6	6	2.3	58.677	0	7.6089	75432000	22	0.483228	-0.0937942
Q9D358;A0A1W2P7X3	Q9D358;A0A1W2P7X3	Low molecular weight phosphotyrosine protein phosphatase	Acp1	-0.0937332	0.310376		4	4	2	30.4	30.4	17.7	18.192	0	33.394	887280000	42	0.310376	-0.0937332
P51660	P51660	Peroxisomal multifunctional enzyme type 2;(3R)-hydroxyacyl-CoA dehydrogenase;Enoyl-CoA hydratase 2	Hsd17b4	-0.0936149	0.57679		3	3	3	5.6	5.6	5.6	79.481	0	6.6436	274340000	28	0.57679	-0.0936149
Q8R5J9	Q8R5J9	PRA1 family protein 3	Arl6ip5	-0.0935589	0.359333		4	4	4	24.5	24.5	24.5	21.557	0	11.961	1778800000	76	0.359333	-0.0935589
H7BX01;P58281;P58281-2;E0CXD1;F6U775	H7BX01;P58281;P58281-2;E0CXD1	Dynamin-like 120 kDa protein, mitochondrial;Dynamin-like 120 kDa protein, form S1	Opa1	-0.093491	0.210498		16	16	16	18.6	18.6	18.6	113.23	0	26.019	1136200000	96	0.210498	-0.093491
P60229	P60229	Eukaryotic translation initiation factor 3 subunit E	Eif3e	-0.0933329	0.569956		4	4	4	8.8	8.8	8.8	52.22	0.00064061	5.3442	218620000	21	0.569956	-0.0933329
Q8R1S0;D3YW66;D6RG57;F6ZE40	Q8R1S0;D3YW66;D6RG57	Ubiquinone biosynthesis monooxygenase COQ6, mitochondrial	Coq6	-0.0924393	0.569257		10	10	10	26.5	26.5	26.5	51.392	0	75.929	1155900000	59	0.569257	-0.0924393
Q9CQT1;F6YY88;F8WI95	Q9CQT1;F6YY88;F8WI95	Methylthioribose-1-phosphate isomerase	Mri1	-0.0924065	0.310873		5	5	5	16	16	16	39.41	0	16.505	320700000	32	0.310873	-0.0924065
P56380	P56380	Bis(5-nucleosyl)-tetraphosphatase [asymmetrical]	Nudt2	-0.0921726	1		2	2	2	21.8	21.8	21.8	16.989	0.0006398	5.314	82685000	15	1	-0.0921726
Q924X2;F6QXT4;E9Q393	Q924X2	Carnitine O-palmitoyltransferase 1, muscle isoform	Cpt1b	-0.0919983	0.443097		22	22	21	28.4	28.4	27.1	88.216	0	124.46	13547000000	254	0.443097	-0.0919983
D3Z3A0;Q9DCL8	D3Z3A0;Q9DCL8	Protein phosphatase inhibitor 2	Ppp1r2	-0.0919655	0.570468		2	2	2	17.9	17.9	17.9	21.919	0	13.659	337070000	29	0.570468	-0.0919655
P53994;Q3TEG7;P59279;G3UXQ7;G3V022;A0A1D5RMH1;S4R232	P53994;Q3TEG7;P59279	Ras-related protein Rab-2A;Ras-related protein Rab-2B	Rab2a;Rab2b	-0.091568	0.151128		6	6	6	37.3	37.3	37.3	23.547	0	37.515	1477000000	55	0.151128	-0.091568
A0A0N4SVB8;Q9CQW2;F6QKK2;Q8VEH3	A0A0N4SVB8;Q9CQW2;F6QKK2;Q8VEH3	ADP-ribosylation factor-like protein 8B;ADP-ribosylation factor-like protein 8A	Arl8b;Arl8a	-0.0912148	0.441493		4	4	4	42	42	42	15.985	0	25.055	371770000	30	0.441493	-0.0912148
Q9JKR6;F6TRP3	Q9JKR6	Hypoxia up-regulated protein 1	Hyou1	-0.091015	0.658812		7	7	7	10.8	10.8	10.8	111.18	0	8.9572	1035300000	20	0.658812	-0.091015
G3X9Q1;Q61738-4;Q61738-5;Q3TZS3;Q61738-2;Q61738-3;Q61738-6;Q61738	G3X9Q1;Q61738-4;Q61738-5;Q3TZS3;Q61738-2;Q61738-3;Q61738-6;Q61738	Integrin alpha-7;Integrin alpha-7 heavy chain;Integrin alpha-7 light chain	Itga7	-0.0909109	0.513906		5	5	5	5.1	5.1	5.1	124.61	0.00063251	5.1199	168000000	12	0.513906	-0.0909109
P61080	P61080	Ubiquitin-conjugating enzyme E2 D1	Ube2d1	-0.090675	0.392949		3	3	2	24.5	24.5	12.2	16.602	0	5.6419	1005600000	29	0.392949	-0.090675
Q00623;A0A1L1STX7;CON__P15497	Q00623	Apolipoprotein A-I;Proapolipoprotein A-I;Truncated apolipoprotein A-I	Apoa1	-0.0905331	0.624028		15	15	15	48.9	48.9	48.9	30.615	0	112.47	17051000000	196	0.624028	-0.0905331
P63017;Q504P4;D3Z5E2	P63017;Q504P4	Heat shock cognate 71 kDa protein	Hspa8	-0.0901424	0.288393		37	37	24	61.8	61.8	41.6	70.87	0	323.31	142660000000	1038	0.288393	-0.0901424
G3UXT8;G3UYQ2;A0A1B0GX81;G3UZT6;Q3UF95;Q9Z1R2;G3UYZ0;G3V013	G3UXT8;G3UYQ2;A0A1B0GX81;G3UZT6;Q3UF95;Q9Z1R2	Large proline-rich protein BAG6	Bag6	-0.090034	0.475846		3	3	3	9.6	9.6	9.6	59.313	0	55.185	198680000	26	0.475846	-0.090034
Q06185;Q8BTB6	Q06185;Q8BTB6	ATP synthase subunit e, mitochondrial	Atp5i;Atp5k	-0.0899765	0.547812		5	5	5	62	62	62	8.2355	0	20.445	12803000000	82	0.547812	-0.0899765
A0A1B0GT40;Q9D6Y7-4;Q9D6Y7-2;Q9D6Y7;Q9D6Y7-3	A0A1B0GT40;Q9D6Y7-4;Q9D6Y7-2;Q9D6Y7;Q9D6Y7-3	Mitochondrial peptide methionine sulfoxide reductase	Msra	-0.0899686	0.543842		4	4	4	35.5	35.5	35.5	19.168	0	8.6688	222180000	15	0.543842	-0.0899686
B2M1R7;Q61990-3;Q61990;A0A2R8VHG2;A0A2R8W6L5;A0A2R8VI71;A0A2R8VKN0;A0A2R8VI73;A0A2R8VI12;A0A2R8VI25;Q3TT81;A0A2R8VHP9;Q61990-2;A0A2R8VHN3;A0A2R8VKF0;A0A2R8VJY1;A0A2R8VHZ0;A0A2R8VHY9;A0A2R8VHL8;A0A2R8W6U6;A0A2R8VHI3;A0A2R8VI92;A0A2R8W6H3;A0A2R8VI15	B2M1R7;Q61990-3;Q61990;A0A2R8VHG2;A0A2R8W6L5;A0A2R8VI71;A0A2R8VKN0;A0A2R8VI73;A0A2R8VI12;A0A2R8VI25;Q3TT81;A0A2R8VHP9;Q61990-2;A0A2R8VHN3;A0A2R8VKF0;A0A2R8VJY1;A0A2R8VHZ0;A0A2R8VHY9;A0A2R8VHL8;A0A2R8W6U6	Poly(rC)-binding protein 2	Pcbp2	-0.0888519	0.565724		7	5	5	29.9	21.3	21.3	38.15	0	14.956	415390000	35	0.565724	-0.0888519
Q8VBV7;A0A087WPM5	Q8VBV7;A0A087WPM5	COP9 signalosome complex subunit 8	Cops8	-0.0884151	0.373019		4	4	4	30.1	30.1	30.1	23.255	0	12.27	564950000	41	0.373019	-0.0884151
Q8VEL0;Q8VEL0-2	Q8VEL0;Q8VEL0-2	Motile sperm domain-containing protein 1	Mospd1	-0.0883732	0.506871		2	2	2	11.7	11.7	11.7	24.074	0.00063532	5.1871	187140000	25	0.506871	-0.0883732
E9Q933;Q8BK08;Z4YN74	E9Q933;Q8BK08;Z4YN74	Transmembrane protein 11, mitochondrial	Tmem11	-0.0880435	0.640132		2	2	2	13.6	13.6	13.6	19.808	0.00059701	4.239	441650000	20	0.640132	-0.0880435
Q60960;G3UXT6;G3UZK5;Q4FJZ2;O35345	Q60960;G3UXT6;G3UZK5;Q4FJZ2;O35345	Importin subunit alpha-5;Importin subunit alpha-5, N-terminally processed;Importin subunit alpha;Importin subunit alpha-7	Kpna1;Kpna6	-0.0879269	1		2	2	2	6.1	6.1	6.1	60.182	0	5.9757	164170000	21	1	-0.0879269
Q91VA7;V9GXV0	Q91VA7	Isocitrate dehydrogenase [NAD] subunit, mitochondrial	Idh3b	-0.0877876	0.393091		14	14	14	42.7	42.7	42.7	42.194	0	210.31	18566000000	295	0.393091	-0.0877876
P14685;F7B7L8	P14685	26S proteasome non-ATPase regulatory subunit 3	Psmd3	-0.0873421	0.377334		16	16	16	34.7	34.7	34.7	60.718	0	42.347	1999500000	131	0.377334	-0.0873421
Q9WVC3;Q924U4;D3Z147	Q9WVC3;Q924U4;D3Z147	Caveolin-2;Caveolin	Cav2	-0.087244	0.0577552		2	2	2	18.5	18.5	18.5	18.227	0.00059916	4.302	151780000	9	0.0577552	-0.087244
Q3TXS7;J3QN38	Q3TXS7	26S proteasome non-ATPase regulatory subunit 1	Psmd1	-0.0867157	0.5459		14	14	14	18.9	18.9	18.9	105.73	0	70.162	2554500000	133	0.5459	-0.0867157
Q5EBG6	Q5EBG6	Heat shock protein beta-6	Hspb6	-0.0863319	0.621028		8	8	8	92	92	92	17.521	0	249.32	12646000000	123	0.621028	-0.0863319
Q9D023;A0A0A6YY89;E9PY67;Q3V1C1;G5E869	Q9D023;A0A0A6YY89	Mitochondrial pyruvate carrier 2	Mpc2	-0.086153	0.803146		4	4	4	22.8	22.8	22.8	14.286	0.00060606	4.4437	1297000000	43	0.803146	-0.086153
Q9D880	Q9D880	Mitochondrial import inner membrane translocase subunit TIM50	Timm50	-0.0860931	0.440317		6	6	6	24.4	24.4	24.4	39.776	0	17.544	445370000	32	0.440317	-0.0860931
Q9R0X4	Q9R0X4	Acyl-coenzyme A thioesterase 9, mitochondrial	Acot9	-0.0858555	0.429503		4	4	4	13	13	13	50.56	0	25.014	303960000	40	0.429503	-0.0858555
P54823	P54823	Probable ATP-dependent RNA helicase DDX6	Ddx6	-0.0854649	0.359407		6	6	6	18.2	18.2	18.2	54.191	0	10.173	267260000	31	0.359407	-0.0854649
E9PV22;Q505F5	E9PV22;Q505F5	Leucine-rich repeat-containing protein 47	Lrrc47	-0.0854164	0.44438		6	6	6	14.6	14.6	14.6	65.903	0	9.5565	296960000	31	0.44438	-0.0854164
P59999;Q3TX55;E9PWA7	P59999;Q3TX55;E9PWA7	Actin-related protein 2/3 complex subunit 4	Arpc4	-0.0853718	0.422084		4	4	4	22.6	22.6	22.6	19.667	0.00064641	5.5293	608580000	31	0.422084	-0.0853718
Q9CQX2	Q9CQX2	Cytochrome b5 type B	Cyb5b	-0.0852764	0.528263		4	4	4	50.7	50.7	50.7	16.318	0	106.55	997340000	51	0.528263	-0.0852764
Q3UGC7;Q66JS6	Q3UGC7;Q66JS6	Eukaryotic translation initiation factor 3 subunit J-A;Eukaryotic translation initiation factor 3 subunit J-B	Eif3j1;Eif3j2	-0.0849415	0.493539		5	5	5	23.8	23.8	23.8	29.343	0	17.685	2022800000	33	0.493539	-0.0849415
P99024	P99024	Tubulin beta-5 chain	Tubb5	-0.0845951	0.433251		19	4	3	57.7	15.5	12.2	49.67	0	110.9	1810400000	95	0.433251	-0.0845951
P08226;A0A1B0GX15;G3UWN5;G3UZM8	P08226	Apolipoprotein E	Apoe	-0.0837903	0.630914		5	5	5	20.6	20.6	20.6	35.866	0	16.839	225520000	22	0.630914	-0.0837903
Q9D024-2;Q9D024;F7C265;Q9D024-3	Q9D024-2;Q9D024	Coiled-coil domain-containing protein 47	Ccdc47	-0.0833569	0.572264		4	4	4	13.4	13.4	13.4	54.865	0	8.3211	743400000	16	0.572264	-0.0833569
P15864	P15864	Histone H1.2	Hist1h1c	-0.0832092	0.4105		8	8	4	39.6	39.6	20.3	21.266	0	18.807	16676000000	46	0.4105	-0.0832092
Q8BP67	Q8BP67	60S ribosomal protein L24	Rpl24	-0.0830845	0.5064		3	3	3	19.1	19.1	19.1	17.779	0	7.8629	855170000	37	0.5064	-0.0830845
Q9CR00;A0A0G2JGN6	Q9CR00;A0A0G2JGN6	26S proteasome non-ATPase regulatory subunit 9	Psmd9	-0.0823666	0.427741		6	6	6	29.3	29.3	29.3	24.72	0	10.62	536780000	42	0.427741	-0.0823666
Q9DCS9;D3YUK4	Q9DCS9;D3YUK4	NADH dehydrogenase [ubiquinone] 1 beta subcomplex subunit 10	Ndufb10	-0.0821358	0.457124		8	8	8	49.4	49.4	49.4	21.024	0	199.36	6946700000	104	0.457124	-0.0821358
Q5SW88;P62821;Q5SW87;Q5SW86	Q5SW88;P62821;Q5SW87;Q5SW86	Ras-related protein Rab-1A	Rab1;Rab1A	-0.0799309	0.414975		6	5	3	45.5	40.1	26.7	22.372	0	91.659	952960000	63	0.414975	-0.0799309
Q9QYB1	Q9QYB1	Chloride intracellular channel protein 4	Clic4	-0.0798679	0.772463		2	2	2	14.2	14.2	14.2	28.729	0.0011474	3.6063	203010000	13	0.772463	-0.0798679
Q3UBX0;D3Z7P2;D3Z3Z2;D3YX08;D3Z0I8	Q3UBX0;D3Z7P2;D3Z3Z2;D3YX08;D3Z0I8	Transmembrane protein 109	Tmem109	-0.0792717	0.404628		3	3	3	12.8	12.8	12.8	26.306	0	7.6446	896690000	32	0.404628	-0.0792717
Q50HX3;Q91V41	Q50HX3;Q91V41	Ras-related protein Rab-14	Rab14	-0.0791885	0.53135		2	2	2	22.3	22.3	22.3	21.888	0	43.394	601360000	15	0.53135	-0.0791885
Q9JHI5	Q9JHI5	Isovaleryl-CoA dehydrogenase, mitochondrial	Ivd	-0.0784042	0.478861		10	10	10	27.6	27.6	27.6	46.325	0	75.195	3436900000	83	0.478861	-0.0784042
P18760;A0A494B9A7;F8WGL3	P18760;A0A494B9A7;F8WGL3	Cofilin-1	Cfl1	-0.0775814	0.420336		8	6	6	53.6	42.8	42.8	18.559	0	68.514	2093000000	64	0.420336	-0.0775814
Z4YKV1;P63094-2;P63094;Q6R0H7-4;Q6R0H7;P63094-3;A2A610;A2AE31;Q8C040;Q8BHK8;A2AE32;Q66L47;P20612;Q3V3I2;P50149;Q8CGK7	Z4YKV1;P63094-2;P63094;Q6R0H7-4;Q6R0H7;P63094-3	Guanine nucleotide-binding protein G(s) subunit alpha isoforms short;Guanine nucleotide-binding protein G(s) subunit alpha isoforms XLas	Gnas	-0.0772179	0.289371		8	8	7	27.7	27.7	24.8	44.178	0	16.362	1288300000	49	0.289371	-0.0772179
Q9CR62;Q5SX46;Q5SX48	Q9CR62;Q5SX46	Mitochondrial 2-oxoglutarate/malate carrier protein	Slc25a11	-0.0769669	0.582445		16	16	16	58	58	58	34.155	0	198.46	9863700000	225	0.582445	-0.0769669
P80314;A0A1W2P7B7;A0A1W2P828;A0A1W2P6Q3;A0A1W2P871;A0A1W2P8B6	P80314	T-complex protein 1 subunit beta	Cct2	-0.0767544	0.468924		15	15	15	36.4	36.4	36.4	57.477	0	91.993	2430000000	121	0.468924	-0.0767544
P62897;CON__P62894;P00015	P62897	Cytochrome c, somatic	Cycs	-0.0766895	0.502308		7	7	7	56.2	56.2	56.2	11.605	0	323.31	39688000000	350	0.502308	-0.0766895
A0A1B0GSG5;Q91VI7;A0A1B0GRG4;A0A1B0GRY7	A0A1B0GSG5;Q91VI7	Ribonuclease inhibitor	Rnh1	-0.0766388	0.524112		8	8	8	23.8	23.8	23.8	53.926	0	57.762	2446600000	85	0.524112	-0.0766388
P23953;D3Z5G7;A0A1D5RM42	P23953	Carboxylesterase 1C	Ces1c	-0.0766125	0.564152		10	10	9	28.2	28.2	25.6	61.055	0	212.48	1948200000	94	0.564152	-0.0766125
Q5SXR6;Q68FD5;F6Z1R4	Q5SXR6;Q68FD5	Clathrin heavy chain;Clathrin heavy chain 1	Cltc	-0.0764496	0.370188		27	27	27	23	23	23	191.98	0	322.83	4341800000	265	0.370188	-0.0764496
G5E8X1;Q9DCS2;D3YZM4;E9Q5B2	G5E8X1;Q9DCS2;D3YZM4;E9Q5B2	UPF0585 protein C16orf13 homolog	0610011F06Rik	-0.0763185	0.665461		4	4	4	34.8	34.8	34.8	22.199	0	26.272	275660000	27	0.665461	-0.0763185
O35857	O35857	Mitochondrial import inner membrane translocase subunit TIM44	Timm44	-0.0761082	0.488911		7	7	7	17.7	17.7	17.7	51.091	0	15.743	296270000	39	0.488911	-0.0761082
Q9DB77;A0A140LI98	Q9DB77	Cytochrome b-c1 complex subunit 2, mitochondrial	Uqcrc2	-0.0758358	0.537063		20	20	20	58.7	58.7	58.7	48.234	0	323.31	66241000000	502	0.537063	-0.0758358
Q91VH6;A0A3B2W7C9;A0A3F2YNL8;A0A3B2WCC1;A0A3B2W4I2	Q91VH6;A0A3B2W7C9;A0A3F2YNL8	Protein MEMO1	Memo1	-0.0756316	0.748081		3	3	3	14.1	14.1	14.1	33.692	0	34.488	229470000	44	0.748081	-0.0756316
Q9D2G2;Q9D2G2-2	Q9D2G2;Q9D2G2-2	Dihydrolipoyllysine-residue succinyltransferase component of 2-oxoglutarate dehydrogenase complex, mitochondrial	Dlst	-0.0752796	0.477638		12	12	12	40.3	40.3	40.3	48.994	0	109.85	17411000000	157	0.477638	-0.0752796
E9Q8P0;P19123	E9Q8P0;P19123	Troponin C, slow skeletal and cardiac muscles	Tnnc1	-0.0747852	0.809038		3	3	3	31.1	31.1	31.1	12.104	0	17.558	943670000	15	0.809038	-0.0747852
P97927	P97927	Laminin subunit alpha-4	Lama4	-0.0746937	0.603248		13	13	13	9.8	9.8	9.8	201.82	0	39.546	641950000	56	0.603248	-0.0746937
P32261;A0A0A6YWH7;A0A0A6YX70;A0A0A6YXS8;A0A0A6YX49;CON__P41361	P32261;A0A0A6YWH7	Antithrombin-III	Serpinc1	-0.0745922	0.705248		6	6	6	16.8	16.8	16.8	52.003	0	15.248	859710000	45	0.705248	-0.0745922
P28665;P28666;A0A0N4SVU1	P28665	Murinoglobulin-1	Mug1	-0.0743809	0.835366		14	14	14	12.5	12.5	12.5	165.3	0	55.768	2140000000	109	0.835366	-0.0743809
P09405	P09405	Nucleolin	Ncl	-0.0741386	0.481838		13	13	13	20.1	20.1	20.1	76.722	0	20.701	1632600000	66	0.481838	-0.0741386
Q9CQ91;D3Z670	Q9CQ91;D3Z670	NADH dehydrogenase [ubiquinone] 1 alpha subcomplex subunit 3	Ndufa3	-0.0740101	0.539093		4	4	4	50	50	50	9.3308	0	41.477	2500800000	56	0.539093	-0.0740101
A6H644;Q8BG95;Q8BG95-2;Q9DBR7-2	A6H644;Q8BG95	Protein phosphatase 1 regulatory subunit;Protein phosphatase 1 regulatory subunit 12B	Ppp1r12b	-0.0739758	0.35372		14	14	13	18.6	18.6	17.1	110.97	0	43.558	1249400000	107	0.35372	-0.0739758
F8WHL2;Q8CIE6;F6XJN3	F8WHL2;Q8CIE6	Coatomer subunit alpha;Coatomer subunit alpha;Xenin;Proxenin	Copa	-0.0735703	0.796883		4	4	4	3.7	3.7	3.7	139.41	0.00063776	5.2433	190270000	18	0.796883	-0.0735703
P35564	P35564	Calnexin	Canx	-0.0731548	0.429079		11	11	11	22.5	22.5	22.5	67.277	0	34.451	1368600000	87	0.429079	-0.0731548
P01027;P01027-2;H3BL60;H3BKW9;CON__Q2UVX4	P01027	Complement C3;Complement C3 beta chain;C3-beta-c;Complement C3 alpha chain;C3a anaphylatoxin;Acylation stimulating protein;Complement C3b alpha chain;Complement C3c alpha chain fragment 1;Complement C3dg fragment;Complement C3g fragment;Complement C3d fragment;Complement C3f fragment;Complement C3c alpha chain fragment 2	C3	-0.0727921	0.720003		18	18	18	13.9	13.9	13.9	186.48	0	60.383	1362200000	114	0.720003	-0.0727921
D3YUN3;F6QC77;Q9WUZ5	D3YUN3;F6QC77;Q9WUZ5	Troponin I, slow skeletal muscle	Tnni1	-0.0725921	0.875869		6	5	5	31	26.3	26.3	19.843	0	17.917	1056600000	51	0.875869	-0.0725921
P11983;P11983-2;F2Z483;A0A3B2WDE2	P11983;P11983-2	T-complex protein 1 subunit alpha	Tcp1	-0.071796	0.480516		11	11	11	25.4	25.4	25.4	60.448	0	26.021	1293800000	95	0.480516	-0.071796
P62196;Q8K1K2	P62196;Q8K1K2	26S protease regulatory subunit 8	Psmc5	-0.0716885	0.480622		13	13	13	41.9	41.9	41.9	45.626	0	73.155	2210700000	106	0.480622	-0.0716885
E9Q800;Q8CAQ8-2;Q8CAQ8;Q8CAQ8-5;Q8CAQ8-3;E9QAY6;A0A0U1RP81;A0A0U1RQ14;A0A1B0GX08;E9PVS5;Q8CAQ8-4;A0A0U1RNN9	E9Q800;Q8CAQ8-2;Q8CAQ8;Q8CAQ8-5;Q8CAQ8-3;E9QAY6;A0A0U1RP81	MICOS complex subunit Mic60	Immt	-0.0715492	0.557452		39	39	39	62.9	62.9	62.9	75.6	0	323.31	18257000000	481	0.557452	-0.0715492
A2AKU9;Q8C2Q8;Q91VR2;A2AKV1;A2AKV2;A2AKV3;A2AKV0	A2AKU9;Q8C2Q8;Q91VR2;A2AKV1;A2AKV2;A2AKV3	ATP synthase subunit gamma;ATP synthase subunit gamma, mitochondrial	Atp5c1	-0.0714642	0.527249		11	11	11	34.3	34.3	34.3	32.77	0	150.13	32293000000	213	0.527249	-0.0714642
P62880;D3Z1M1;D3YZX3;E9QKR0;D3Z1T4;P62874;H3BLF7;H3BKR2;P29387;E9PWM7;A0A0A6YVN9;V9GWY1;Q61011	P62880;D3Z1M1;D3YZX3;E9QKR0;D3Z1T4;P62874;H3BLF7;H3BKR2;P29387	Guanine nucleotide-binding protein G(I)/G(S)/G(T) subunit beta-2;Guanine nucleotide-binding protein G(I)/G(S)/G(T) subunit beta-1;Guanine nucleotide-binding protein subunit beta-4	Gnb2;Gnb1;Gnb4	-0.0713501	0.587893		6	6	6	17.9	17.9	17.9	37.331	0	9.2019	829160000	44	0.587893	-0.0713501
Q9CR68	Q9CR68	Cytochrome b-c1 complex subunit Rieske, mitochondrial;Cytochrome b-c1 complex subunit 11	Uqcrfs1	-0.0709503	0.661815		14	14	14	56.9	56.9	56.9	29.367	0	155.9	23633000000	199	0.661815	-0.0709503
P26516	P26516	26S proteasome non-ATPase regulatory subunit 7	Psmd7	-0.0708954	0.546802		10	10	10	41.7	41.7	41.7	36.539	0	38.918	1355400000	86	0.546802	-0.0708954
P51859;E0CXA0;E0CYW7;F6RB63;A2BI12;Q99JF8-2;Q99JF8	P51859;E0CXA0;E0CYW7	Hepatoma-derived growth factor	Hdgf	-0.0707409	0.59945		6	6	5	36.7	36.7	33.3	26.268	0	28.804	898560000	61	0.59945	-0.0707409
P97298;F6S1M4;E9PWS2;B7ZC25	P97298	Pigment epithelium-derived factor	Serpinf1	-0.070688	0.799544		5	5	5	17.3	17.3	17.3	46.233	0	9.2878	271270000	26	0.799544	-0.070688
P99028	P99028	Cytochrome b-c1 complex subunit 6, mitochondrial	Uqcrh	-0.0703526	0.400743		5	5	5	66.3	66.3	66.3	10.435	0	62.157	2902600000	66	0.400743	-0.0703526
Q9JIF9	Q9JIF9	Myotilin	Myot	-0.0703365	0.550049		30	30	30	71.8	71.8	71.8	55.316	0	323.31	49485000000	578	0.550049	-0.0703365
Q9D6J6;Q9D6J6-2;M0QWP9;D6RGN4	Q9D6J6;Q9D6J6-2	NADH dehydrogenase [ubiquinone] flavoprotein 2, mitochondrial	Ndufv2	-0.0698772	0.538893		10	10	10	46.4	46.4	46.4	27.285	0	114.36	8126600000	190	0.538893	-0.0698772
P61202;P61202-2;A2AQE4	P61202;P61202-2;A2AQE4	COP9 signalosome complex subunit 2	Cops2	-0.069622	0.657575		7	7	7	20.3	20.3	20.3	51.596	0	15.979	673340000	51	0.657575	-0.069622
Q8VDD5;K3W4R2;Q6URW6-2;Q6URW6;Q6URW6-3;A0A2R8W6V7;F2Z494;A0A2R8VKI5;Q8BXF2	Q8VDD5	Myosin-9	Myh9	-0.0696194	0.443914		38	37	29	24.4	23.9	18.9	226.37	0	233.24	4145800000	287	0.443914	-0.0696194
Q00898;D3YZL0	Q00898	Alpha-1-antitrypsin 1-5	Serpina1e	-0.0695374	0.794416		12	5	5	32.9	16.7	16.7	45.891	0	45.899	5848300000	50	0.794416	-0.0695374
Q9Z1Q9;G3UY93;G3UZ22;G3UYW2	Q9Z1Q9;G3UY93	Valine--tRNA ligase	Vars	-0.069165	0.361329		13	13	13	14.3	14.3	14.3	140.21	0	84.89	975040000	105	0.361329	-0.069165
Q64514;A0A087WRC0;Q05DJ9;A0A087WP19;A0A087WQR6	Q64514;A0A087WRC0	Tripeptidyl-peptidase 2	Tpp2	-0.068911	0.552405		14	14	1	16.6	16.6	0.6	139.88	0	34.806	734980000	67	0.552405	-0.068911
Q9D7N9	Q9D7N9	Adipocyte plasma membrane-associated protein	Apmap	-0.0682378	0.630274		6	6	6	21.7	21.7	21.7	46.434	0	24.09	357630000	36	0.630274	-0.0682378
P60670;P60670-2	P60670;P60670-2	Nuclear protein localization protein 4 homolog	Nploc4	-0.0680714	1		3	3	3	8.4	8.4	8.4	68.016	0	39.497	192690000	23	1	-0.0680714
E9PUE8;P70170-2;P70170;P70170-3	E9PUE8;P70170-2;P70170;P70170-3	ATP-binding cassette sub-family C member 9	Abcc9	-0.0679078	0.341091		6	6	6	4.8	4.8	4.8	172.8	0	10.688	154820000	23	0.341091	-0.0679078
P09671;A0A3B2WBF0	P09671;A0A3B2WBF0	Superoxide dismutase [Mn], mitochondrial	Sod2	-0.0678364	0.572596		8	8	8	51.4	51.4	51.4	24.603	0	323.31	17028000000	211	0.572596	-0.0678364
P0DN34	P0DN34			-0.0678034	1		2	2	2	31.6	31.6	31.6	6.954	0.0038106	2.8906	968860000	14	1	-0.0678034
B1AT92;Q60631;Q60631-2;B1AT95	B1AT92;Q60631	Growth factor receptor-bound protein 2	Grb2	-0.0677769	0.620562		5	5	5	24.1	24.1	24.1	23.587	0	6.9209	862050000	33	0.620562	-0.0677769
P14211	P14211	Calreticulin	Calr	-0.0676895	0.414999		13	13	13	43.5	43.5	43.5	47.994	0	88.04	4148900000	107	0.414999	-0.0676895
Q99LY9;B1ARW4	Q99LY9;B1ARW4	NADH dehydrogenase [ubiquinone] iron-sulfur protein 5;NADH dehydrogenase [ubiquinone] iron-sulfur protein 5, N-terminally processed	Ndufs5	-0.0676064	0.643536		6	6	6	57.5	57.5	57.5	12.648	0	24.504	4006900000	80	0.643536	-0.0676064
Q9CQB5;D3Z3X4	Q9CQB5;D3Z3X4	CDGSH iron-sulfur domain-containing protein 2	Cisd2	-0.0673841	0.633661		3	3	3	26.7	26.7	26.7	15.242	0.0048807	2.852	289050000	6	0.633661	-0.0673841
Q8K3C3;B1AS04	Q8K3C3;B1AS04	Protein LZIC	Lzic	-0.0670973	0.776906		2	2	2	13.2	13.2	13.2	21.536	0.00061538	4.6634	196710000	13	0.776906	-0.0670973
P21614;A0A0G2JGM6	P21614;A0A0G2JGM6	Vitamin D-binding protein	Gc	-0.0666309	0.588862		5	5	5	11.1	11.1	11.1	53.6	0	57.096	2257300000	42	0.588862	-0.0666309
E0CY49;Q91YI0	E0CY49;Q91YI0	Argininosuccinate lyase	Asl	-0.0662308	0.603087		2	2	2	13	13	13	29.477	0.0011287	3.3519	86820000	8	0.603087	-0.0662308
O70435;E0CZ34;F8WH02;E0CYL6;E0CX62	O70435	Proteasome subunit alpha type-3	Psma3	-0.0656239	0.449056		6	6	6	29	29	29	28.405	0	35	1513000000	41	0.449056	-0.0656239
F8WHP8;P56135	F8WHP8;P56135	ATP synthase subunit f, mitochondrial	Atp5j2	-0.0653244	0.532994		2	2	2	30.3	30.3	30.3	9.0054	0	6.3507	7086900000	112	0.532994	-0.0653244
P34884	P34884	Macrophage migration inhibitory factor	Mif	-0.0649471	0.520963		5	5	5	60	60	60	12.504	0	154.83	7978000000	107	0.520963	-0.0649471
Q5M8N4;A0A2I3BPM4;A0A2I3BQS7;A0A2I3BRL7	Q5M8N4;A0A2I3BPM4;A0A2I3BQS7	Epimerase family protein SDR39U1	Sdr39u1	-0.0645714	0.657608		6	6	6	24.9	24.9	24.9	31.458	0	21.529	1215900000	49	0.657608	-0.0645714
Q9JK42	Q9JK42	[Pyruvate dehydrogenase (acetyl-transferring)] kinase isozyme 2, mitochondrial	Pdk2	-0.064468	0.513464		7	7	7	24.6	24.6	24.6	46.04	0	91.629	2336600000	76	0.513464	-0.064468
Q9CQZ5;A0A2R8W6V1;A0A2R8VI90	Q9CQZ5	NADH dehydrogenase [ubiquinone] 1 alpha subcomplex subunit 6	Ndufa6	-0.0640942	0.586196		7	7	7	45	45	45	15.283	0	25.798	6476700000	80	0.586196	-0.0640942
Q91WU5;A0A494B985;A0A494B9D3	Q91WU5;A0A494B985	Arsenite methyltransferase	As3mt	-0.0637202	0.57784		4	4	4	17	17	17	41.793	0	16.56	215920000	24	0.57784	-0.0637202
E9QP49;Q99MS7;A0A494BBL8;A0A494B9G7;G5E8Y6;A0A494BA91;Q99MS7-2;Q99MS7-4;Q99MS7-5;Q99MS7-3	E9QP49;Q99MS7	EH domain-binding protein 1-like protein 1	Ehbp1l1	-0.0637009	0.441115		22	22	22	21	21	21	184.8	0	67.575	792670000	96	0.441115	-0.0637009
Q8BMS4	Q8BMS4	Ubiquinone biosynthesis O-methyltransferase, mitochondrial	Coq3	-0.0635405	0.763774		4	4	4	15.4	15.4	15.4	40.956	0	14.829	350460000	28	0.763774	-0.0635405
P26041	P26041	Moesin	Msn	-0.0624451	0.588506		15	9	9	24.8	16.6	16.6	67.766	0	36.982	1027900000	61	0.588506	-0.0624451
Q9Z2U1	Q9Z2U1	Proteasome subunit alpha type-5	Psma5	-0.0619987	0.37679		4	4	4	26.1	26.1	26.1	26.411	0	165.89	2820700000	48	0.37679	-0.0619987
P42932;H3BL49;H3BJB6;H3BLL1;H3BKG2;H3BKR8	P42932;H3BL49;H3BJB6	T-complex protein 1 subunit theta	Cct8	-0.0616543	0.501705		16	16	16	33.2	33.2	33.2	59.555	0	41.922	3466300000	143	0.501705	-0.0616543
P19783;M0QWX7;D6RG40	P19783	Cytochrome c oxidase subunit 4 isoform 1, mitochondrial	Cox4i1	-0.0613991	0.640237		11	11	11	58	58	58	19.53	0	160.21	34649000000	257	0.640237	-0.0613991
Q9Z1T2;A0A1D5RMB8;CON__ENSEMBL:ENSBTAP00000006074;E9PWF0;Q9R0G6;Q05895	Q9Z1T2	Thrombospondin-4	Thbs4	-0.0613384	0.729924		9	9	9	10.9	10.9	10.9	106.37	0	46.854	1440500000	64	0.729924	-0.0613384
P16546-2;A3KGU5;E9Q447;P16546;A3KGU7;A3KGU9;A3KGU4	P16546-2;A3KGU5;E9Q447;P16546;A3KGU7;A3KGU9	Spectrin alpha chain, non-erythrocytic 1	Sptan1	-0.0610432	0.641142		52	52	52	30.3	30.3	30.3	282.34	0	272.93	5619200000	313	0.641142	-0.0610432
P24369	P24369	Peptidyl-prolyl cis-trans isomerase B	Ppib	-0.0609917	0.491283		6	6	6	30.1	30.1	30.1	23.713	0	17.696	1350100000	57	0.491283	-0.0609917
Q9WU78;Q9WU78-3;Q9WU78-2	Q9WU78;Q9WU78-3	Programmed cell death 6-interacting protein	Pdcd6ip	-0.0598854	0.552288		10	10	10	13.3	13.3	13.3	96.023	0	18.397	640550000	66	0.552288	-0.0598854
D3Z4S3	D3Z4S3	Putative peptidyl-tRNA hydrolase PTRHD1	Ptrhd1	-0.0596488	0.760738		3	3	3	21.4	21.4	21.4	16.037	0.0011217	3.2529	147890000	12	0.760738	-0.0596488
Q8K1Z0;F6SFF5;A0A1D5RLE9	Q8K1Z0;F6SFF5	Ubiquinone biosynthesis protein COQ9, mitochondrial	Coq9	-0.0596279	0.419887		8	8	8	36.4	36.4	36.4	35.082	0	323.31	9157700000	198	0.419887	-0.0596279
O70548	O70548	Telethonin	Tcap	-0.0595791	0.658851		9	9	9	65.3	65.3	65.3	19.077	0	123.74	3686500000	73	0.658851	-0.0595791
Q8BRK9;Q8BRK9-2;Q3TSU5	Q8BRK9;Q8BRK9-2	Alpha-mannosidase 2x	Man2a2	-0.0591741	1		7	7	7	10	10	10	130.65	0	14.249	127810000	24	1	-0.0591741
Q03265;D3Z6F5;D6RJ16	Q03265;D3Z6F5	ATP synthase subunit alpha, mitochondrial;ATP synthase subunit alpha	Atp5a1	-0.0588634	0.551742		32	32	32	64.4	64.4	64.4	59.752	0	323.31	263650000000	1380	0.551742	-0.0588634
A0A0R4J275;Q7TMF3;F6RBR6	A0A0R4J275;Q7TMF3;F6RBR6	NADH dehydrogenase [ubiquinone] 1 alpha subcomplex subunit 12	Ndufa12	-0.0582146	0.717798		8	8	8	63.1	63.1	63.1	17.633	0	45.264	6962100000	137	0.717798	-0.0582146
P61021	P61021	Ras-related protein Rab-5B	Rab5b	-0.0579553	0.526631		5	5	4	29.3	29.3	24.2	23.707	0	14.057	382910000	34	0.526631	-0.0579553
D3Z3S1;Q9WUQ2;A0A0J9YU39;F6XLZ3	D3Z3S1;Q9WUQ2;A0A0J9YU39	Prolactin regulatory element-binding protein	Preb	-0.0578415	0.603408		4	4	4	15.1	15.1	15.1	37.965	0	22.308	209930000	25	0.603408	-0.0578415
Q78IK4;B1AV14	Q78IK4;B1AV14	MICOS complex subunit Mic27	Apool	-0.0576927	0.51015		7	7	7	34	34	34	29.26	0	39.895	1237900000	68	0.51015	-0.0576927
Q6NT99	Q6NT99	Dual specificity protein phosphatase 23	Dusp23	-0.0570873	0.568869		7	7	7	55.3	55.3	55.3	16.637	0	22.442	841330000	59	0.568869	-0.0570873
Q11011;F6QYF8;E9Q039;E9Q6F4;F6V7K3;F7ANF4;F2Z3V5	Q11011;F6QYF8;E9Q039;E9Q6F4	Puromycin-sensitive aminopeptidase	Npepps	-0.0565216	0.500673		26	26	26	37.1	37.1	37.1	103.32	0	201.06	6440000000	277	0.500673	-0.0565216
P16332;A0A3B2WCT0	P16332	Methylmalonyl-CoA mutase, mitochondrial	Mut	-0.0564964	0.71076		7	7	7	13.4	13.4	13.4	82.843	0	17.78	493380000	43	0.71076	-0.0564964
A0A0J9YUD8;A0A0J9YUZ4;P63158;D3YZ18;D3YVC6	A0A0J9YUD8;A0A0J9YUZ4;P63158;D3YZ18	High mobility group protein B1	Hmgb1	-0.0561321	0.495567		7	7	7	36.8	36.8	36.8	19.774	0	57.475	4274600000	128	0.495567	-0.0561321
A0A338P6K2;E9QPE7;A0A2R8VHF9;O08638;O08638-2	A0A338P6K2;E9QPE7;A0A2R8VHF9;O08638;O08638-2	Myosin-11	Myh11	-0.0559433	0.519077		37	30	28	23.7	19.5	18.5	227.87	0	174.13	2041900000	154	0.519077	-0.0559433
A0A0J9YUI1;P61087;D3Z4U3;F8WIC2;Q3V3R8;A0A0J9YU07	A0A0J9YUI1;P61087;D3Z4U3	Ubiquitin-conjugating enzyme E2 K	Ube2k	-0.05578	0.479742		4	4	4	34.5	34.5	34.5	15.81	0	9.1224	944500000	40	0.479742	-0.05578
Q8BH95	Q8BH95	Enoyl-CoA hydratase, mitochondrial	Echs1	-0.0555138	0.744014		5	5	5	24.1	24.1	24.1	31.474	0	21.67	2095000000	76	0.744014	-0.0555138
B1AZS9;O08807	B1AZS9;O08807	Peroxiredoxin-4	Prdx4	-0.0544517	0.688465		3	2	2	14	10.5	10.5	26.391	0	5.8299	3254400000	18	0.688465	-0.0544517
Q9CXI0;F6X4L9	Q9CXI0	2-methoxy-6-polyprenyl-1,4-benzoquinol methylase, mitochondrial	Coq5	-0.0532993	0.758733		7	7	7	31.2	31.2	31.2	37.335	0	13.476	838790000	40	0.758733	-0.0532993
P62835;A0A0G2JDL9;A0A0G2JE52;Q99JI6;A0A0G2JED9;A0A1W2P777	P62835;A0A0G2JDL9;A0A0G2JE52;Q99JI6;A0A0G2JED9	Ras-related protein Rap-1A;Ras-related protein Rap-1b	Rap1a;Rap1b	-0.0523605	0.733743		5	5	5	34.2	34.2	34.2	20.987	0	6.9364	1436600000	35	0.733743	-0.0523605
Q6XLQ8;O35887;G3V004;G3UWV3;G3UXA8;G3UWR0;G3UXA3;G3UY49	Q6XLQ8;O35887;G3V004;G3UWV3	Calumenin	Calu	-0.0521038	0.564167		13	13	13	50.5	50.5	50.5	37.117	0	177.42	2426700000	139	0.564167	-0.0521038
A0A1Y7VM38;P52503;A0A1Y7VKP8	A0A1Y7VM38;P52503;A0A1Y7VKP8	NADH dehydrogenase [ubiquinone] iron-sulfur protein 6, mitochondrial	Ndufs6	-0.0515152	0.649101		5	5	5	50	50	50	14.092	0	274.48	4072000000	86	0.649101	-0.0515152
P80316;E0CZA1	P80316;E0CZA1	T-complex protein 1 subunit epsilon	Cct5	-0.0512455	0.622174		7	7	7	14.6	14.6	14.6	59.623	0	40.595	1055300000	58	0.622174	-0.0512455
P68510	P68510	14-3-3 protein eta	Ywhah	-0.050838	0.769471		8	4	4	35.4	21.1	21.1	28.211	0	16.833	640090000	33	0.769471	-0.050838
Q9CQU3	Q9CQU3	Protein RER1	Rer1	-0.0505985	0.346483		2	2	2	14.8	14.8	14.8	22.988	0	9.5884	180990000	13	0.346483	-0.0505985
Q99LD8;O08972;G3UZR0	Q99LD8;O08972;G3UZR0	N(G),N(G)-dimethylarginine dimethylaminohydrolase 2	Ddah2	-0.0505054	0.78272		4	4	4	22.1	22.1	22.1	29.645	0	15.426	140910000	20	0.78272	-0.0505054
O35864;A0A087WQA8;A0A087WRH6;A0A087WQ60	O35864	COP9 signalosome complex subunit 5	Cops5	-0.0504181	0.536539		7	7	7	27.2	27.2	27.2	37.548	0	16.129	653440000	61	0.536539	-0.0504181
P26443;F7CFA5	P26443	Glutamate dehydrogenase 1, mitochondrial	Glud1	-0.0502346	0.588148		17	17	17	35.1	35.1	35.1	61.336	0	101.13	3919300000	153	0.588148	-0.0502346
P43274;I7HFT9;Q07133	P43274	Histone H1.4	Hist1h1e	-0.0502209	0.611076		6	3	2	29.2	16	12.8	21.977	0	19.498	3572000000	43	0.611076	-0.0502209
P46638;G3UY29;E9Q3P9;F8WGS1;G3UZD3;P62492;G3UZL4;E9Q6B3;D3YYB3;Q9WTL2	P46638;G3UY29;E9Q3P9;F8WGS1;G3UZD3;P62492;G3UZL4	Ras-related protein Rab-11B;Ras-related protein Rab-11A	Rab11b;Rab11a	-0.0501972	0.429136		9	9	9	49.1	49.1	49.1	24.489	0	32.293	1841100000	94	0.429136	-0.0501972
P20108	P20108	Thioredoxin-dependent peroxide reductase, mitochondrial	Prdx3	-0.0496967	0.653258		8	8	8	42.4	42.4	42.4	28.127	0	91.421	6798400000	125	0.653258	-0.0496967
E9Q616;A0A494BBD5;G5E8K8;A0A494B8Y7	E9Q616		Ahnak	-0.0493843	0.515525		81	81	81	40.7	40.7	40.7	604.25	0	323.31	17255000000	637	0.515525	-0.0493843
P07356;B0V2N7;B0V2N8;B0V2N5;REV__F6WNG1;REV__Q8BND4	P07356;B0V2N7;B0V2N8;B0V2N5	Annexin A2;Annexin	Anxa2	-0.0490448	0.598209		22	22	22	59.9	59.9	59.9	38.676	0	323.31	11195000000	240	0.598209	-0.0490448
P0C5K1;S4R1E6;A0A140LIH2	P0C5K1;S4R1E6	Serine/threonine-protein kinase SBK2	Sbk2	-0.0490147	0.572578		4	4	4	10.2	10.2	10.2	39.699	0	5.8966	1107200000	30	0.572578	-0.0490147
P11087;P11087-2	P11087;P11087-2	Collagen alpha-1(I) chain	Col1a1	-0.0486835	0.759402		19	19	19	15.1	15.1	15.1	138.03	0	321.56	150090000000	321	0.759402	-0.0486835
A0A0R4J0Q5;P21619	A0A0R4J0Q5;P21619	Lamin-B2	Lmnb2	-0.0482632	0.618496		12	10	3	25	22	5.4	69.084	0	22.258	817150000	62	0.618496	-0.0482632
A2AUC9;REV__Q80VM7	A2AUC9	Kelch-like protein 41	Klhl41	-0.0473602	0.675082		24	24	24	43.6	43.6	43.6	68.189	0	287.79	25940000000	257	0.675082	-0.0473602
Q8R5H1-5;Q8R5H1-2;Q8R5H1	Q8R5H1-5;Q8R5H1-2;Q8R5H1	Ubiquitin carboxyl-terminal hydrolase 15	Usp15	-0.0463867	1		4	4	4	5.3	5.3	5.3	109.22	0	7.9215	113860000	24	1	-0.0463867
A2ACG7;Q9DBG6	A2ACG7;Q9DBG6	Dolichyl-diphosphooligosaccharide--protein glycosyltransferase subunit 2	Rpn2	-0.0460941	0.548719		12	12	12	30.6	30.6	30.6	67.501	0	107.18	1478600000	126	0.548719	-0.0460941
A0A087WNW3;A0A087WQI3;A0A087WQ25;A0A087WRS1;A0A087WQQ5;F8VQC7;A0A087WQF8;A0A087WP48;A0A087WS04;A0A087WS29;A0A087WQG4;A0A087WQD0;A0A087WPW5;A0A087WS23;A0A087WP85;A0A087WP14;A0A087WPX0;Q61595-6;Q61595-9;Q61595-5;Q61595-15;Q61595;Q61595-2;Q61595-12;Q61595-16;Q61595-3;Q61595-14;Q61595-4;Q61595-8;Q61595-13;Q61595-10;Q61595-7;Q61595-11	A0A087WNW3;A0A087WQI3;A0A087WQ25;A0A087WRS1;A0A087WQQ5;F8VQC7;A0A087WQF8;A0A087WP48;A0A087WS04;A0A087WS29;A0A087WQG4;A0A087WQD0;A0A087WPW5;A0A087WS23;A0A087WP85;A0A087WP14;A0A087WPX0;Q61595-6;Q61595-9;Q61595-5;Q61595-15;Q61595;Q61595-2;Q61595-12;Q61595-16;Q61595-3;Q61595-14;Q61595-4;Q61595-8;Q61595-13;Q61595-10;Q61595-7;Q61595-11	Kinectin	Ktn1	-0.0458836	0.715431		7	7	7	7.7	7.7	7.7	143.15	0	28.122	417410000	50	0.715431	-0.0458836
Q9CQ69;I7HPX6	Q9CQ69	Cytochrome b-c1 complex subunit 8	Uqcrq	-0.0454014	0.770617		6	6	6	54.9	54.9	54.9	9.7681	0	38.846	9382500000	93	0.770617	-0.0454014
Q9R1P4;A0A1B0GS70	Q9R1P4;A0A1B0GS70	Proteasome subunit alpha type-1	Psma1	-0.0452633	0.597336		10	10	10	40.3	40.3	40.3	29.546	0	20.149	1465700000	68	0.597336	-0.0452633
Q99KC8;F6TIL5	Q99KC8	von Willebrand factor A domain-containing protein 5A	Vwa5a	-0.0441528	0.756072		7	7	7	12.4	12.4	12.4	87.142	0	25.404	666940000	46	0.756072	-0.0441528
P26043;Q7TSG6;P26040	P26043;Q7TSG6	Radixin	Rdx	-0.0440281	0.520634		20	20	14	31.7	31.7	23.7	68.542	0	78.792	6933600000	174	0.520634	-0.0440281
P08207	P08207	Protein S100-A10	S100a10	-0.0436043	0.781008		2	2	2	27.8	27.8	27.8	11.186	0	9.9957	1018400000	21	0.781008	-0.0436043
B2RXM2;Q8BG05-2;A2AL12;Q8BG05;A2AL13	B2RXM2;Q8BG05-2;A2AL12;Q8BG05	Heterogeneous nuclear ribonucleoprotein A3	Gm6793;Hnrnpa3	-0.0430126	0.708786		6	6	6	24.2	24.2	24.2	36.609	0	86.01	1579600000	75	0.708786	-0.0430126
O08749	O08749	Dihydrolipoyl dehydrogenase, mitochondrial	Dld	-0.0424858	0.702443		17	17	17	44.6	44.6	44.6	54.272	0	246.44	27331000000	380	0.702443	-0.0424858
Q791V5;A2AFW6;Q9D050	Q791V5;A2AFW6;Q9D050	Mitochondrial carrier homolog 2	Mtch2	-0.0424343	0.696546		7	7	7	30.4	30.4	30.4	33.499	0	23.832	2897100000	72	0.696546	-0.0424343
G5E902;Q8VEM8	G5E902;Q8VEM8	Phosphate carrier protein, mitochondrial	Slc25a3	-0.0421707	0.717302		11	11	11	29.6	29.6	29.6	39.736	0	127.49	22043000000	231	0.717302	-0.0421707
Q91ZA3;H3BL62;D3YWM4;D3YZC0;H3BK61	Q91ZA3	Propionyl-CoA carboxylase alpha chain, mitochondrial	Pcca	-0.0420616	0.76843		16	16	16	26.5	26.5	26.5	79.921	0	40.547	2762000000	115	0.76843	-0.0420616
Q9CZ13;A0A0A6YW82;A0A0A6YWX6;A0A0A6YVZ0	Q9CZ13	Cytochrome b-c1 complex subunit 1, mitochondrial	Uqcrc1	-0.0419559	0.722365		19	19	18	48.8	48.8	47.3	52.851	0	323.31	46180000000	610	0.722365	-0.0419559
Q9Z1D1	Q9Z1D1	Eukaryotic translation initiation factor 3 subunit G	Eif3g	-0.0418208	0.732367		2	2	2	9.4	9.4	9.4	35.638	0	11.444	164050000	25	0.732367	-0.0418208
O88543;D3Z036;F6YCA7	O88543	COP9 signalosome complex subunit 3	Cops3	-0.041383	0.806027		5	5	5	18.9	18.9	18.9	47.832	0	37.188	388830000	27	0.806027	-0.041383
Q9CPX4;P29391;A0A1B0GR60;P49945;A0A1B0GRH4;A0A1Y7VNT9	Q9CPX4;P29391;A0A1B0GR60;P49945	Ferritin;Ferritin light chain 1;Ferritin light chain 2	Ftl1;Ftl2	-0.0413204	0.849744		8	8	8	57.4	57.4	57.4	20.772	0	47.147	1784000000	78	0.849744	-0.0413204
Q62048;D3Z375;Q62048-2	Q62048;D3Z375;Q62048-2	Astrocytic phosphoprotein PEA-15	Pea15;Pea15a	-0.0413144	0.841099		4	4	4	42.3	42.3	42.3	15.054	0	17.59	204370000	23	0.841099	-0.0413144
E0CZE0;Q8VBW6	E0CZE0;Q8VBW6	NEDD8-activating enzyme E1 regulatory subunit	Nae1	-0.0409378	0.735553		4	4	4	10.6	10.6	10.6	57.619	0	17.775	361260000	21	0.735553	-0.0409378
Q6NVF7;E9QQ57;O55103;A0A0U1RNK1	Q6NVF7;E9QQ57;O55103;A0A0U1RNK1	Periaxin	Prx	-0.0409367	0.89953		29	29	26	33.7	33.7	30.6	147.53	0	214.26	3692500000	202	0.89953	-0.0409367
P14152;B1ATQ3	P14152	Malate dehydrogenase, cytoplasmic	Mdh1	-0.0406605	0.732919		16	16	16	53.3	53.3	53.3	36.511	0	245.56	54618000000	364	0.732919	-0.0406605
O09117-2;D6RFU9;O09117	O09117-2;D6RFU9;O09117	Synaptophysin-like protein 1	Sypl1;Sypl	-0.0404423	0.854292		3	3	3	18.5	18.5	18.5	26.751	0	25.141	719910000	44	0.854292	-0.0404423
P17665	P17665	Cytochrome c oxidase subunit 7C, mitochondrial	Cox7c	-0.0404095	0.815663		3	3	3	39.7	39.7	39.7	7.3325	0	6.9764	3256100000	20	0.815663	-0.0404095
Q3U2G2;Q61316;A0A0N4SVU2;E0CY23;P48722-2;P48722	Q3U2G2;Q61316	Heat shock 70 kDa protein 4	Hspa4	-0.0403511	0.631812		20	20	20	31.9	31.9	31.9	94.208	0	146.4	3145700000	167	0.631812	-0.0403511
O35129;F6QPR1;F6Q8V7	O35129	Prohibitin-2	Phb2	-0.0402782	0.769902		12	12	12	49.5	49.5	49.5	33.296	0	236.84	5705600000	135	0.769902	-0.0402782
O54962	O54962	Barrier-to-autointegration factor;Barrier-to-autointegration factor, N-terminally processed	Banf1	-0.040123	0.815379		3	3	3	40.4	40.4	40.4	10.102	0	31.364	1041700000	66	0.815379	-0.040123
P51150;A0A0N4SVR6;A0A0N4SVG9	P51150	Ras-related protein Rab-7a	Rab7a	-0.040078	0.67064		8	8	8	41.1	41.1	41.1	23.489	0	117.01	1752100000	96	0.67064	-0.040078
Q91YQ5;A0A0N4SUJ8	Q91YQ5	Dolichyl-diphosphooligosaccharide--protein glycosyltransferase subunit 1	Rpn1	-0.0397774	0.599165		22	22	22	48.4	48.4	48.4	68.527	0	172.71	3289900000	228	0.599165	-0.0397774
A2A4P3;A2A4P4;Q3THG9;F7BAN7;A2A4P5;Q9D9A7;Q9D9A7-2	A2A4P3;A2A4P4;Q3THG9	Alanyl-tRNA editing protein Aarsd1	Gm27029;Aarsd1	-0.0391148	0.856043		5	5	5	15.2	15.2	15.2	58.167	0	25.944	361710000	40	0.856043	-0.0391148
Q9CR16;A0A0A6YW70	Q9CR16	Peptidyl-prolyl cis-trans isomerase D	Ppid	-0.0379379	0.659767		5	5	5	13.2	13.2	13.2	40.742	0	11.542	533640000	31	0.659767	-0.0379379
Q9DCJ5	Q9DCJ5	NADH dehydrogenase [ubiquinone] 1 alpha subcomplex subunit 8	Ndufa8	-0.0377129	0.681583		9	9	9	57.6	57.6	57.6	19.992	0	58.681	12321000000	141	0.681583	-0.0377129
P00405	P00405	Cytochrome c oxidase subunit 2	Mtco2	-0.037384	0.837391		6	6	6	30.8	30.8	30.8	25.976	0	85.994	21169000000	305	0.837391	-0.037384
Q3ULD5;Q6PD20	Q3ULD5;Q6PD20	Methylcrotonoyl-CoA carboxylase beta chain, mitochondrial	Mccc2	-0.0373547	0.858514		10	10	10	25.6	25.6	25.6	61.378	0	20.945	909950000	51	0.858514	-0.0373547
Q9EQ20;A0A1Y7VJ32	Q9EQ20	Methylmalonate-semialdehyde dehydrogenase [acylating], mitochondrial	Aldh6a1	-0.0373539	0.701068		13	13	13	36.8	36.8	36.8	57.915	0	232.42	3832500000	155	0.701068	-0.0373539
A0A1B0GR11;Q93092	A0A1B0GR11;Q93092	Transaldolase	Taldo1	-0.0373009	0.757866		5	5	5	13.4	13.4	13.4	42.151	0	11.416	853580000	44	0.757866	-0.0373009
Q9DCX2;B1ASE2	Q9DCX2;B1ASE2	ATP synthase subunit d, mitochondrial	Atp5h	-0.0367443	0.766129		17	17	17	81.4	81.4	81.4	18.749	0	323.31	50282000000	380	0.766129	-0.0367443
Q6ZWV7	Q6ZWV7	60S ribosomal protein L35	Rpl35	-0.0361401	0.864953		2	2	2	13.8	13.8	13.8	14.552	0	67.896	1364500000	25	0.864953	-0.0361401
Q9JKF1	Q9JKF1	Ras GTPase-activating-like protein IQGAP1	Iqgap1	-0.0360556	0.896052		3	3	3	3.3	3.3	3.3	188.74	0.0011293	3.3549	103390000	14	0.896052	-0.0360556
Q9JJV2-3;Q9JJV2;D3YWS3;Q9JJV2-2	Q9JJV2-3;Q9JJV2;D3YWS3;Q9JJV2-2	Profilin-2;Profilin	Pfn2	-0.0359169	0.62129		6	6	6	68.1	68.1	68.1	9.7982	0	36.572	3257000000	75	0.62129	-0.0359169
E9PZ00;Q8BFQ1;K3W4L3;J3QPG5;Q61207	E9PZ00;Q8BFQ1;K3W4L3;J3QPG5;Q61207	Prosaposin	Psap	-0.0352962	0.74809		4	4	4	7.6	7.6	7.6	60.672	0.0006215	4.8385	1197100000	29	0.74809	-0.0352962
Q8K3J1;A0A494BAW8	Q8K3J1;A0A494BAW8	NADH dehydrogenase [ubiquinone] iron-sulfur protein 8, mitochondrial	Ndufs8	-0.0351856	0.800788		9	9	9	45.3	45.3	45.3	24.038	0	57.399	4099600000	79	0.800788	-0.0351856
Q9CRB6	Q9CRB6	Tubulin polymerization-promoting protein family member 3	Tppp3	-0.0351158	0.775505		8	8	8	47.7	47.7	47.7	18.965	0	44.689	2061500000	92	0.775505	-0.0351158
Q9DB20;A0A338P776;F7D3P8;A0A338P7G3;F6XVM5	Q9DB20;A0A338P776	ATP synthase subunit O, mitochondrial	Atp5o	-0.033461	0.824511		14	14	14	70	70	70	23.363	0	210.54	28188000000	333	0.824511	-0.033461
Q8BH80;Q9QY76	Q8BH80;Q9QY76	Vesicle-associated membrane protein-associated protein B	Vapb	-0.0333755	0.725393		8	7	7	36.2	31.3	31.3	26.918	0	62.721	5565000000	92	0.725393	-0.0333755
P05202	P05202	Aspartate aminotransferase, mitochondrial	Got2	-0.0329479	0.803581		28	28	28	67.7	67.7	67.7	47.411	0	323.31	58784000000	509	0.803581	-0.0329479
A0A1W2P7G5;A0A1W2P7J1;E9Q3H6;G5E8J7;A0A0R4J066;Q3THF9-2;Q3THF9	A0A1W2P7G5;A0A1W2P7J1;E9Q3H6		Coq10a	-0.0328365	0.808202		7	7	7	35.5	35.5	35.5	24.923	0	13.512	1910900000	45	0.808202	-0.0328365
Q3TMH2;A2AWQ9	Q3TMH2	Secernin-3	Scrn3	-0.0326279	0.700756		9	9	9	28.9	28.9	28.9	47.661	0	59.191	1832600000	70	0.700756	-0.0326279
A0A3B2WBM3;P62869	A0A3B2WBM3;P62869	Transcription elongation factor B polypeptide 2	Tceb2	-0.031559	0.703115		4	4	4	51.1	51.1	51.1	10.109	0	8.6183	695120000	35	0.703115	-0.031559
Q8R4S0;A0A1L1SRZ2	Q8R4S0;A0A1L1SRZ2	Protein phosphatase 1 regulatory subunit 14C	Ppp1r14c	-0.0315556	0.743148		4	4	4	38.4	38.4	38.4	17.754	0	50.177	1065600000	48	0.743148	-0.0315556
P56812;D3Z7Q5	P56812;D3Z7Q5	Programmed cell death protein 5	Pdcd5	-0.0314888	0.789178		6	6	6	46.8	46.8	46.8	14.275	0	36.242	904050000	43	0.789178	-0.0314888
Q9D967	Q9D967	Magnesium-dependent phosphatase 1	Mdp1	-0.0311241	0.818275		3	3	3	22	22	22	18.582	0	7.7644	1036500000	30	0.818275	-0.0311241
Q921T2-3;Q921T2-2;Q921T2;J3QQ40;Q3UE61;D3YXF8;E9PWW2	Q921T2-3;Q921T2-2;Q921T2;J3QQ40;Q3UE61	Torsin-1A-interacting protein 1	Tor1aip1	-0.0309593	0.789268		5	5	5	13.3	13.3	13.3	58.415	0	21.136	747600000	52	0.789268	-0.0309593
Q78PY7;Q3TJ56;E9Q3E9	Q78PY7;Q3TJ56	Staphylococcal nuclease domain-containing protein 1	Snd1	-0.0307632	0.799395		9	9	9	16.3	16.3	16.3	102.09	0	21.362	615970000	43	0.799395	-0.0307632
A2AP32;Q3UIU2	A2AP32;Q3UIU2	NADH dehydrogenase [ubiquinone] 1 beta subcomplex subunit 6	Ndufb6	-0.0307114	0.796981		4	4	4	44.3	44.3	44.3	11.741	0	12.44	1529500000	119	0.796981	-0.0307114
Q8CC36	Q8CC36	Cerebral dopamine neurotrophic factor	Cdnf	-0.0302406	0.798517		4	4	4	19.8	19.8	19.8	21.031	0.00061125	4.5669	464700000	25	0.798517	-0.0302406
Q9R0P5	Q9R0P5	Destrin	Dstn	-0.029731	0.873969		4	3	3	28.5	24.2	24.2	18.521	0	14.865	486660000	47	0.873969	-0.029731
P61082;F7CDT0;F6WMC0;G5E919	P61082;F7CDT0;F6WMC0;G5E919	NEDD8-conjugating enzyme Ubc12	Ube2m	-0.0294422	0.857551		4	4	4	22.4	22.4	22.4	20.9	0.00059067	4.0669	895980000	15	0.857551	-0.0294422
P60843;D6RJ60;D6RJ11	P60843	Eukaryotic initiation factor 4A-I	Eif4a1	-0.0294182	0.787334		14	6	6	36.9	15.3	15.3	46.153	0	10.173	444910000	36	0.787334	-0.0294182
P82347;A2ACH6	P82347;A2ACH6	Delta-sarcoglycan	Sgcd	-0.0293732	0.717177		7	7	7	28.4	28.4	28.4	32.133	0	21.143	1043100000	51	0.717177	-0.0293732
Q9JKB1;P58321;A0A2I3BQ39	Q9JKB1;P58321	Ubiquitin carboxyl-terminal hydrolase isozyme L3;Ubiquitin carboxyl-terminal hydrolase isozyme L4	Uchl3;Uchl4	-0.0290353	0.905218		3	3	3	21.3	21.3	21.3	26.151	0	33.296	317240000	16	0.905218	-0.0290353
P43023	P43023	Cytochrome c oxidase subunit 6A2, mitochondrial	Cox6a2	-0.0283752	0.872325		3	3	3	52.6	52.6	52.6	10.749	0	122.55	12262000000	77	0.872325	-0.0283752
A0A0N4SV66;C0HKE9;C0HKE8;C0HKE7;C0HKE6;C0HKE5;C0HKE4;C0HKE3;C0HKE2;C0HKE1;Q8CGP6;Q8R1M2;Q8CGP7;Q8CGP5;Q8BFU2;Q8CGP4;Q64523;Q6GSS7;P27661;G3UWL7;Q64522	A0A0N4SV66;C0HKE9;C0HKE8;C0HKE7;C0HKE6;C0HKE5;C0HKE4;C0HKE3;C0HKE2;C0HKE1;Q8CGP6;Q8R1M2;Q8CGP7;Q8CGP5;Q8BFU2;Q8CGP4;Q64523;Q6GSS7;P27661	Histone H2A type 1-H;Histone H2A.J;Histone H2A type 1-K;Histone H2A type 1-F;Histone H2A type 3;Histone H2A;Histone H2A type 2-C;Histone H2A type 2-A;Histone H2AX	Hist1h2ah;H2afj;Hist1h2ak;Hist1h2af;Hist3h2a;Hist1h2aa;Hist2h2ac;Hist2h2aa1;H2afx	-0.0283516	0.841981		4	4	2	50.8	50.8	38.1	13.66	0	56.206	48396000000	85	0.841981	-0.0283516
Q9WTI7-2;Q9WTI7-3;Q9WTI7;Q9WTI7-4	Q9WTI7-2;Q9WTI7-3;Q9WTI7;Q9WTI7-4	Unconventional myosin-Ic	Myo1c	-0.0275368	0.704441		15	15	15	20.9	20.9	20.9	118.15	0	42.739	910180000	112	0.704441	-0.0275368
Q8QZS1;E0CX19	Q8QZS1;E0CX19	3-hydroxyisobutyryl-CoA hydrolase, mitochondrial	Hibch	-0.027446	0.853957		8	8	8	24.2	24.2	24.2	43.037	0	25.339	1353300000	81	0.853957	-0.027446
O70325-2;O70325;O70325-3;S4R1E5	O70325-2;O70325;O70325-3;S4R1E5	Phospholipid hydroperoxide glutathione peroxidase, mitochondrial;Glutathione peroxidase	Gpx4	-0.0270702	0.753605		6	6	6	37.6	37.6	37.6	19.522	0	27.384	2342800000	80	0.753605	-0.0270702
Q9D0K2;Q3UJQ9	Q9D0K2;Q3UJQ9	Succinyl-CoA:3-ketoacid coenzyme A transferase 1, mitochondrial;Succinyl-CoA:3-ketoacid-coenzyme A transferase	Oxct1	-0.026712	0.896848		16	16	16	44.6	44.6	44.6	55.988	0	92.766	7495800000	151	0.896848	-0.026712
A2AUR3;Q60866-2;Q60866;A2AUR5	A2AUR3;Q60866-2;Q60866	Phosphotriesterase-related protein	Pter	-0.0266579	0.797072		5	5	5	24.3	24.3	24.3	35.855	0	34.509	370800000	32	0.797072	-0.0266579
A0A0A6YVS2;Q921L3	A0A0A6YVS2;Q921L3	Transmembrane and coiled-coil domain-containing protein 1	Tmco1	-0.0263152	0.908625		3	3	3	18.5	18.5	18.5	22.283	0	10.704	208350000	25	0.908625	-0.0263152
Q61554;Q61555	Q61554	Fibrillin-1	Fbn1	-0.0261585	0.824849		19	19	19	6.5	6.5	6.5	312.3	0	37.495	7011600000	119	0.824849	-0.0261585
Q8C5R8	Q8C5R8		Prps1l1	-0.025974	0.93389		5	1	1	20.4	4.1	4.1	34.82	0	7.5367	339260000	28	0.93389	-0.025974
G3UZI2;A0A0R4J259;G3V018;Q7TMK9-2;Q7TMK9;G3UXJ6;G3UZ48;G3UWM1;G3XA76;G3UXU5;S4R1E9	G3UZI2;A0A0R4J259;G3V018;Q7TMK9-2;Q7TMK9;G3UXJ6;G3UZ48	Heterogeneous nuclear ribonucleoprotein Q	Syncrip	-0.0253174	0.57347		9	9	7	23	23	19.2	58.751	0	53.21	1388500000	88	0.57347	-0.0253174
Q8BGH2	Q8BGH2	Sorting and assembly machinery component 50 homolog	Samm50	-0.0252014	0.811885		11	11	11	31.6	31.6	31.6	51.863	0	81.014	2837900000	64	0.811885	-0.0252014
Q62433;E9Q0J8;E9PZC7;E9Q7G8;E9Q147;E9Q7V2;E9Q514;E9Q5I8;E9Q3F9;E9PVF3	Q62433	Protein NDRG1	Ndrg1	-0.0251892	0.935465		4	4	4	15.5	15.5	15.5	43.008	0	11.18	166190000	17	0.935465	-0.0251892
Q61247;Q5ND35;E9PXE0	Q61247;Q5ND35	Alpha-2-antiplasmin	Serpinf2	-0.0251671	0.839491		4	4	4	10	10	10	54.971	0	9.6991	231300000	24	0.839491	-0.0251671
P46935;V9GWV8;Q3V335;V9GXS6;V9GXK3	P46935	E3 ubiquitin-protein ligase NEDD4	Nedd4	-0.0248074	0.803941		9	9	9	16.5	16.5	16.5	102.71	0	24.768	470480000	62	0.803941	-0.0248074
P49817;H3BKG0;D3Z148;P49817-2;D3Z0J2	P49817;H3BKG0;D3Z148;P49817-2	Caveolin-1;Caveolin	Cav1	-0.0240688	0.828842		7	7	5	41	41	35.4	20.538	0	118.8	6421000000	75	0.828842	-0.0240688
Q9JKS4-6;Q9JKS4-5	Q9JKS4-6;Q9JKS4-5	LIM domain-binding protein 3	Ldb3	-0.0239586	0.759981		16	2	2	70.5	7.3	7.3	31.427	0	164.18	15110000000	135	0.759981	-0.0239586
Q9CRB9;Q9D9P1;D3Z0L4;S4R238;F6QFL0	Q9CRB9;Q9D9P1;D3Z0L4;S4R238	MICOS complex subunit Mic19	Chchd3	-0.0238464	0.833757		8	8	8	35.2	35.2	35.2	26.334	0	47.017	4623300000	84	0.833757	-0.0238464
Q9QZQ8-2;Q9QZQ8;Q8CCK0	Q9QZQ8-2;Q9QZQ8	Core histone macro-H2A.1	H2afy	-0.0229549	0.757866		7	7	7	36.3	36.3	36.3	39.289	0	60.483	1314400000	98	0.757866	-0.0229549
P97384;D3Z7U0	P97384;D3Z7U0	Annexin A11;Annexin	Anxa11	-0.0226967	0.802737		12	12	12	28.6	28.6	28.6	54.079	0	96.466	6643000000	145	0.802737	-0.0226967
Q99KI0;A0A2R8W744;A0A2R8VHM8	Q99KI0	Aconitate hydratase, mitochondrial	Aco2	-0.0226871	0.824852		41	41	38	59.1	59.1	55.8	85.462	0	323.31	224890000000	1006	0.824852	-0.0226871
P63038;P63038-2;D3Z2F2;D3Z7J9	P63038	60 kDa heat shock protein, mitochondrial	Hspd1	-0.0225155	0.866294		31	31	31	65.4	65.4	65.4	60.955	0	323.31	23678000000	437	0.866294	-0.0225155
P14824	P14824	Annexin A6	Anxa6	-0.022441	0.909058		40	2	2	63.6	4.6	4.6	75.884	0	74.668	1068100000	29	0.909058	-0.022441
P61961;H7BWZ1;D3YW97	P61961;H7BWZ1;D3YW97	Ubiquitin-fold modifier 1	Ufm1	-0.0222588	0.899386		2	2	2	50.6	50.6	50.6	9.1175	0	29.531	366630000	24	0.899386	-0.0222588
Q8C2Q7;O35737	Q8C2Q7;O35737	Heterogeneous nuclear ribonucleoprotein H;Heterogeneous nuclear ribonucleoprotein H, N-terminally processed	Hnrnph1	-0.022097	0.74763		9	9	3	27.8	27.8	11	51.217	0	83.248	1693000000	94	0.74763	-0.022097
E9PWQ3;D3YWD1	E9PWQ3;D3YWD1		Col6a3	-0.021999	0.732393		89	89	8	34.6	34.6	3.9	353.93	0	323.31	81929000000	1163	0.732393	-0.021999
Q8R1I1	Q8R1I1	Cytochrome b-c1 complex subunit 9	Uqcr10	-0.0218678	0.88918		3	3	3	50	50	50	7.4454	0	88.77	4826700000	37	0.88918	-0.0218678
P14869;S4R1N1;D3YVM5	P14869;S4R1N1;D3YVM5	60S acidic ribosomal protein P0	Rplp0	-0.0211998	0.742225		9	9	9	40.4	40.4	40.4	34.216	0	61.299	3201200000	94	0.742225	-0.0211998
Q99J99;A0A2R8VHT1;A0A2R8VHE5	Q99J99;A0A2R8VHT1	3-mercaptopyruvate sulfurtransferase	Mpst	-0.020953	0.854516		7	7	7	28.6	28.6	28.6	33.097	0	35.77	756120000	59	0.854516	-0.020953
Q9WTX5	Q9WTX5	S-phase kinase-associated protein 1	Skp1	-0.0208824	1		2	2	2	15.3	15.3	15.3	18.672	0	7.0223	562560000	26	1	-0.0208824
E9Q1W0;E9Q1T1;A0A0G2JGS4;Q6PHZ2-5;E9Q1V9;Q6PHZ2-2;Q6PHZ2-4;Q6PHZ2;Q8CCM0;F6RWZ9;E9QAJ4;D6RDQ8;E9PXV3	E9Q1W0;E9Q1T1;A0A0G2JGS4;Q6PHZ2-5;E9Q1V9;Q6PHZ2-2;Q6PHZ2-4;Q6PHZ2;Q8CCM0	Calcium/calmodulin-dependent protein kinase type II subunit delta	Camk2d	-0.0203285	0.836958		10	7	7	22.3	14.5	14.5	57.748	0	39.768	1352800000	58	0.836958	-0.0203285
F6VQ81;V9GWU5;Q3TUJ9;Q8BKP1;Q3TAI4;A2AUD5;Q9CYZ2	F6VQ81;V9GWU5;Q3TUJ9;Q8BKP1;Q3TAI4;A2AUD5;Q9CYZ2	Tumor protein D54	Tpd52l2	-0.0200879	0.858041		3	3	3	24.8	24.8	24.8	17.619	0	8.098	276100000	21	0.858041	-0.0200879
E9QN70;P02469	E9QN70;P02469	Laminin subunit beta-1	Lamb1	-0.0200867	0.807472		22	22	22	13.6	13.6	13.6	202.44	0	130.34	5256800000	206	0.807472	-0.0200867
A0A0R4J0I1;P07759;E9Q499;F2Z405;P29621;Q5I2A0;Q80X76	A0A0R4J0I1;P07759	Serine protease inhibitor A3K	Serpina3k	-0.0200138	0.936351		16	16	9	45.9	45.9	26.8	46.672	0	323.31	30538000000	377	0.936351	-0.0200138
Q5RKN9;P47753;A0A0G2JE27	Q5RKN9;P47753	F-actin-capping protein subunit alpha-1	Capza1	-0.0194693	0.935862		6	4	4	33.6	24.1	24.1	32.953	0	48.919	288900000	31	0.935862	-0.0194693
Q9QZ57	Q9QZ57	Heat shock protein beta-3	Hspb3	-0.0193665	0.75682		3	3	3	31.8	31.8	31.8	17.229	0	29.364	671190000	38	0.75682	-0.0193665
Q9D881;P19536;F7C106;A0A0A6YVR0	Q9D881;P19536	Cytochrome c oxidase subunit 5B, mitochondrial	Cox5b	-0.0192799	0.892605		6	6	6	35.7	35.7	35.7	13.847	0	20.315	20318000000	167	0.892605	-0.0192799
P63101;A0A2I3BQ03;D3YXN6;D3YXF4;D3YW45	P63101;A0A2I3BQ03	14-3-3 protein zeta/delta	Ywhaz	-0.0189953	0.749145		12	9	8	51.8	41.6	38	27.771	0	236.09	5302700000	98	0.749145	-0.0189953
O55029	O55029	Coatomer subunit beta	Copb2	-0.0187946	0.936465		3	3	3	5.7	5.7	5.7	102.45	0.0072917	2.515	611490000	4	0.936465	-0.0187946
Q9R062;V9GX26;K3W4S6	Q9R062;V9GX26;K3W4S6	Glycogenin-1	Gyg1;Gyg	-0.0187141	0.854352		11	11	11	49.8	49.8	49.8	37.402	0	150.97	9227900000	193	0.854352	-0.0187141
Q9R112;F6ZKZ3	Q9R112;F6ZKZ3	Sulfide:quinone oxidoreductase, mitochondrial	Sqrdl	-0.0180796	0.905333		3	3	3	8.4	8.4	8.4	50.282	0	10.784	199950000	22	0.905333	-0.0180796
Q8BMJ2;A0A494BBF9	Q8BMJ2	Leucine--tRNA ligase, cytoplasmic	Lars	-0.0180578	0.83861		6	6	6	8.1	8.1	8.1	134.19	0	13.841	276140000	39	0.83861	-0.0180578
Q91VM9;D3Z636;Q91VM9-2;G8JL76	Q91VM9;D3Z636;Q91VM9-2	Inorganic pyrophosphatase 2, mitochondrial	Ppa2	-0.0179199	0.916239		8	8	8	33.6	33.6	33.6	38.114	0	26.259	668150000	48	0.916239	-0.0179199
Q924M7;F6Q3K8	Q924M7	Mannose-6-phosphate isomerase	Mpi	-0.0178616	0.901008		11	11	11	31.9	31.9	31.9	46.575	0	52.108	2053900000	84	0.901008	-0.0178616
F6UFG6;D3YYE1;D3Z7M9;Q64G17;O35381	F6UFG6;D3YYE1;D3Z7M9;Q64G17;O35381	Putative acidic leucine-rich nuclear phosphoprotein 32 family member C;Acidic leucine-rich nuclear phosphoprotein 32 family member A	Anp32a;Anp32c	-0.0178328	0.91323		2	2	2	13.8	13.8	13.8	15.306	0.0016657	3.1208	281320000	22	0.91323	-0.0178328
Q9CQQ7;A0A0G2JGX3	Q9CQQ7;A0A0G2JGX3	ATP synthase F(0) complex subunit B1, mitochondrial	Atp5f1	-0.0176804	0.88141		12	12	12	44.1	44.1	44.1	28.948	0	177.95	32185000000	290	0.88141	-0.0176804
F6RPJ9;Q9JHR7	F6RPJ9;Q9JHR7	Insulin-degrading enzyme	Ide	-0.0176128	0.898309		10	10	10	11.6	11.6	11.6	114.15	0	11.626	1425600000	39	0.898309	-0.0176128
Q02788;D3Z7D5	Q02788;D3Z7D5	Collagen alpha-2(VI) chain	Col6a2	-0.0174313	0.790296		22	22	22	27.8	27.8	27.8	110.33	0	323.31	21901000000	377	0.790296	-0.0174313
Q8VCF0	Q8VCF0	Mitochondrial antiviral-signaling protein	Mavs	-0.017004	0.857162		6	6	6	25.6	25.6	25.6	53.398	0	199.88	1343000000	72	0.857162	-0.017004
Q9CQB4;Q9D855	Q9CQB4;Q9D855	Cytochrome b-c1 complex subunit 7	Uqcrb	-0.016597	0.890607		7	7	7	52.3	52.3	52.3	13.561	0	223.42	15784000000	98	0.890607	-0.016597
Q3TCH7;E9PXT5;E9PXY1;A2A432-2;A2A432	Q3TCH7	Cullin-4A	Cul4a	-0.0163733	0.907542		7	7	7	10.5	10.5	10.5	87.752	0	10.439	244700000	22	0.907542	-0.0163733
E0CZ27;F8WI35;A0A1W2P768;P84244;P84228;P68433;P02301	E0CZ27;F8WI35;A0A1W2P768;P84244;P84228;P68433;P02301	Histone H3;Histone H3.3;Histone H3.2;Histone H3.1;Histone H3.3C	H3f3a;Hist1h3b;Hist1h3a;H3f3c	-0.0163033	0.799173		2	2	2	11.8	11.8	11.8	13.322	0	19.227	18849000000	24	0.799173	-0.0163033
P56480	P56480	ATP synthase subunit beta, mitochondrial	Atp5b	-0.0162144	0.872438		25	25	25	70.7	70.7	70.7	56.3	0	323.31	296130000000	1964	0.872438	-0.0162144
Q61171;D3Z4A4	Q61171;D3Z4A4	Peroxiredoxin-2	Prdx2	-0.0162025	0.868146		10	10	10	68.7	68.7	68.7	21.778	0	46.313	11965000000	106	0.868146	-0.0162025
Q1XH17	Q1XH17	Tripartite motif-containing protein 72	Trim72	-0.015337	0.861067		20	20	20	54.5	54.5	54.5	52.816	0	323.31	22737000000	439	0.861067	-0.015337
P20065-2;CON__P21752;Q9D2R9;A2AEH9;P20065	P20065-2	Thymosin beta-4;Hematopoietic system regulatory peptide	Tmsb4x	-0.0152802	0.914208		3	3	2	47.7	47.7	31.8	5.0526	0	20.789	3624900000	46	0.914208	-0.0152802
P21981;G3UXE8	P21981	Protein-glutamine gamma-glutamyltransferase 2	Tgm2	-0.0151329	0.879265		11	11	11	18.8	18.8	18.8	77.06	0	63.323	2694200000	105	0.879265	-0.0151329
P03921	P03921	NADH-ubiquinone oxidoreductase chain 5	Mtnd5	-0.0148197	0.899782		2	2	2	4	4	4	68.474	0	12.067	549220000	22	0.899782	-0.0148197
A0A0R4J049;Q8CIG8;F6QQQ6	A0A0R4J049;Q8CIG8	Protein arginine N-methyltransferase 5	Prmt5	-0.0146122	0.894266		6	6	6	11	11	11	72.737	0.00063654	5.2302	148750000	10	0.894266	-0.0146122
Q8CG76	Q8CG76	Aflatoxin B1 aldehyde reductase member 2	Akr7a2	-0.0142281	0.867901		6	6	6	22.1	22.1	22.1	40.612	0	75.525	1479600000	80	0.867901	-0.0142281
Q9DCN2-2;Q9DCN2;F2Z456;A0A0A0MQM3	Q9DCN2-2;Q9DCN2;F2Z456;A0A0A0MQM3	NADH-cytochrome b5 reductase 3;NADH-cytochrome b5 reductase 3 membrane-bound form;NADH-cytochrome b5 reductase 3 soluble form;NADH-cytochrome b5 reductase	Cyb5r3	-0.0140717	0.871238		7	7	7	36.3	36.3	36.3	31.549	0	42.628	1011200000	44	0.871238	-0.0140717
P20029	P20029	78 kDa glucose-regulated protein	Hspa5	-0.0140224	0.874383		25	22	22	45.6	42.9	42.9	72.421	0	204.55	10177000000	238	0.874383	-0.0140224
Q9CXJ4;F6ZFC5	Q9CXJ4;F6ZFC5	ATP-binding cassette sub-family B member 8, mitochondrial	Abcb8	-0.0139837	0.956921		4	4	4	8.9	8.9	8.9	77.999	0	9.3816	159110000	19	0.956921	-0.0139837
A2A547;P84099	A2A547;P84099	Ribosomal protein L19;60S ribosomal protein L19	Rpl19	-0.0133099	0.943112		5	5	5	25.8	25.8	25.8	23.247	0	24.285	1071300000	37	0.943112	-0.0133099
A0A1B0GRY8	A0A1B0GRY8			-0.0132286	1		14	2	2	57	7	7	20.237	0.000612	4.5811	286360000	24	1	-0.0132286
E9QLQ9;B2RUG9;Q61315-4;Q61315-3;Q61315-2;Q61315;Q8C493;E9Q4H1	E9QLQ9;B2RUG9;Q61315-4;Q61315-3;Q61315-2;Q61315;Q8C493;E9Q4H1	Adenomatous polyposis coli protein	Apc	-0.0130958	0.859182		2	2	2	0.7	0.7	0.7	307.46	0.0067885	2.5314	811640000	11	0.859182	-0.0130958
G3X9V0;P97372;E0CZ90	G3X9V0;P97372;E0CZ90	Proteasome activator complex subunit 2	Psme2	-0.0130533	0.95323		3	3	3	17.3	17.3	17.3	26.159	0	15.308	526310000	17	0.95323	-0.0130533
Q9DB15	Q9DB15	39S ribosomal protein L12, mitochondrial	Mrpl12	-0.013049	0.944996		4	4	4	24.4	24.4	24.4	21.708	0	16.828	628060000	31	0.944996	-0.013049
A0A1B0GSX6;O70209	A0A1B0GSX6;O70209	PDZ and LIM domain protein 3	Pdlim3	-0.0124458	0.905337		12	12	12	46.2	46.2	46.2	39.288	0	218.61	15115000000	309	0.905337	-0.0124458
O35114	O35114	Lysosome membrane protein 2	Scarb2	-0.0120602	0.970845		2	2	2	7.7	7.7	7.7	54.043	0	5.9126	79347000	22	0.970845	-0.0120602
G5E846;P15331-3;P15331;A0A2R8W6R6;G3X981;P15331-2	G5E846;P15331-3;P15331;A0A2R8W6R6;G3X981;P15331-2	Peripherin	Prph	-0.0117812	0.975149		10	6	6	18.9	12.6	12.6	54.297	0	22.606	169830000	15	0.975149	-0.0117812
Q9CQC7	Q9CQC7	NADH dehydrogenase [ubiquinone] 1 beta subcomplex subunit 4	Ndufb4	-0.0113075	0.931967		3	3	3	35.7	35.7	35.7	15.081	0	30.811	2265100000	36	0.931967	-0.0113075
Q9D1D4;A0A1Y7VM54;Q9D1D4-2	Q9D1D4;A0A1Y7VM54;Q9D1D4-2	Transmembrane emp24 domain-containing protein 10	Tmed10	-0.0110283	0.943743		6	6	6	34.7	34.7	34.7	24.911	0	76.542	1023800000	62	0.943743	-0.0110283
Q91VJ2	Q91VJ2	Protein kinase C delta-binding protein	Prkcdbp	-0.0106253	0.918622		3	3	3	19.6	19.6	19.6	27.853	0	13.892	464700000	22	0.918622	-0.0106253
P62751;D3YTY6	P62751	60S ribosomal protein L23a	Rpl23a	-0.0106213	0.91264		7	7	7	42.3	42.3	42.3	17.695	0	25.412	2022300000	66	0.91264	-0.0106213
P12970;V9GX35	P12970	60S ribosomal protein L7a	Rpl7a	-0.00996361	0.93222		11	11	11	39.5	39.5	39.5	29.976	0	51.666	2981300000	81	0.93222	-0.00996361
E9PZ16;B1B0C7;Q05793	E9PZ16;B1B0C7;Q05793	Basement membrane-specific heparan sulfate proteoglycan core protein;Endorepellin;LG3 peptide	Hspg2	-0.0097744	0.913579		72	72	72	26	26	26	469.78	0	323.31	19995000000	745	0.913579	-0.0097744
P62754	P62754	40S ribosomal protein S6	Rps6	-0.00974731	0.939944		5	5	5	21.3	21.3	21.3	28.68	0	51.195	1189500000	40	0.939944	-0.00974731
A0A0A0MQA5;P68368;A0A087WQS4;A0A087WRB4;A0A087WSB0;A0A087WSL5;A0A087WS35	A0A0A0MQA5;P68368	Tubulin alpha-4A chain	Tuba4a	-0.00956345	0.906226		18	18	4	50.3	50.3	11.3	52.793	0	209.34	36492000000	312	0.906226	-0.00956345
Q8VCQ8;S4R1T7;E9Q0M9;E9QA16;D3Z6I7;E9QA15;F6ZAW1;E9Q9F3;F6QLP8	Q8VCQ8;S4R1T7;E9Q0M9;E9QA16;D3Z6I7;E9QA15		Cald1	-0.00924492	1		4	4	4	9.6	9.6	9.6	60.452	0	13.134	200510000	24	1	-0.00924492
E9PWZ3;Q9CQ09;S4R242;A0A2R8VHN4	E9PWZ3;Q9CQ09		Rpl3l	-0.00913582	0.944505		10	10	9	33.7	33.7	31	46.512	0	30.995	1599900000	78	0.944505	-0.00913582
A0A087WR97;Q921F2;A0A087WQA5;A0A087WRZ5;Q8R0B4;Q8BLD4;Q6VYI5;Q6VYI4;A0A087WRP4;H3BJV1;A0A087WSH7;A0A087WQX8;A0A087WNY6;A0A087WSC6;A0A087WS74;A0A087WSE4	A0A087WR97;Q921F2;A0A087WQA5;A0A087WRZ5;Q8R0B4;Q8BLD4;Q6VYI5;Q6VYI4;A0A087WRP4;H3BJV1;A0A087WSH7	TAR DNA-binding protein 43	Tardbp	-0.00906372	0.950523		4	4	4	21	21	21	26.715	0	29.213	277120000	34	0.950523	-0.00906372
P61358;A2A4Q0	P61358	60S ribosomal protein L27	Rpl27	-0.00888138	0.924503		3	3	3	27.9	27.9	27.9	15.798	0	39.174	902170000	50	0.924503	-0.00888138
A0A0R4J052;G5E8T9;Q99KB8-2;Q99KB8;E9Q2H8;E9PYA3;D3YWI0;D3YUX8	A0A0R4J052;G5E8T9;Q99KB8-2;Q99KB8;E9Q2H8;E9PYA3;D3YWI0	Hydroxyacylglutathione hydrolase, mitochondrial	Hagh	-0.00851669	0.934269		6	6	6	31.2	31.2	31.2	28.92	0	53.321	1367100000	77	0.934269	-0.00851669
Q99P72;Q99P72-5;Q99P72-4;Q99P72-3	Q99P72;Q99P72-5;Q99P72-4;Q99P72-3	Reticulon-4	Rtn4	-0.00801239	0.930098		10	10	4	12.7	12.7	6.5	126.61	0	248.84	17640000000	224	0.930098	-0.00801239
D3Z494;G5E895;S4R2G9;P21300;P45377	D3Z494;G5E895		Akr1b10	-0.00776634	0.937301		9	9	9	35.1	35.1	35.1	32.745	0	102.56	3658100000	78	0.937301	-0.00776634
Q9DBF1-2;Q9DBF1;G3UYR8;G3UY72;E9Q1G1;E9Q1H3	Q9DBF1-2;Q9DBF1;G3UYR8;G3UY72	Alpha-aminoadipic semialdehyde dehydrogenase	Aldh7a1	-0.00728607	0.931608		6	6	6	17.2	17.2	17.2	55.644	0	15.114	686090000	47	0.931608	-0.00728607
Q9CQR2	Q9CQR2	40S ribosomal protein S21	Rps21	-0.00664215	0.958248		4	4	4	57.8	57.8	57.8	9.1413	0	20.108	898600000	61	0.958248	-0.00664215
Q91YP0	Q91YP0	L-2-hydroxyglutarate dehydrogenase, mitochondrial	L2hgdh	-0.00659065	0.95431		5	5	5	12.7	12.7	12.7	50.898	0	9.0814	334040000	43	0.95431	-0.00659065
P09103;E9Q8G8	P09103	Protein disulfide-isomerase	P4hb	-0.00642242	0.936192		21	21	21	49.9	49.9	49.9	57.058	0	252.11	13497000000	263	0.936192	-0.00642242
P54728	P54728	UV excision repair protein RAD23 homolog B	Rad23b	-0.00637833	0.938581		4	2	2	17.5	13.5	13.5	43.512	0	10.496	314840000	9	0.938581	-0.00637833
F8WIT2	F8WIT2	Annexin	Anxa6	-0.00626678	0.911821		41	41	3	64.2	64.2	4.6	75.288	0	323.31	41495000000	679	0.911821	-0.00626678
G5E8J6	G5E8J6		Hrc	-0.00600662	0.959078		9	9	9	17.1	17.1	17.1	85.171	0	134.65	5144700000	85	0.959078	-0.00600662
F7CVJ5;F7DBB3;E9PYB0	F7CVJ5;F7DBB3;E9PYB0		Ahnak2	-0.00589304	0.976336		5	5	5	32.9	32.9	32.9	115.14	0	18.566	420950000	45	0.976336	-0.00589304
Q99LC3;A0A087WR38	Q99LC3	NADH dehydrogenase [ubiquinone] 1 alpha subcomplex subunit 10, mitochondrial	Ndufa10	-0.00575638	0.962528		15	15	15	58	58	58	40.603	0	124.38	15015000000	162	0.962528	-0.00575638
P48962	P48962	ADP/ATP translocase 1	Slc25a4	-0.0057148	0.952347		20	20	9	58.1	58.1	29.5	32.904	0	229.32	351220000000	677	0.952347	-0.0057148
A0A1L1SVK0;Q61206;A0A1L1SQ76;A0A1L1SRD0;A0A1L1SQV7	A0A1L1SVK0;Q61206;A0A1L1SQ76;A0A1L1SRD0;A0A1L1SQV7	Platelet-activating factor acetylhydrolase IB subunit beta	Pafah1b2	-0.00568981	0.970468		2	2	2	14.2	14.2	14.2	22.056	0	49.048	196360000	26	0.970468	-0.00568981
Q61292;A0A0A6YY71;A0A0A6YWY6;A0A0A6YWI2	Q61292	Laminin subunit beta-2	Lamb2	-0.00523643	0.952748		27	27	27	19.8	19.8	19.8	196.58	0	301.44	5284200000	223	0.952748	-0.00523643
Q9Z2N8;A0A0A6YWG8;D3YVN1	Q9Z2N8;A0A0A6YWG8	Actin-like protein 6A	Actl6a	-0.00509405	0.968839		3	3	3	12.4	12.4	12.4	47.447	0	7.7226	102260000	18	0.968839	-0.00509405
Q8BHN3;Q8BHN3-2;Q8BHN3-3	Q8BHN3;Q8BHN3-2;Q8BHN3-3	Neutral alpha-glucosidase AB	Ganab	-0.00498931	0.966585		2	2	2	2.5	2.5	2.5	106.91	0.0011455	3.569	129130000	13	0.966585	-0.00498931
P97450;E9QAD6	P97450;E9QAD6	ATP synthase-coupling factor 6, mitochondrial	Atp5j	-0.00479736	0.96961		4	4	4	41.7	41.7	41.7	12.496	0	276.12	12197000000	84	0.96961	-0.00479736
D3Z158;Q8BML9;A0A140LHB3;A0A140LIS6;A0A140LHZ5;A0A140LHJ3;A0A140LJK5;A0A140LJH1;A0A140LII8;A0A140LIR0;A0A140LJH2;A0A0A6YY08;A0A140LID3;F6TDS3;A0A140LIN2	D3Z158;Q8BML9;A0A140LHB3;A0A140LIS6;A0A140LHZ5		Qars	-0.00472794	0.972054		7	7	7	11.7	11.7	11.7	85.054	0	30.774	564640000	67	0.972054	-0.00472794
G5E850;P56395;A0A494B9D8;E0CY88	G5E850;P56395	Cytochrome b5	Cyb5a	-0.00459023	0.980486		3	3	3	43.9	43.9	43.9	11.142	0	34.69	624480000	38	0.980486	-0.00459023
F8WJK8;Q99L47;E9Q1V0;E9Q1X9	F8WJK8;Q99L47	Hsc70-interacting protein	St13	-0.00438499	0.973426		5	5	5	16.9	16.9	16.9	40.538	0	20.098	580770000	34	0.973426	-0.00438499
O08677-2;D3YTY9;A0A0R4J038;O08677-3;O08677;A0A338P699;Q6S9I0;D3Z2B2;Q6S9I2;Q6S9I3	O08677-2;D3YTY9;A0A0R4J038;O08677-3;O08677	Kininogen-1;Kininogen-1 heavy chain;Bradykinin;Kininogen-1 light chain	Kng1	-0.00432243	0.982126		9	9	9	23.4	23.4	23.4	47.898	0	10.604	960570000	52	0.982126	-0.00432243
A0A1B0GT92;Q9Z1E4;A0A1B0GR90	A0A1B0GT92;Q9Z1E4	Glycogen [starch] synthase, muscle	Gys1	-0.00406532	0.956738		27	27	27	51	51	51	76.623	0	323.31	17563000000	370	0.956738	-0.00406532
Q99LF4	Q99LF4	tRNA-splicing ligase RtcB homolog	Rtcb	-0.0040596	0.974722		8	8	8	20.8	20.8	20.8	55.249	0	17.19	628680000	56	0.974722	-0.0040596
A0A0G2JGM2;C0H5X4;A0A0G2JE25;A0A0G2JGP4;Q9D091;Q61411-2;P32883-2;Q61411;P32883;P08556;B2KGV5;E9Q8V2;E9PVD5;A0A0N4SVY1	A0A0G2JGM2;C0H5X4;A0A0G2JE25;A0A0G2JGP4;Q9D091;Q61411-2;P32883-2;Q61411;P32883;P08556;B2KGV5;E9Q8V2;E9PVD5;A0A0N4SVY1	GTPase HRas;GTPase HRas, N-terminally processed;GTPase KRas;GTPase KRas, N-terminally processed;GTPase NRas	Hras;Nras;Kras	-0.00399208	0.980766		2	2	2	48.6	48.6	48.6	8.3333	0.00064767	5.5563	205370000	30	0.980766	-0.00399208
A0A0N4SW89;P97429;D3Z0S1;A0A0N4SV57;F7ANV6;S4R1F2	A0A0N4SW89;P97429;D3Z0S1;A0A0N4SV57;F7ANV6;S4R1F2	Annexin A4;Annexin	Anxa4	-0.00398941	0.951338		11	10	10	46.2	43.6	43.6	30.759	0	127.81	1224700000	46	0.951338	-0.00398941
P10639	P10639	Thioredoxin	Txn	-0.00353584	0.958983		3	3	3	22.9	22.9	22.9	11.675	0	32.053	3482700000	19	0.958983	-0.00353584
Q91YZ8;A3KFU5;A3KFU8;Q6PHQ9;P29341;V9GXG3;Q62029;Q9D4E6;A0A2I3BR37;A2A5N3	Q91YZ8;A3KFU5;A3KFU8;Q6PHQ9	Polyadenylate-binding protein	Pabpc4	-0.00314598	0.978434		13	13	13	20.3	20.3	20.3	67.852	0	31.567	1147500000	47	0.978434	-0.00314598
P06728	P06728	Apolipoprotein A-IV	Apoa4	-0.00278893	0.981945		15	15	15	45.8	45.8	45.8	45.029	0	162.28	3191100000	127	0.981945	-0.00278893
Q8BFR5;Q8BFR5-2;A0A0U1RNQ6;A0A0U1RPC4	Q8BFR5;Q8BFR5-2	Elongation factor Tu, mitochondrial	Tufm	-0.00266151	0.979418		22	22	22	56	56	56	49.508	0	146.31	16800000000	301	0.979418	-0.00266151
Q9JHW2;A0A338P6G0;A0A338P7A1	Q9JHW2;A0A338P6G0	Omega-amidase NIT2	Nit2	-0.00256805	0.966205		10	10	10	46	46	46	30.501	0	36.401	1194200000	90	0.966205	-0.00256805
Q60994;E9PWU4	Q60994;E9PWU4	Adiponectin	Adipoq	-0.00244179	0.981149		5	5	5	24.7	24.7	24.7	26.809	0	52.145	2479200000	67	0.981149	-0.00244179
Q9CRA2;D9J303;F8WJI6;E9Q8P5;Q8CI51-3;Q8CI51-2;D9J2Z9;D9J300;D9J301;D9J302;Q8CI51;A0A0G2JEJ0	Q9CRA2;D9J303;F8WJI6;E9Q8P5;Q8CI51-3;Q8CI51-2;D9J2Z9;D9J300;D9J301;D9J302;Q8CI51	PDZ and LIM domain protein 5	Pdlim5	-0.00234566	0.973179		16	16	16	74.8	74.8	74.8	23.793	0	323.31	87977000000	706	0.973179	-0.00234566
A0A494BBE3;G3X8R0;Q60870	A0A494BBE3;G3X8R0	Receptor expression-enhancing protein	Reep5	-0.00230942	0.980982		4	4	4	21.4	21.4	21.4	11.535	0	60.175	2159000000	52	0.980982	-0.00230942
P49138;A0A087WSN7;Q3UMW7-2;Q3UMW7-3;Q3UMW7;B1AVU1;Q9D2E1;Q922R0	P49138;A0A087WSN7;Q3UMW7-2;Q3UMW7-3;Q3UMW7	MAP kinase-activated protein kinase 2;MAP kinase-activated protein kinase 3	Mapkapk2;Mapkapk3	-0.0022006	0.98144		4	4	4	13	13	13	44.049	0	6.9784	223560000	13	0.98144	-0.0022006
Q60597;Q60597-3;Z4YJV4;Q60597-2;Q60597-4;B2RXT3;E9Q7L0;Q5SVY0;Q5SVY1	Q60597;Q60597-3;Z4YJV4;Q60597-2;Q60597-4	2-oxoglutarate dehydrogenase, mitochondrial	Ogdh	-0.00214653	0.979467		48	48	48	57	57	57	116.45	0	323.31	49111000000	775	0.979467	-0.00214653
Q8QZR5;A0A2R8VHV7;A0A2R8VHW0;D6RFQ8;A0A2R8VI31;Q8BGT5	Q8QZR5;A0A2R8VHV7;A0A2R8VHW0	Alanine aminotransferase 1	Gpt	-0.00204811	0.983978		5	5	5	9.7	9.7	9.7	55.142	0.00063052	5.088	463620000	20	0.983978	-0.00204811
H3BKH6;Q9R0P3;H3BJP2;H3BK43;H3BLJ9;H3BJL6;H3BJC6;H3BL99	H3BKH6;Q9R0P3;H3BJP2;H3BK43;H3BLJ9;H3BJL6;H3BJC6	S-formylglutathione hydrolase	Esd	-0.00179482	0.982531		8	8	8	47.5	47.5	47.5	32.829	0	90.623	3777200000	72	0.982531	-0.00179482
G3UX44;P50171;P50171-2;A0A494BA51;A0A494BAF4	G3UX44;P50171;P50171-2;A0A494BA51;A0A494BAF4	Estradiol 17-beta-dehydrogenase 8	H2-Ke6;Hsd17b8	-0.00126991	0.989404		5	5	5	27.8	27.8	27.8	23.985	0	9.557	570070000	38	0.989404	-0.00126991
B7FAU9;Q8BTM8;B7FAV1;F6XC15;J3JS91;Q8BTM8-2;F6Z2C0	B7FAU9;Q8BTM8;B7FAV1	Filamin-A	Flna	-0.000972366	0.994236		47	41	41	26.3	24	24	280.5	0	164.28	3232400000	224	0.994236	-0.000972366
P97855	P97855	Ras GTPase-activating protein-binding protein 1	G3bp1	-0.000597382	0.997046		5	5	5	17.2	17.2	17.2	51.828	0	16.838	406800000	35	0.997046	-0.000597382
B2M1R6;P61979-3;P61979;P61979-2;H3BKD0;H3BLL4;A0A286YDM3;H3BK96;H3BKI8;A0A286YCM2;Q8BT23;A0A286YDH1;A0A286YEC4;H3BLP7;A0A286YE41;H3BJ43;H3BJS9	B2M1R6;P61979-3;P61979;P61979-2;H3BKD0;H3BLL4;A0A286YDM3;H3BK96;H3BKI8;A0A286YCM2	Heterogeneous nuclear ribonucleoprotein K	Hnrnpk	-7.32422e-05	0.999383		10	10	10	29.5	29.5	29.5	48.562	0	132.97	2494500000	100	0.999383	-7.32422e-05
Q6ZWZ6;F7AEH4;A0A1W2P7A1;P63323	Q6ZWZ6;F7AEH4;A0A1W2P7A1;P63323	40S ribosomal protein S12	Rps12	-4.99725e-05	0.999702		4	4	4	41.7	41.7	41.7	14.515	0	21.134	1382000000	36	0.999702	-4.99725e-05
A2A542;A2A545;A0A0R4J194;Q8R3Z5-2;Q8R3Z5-3;Q8R3Z5-4;A2A543;Q8R3Z5;J3QK20;Q8R0S4-2;Q8R0S4-1;Q8R0S4;A0A0A6YWX5;C7IVS7;Q8CC27-4;Q8CC27-2;Q8CC27-3;Q8CC27	A2A542;A2A545;A0A0R4J194;Q8R3Z5-2;Q8R3Z5-3;Q8R3Z5-4;A2A543;Q8R3Z5	Voltage-dependent L-type calcium channel subunit beta-1	Cacnb1	-2.86102e-05	0.999679		18	18	17	61.2	61.2	59.1	52.576	0	158.48	7374700000	189	0.999679	-2.86102e-05
P35486	P35486	Pyruvate dehydrogenase E1 component subunit alpha, somatic form, mitochondrial	Pdha1	0.000108337	0.99915		19	19	19	52.8	52.8	52.8	43.231	0	211.59	28255000000	333	0.99915	0.000108337
Q9CR57;A0A1L1SUF6	Q9CR57;A0A1L1SUF6	60S ribosomal protein L14	Rpl14	0.000218201	0.998486		3	3	3	17.1	17.1	17.1	23.564	0	12.801	1880400000	31	0.998486	0.000218201
Q60932-2;Q60932;F2Z471	Q60932-2;Q60932;F2Z471	Voltage-dependent anion-selective channel protein 1	Vdac1	0.000599289	0.994342		21	21	21	86.2	86.2	86.2	30.755	0	323.31	133220000000	534	0.994342	0.000599289
Q9Z0N1;A2AAW9	Q9Z0N1;A2AAW9	Eukaryotic translation initiation factor 2 subunit 3, X-linked	Eif2s3x	0.00128326	0.991838		7	7	2	21.4	21.4	5.7	51.065	0	44.037	1055100000	65	0.991838	0.00128326
Q60692	Q60692	Proteasome subunit beta type-6	Psmb6	0.00143776	0.990725		3	3	3	13	13	13	25.378	0.00063694	5.2348	1079400000	19	0.990725	0.00143776
P48758;A0A338P684;A0A1B0GRG8;A0A338P797;Q8K354	P48758;A0A338P684	Carbonyl reductase [NADPH] 1	Cbr1	0.00177917	0.980955		11	11	11	56	56	56	30.641	0	83.929	2162200000	95	0.980955	0.00177917
Q8K2B3;A0A1Y7VJ55	Q8K2B3	Succinate dehydrogenase [ubiquinone] flavoprotein subunit, mitochondrial	Sdha	0.00178261	0.989187		27	27	27	52.7	52.7	52.7	72.585	0	323.31	34314000000	532	0.989187	0.00178261
Q7M6Y3-2;Q7M6Y3-3;Q7M6Y3-5;A0A140LHQ8;Q7M6Y3-4;Q7M6Y3-6;Q7M6Y3;A0A1L1SUR7;A0A140LHG9;A0A087WSI9;Q3TWS4;E9Q9A3;E9QQ05;E9QLK9;Q61548-3;Q61548-2;Q61548	Q7M6Y3-2;Q7M6Y3-3;Q7M6Y3-5;A0A140LHQ8;Q7M6Y3-4;Q7M6Y3-6;Q7M6Y3;A0A1L1SUR7	Phosphatidylinositol-binding clathrin assembly protein	Picalm	0.00230827	0.984714		4	4	4	11.6	11.6	11.6	64.647	0	25.135	290490000	36	0.984714	0.00230827
Q8VDJ3;A0A087WP83;A0A087WQY9;A0A087WPC5;A0A087WS92;A0A087WPH2	Q8VDJ3;A0A087WP83	Vigilin	Hdlbp	0.00239182	0.98406		10	10	10	11.5	11.5	11.5	141.74	0	30.166	393280000	55	0.98406	0.00239182
A0A286YDB7;A0A286YCT4;A0A286YCG8;Q9CY50	A0A286YDB7;A0A286YCT4;A0A286YCG8;Q9CY50	Translocon-associated protein subunit alpha	Ssr1	0.00248184	0.974659		3	3	3	29.6	29.6	29.6	13.111	0.00062972	5.0808	401990000	37	0.974659	0.00248184
Q6PB66;F6V2A3	Q6PB66	Leucine-rich PPR motif-containing protein, mitochondrial	Lrpprc	0.00275764	0.982386		26	26	26	21.7	21.7	21.7	156.61	0	86.735	3319300000	194	0.982386	0.00275764
P47955;E9Q3T0	P47955;E9Q3T0	60S acidic ribosomal protein P1	Rplp1;Gm10073	0.00296364	0.984739		2	2	2	51.8	51.8	51.8	11.475	0	6.7763	1130200000	29	0.984739	0.00296364
P07309	P07309	Transthyretin	Ttr	0.00370102	0.97575		6	6	6	62.6	62.6	62.6	15.776	0	323.31	8471600000	111	0.97575	0.00370102
P10493	P10493	Nidogen-1	Nid1	0.00377884	0.961978		33	33	32	35.5	35.5	34.7	136.54	0	323.31	12394000000	349	0.961978	0.00377884
Q3UGB5;Q9JII5-2;Q9JII5;D3Z4J1	Q3UGB5;Q9JII5-2;Q9JII5;D3Z4J1	DAZ-associated protein 1	Dazap1	0.00381565	1		2	2	2	7.6	7.6	7.6	43.157	0.00061728	4.7035	68897000	8	1	0.00381565
P03930	P03930	ATP synthase protein 8	Mtatp8	0.00416946	0.978129		2	2	2	34.3	34.3	34.3	7.7662	0.00064144	5.3779	1340700000	23	0.978129	0.00416946
Q8BH59;V9GXX9	Q8BH59	Calcium-binding mitochondrial carrier protein Aralar1	Slc25a12	0.004216	0.96284		31	31	28	61.2	61.2	56.9	74.569	0	322.13	34406000000	391	0.96284	0.004216
Q921R2;P62301	Q921R2;P62301	40S ribosomal protein S13	Rps13	0.00458717	0.962997		3	3	3	24.3	24.3	24.3	16.142	0	11.365	1644700000	61	0.962997	0.00458717
Q924B0;O55023;Q80ZJ2;A0A0A6YW07;D3Z703	Q924B0;O55023;Q80ZJ2	Inositol monophosphatase 1	Impa1	0.00476685	0.96805		7	7	7	31.8	31.8	31.8	30.429	0	20.585	907750000	61	0.96805	0.00476685
Q3TML0;Q922R8	Q3TML0;Q922R8	Protein disulfide-isomerase A6	Pdia6	0.00489426	0.964908		8	8	8	27	27	27	48.689	0	69.079	998920000	52	0.964908	0.00489426
Q9JMH6-2;Q9JMH6;A0A1W2P6U1	Q9JMH6-2;Q9JMH6	Thioredoxin reductase 1, cytoplasmic	Txnrd1	0.00519104	0.960007		10	10	10	27.9	27.9	27.9	54.544	0	75.642	1821900000	84	0.960007	0.00519104
P84078;P61205;Q8BSL7;P61750;D3YV25;E9Q2C2;A2A6T9;E9Q798	P84078;P61205;Q8BSL7	ADP-ribosylation factor 1;ADP-ribosylation factor 3;ADP-ribosylation factor 2	Arf1;Arf3;Arf2	0.00530739	0.972081		8	8	4	57.5	57.5	23.2	20.697	0	33.617	1175000000	70	0.972081	0.00530739
Q9Z1Z2	Q9Z1Z2	Serine-threonine kinase receptor-associated protein	Strap	0.00537834	0.9528		9	9	9	36.3	36.3	36.3	38.442	0	48.394	1163800000	68	0.9528	0.00537834
B9EHK9;Q9QY80	B9EHK9;Q9QY80	Very-long-chain (3R)-3-hydroxyacyl-CoA dehydratase 1	Hacd1	0.00570202	1		3	3	3	7.7	7.7	7.7	28.523	0.0011514	3.6663	184160000	8	1	0.00570202
H7BX88;P47934;B7ZDD7;F7BF80;B7ZDD8;A2AWE5;A2AWJ5	H7BX88;P47934	Carnitine O-acetyltransferase	Crat	0.00597115	0.960141		23	23	23	38	38	38	68.644	0	239.12	10470000000	263	0.960141	0.00597115
P14206;A0A1L1SRW0;A0A1L1SUK3	P14206;A0A1L1SRW0	40S ribosomal protein SA	Rpsa	0.00608749	0.940126		10	10	10	50.5	50.5	50.5	32.838	0	214.38	4054600000	128	0.940126	0.00608749
Q6P5E4;G3UYG7;G3UY73;G3UZU8	Q6P5E4	UDP-glucose:glycoprotein glucosyltransferase 1	Uggt1	0.00608978	0.960078		14	14	14	12.8	12.8	12.8	176.43	0	36.033	4348700000	69	0.960078	0.00608978
Q3TVI8;D3YUE1;D3YY15;D3Z2F0	Q3TVI8	Pre-B-cell leukemia transcription factor-interacting protein 1	Pbxip1	0.00643234	0.934073		16	16	16	26.5	26.5	26.5	81.163	0	115.55	4556000000	185	0.934073	0.00643234
A0A0U1RNL7;A0A0U1RPT4;O55028;D3Z7R0;A0A0U1RQ97;A0A0U1RQ50	A0A0U1RNL7;A0A0U1RPT4;O55028;D3Z7R0;A0A0U1RQ97	[3-methyl-2-oxobutanoate dehydrogenase [lipoamide]] kinase, mitochondrial	Bckdk	0.00651932	0.974404		3	3	3	14.6	14.6	14.6	37.98	0	41.822	208890000	30	0.974404	0.00651932
P70349;B0R1E3	P70349;B0R1E3	Histidine triad nucleotide-binding protein 1	Hint1	0.0066288	0.958341		6	6	6	77	77	77	13.777	0	148.85	5910500000	131	0.958341	0.0066288
Q9CZ44;Q9CZ44-3;A2AT02;Q9CZ44-2	Q9CZ44;Q9CZ44-3;A2AT02;Q9CZ44-2	NSFL1 cofactor p47	Nsfl1c	0.00690804	0.945923		14	14	14	50.3	50.3	50.3	40.709	0	97.286	11070000000	148	0.945923	0.00690804
Q70IV5-2;Q70IV5;A0A140LJ79;A0A140LHQ9;A0A140LJ61;Q70IV5-3	Q70IV5-2;Q70IV5;A0A140LJ79;A0A140LHQ9	Synemin	Synm	0.00735817	0.928718		50	50	50	51.2	51.2	51.2	140.87	0	323.31	15143000000	521	0.928718	0.00735817
E9PUD2;Q8K1M6-3;Q8K1M6-2;Q8K1M6;Q8K1M6-4;A0A2U3TZ67;Q8K1M6-5	E9PUD2;Q8K1M6-3;Q8K1M6-2;Q8K1M6;Q8K1M6-4	Dynamin-1-like protein	Dnm1l	0.00776939	0.935763		15	15	15	28.9	28.9	28.9	79.532	0	143.21	2205500000	149	0.935763	0.00776939
Q9D6K8	Q9D6K8	FUN14 domain-containing protein 2	Fundc2	0.0078434	0.951402		5	5	5	21.9	21.9	21.9	16.564	0	11.283	1953500000	54	0.951402	0.0078434
E9QLJ0;Q70KF4	E9QLJ0;Q70KF4	Cardiomyopathy-associated protein 5	Cmya5	0.00802078	0.929063		65	65	65	28.9	28.9	28.9	405.57	0	323.31	7858900000	473	0.929063	0.00802078
Q80T06;E9QN08;A0A0R4J1E2;P57776;P57776-3;D3YUQ9	Q80T06;E9QN08;A0A0R4J1E2;P57776;P57776-3;D3YUQ9	Elongation factor 1-delta	Eef1d	0.0081295	0.938153		9	9	1	43.1	43.1	8.5	31.292	0	239.15	5721100000	102	0.938153	0.0081295
Q8BH64;D3Z7U7	Q8BH64	EH domain-containing protein 2	Ehd2	0.00839653	0.941155		21	21	19	53.2	53.2	49.7	61.174	0	272.44	6579100000	244	0.941155	0.00839653
Q8R1Q8	Q8R1Q8	Cytoplasmic dynein 1 light intermediate chain 1	Dync1li1	0.00887794	0.940818		7	7	7	19.5	19.5	19.5	56.614	0	17.406	677060000	46	0.940818	0.00887794
Q8CC35-3;Q8CC35-2;Q8CC35;E9Q3E2;E0CYK1	Q8CC35-3;Q8CC35-2;Q8CC35;E9Q3E2	Synaptopodin	Synpo	0.00908051	0.885986		19	19	19	41.3	41.3	41.3	74.016	0	154.08	3131500000	144	0.885986	0.00908051
P25444;D3YVC1;D3YWJ3	P25444;D3YVC1;D3YWJ3	40S ribosomal protein S2	Rps2	0.00911674	0.941812		8	8	8	33.4	33.4	33.4	31.231	0	146.39	2580700000	87	0.941812	0.00911674
P62342	P62342	Selenoprotein T	Selt	0.00914431	0.955162		2	2	2	12.8	12.8	12.8	22.292	0	6.1391	375890000	17	0.955162	0.00914431
P32921-2;P32921	P32921-2;P32921	Tryptophan--tRNA ligase, cytoplasmic;T1-TrpRS;T2-TrpRS	Wars	0.00915146	0.931536		8	8	8	24.6	24.6	24.6	53.64	0	56.157	738460000	57	0.931536	0.00915146
Q9JHU4;F6ZX84	Q9JHU4	Cytoplasmic dynein 1 heavy chain 1	Dync1h1	0.00934219	0.879313		72	72	72	19.6	19.6	19.6	532.04	0	221.47	6864700000	436	0.879313	0.00934219
Q8BWF0	Q8BWF0	Succinate-semialdehyde dehydrogenase, mitochondrial	Aldh5a1	0.00960326	0.918079		3	3	3	9	9	9	55.968	0	12.219	226320000	21	0.918079	0.00960326
P05132-2;P05132	P05132-2;P05132	cAMP-dependent protein kinase catalytic subunit alpha	Prkaca	0.00984268	0.897513		11	11	4	32.1	32.1	15.5	39.802	0	53.179	3954500000	139	0.897513	0.00984268
B7ZNL2;Q78ZA7;A0A140LJ37;A0A140LJB5	B7ZNL2;Q78ZA7	Nucleosome assembly protein 1-like 4	Nap1l4	0.0100338	0.857742		7	7	6	26.7	26.7	24.1	43.934	0	123.26	2626100000	111	0.857742	0.0100338
Q62465	Q62465	Synaptic vesicle membrane protein VAT-1 homolog	Vat1	0.010152	0.94112		4	4	4	11.8	11.8	11.8	43.096	0	6.753	220680000	25	0.94112	0.010152
A0A0R4IZW8;O88456;A0A0R4J1C2;Q9D7J7	A0A0R4IZW8;O88456;A0A0R4J1C2	Calpain small subunit 1	Capns1	0.010437	0.902898		6	6	6	36.9	36.9	36.9	28.406	0	173.71	2352700000	79	0.902898	0.010437
Q9CQR4	Q9CQR4	Acyl-coenzyme A thioesterase 13;Acyl-coenzyme A thioesterase 13, N-terminally processed	Acot13	0.010545	0.94488		3	3	3	28.6	28.6	28.6	15.183	0	11.632	1444800000	31	0.94488	0.010545
Q91WK1	Q91WK1	SPRY domain-containing protein 4	Spryd4	0.0106878	0.91469		3	3	3	16.9	16.9	16.9	23.275	0.00063898	5.3023	189750000	14	0.91469	0.0106878
Q3UGR5;Q3UGR5-2	Q3UGR5	Haloacid dehalogenase-like hydrolase domain-containing protein 2	Hdhd2	0.0108226	0.905185		5	5	5	33.2	33.2	33.2	28.73	0	12.736	914740000	40	0.905185	0.0108226
Q7TSQ8;D6RD07;D3Z443	Q7TSQ8;D6RD07	Pyruvate dehydrogenase phosphatase regulatory subunit, mitochondrial	Pdpr	0.0113808	0.85308		11	11	11	15.1	15.1	15.1	99.229	0	26.492	1869300000	105	0.85308	0.0113808
E9PUM4;A0A1L1SQ51;Q71LX4;Q8CDM9;A0A1L1SRI1;A0A1L1SQP9	E9PUM4;A0A1L1SQ51;Q71LX4;Q8CDM9;A0A1L1SRI1	Talin-2	Tln2	0.0116627	0.919413		18	13	13	9.7	7.3	7.3	271.66	0	26.625	426860000	45	0.919413	0.0116627
A0A1B0GRP7;Q9Z2Y8;A0A1B0GSP5;Q6P8V7;A0A1B0GSA1;A0A1B0GQY5;A0A1B0GRR5;Q80ZV3	A0A1B0GRP7;Q9Z2Y8;A0A1B0GSP5;Q6P8V7	Proline synthase co-transcribed bacterial homolog protein	Prosc	0.0116779	0.931136		4	4	4	15.5	15.5	15.5	36.061	0	17.262	885700000	48	0.931136	0.0116779
Q922Q8	Q922Q8	Leucine-rich repeat-containing protein 59	Lrrc59	0.0118385	0.917886		3	3	3	11.4	11.4	11.4	34.877	0	7.3375	199500000	25	0.917886	0.0118385
Q06890;E9Q9B8;E9PUU2;E9PXG5;E9Q8Y5;E9Q2G2	Q06890	Clusterin;Clusterin beta chain;Clusterin alpha chain	Clu	0.0122387	0.955974		5	5	5	14.3	14.3	14.3	51.655	0	16.482	205120000	38	0.955974	0.0122387
Q9QYJ0	Q9QYJ0	DnaJ homolog subfamily A member 2	Dnaja2	0.0126247	0.875598		9	9	9	20.6	20.6	20.6	45.745	0	34.545	3764800000	117	0.875598	0.0126247
E9Q6A6;Q8C6K9;Q8C6K9-2;A0A140T8W1;A0A140T8T7;A6H584	E9Q6A6;Q8C6K9;Q8C6K9-2	Collagen alpha-6(VI) chain	Col6a6	0.0132938	0.931629		9	9	9	5.9	5.9	5.9	246.42	0	43.392	738480000	78	0.931629	0.0132938
O88441	O88441	Metaxin-2	Mtx2	0.0133648	1		2	2	2	9.1	9.1	9.1	29.758	0	47.533	186650000	12	1	0.0133648
P34022;H7BX22	P34022;H7BX22	Ran-specific GTPase-activating protein	Ranbp1	0.0133872	0.906366		2	2	2	8.9	8.9	8.9	23.596	0.0063762	2.6707	239510000	13	0.906366	0.0133872
A0A1L1STE6;Q9D6R2;Q9D6R2-2	A0A1L1STE6;Q9D6R2;Q9D6R2-2	Isocitrate dehydrogenase [NAD] subunit alpha, mitochondrial	Idh3a	0.0136318	0.912997		16	16	16	46.4	46.4	46.4	41.52	0	323.31	39083000000	435	0.912997	0.0136318
P28650;J3QN31;P28650-2;P46664	P28650;J3QN31;P28650-2	Adenylosuccinate synthetase isozyme 1	Adssl1	0.0149799	0.79316		25	25	25	65	65	65	50.254	0	323.31	58391000000	564	0.79316	0.0149799
P63248;A0A0A6YXS7	P63248;A0A0A6YXS7	cAMP-dependent protein kinase inhibitor alpha	Pkia	0.0150654	0.83019		4	4	4	69.7	69.7	69.7	7.9604	0	27.903	664180000	32	0.83019	0.0150654
P46460	P46460	Vesicle-fusing ATPase	Nsf	0.0151086	0.95884		4	4	4	6.2	6.2	6.2	82.613	0	10.178	80814000	19	0.95884	0.0151086
P82350;Q5SWB4;Q5SWB0	P82350	Alpha-sarcoglycan	Sgca	0.0153576	0.81047		9	9	9	27.6	27.6	27.6	43.286	0	22.436	1958300000	108	0.81047	0.0153576
Q3TVK3;Q9Z2W0;Q8BPW9;A0A087WS31;A0A087WSE6;A0A087WRC1;A0A087WNX3;A0A087WSD3;A0A087WSU0	Q3TVK3;Q9Z2W0;Q8BPW9;A0A087WS31;A0A087WSE6	Aspartyl aminopeptidase	Dnpep	0.0154232	0.900124		9	9	9	25.1	25.1	25.1	52.466	0	32.908	1167000000	71	0.900124	0.0154232
P47941;A0A338P675;A0A338P6Q0	P47941;A0A338P675;A0A338P6Q0	Crk-like protein	Crkl	0.0157169	0.865803		5	5	5	26.7	26.7	26.7	33.83	0	12.406	314740000	46	0.865803	0.0157169
P19157;A0A494BAW2;A0A494B908;P46425;A0A494BAS3;A0A494BAU3;A0A494BAM8;Q8VC73;F6RWR5	P19157;A0A494BAW2;A0A494B908;P46425	Glutathione S-transferase P 1;Glutathione S-transferase P 2	Gstp1;Gstp2	0.0160984	0.825168		9	9	9	54.8	54.8	54.8	23.609	0	287.29	13685000000	272	0.825168	0.0160984
Q3THW5;P0C0S6;Q8R029;Q3UA95	Q3THW5;P0C0S6;Q8R029;Q3UA95	Histone H2A.V;Histone H2A.Z;Histone H2A	H2afv;H2afz	0.0167477	0.932962		4	2	2	31.2	18.8	18.8	13.509	0.0006035	4.4087	1097500000	24	0.932962	0.0167477
Q9CZB0;F8WGB3;D3Z1A8	Q9CZB0;F8WGB3	Succinate dehydrogenase cytochrome b560 subunit, mitochondrial	Sdhc	0.0172455	0.918451		3	3	3	17.8	17.8	17.8	18.382	0.0011601	3.7549	279520000	29	0.918451	0.0172455
P50516-2;P50516;D3Z1B9;D3YZ23;D3YWH3	P50516-2;P50516	V-type proton ATPase catalytic subunit A	Atp6v1a	0.0172527	0.730274		5	5	5	12.4	12.4	12.4	55.594	0	13.561	417960000	30	0.730274	0.0172527
P56376;E9QJT5;Q8BMV3	P56376;E9QJT5	Acylphosphatase-1;Acylphosphatase	Acyp1	0.0172546	0.860212		5	5	5	62.6	62.6	62.6	11.241	0	15.983	787400000	41	0.860212	0.0172546
A0A1B0GSM1;Q99K23	A0A1B0GSM1;Q99K23	Ufm1-specific protease 2	Ufsp2	0.0173552	1		2	2	2	15.6	15.6	15.6	24.181	0.0097787	2.3514	65829000	10	1	0.0173552
D3Z7P3-2;D3Z7P4;D3Z7P3;F6RDM4	D3Z7P3-2;D3Z7P4;D3Z7P3	Glutaminase kidney isoform, mitochondrial	Gls	0.0174497	0.926694		4	4	4	9.8	9.8	9.8	65.994	0	6.4005	178750000	17	0.926694	0.0174497
Q8CHT0	Q8CHT0	Delta-1-pyrroline-5-carboxylate dehydrogenase, mitochondrial	Aldh4a1	0.0189735	0.848447		19	19	19	42.9	42.9	42.9	61.84	0	173.2	6940000000	194	0.848447	0.0189735
B1AU25;Q9Z0X1	B1AU25;Q9Z0X1	Apoptosis-inducing factor 1, mitochondrial	Aifm1	0.0190475	0.888641		16	16	16	31.9	31.9	31.9	66.113	0	91.843	2592100000	145	0.888641	0.0190475
P19253;A0A1B0GSQ6;A0A1B0GTA1;A0A1B0GS68;A0A1B0GQW6;A0A1B0GSC2;A0A1B0GSF0;A0A1B0GSB2;A0A1B0GSL5;A0A1B0GRH1;A0A1B0GT00	P19253;A0A1B0GSQ6;A0A1B0GTA1;A0A1B0GS68;A0A1B0GQW6;A0A1B0GSC2;A0A1B0GSF0;A0A1B0GSB2	60S ribosomal protein L13a	Rpl13a	0.0194546	0.799783		4	4	4	20.2	20.2	20.2	23.464	0	7.7224	1859200000	65	0.799783	0.0194546
A0A087WNP6;Q4VAA2-2;Q4VAA2;A0A087WRM0;F8WGL9;A0A087WS49	A0A087WNP6;Q4VAA2-2;Q4VAA2;A0A087WRM0	Protein CDV3	Cdv3	0.0195919	0.892069		5	5	5	21.7	21.7	21.7	24.196	0	14.972	621000000	32	0.892069	0.0195919
Q9DC70	Q9DC70	NADH dehydrogenase [ubiquinone] iron-sulfur protein 7, mitochondrial	Ndufs7	0.019688	0.865193		6	6	6	21.9	21.9	21.9	24.683	0	29.622	4479600000	84	0.865193	0.019688
Q91VD9;A0A087WQR0;A0A087WSU3;A0A087WQ77;A0A087WP77;A0A087WR47	Q91VD9	NADH-ubiquinone oxidoreductase 75 kDa subunit, mitochondrial	Ndufs1	0.0197716	0.859708		34	34	34	54.5	54.5	54.5	79.776	0	323.31	33891000000	481	0.859708	0.0197716
Q6PIE5;D3YYN7;A0A0G2JGX4;Q8VCE0;Q6PIC6;Q9WV27;Q9Z1W8	Q6PIE5;D3YYN7	Sodium/potassium-transporting ATPase subunit alpha-2	Atp1a2	0.0201962	0.810282		36	36	23	39.3	39.3	24.2	112.22	0	323.31	19631000000	412	0.810282	0.0201962
Q80XR6;Q20BD0;Q99020	Q80XR6;Q20BD0;Q99020	Heterogeneous nuclear ribonucleoprotein A/B	Hnrnpab	0.0204265	0.876341		2	2	2	7.1	7.1	7.1	33.816	0	8.3902	307530000	22	0.876341	0.0204265
Q9WV55	Q9WV55	Vesicle-associated membrane protein-associated protein A	Vapa	0.0204544	0.78485		10	10	4	42.2	42.2	17.7	27.855	0	91.602	6799100000	123	0.78485	0.0204544
P22599	P22599	Alpha-1-antitrypsin 1-2	Serpina1b	0.0206944	0.907295		14	4	4	43.3	12.6	12.6	45.974	0	90.813	3824800000	47	0.907295	0.0206944
Q04857	Q04857	Collagen alpha-1(VI) chain	Col6a1	0.0209152	0.793467		27	27	27	34.5	34.5	34.5	108.49	0	323.31	26366000000	437	0.793467	0.0209152
A0A1Y7VJZ2;Q9WVL0;A0A1Y7VNC1	A0A1Y7VJZ2;Q9WVL0;A0A1Y7VNC1	Maleylacetoacetate isomerase	Gstz1	0.0209888	0.829866		4	4	4	23.7	23.7	23.7	24.205	0	13.213	368860000	31	0.829866	0.0209888
A0A0G2JFH2	A0A0G2JFH2			0.0210854	0.834653		38	38	29	35	35	26.4	152.67	0	253.08	4845700000	319	0.834653	0.0210854
P62267	P62267	40S ribosomal protein S23	Rps23	0.0214775	0.811729		4	4	4	28.7	28.7	28.7	15.807	0	8.3932	1534500000	43	0.811729	0.0214775
P13020-2;P13020;A0A0J9YUQ8;CON__Q3SX14;A6PWS5;A0A0J9YUJ8	P13020-2;P13020;A0A0J9YUQ8	Gelsolin	Gsn	0.0214882	0.861996		17	17	17	36.4	36.4	36.4	80.762	0	189.98	4458300000	196	0.861996	0.0214882
O70622-2;O70622	O70622-2;O70622	Reticulon-2	Rtn2	0.0224522	0.751931		7	7	7	44.6	44.6	44.6	22.239	0	323.31	40837000000	198	0.751931	0.0224522
D3YUM1;Q91YT0;D3Z1U9;A0A494BAS8;D3Z0K1;D3YXX5;D6RG60;A0A494BA02	D3YUM1;Q91YT0;D3Z1U9	NADH dehydrogenase [ubiquinone] flavoprotein 1, mitochondrial	Ndufv1	0.0226879	0.808253		18	18	18	46.4	46.4	46.4	49.913	0	233.71	11212000000	202	0.808253	0.0226879
A1BN54;Q7TPR4	A1BN54;Q7TPR4	Alpha-actinin-1	Actn1	0.0227218	0.920878		22	3	3	23.6	4.6	4.6	102.72	0	12.2	211280000	28	0.920878	0.0227218
Q8BLY2	Q8BLY2	Probable threonine--tRNA ligase 2, cytoplasmic	Tarsl2	0.0240777	0.864814		6	5	5	9	7	7	91.317	0	9.7926	236350000	23	0.864814	0.0240777
P27659;A0A087WNS0;A0A087WQK0	P27659;A0A087WNS0;A0A087WQK0	60S ribosomal protein L3	Rpl3	0.0245237	1		3	2	2	8.9	6.2	6.2	46.109	0.0011581	3.728	157830000	13	1	0.0245237
Q99KK7;A0A494BBC1;A0A494BA16	Q99KK7;A0A494BBC1	Dipeptidyl peptidase 3	Dpp3	0.0247761	0.763852		10	10	10	22.8	22.8	22.8	82.897	0	87.887	1128600000	100	0.763852	0.0247761
O88544;F6QTS1;D3Z1R9;D3YV99	O88544;F6QTS1;D3Z1R9;D3YV99	COP9 signalosome complex subunit 4	Cops4	0.0250774	0.752892		8	8	8	26.8	26.8	26.8	46.284	0	36.863	1408100000	93	0.752892	0.0250774
Q6ZWX6	Q6ZWX6	Eukaryotic translation initiation factor 2 subunit 1	Eif2s1	0.0251434	0.762381		5	5	5	21.6	21.6	21.6	36.108	0	81.667	763430000	57	0.762381	0.0251434
Q8VEK3-2;Q8VEK3	Q8VEK3-2;Q8VEK3	Heterogeneous nuclear ribonucleoprotein U	Hnrnpu	0.0251511	0.845195		8	8	8	10.8	10.8	10.8	86.805	0	43.872	1558300000	64	0.845195	0.0251511
Q8C0M9	Q8C0M9	Isoaspartyl peptidase/L-asparaginase;Isoaspartyl peptidase/L-asparaginase alpha chain;Isoaspartyl peptidase/L-asparaginase beta chain	Asrgl1	0.0256233	0.760322		8	8	8	34.7	34.7	34.7	33.95	0	86.881	1591900000	68	0.760322	0.0256233
A0A2R8VK72;Q8C6B0;A0A2R8VI07;A0A2R8VHN2;H3BJI7;Q9D7S5;Q76I24;Q5I0W6;Q76I26	A0A2R8VK72;Q8C6B0;A0A2R8VI07		Mettl7a1	0.0257969	0.886121		3	3	3	21.8	21.8	21.8	22.494	0	62.41	414510000	22	0.886121	0.0257969
A0A1C7ZMZ5;A0A1C7ZMZ7;P46412	A0A1C7ZMZ5;A0A1C7ZMZ7;P46412	Glutathione peroxidase 3	Gpx3	0.026001	1		2	2	2	8.5	8.5	8.5	22.304	0.00061275	4.5838	183830000	10	1	0.026001
Q8BMF4	Q8BMF4	Dihydrolipoyllysine-residue acetyltransferase component of pyruvate dehydrogenase complex, mitochondrial	Dlat	0.0260159	0.820411		20	20	20	41.7	41.7	41.7	67.941	0	247.92	22291000000	356	0.820411	0.0260159
Q9ERS2	Q9ERS2	NADH dehydrogenase [ubiquinone] 1 alpha subcomplex subunit 13	Ndufa13	0.0268082	0.835609		6	6	6	47.9	47.9	47.9	16.859	0	20.907	4879700000	135	0.835609	0.0268082
P24527	P24527	Leukotriene A-4 hydrolase	Lta4h	0.0273987	0.772461		13	13	13	25.7	25.7	25.7	69.05	0	40.823	1817200000	88	0.772461	0.0273987
P61161	P61161	Actin-related protein 2	Actr2	0.0274326	0.763499		5	5	5	14.2	14.2	14.2	44.76	0	24.836	2817100000	32	0.763499	0.0274326
P61089;A0A1W2P7Z3	P61089	Ubiquitin-conjugating enzyme E2 N	Ube2n	0.0276413	0.722974		7	7	7	48.7	48.7	48.7	17.138	0	95.979	4591300000	66	0.722974	0.0276413
Q9JMG1	Q9JMG1	Endothelial differentiation-related factor 1	Edf1	0.0278595	0.775407		3	3	3	23	23	23	16.369	0.00061881	4.7638	1273200000	24	0.775407	0.0278595
P35235-2;P35235	P35235-2;P35235	Tyrosine-protein phosphatase non-receptor type 11	Ptpn11	0.0284126	0.793218		6	6	6	10.6	10.6	10.6	68.034	0	7.2826	476310000	24	0.793218	0.0284126
B1AT36;Q9D8W5;Q3TRH2	B1AT36;Q9D8W5;Q3TRH2	26S proteasome non-ATPase regulatory subunit 12	Psmd12	0.0289001	0.73917		8	8	8	20.2	20.2	20.2	50.569	0	58.399	1114800000	57	0.73917	0.0289001
Q9CQH3;D3Z568;D3YX99;F6Y6V5;D3Z6W9	Q9CQH3;D3Z568;D3YX99	NADH dehydrogenase [ubiquinone] 1 beta subcomplex subunit 5, mitochondrial	Ndufb5	0.0292725	0.861754		5	5	5	27.5	27.5	27.5	21.71	0	32.726	4774400000	82	0.861754	0.0292725
P63321;A0A1Y7VL93;F6QC68;Q9JIW9	P63321;A0A1Y7VL93	Ras-related protein Ral-A	Rala	0.0298669	0.832199		3	3	3	26.2	26.2	26.2	23.553	0	11.363	205840000	25	0.832199	0.0298669
Q9WVK4	Q9WVK4	EH domain-containing protein 1	Ehd1	0.0300762	0.836671		11	9	6	26.4	23	15.7	60.602	0	26.545	827010000	65	0.836671	0.0300762
Q9D8E6	Q9D8E6	60S ribosomal protein L4	Rpl4	0.0304443	0.784427		9	9	9	26	26	26	47.153	0	25.341	3664700000	82	0.784427	0.0304443
Q9D0R2	Q9D0R2	Threonine--tRNA ligase, cytoplasmic	Tars	0.0305405	0.842443		7	7	6	11.6	11.6	9.4	83.355	0	11.356	472190000	53	0.842443	0.0305405
A0A2R8VJW0	A0A2R8VJW0			0.0306349	0.85958		4	1	1	58.1	16.1	16.1	7.5115	0.0077963	2.4706	319060000	23	0.85958	0.0306349
Q9CQ60;D3Z4X1;Q8CBG6;F6X8L5	Q9CQ60;D3Z4X1;Q8CBG6	6-phosphogluconolactonase	Pgls	0.0313175	0.671218		5	5	4	30.7	30.7	19.8	27.254	0	8.6549	863880000	59	0.671218	0.0313175
P52825;A2A8E8;A2A8E7;A2A8E9	P52825	Carnitine O-palmitoyltransferase 2, mitochondrial	Cpt2	0.031345	0.711095		15	15	15	31.8	31.8	31.8	73.98	0	164.11	4626800000	170	0.711095	0.031345
Q9DCZ4-2;Q9DCZ4;Q9DCZ4-3	Q9DCZ4-2;Q9DCZ4;Q9DCZ4-3	Apolipoprotein O	Apoo	0.0316387	0.8332		4	4	4	36.6	36.6	36.6	18.798	0	42.979	900390000	52	0.8332	0.0316387
Q8BGS2;Q8BGS2-2	Q8BGS2;Q8BGS2-2	BolA-like protein 2	Bola2	0.0320847	0.623923		4	4	4	62.8	62.8	62.8	10.214	0.00063012	5.0878	397560000	14	0.623923	0.0320847
P99029-2;P99029;G3UZJ4;A0A494BAZ4;H3BJQ7	P99029-2;P99029;G3UZJ4;A0A494BAZ4;H3BJQ7	Peroxiredoxin-5, mitochondrial	Prdx5	0.0322006	0.830246		8	8	8	58.6	58.6	58.6	17.015	0	54.179	10737000000	129	0.830246	0.0322006
Q9CZU6;Q80X68	Q9CZU6	Citrate synthase, mitochondrial	Cs	0.0325558	0.774059		17	17	17	43.5	43.5	43.5	51.736	0	256.64	60222000000	257	0.774059	0.0325558
A6PWX7;A6PWX9;Q9CWU6;A6PWX5;F6V305;A6PWX8;Q9CWU6-2	A6PWX7;A6PWX9;Q9CWU6;A6PWX5;F6V305;A6PWX8;Q9CWU6-2	Ubiquinol-cytochrome-c reductase complex assembly factor 1	Uqcc1	0.0325962	0.872964		2	2	2	11.9	11.9	11.9	26.589	0.0011274	3.3345	191650000	9	0.872964	0.0325962
Q8BP47;A0A494BAX5;A0A494BB89;A0A494B9G0;A0A494B949;A0A494B996;A0A494BAW6;A0A494B927	Q8BP47;A0A494BAX5;A0A494BB89	Asparagine--tRNA ligase, cytoplasmic	Nars	0.0328598	0.734762		6	6	6	13.8	13.8	13.8	64.279	0	20.337	630230000	43	0.734762	0.0328598
Q9CQA3	Q9CQA3	Succinate dehydrogenase [ubiquinone] iron-sulfur subunit, mitochondrial	Sdhb	0.0331978	0.813809		11	11	11	36.9	36.9	36.9	31.814	0	32.161	10764000000	169	0.813809	0.0331978
Q3TMP8;A0A1D5RLJ0;A0A1D5RMM9	Q3TMP8	Trimeric intracellular cation channel type A	Tmem38a	0.0332298	0.84528		7	7	7	26.2	26.2	26.2	33.309	0	152.18	6371700000	90	0.84528	0.0332298
P68040	P68040	Guanine nucleotide-binding protein subunit beta-2-like 1;Guanine nucleotide-binding protein subunit beta-2-like 1, N-terminally processed	Gnb2l1	0.0334549	0.807195		9	9	9	40.1	40.1	40.1	35.076	0	37.671	2145900000	60	0.807195	0.0334549
Q9D1R9;A0A0G2JGY8;A0A0G2JEY6	Q9D1R9;A0A0G2JGY8;A0A0G2JEY6	60S ribosomal protein L34	Rpl34	0.0337003	0.839301		2	2	2	14.5	14.5	14.5	13.293	0.0064378	2.7479	824590000	19	0.839301	0.0337003
Q5XJY5	Q5XJY5	Coatomer subunit delta	Arcn1	0.0337626	0.926227		3	3	3	6.5	6.5	6.5	57.229	0.0011442	3.5374	122170000	17	0.926227	0.0337626
H7BWX9;D3Z794;P61957;G3UZX6;G3UZ60;G3UWI9;G3UWX9;G3UZA7;Q9Z172-2;Q9Z172	H7BWX9;D3Z794;P61957;G3UZX6;G3UZ60;G3UWI9;G3UWX9;G3UZA7;Q9Z172-2;Q9Z172	Small ubiquitin-related modifier 2;Small ubiquitin-related modifier;Small ubiquitin-related modifier 3	Sumo2;Sumo3	0.0337648	1		2	2	2	41.5	41.5	41.5	6.0139	0	6.6196	759240000	17	1	0.0337648
Q9QXS1-13	Q9QXS1-13	Plectin	Plec	0.0338093	0.654036		249	249	1	60.3	60.3	0.5	516.43	0	323.31	182250000000	3085	0.654036	0.0338093
Q64727;A0A286YDJ4	Q64727	Vinculin	Vcl	0.0338657	0.649376		38	38	38	44.7	44.7	44.7	116.72	0	318.88	9421500000	309	0.649376	0.0338657
P62827;Q14AA6;Q61820	P62827;Q14AA6	GTP-binding nuclear protein Ran	Ran;1700009N14Rik	0.0340084	0.600175		8	8	8	41.7	41.7	41.7	24.423	0	39.878	3348800000	98	0.600175	0.0340084
Q9DBC7;A2AI69;D3Z068;D3Z0V6;P12849;D3Z4L4;D3YTM5	Q9DBC7	cAMP-dependent protein kinase type I-alpha regulatory subunit;cAMP-dependent protein kinase type I-alpha regulatory subunit, N-terminally processed	Prkar1a	0.0340157	0.838185		10	10	10	33.9	33.9	33.9	43.185	0	21.717	1512800000	55	0.838185	0.0340157
Q9DCW5;P43024	Q9DCW5;P43024	Cytochrome c oxidase subunit 6A, mitochondrial;Cytochrome c oxidase subunit 6A1, mitochondrial	Cox6a1	0.0340697	1		1	1	1	14.3	14.3	14.3	12.483	0.0011689	3.8553	278710000	14	1	0.0340697
A0A494BBG8;S4R1I3;Q3UE92;Q6P1B1	A0A494BBG8;S4R1I3;Q3UE92;Q6P1B1	Xaa-Pro aminopeptidase 1	Xpnpep1	0.0348794	0.684577		2	2	2	4.4	4.4	4.4	65.186	0.0043478	2.8753	160080000	16	0.684577	0.0348794
Q60675;A0A087WRP2	Q60675	Laminin subunit alpha-2	Lama2	0.035799	0.579037		60	60	36	24.2	24.2	15	343.81	0	323.31	16179000000	591	0.579037	0.035799
B1AQF4;Q9D7X3;H3BKL8;Q3V2Y9;H3BKD1	B1AQF4;Q9D7X3;H3BKL8;Q3V2Y9;H3BKD1	Dual specificity protein phosphatase 3	Dusp3	0.0364048	0.663688		6	6	6	42.9	42.9	42.9	23.223	0	62.056	2517400000	77	0.663688	0.0364048
P68372;Q9D6F9;CON__ENSEMBL:ENSBTAP00000025008;A2AQ07;G3UZR1	P68372;Q9D6F9	Tubulin beta-4B chain;Tubulin beta-4A chain	Tubb4b;Tubb4a	0.0365067	0.698134		21	21	4	65.2	65.2	16	49.83	0	323.31	43753000000	679	0.698134	0.0365067
O08529	O08529	Calpain-2 catalytic subunit	Capn2	0.0365349	0.662731		11	11	11	22.4	22.4	22.4	79.871	0	127.63	1039000000	76	0.662731	0.0365349
J3QN06;J3QMM7;K3W4M4;Q9CZ42-2;Q9CZ42-3;Q9CZ42	J3QN06;J3QMM7;K3W4M4;Q9CZ42-2;Q9CZ42-3;Q9CZ42	ATP-dependent (S)-NAD(P)H-hydrate dehydratase	Carkd	0.0365463	0.460906		4	4	4	22.1	22.1	22.1	29.133	0	33.043	667740000	59	0.460906	0.0365463
E9PYI8;Q9JMA1	E9PYI8;Q9JMA1	Ubiquitin carboxyl-terminal hydrolase;Ubiquitin carboxyl-terminal hydrolase 14	Usp14	0.0366802	0.662512		10	10	10	27.5	27.5	27.5	52.318	0	26.585	1308200000	60	0.662512	0.0366802
A2RTH5;A0A0U1RNF2	A2RTH5;A0A0U1RNF2		Lcmt1	0.0368385	0.739109		3	3	3	9	9	9	38.192	0.0011635	3.7757	218970000	28	0.739109	0.0368385
Q8CC88;Q8CC88-2	Q8CC88;Q8CC88-2	von Willebrand factor A domain-containing protein 8	Vwa8	0.0369747	0.839695		14	14	14	9	9	9	213.42	0	38.156	660450000	62	0.839695	0.0369747
Q6PDI5-2;Q6PDI5;A2ALV7;A2ALV8;A2ALV6;A2ALW1;A2ALV9	Q6PDI5-2;Q6PDI5;A2ALV7;A2ALV8;A2ALV6	Proteasome-associated protein ECM29 homolog	Ecm29;AI314180	0.0371696	0.637581		10	10	10	8.7	8.7	8.7	203.91	0	21.894	620570000	41	0.637581	0.0371696
Q01853	Q01853	Transitional endoplasmic reticulum ATPase	Vcp	0.0376263	0.683384		34	34	34	56.7	56.7	56.7	89.321	0	323.31	17676000000	381	0.683384	0.0376263
Q3TPJ8;A2BFF9;O88487;A2BFF8;A2BFF5	Q3TPJ8;A2BFF9;O88487;A2BFF8;A2BFF5	Cytoplasmic dynein 1 intermediate chain 2	Dync1i2	0.0378345	0.728076		10	10	10	25.5	25.5	25.5	70.612	0	56.821	880310000	50	0.728076	0.0378345
Q9ESL4-2;Q9ESL4-3;Q9ESL4;A2ASW6	Q9ESL4-2;Q9ESL4-3;Q9ESL4	Mitogen-activated protein kinase kinase kinase MLT	Zak	0.0383987	0.798584		3	3	3	8.4	8.4	8.4	51.366	0	32.097	462740000	31	0.798584	0.0383987
Q64133	Q64133	Amine oxidase [flavin-containing] A	Maoa	0.038475	0.732251		6	6	6	14.8	14.8	14.8	59.601	0	12.629	670820000	38	0.732251	0.038475
Q9DCT2	Q9DCT2	NADH dehydrogenase [ubiquinone] iron-sulfur protein 3, mitochondrial	Ndufs3	0.0392796	0.586273		10	10	10	39.2	39.2	39.2	30.149	0	95.61	12308000000	166	0.586273	0.0392796
A0A1L1SQA8;P62852	A0A1L1SQA8;P62852	40S ribosomal protein S25	Rps25	0.0404655	0.648762		4	4	4	32.3	32.3	32.3	10.309	0	6.8883	2345900000	47	0.648762	0.0404655
Q9CPQ3;A0A2R8VHJ4;A0A2R8VHM4	Q9CPQ3;A0A2R8VHJ4;A0A2R8VHM4	Mitochondrial import receptor subunit TOM22 homolog	Tomm22	0.0409632	0.807413		2	2	2	23.2	23.2	23.2	15.537	0	28.847	279310000	24	0.807413	0.0409632
Q62000	Q62000	Mimecan	Ogn	0.0409752	0.775353		8	8	8	36.2	36.2	36.2	34.012	0	19.835	3366900000	64	0.775353	0.0409752
E9Q6Q4;Q3TU36;E9Q912;A0A0G2JGC8;A0A0G2JF70	E9Q6Q4;Q3TU36;E9Q912;A0A0G2JGC8		Rap1gds1	0.040995	0.809206		4	4	4	9.5	9.5	9.5	60.792	0	15.828	233140000	32	0.809206	0.040995
A2AE89;P10649;F6WHQ7;E9QAC8;D3YVP5;P19639;D3YZ29;A2AE91;D3YVP8;D3YVP9;G5E8M7;O35660	A2AE89;P10649;F6WHQ7	Glutathione S-transferase Mu 1	Gstm1	0.0414711	0.720153		17	17	13	63.9	63.9	46.7	28.556	0	191.48	29337000000	240	0.720153	0.0414711
P12787	P12787	Cytochrome c oxidase subunit 5A, mitochondrial	Cox5a	0.0418129	0.686065		8	8	8	53.4	53.4	53.4	16.101	0	297.97	33541000000	180	0.686065	0.0418129
O08547;E9Q6R3;A0A0G2JF08	O08547;E9Q6R3	Vesicle-trafficking protein SEC22b	Sec22b	0.0419476	0.809309		6	6	6	33.5	33.5	33.5	24.74	0	45.253	538030000	51	0.809309	0.0419476
Q8CGK3	Q8CGK3	Lon protease homolog, mitochondrial	Lonp1	0.0420048	0.74602		13	13	13	18.3	18.3	18.3	105.84	0	109.17	1704800000	92	0.74602	0.0420048
Q9Z2M7	Q9Z2M7	Phosphomannomutase 2	Pmm2	0.0424126	0.817476		4	4	4	19	19	19	27.656	0	7.8369	469420000	28	0.817476	0.0424126
E9PZF0;Q01768;Q5NC79	E9PZF0;Q01768	Nucleoside diphosphate kinase;Nucleoside diphosphate kinase B	Gm20390;Nme2	0.0425816	0.450796		17	17	7	82.8	82.8	30.3	30.2	0	294.2	44372000000	361	0.450796	0.0425816
Q9CQ75	Q9CQ75	NADH dehydrogenase [ubiquinone] 1 alpha subcomplex subunit 2	Ndufa2	0.042622	0.800185		4	4	4	40.4	40.4	40.4	10.916	0	29.065	6342700000	60	0.800185	0.042622
Q9EP72	Q9EP72	ER membrane protein complex subunit 7	Emc7	0.0428261	0.78923		3	3	3	22.4	22.4	22.4	26.31	0	17.569	326780000	38	0.78923	0.0428261
A0A3Q4EBK4;Q6P1B9;O08539-2;O08539;A0A3Q4EBR8;S4R2J8;S4R1B8;S4R270;A0A0G2JEG8;D3Z6Q9;Q7TQF7	A0A3Q4EBK4;Q6P1B9;O08539-2;O08539	Myc box-dependent-interacting protein 1	Bin1	0.0428825	0.592352		21	21	21	67.8	67.8	67.8	45.786	0	323.31	32401000000	358	0.592352	0.0428825
Q8BGD9;B2RWE8	Q8BGD9;B2RWE8	Eukaryotic translation initiation factor 4B	Eif4b	0.0429768	0.568163		8	8	8	18.8	18.8	18.8	68.839	0	23.363	795830000	37	0.568163	0.0429768
E9PV12;G3X914;Q9D5V5;E9Q6Z0	E9PV12;G3X914;Q9D5V5;E9Q6Z0	Cullin-5	Cul5	0.0431316	0.676689		12	12	12	17.4	17.4	17.4	95.85	0	45.018	1256700000	107	0.676689	0.0431316
Q99JY9;A0A087WRA1;A0A087WP86;A0A087WS98;A0A087WQ14;A0A087WQ83;Q641P0-2;Q641P0	Q99JY9;A0A087WRA1;A0A087WP86	Actin-related protein 3	Actr3	0.043187	0.832625		6	6	6	25.1	25.1	25.1	47.357	0	65.926	513570000	23	0.832625	0.043187
Q02357-7;G3UXF4;Q02357-8	Q02357-7;G3UXF4;Q02357-8	Ankyrin-1	Ank1	0.0433208	0.705218		5	5	3	54.2	54.2	34.2	17.539	0	111.11	3528800000	74	0.705218	0.0433208
F8VQJ3;P02468;F6SFQ3;F6TLW1	F8VQJ3;P02468	Laminin subunit gamma-1	Lamc1	0.04342	0.561142		37	37	36	27.1	27.1	26.3	177.19	0	270.44	14159000000	354	0.561142	0.04342
P60766;P60766-1	P60766;P60766-1	Cell division control protein 42 homolog	Cdc42	0.0442295	0.781948		4	4	4	26.7	26.7	26.7	21.258	0	11.437	668840000	35	0.781948	0.0442295
Q6PDY2	Q6PDY2	2-aminoethanethiol dioxygenase	Ado	0.0444531	0.842587		2	2	2	10.2	10.2	10.2	28.372	0.0016788	3.2251	193330000	21	0.842587	0.0444531
Q99KR7	Q99KR7	Peptidyl-prolyl cis-trans isomerase F, mitochondrial	Ppif	0.0446815	0.869449		3	3	3	19.9	19.9	19.9	21.737	0	7.3113	319580000	13	0.869449	0.0446815
Q9CQM8;O09167	Q9CQM8;O09167	60S ribosomal protein L21	Rpl21	0.0451508	0.775649		3	3	3	20.6	20.6	20.6	18.579	0	10.615	607830000	29	0.775649	0.0451508
O35639;Q3TET3;A0A0G2JDV9;A0A0G2JGL7	O35639;Q3TET3	Annexin A3;Annexin	Anxa3	0.0455112	0.616625		7	7	7	26.9	26.9	26.9	36.384	0	24.112	483410000	51	0.616625	0.0455112
Q9CQN1	Q9CQN1	Heat shock protein 75 kDa, mitochondrial	Trap1	0.0455223	0.609837		13	13	13	23.4	23.4	23.4	80.208	0	103.32	1790300000	138	0.609837	0.0455223
Q8BKZ9;A2AWH7;A2AWH8	Q8BKZ9	Pyruvate dehydrogenase protein X component, mitochondrial	Pdhx	0.0455395	0.682634		14	14	14	43.7	43.7	43.7	53.998	0	320.63	4228000000	128	0.682634	0.0455395
Q8CDN6;A0A494BBI1;A0A494B955;A0A494BB31	Q8CDN6;A0A494BBI1;A0A494B955	Thioredoxin-like protein 1	Txnl1	0.0457481	0.646398		6	6	6	36.7	36.7	36.7	32.237	0	86.649	1174300000	64	0.646398	0.0457481
M0QW57;Q3MI48;Q3MI48-2;M0QW84	M0QW57;Q3MI48;Q3MI48-2	Junctional sarcoplasmic reticulum protein 1	Jsrp1	0.0460629	0.509874		9	9	9	43.7	43.7	43.7	36.033	0	120.29	4681000000	110	0.509874	0.0460629
Q9R1P3	Q9R1P3	Proteasome subunit beta type-2	Psmb2	0.0464901	0.660599		6	6	6	34.3	34.3	34.3	22.906	0	40.943	1180100000	51	0.660599	0.0464901
Q99KJ8	Q99KJ8	Dynactin subunit 2	Dctn2	0.0464958	0.587808		12	12	12	38.1	38.1	38.1	44.116	0	36.744	1327500000	71	0.587808	0.0464958
O88342;A0A0J9YU05	O88342	WD repeat-containing protein 1	Wdr1	0.0469337	0.515467		17	17	17	39.8	39.8	39.8	66.406	0	205.29	4416600000	184	0.515467	0.0469337
A2A6I0;Q9QZ47-9	A2A6I0;Q9QZ47-9	Troponin T, fast skeletal muscle	Tnnt3	0.0472313	0.850502		25	1	0	64.8	13.2	0	29.757	0	127.2	1434000000	35	0.850502	0.0472313
P62242	P62242	40S ribosomal protein S8	Rps8	0.0472874	0.593719		5	5	5	25	25	25	24.205	0	37.168	2203900000	66	0.593719	0.0472874
Q922B1	Q922B1	O-acetyl-ADP-ribose deacetylase MACROD1	Macrod1	0.0478382	0.576633		5	5	5	24.8	24.8	24.8	35.294	0	153.36	6095400000	57	0.576633	0.0478382
Q3UM45;F6TGJ2;A0A087WRA7	Q3UM45	Protein phosphatase 1 regulatory subunit 7	Ppp1r7	0.0480003	0.524707		12	12	12	45.7	45.7	45.7	41.291	0	56.012	904420000	74	0.524707	0.0480003
Q9D819	Q9D819	Inorganic pyrophosphatase	Ppa1	0.04828	0.553417		12	12	12	46.4	46.4	46.4	32.667	0	69.118	2158200000	96	0.553417	0.04828
P10107;A0A494BBD8;E9QAQ7;A2BH40-4;A2BH40-2;A2BH40-3;A2BH40	P10107;A0A494BBD8	Annexin A1	Anxa1	0.0483982	0.749515		10	10	10	40.5	40.5	40.5	38.734	0	136.59	1465800000	76	0.749515	0.0483982
Q9D154;Z4YK03;Q8VHP7	Q9D154;Z4YK03	Leukocyte elastase inhibitor A	Serpinb1a	0.0484749	0.811653		10	10	10	33.5	33.5	33.5	42.574	0	23.96	901880000	64	0.811653	0.0484749
P15327;D3Z223;D3YUE8;D3YYH3	P15327;D3Z223	Bisphosphoglycerate mutase;Phosphoglycerate mutase	Bpgm	0.0486916	0.412839		7	7	7	28.6	28.6	28.6	29.978	0	57.912	2288700000	114	0.412839	0.0486916
P63325;A0A338P731;Q3UW83;A0A338P7K4	P63325;A0A338P731;Q3UW83;A0A338P7K4	40S ribosomal protein S10	Rps10	0.0492149	0.546602		4	4	1	28.5	28.5	8.5	18.916	0	47.167	1380700000	48	0.546602	0.0492149
P54822;E9Q3T7;E9Q242;E9Q0A0;A0A140LHU1;A0A0G2JFI8;A0A0G2JFL8	P54822;E9Q3T7;E9Q242	Adenylosuccinate lyase	Adsl	0.0496223	0.456327		14	14	14	41.7	41.7	41.7	54.866	0	234.15	9843200000	217	0.456327	0.0496223
A0A0R4IZY0;Q8C1A5	A0A0R4IZY0;Q8C1A5	Thimet oligopeptidase	Thop1	0.0497013	0.614091		11	11	11	20.7	20.7	20.7	78.026	0	39.047	1052800000	86	0.614091	0.0497013
Q3UMR5;Q3UMR5-2	Q3UMR5	Calcium uniporter protein, mitochondrial	Mcu	0.0498956	0.747604		5	5	5	14.6	14.6	14.6	39.681	0	8.8956	345170000	24	0.747604	0.0498956
Q91V55;D3YYM6;D3Z1S8;P97461	Q91V55;D3YYM6;D3Z1S8;P97461	40S ribosomal protein S5;40S ribosomal protein S5, N-terminally processed	Rps5	0.0500866	0.686476		6	6	6	35.8	35.8	35.8	22.876	0	29.953	1233100000	65	0.686476	0.0500866
Q6NSR8;F6T2H5	Q6NSR8;F6T2H5	Probable aminopeptidase NPEPL1	Npepl1	0.0501809	0.757846		6	6	6	17.6	17.6	17.6	55.939	0	22.944	392140000	36	0.757846	0.0501809
A0A087WS46;O70251;M0QWK5;M0QWH8;G3UX43;G3UZ47	A0A087WS46;O70251	Elongation factor 1-beta	Eef1b2;Eef1b	0.0502159	0.584639		4	4	4	34.8	34.8	34.8	20.136	0	114.16	1244700000	44	0.584639	0.0502159
Q6PD03;A0A0A6YVV9	Q6PD03	Serine/threonine-protein phosphatase 2A 56 kDa regulatory subunit alpha isoform	Ppp2r5a	0.0503168	0.775479		4	4	4	11.3	11.3	11.3	56.346	0	7.8944	321290000	19	0.775479	0.0503168
Q9JK53	Q9JK53	Prolargin	Prelp	0.050729	0.726373		14	14	14	36.2	36.2	36.2	43.292	0	144	9686500000	204	0.726373	0.050729
Q9DB73;Q9DB73-2;G3UZG6;G3UXV8;G3UZ57	Q9DB73;Q9DB73-2;G3UZG6	NADH-cytochrome b5 reductase 1	Cyb5r1	0.0507763	0.59098		9	9	9	40	40	40	34.134	0	38.21	1742900000	95	0.59098	0.0507763
A0A0G2JEC4;Q9JK48-3;Q9JK48;Q9JK48-2;A0A0G2JE45;A0A0G2JF57;A2AWI9;A2AWI7;Q8R3V5-3;Q8R3V5-1;Q8R3V5	A0A0G2JEC4;Q9JK48-3;Q9JK48;Q9JK48-2	Endophilin-B1	Sh3glb1	0.0510387	0.738344		6	6	6	18.3	18.3	18.3	44.303	0	28.517	290860000	46	0.738344	0.0510387
E9QQ96;Z4YJE4;A2AAJ9-3	E9QQ96;Z4YJE4		Obscn	0.0510723	0.606312		167	5	5	38	0.9	0.9	815.63	0	33.305	542870000	47	0.606312	0.0510723
A0A140T8T4;P51410;D3Z629;A0A0G2JES3;D3YZT0;S4R1R7;A0A0G2JFQ3	A0A140T8T4;P51410;D3Z629;A0A0G2JES3	60S ribosomal protein L9	Rpl9	0.0512131	0.801563		5	5	5	40.1	40.1	40.1	21.853	0	34.525	886040000	61	0.801563	0.0512131
Q8C5G6;Q9QZ06;F7AT44	Q8C5G6;Q9QZ06;F7AT44	Toll-interacting protein	Tollip	0.0516604	0.386065		3	3	3	24.5	24.5	24.5	24.54	0.00062617	5.004	189000000	16	0.386065	0.0516604
P62911;P17932	P62911	60S ribosomal protein L32	Rpl32	0.0517723	0.716836		4	4	4	30.4	30.4	30.4	15.86	0	11.067	869200000	36	0.716836	0.0517723
J3QP56;P97823-2;P97823;D3YUG4;D3Z111	J3QP56;P97823-2;P97823;D3YUG4;D3Z111	Acyl-protein thioesterase 1	Lypla1	0.0519775	0.578088		2	2	2	10.7	10.7	10.7	23.726	0	41.618	1514800000	18	0.578088	0.0519775
Q6P9R2;Q9Z1W9	Q6P9R2	Serine/threonine-protein kinase OSR1	Oxsr1	0.0522076	0.448137		9	9	9	20.1	20.1	20.1	58.213	0	63.22	1785900000	79	0.448137	0.0522076
P61804	P61804	Dolichyl-diphosphooligosaccharide--protein glycosyltransferase subunit DAD1	Dad1	0.0522245	1		2	2	2	19.5	19.5	19.5	12.497	0	6.6856	119810000	20	1	0.0522245
Q9D051	Q9D051	Pyruvate dehydrogenase E1 component subunit beta, mitochondrial	Pdhb	0.0528114	0.564164		13	13	13	55.7	55.7	55.7	38.937	0	323.31	19955000000	407	0.564164	0.0528114
P62908;A0A140LI77;D3YV43	P62908;A0A140LI77;D3YV43	40S ribosomal protein S3	Rps3	0.0529343	0.40669		10	10	10	47.7	47.7	47.7	26.674	0	33.314	4344500000	55	0.40669	0.0529343
P97807-2;P97807;H3BKG7	P97807-2;P97807	Fumarate hydratase, mitochondrial	Fh	0.0530235	0.605878		22	22	22	63.2	63.2	63.2	50.052	0	323.31	37630000000	434	0.605878	0.0530235
P37804;A0A1L1STN8	P37804;A0A1L1STN8	Transgelin	Tagln	0.0530815	0.803929		10	10	10	55.7	55.7	55.7	22.576	0	94.01	1112200000	66	0.803929	0.0530815
Q8R2H9;H3BLB1;F6Y6Q2	Q8R2H9;H3BLB1	Phosphoethanolamine/phosphocholine phosphatase	Phospho1	0.0532038	0.739755		4	4	4	16.1	16.1	16.1	29.911	0	7.2476	339710000	35	0.739755	0.0532038
E9PVC6;E9Q9E1;E9PVC5;Q6NZJ6;A0A0J9YUS5;Q6NZJ6-2;A0A0J9YVC1;A0A0J9YUC1;E9Q770;A0A0J9YUL1;D3Z439	E9PVC6;E9Q9E1;E9PVC5;Q6NZJ6;A0A0J9YUS5;Q6NZJ6-2	Eukaryotic translation initiation factor 4 gamma 1	Eif4g1	0.0532963	0.70354		16	16	16	13.8	13.8	13.8	171.28	0	80.545	1451400000	79	0.70354	0.0532963
Q9ER72;Q9ER72-2;A0A140LII7	Q9ER72;Q9ER72-2	Cysteine--tRNA ligase, cytoplasmic	Cars	0.0532967	0.677971		9	9	9	12.9	12.9	12.9	94.859	0	15.128	533180000	52	0.677971	0.0532967
Q9EQP2	Q9EQP2	EH domain-containing protein 4	Ehd4	0.0540958	0.803094		12	11	8	27.5	25.7	20.5	61.48	0	21.801	431010000	51	0.803094	0.0540958
A0A0R4J0A1;Q99LJ2	A0A0R4J0A1;Q99LJ2	Ankyrin repeat and BTB/POZ domain-containing protein 1	Abtb1	0.0546384	0.339108		2	2	2	4.8	4.8	4.8	54.083	0.0027412	2.9636	1203900000	17	0.339108	0.0546384
P08228	P08228	Superoxide dismutase [Cu-Zn]	Sod1	0.054702	0.72563		6	6	6	41.6	41.6	41.6	15.942	0	52.342	22407000000	99	0.72563	0.054702
Q3TG45;Q9CPS5;Q9CX56	Q3TG45;Q9CPS5;Q9CX56	26S proteasome non-ATPase regulatory subunit 8	Psmd8	0.0552006	0.705523		3	3	3	10.7	10.7	10.7	28.526	0.00059952	4.3058	274220000	19	0.705523	0.0552006
Q61102	Q61102	ATP-binding cassette sub-family B member 7, mitochondrial	Abcb7	0.0552063	0.779657		4	4	4	6.4	6.4	6.4	82.58	0	22.149	133000000	15	0.779657	0.0552063
O54724	O54724	Polymerase I and transcript release factor	Ptrf	0.0553318	0.48102		15	15	15	46.9	46.9	46.9	43.953	0	323.31	10485000000	273	0.48102	0.0553318
A0A087WQE6;A0A087WNT1;P83940;A0A087WPE4	A0A087WQE6;A0A087WNT1;P83940;A0A087WPE4	Transcription elongation factor B polypeptide 1	Tceb1	0.0557446	0.77886		4	4	4	53.7	53.7	53.7	10.657	0	50.645	1533100000	60	0.77886	0.0557446
F6ZHD8;Q9D6Y9;G3UW30	F6ZHD8;Q9D6Y9;G3UW30	1,4-alpha-glucan-branching enzyme	Gbe1	0.0563091	0.585145		10	10	10	20.2	20.2	20.2	80.336	0	40.208	1261800000	87	0.585145	0.0563091
P10630;P10630-2;Q8BTU6;E9Q561;A0A338P6X5	P10630;P10630-2;Q8BTU6;E9Q561;A0A338P6X5	Eukaryotic initiation factor 4A-II;Eukaryotic initiation factor 4A-II, N-terminally processed	Eif4a2	0.0564144	0.644797		14	14	6	37.8	37.8	16.2	46.402	0	43.774	3657000000	105	0.644797	0.0564144
Q63918	Q63918	Serum deprivation-response protein	Sdpr	0.0564247	0.581249		10	10	10	34.2	34.2	34.2	46.763	0	36.456	2302300000	123	0.581249	0.0564247
Q8BH61	Q8BH61	Coagulation factor XIII A chain	F13a1	0.0565437	0.811159		8	8	8	15.6	15.6	15.6	83.206	0	16.639	708510000	50	0.811159	0.0565437
Q9D8B3	Q9D8B3	Charged multivesicular body protein 4b	Chmp4b	0.0569349	0.616605		3	3	3	22.8	22.8	22.8	24.936	0	15.072	298000000	31	0.616605	0.0569349
Q4FE56;P70398;E9PWA9	Q4FE56;P70398	Ubiquitin carboxyl-terminal hydrolase;Probable ubiquitin carboxyl-terminal hydrolase FAF-X	Usp9x	0.0570387	0.760304		8	8	6	3.4	3.4	2.5	290.21	0	10.065	203240000	26	0.760304	0.0570387
P56375	P56375	Acylphosphatase-2	Acyp2	0.0573002	0.688434		5	5	5	44.3	44.3	44.3	11.877	0	136.51	6983000000	63	0.688434	0.0573002
A0A0R4J1B1;Q9QZ47-10;A2A6H6;Z4YKH8;Z4YKF8;Z4YKG3;Z4YKE7;Z4YKG8;Z4YJU0;Z4YNB2;J3QP61;Q9QZ47-6;Q9QZ47-5;Q9QZ47-4;Q9QZ47-3;Q9QZ47-2;Q9QZ47	A0A0R4J1B1;Q9QZ47-10;A2A6H6;Z4YKH8;Z4YKF8;Z4YKG3;Z4YKE7;Z4YKG8;Z4YJU0;Z4YNB2;J3QP61;Q9QZ47-6;Q9QZ47-5;Q9QZ47-4;Q9QZ47-3;Q9QZ47-2;Q9QZ47	Troponin T, fast skeletal muscle	Tnnt3	0.0575977	0.718019		25	2	0	61.3	3.6	0	29.346	0	30.001	73388000000	37	0.718019	0.0575977
F7D432;E9PWE0;E0CYV0;P23506;P23506-2;F6TXE3;F6V9F1	F7D432;E9PWE0;E0CYV0;P23506;P23506-2	Protein-L-isoaspartate O-methyltransferase;Protein-L-isoaspartate(D-aspartate) O-methyltransferase	Pcmt1	0.0577744	0.291018		7	7	7	40.6	40.6	40.6	29.167	0	169.64	2974000000	136	0.291018	0.0577744
Q9QXX4	Q9QXX4	Calcium-binding mitochondrial carrier protein Aralar2	Slc25a13	0.0580456	0.508351		6	3	3	8.4	4.1	4.1	74.466	0	8.7088	36630000000	15	0.508351	0.0580456
P40142;A0A286YE28	P40142;A0A286YE28	Transketolase	Tkt	0.0581665	0.803231		11	11	11	27.4	27.4	27.4	67.63	0	47.326	1180300000	82	0.803231	0.0581665
Q9ERK4;E9Q1T9;F6ZEW4;E9QAX7	Q9ERK4;E9Q1T9;F6ZEW4	Exportin-2	Cse1l	0.0586498	0.562595		16	16	16	19.9	19.9	19.9	110.45	0	56.239	8908400000	133	0.562595	0.0586498
G3UXL2;Q9D7G0;Q9CS42	G3UXL2;Q9D7G0;Q9CS42	Ribose-phosphate pyrophosphokinase 1;Ribose-phosphate pyrophosphokinase 2	Prps1l3;Prps1;Prps2	0.058823	0.398568		9	9	5	36.2	36.2	19.8	34.824	0	9.4324	1109600000	43	0.398568	0.058823
Q9DB05;A0A1B0GR35;P28663	Q9DB05	Alpha-soluble NSF attachment protein	Napa	0.0589211	0.620147		9	9	9	41.4	41.4	41.4	33.189	0	49.223	1132700000	62	0.620147	0.0589211
Q8R050-2;Q8R050;Q149F3	Q8R050-2;Q8R050	Eukaryotic peptide chain release factor GTP-binding subunit ERF3A	Gspt1	0.0591801	0.795166		4	4	4	9.8	9.8	9.8	68.526	0	25.681	194990000	22	0.795166	0.0591801
A0A1B0GS91;Q8K4L3;Q8K4L2;E9Q3Z5;Q8K4L3-3;F6R6A4;F6TBK9	A0A1B0GS91;Q8K4L3;Q8K4L2;E9Q3Z5;Q8K4L3-3	Supervillin	Svil	0.0591995	0.716767		14	14	14	9.6	9.6	9.6	253.26	0	39.4	611410000	62	0.716767	0.0591995
Q60930;G3UX26;A0A286YCR8;D3YZT5;D3YUN8	Q60930;G3UX26;A0A286YCR8;D3YZT5	Voltage-dependent anion-selective channel protein 2	Vdac2	0.0594387	0.446353		14	14	14	56.9	56.9	56.9	31.732	0	220.12	16531000000	158	0.446353	0.0594387
A0A0R4J1Y7;E9PXX7;Q91W90	A0A0R4J1Y7;E9PXX7;Q91W90	Thioredoxin domain-containing protein 5	Txndc5	0.0599834	0.658648		3	3	3	13.9	13.9	13.9	36.083	0	9.157	207000000	23	0.658648	0.0599834
Q8BW75;E9PVL9;E9Q3X6	Q8BW75	Amine oxidase [flavin-containing] B	Maob	0.0601677	0.509461		4	4	4	13.5	13.5	13.5	58.557	0	28.997	620930000	44	0.509461	0.0601677
Q8C845;Q9D8Y0;Q9D4J1	Q8C845;Q9D8Y0	EF-hand domain-containing protein D2	Efhd2	0.0616245	0.55454		4	4	4	22.9	22.9	22.9	26.8	0.00061805	4.7195	134890000	11	0.55454	0.0616245
Q8CGC7;A0A0A6YWH3;A0A0A6YWA4	Q8CGC7	Bifunctional glutamate/proline--tRNA ligase;Glutamate--tRNA ligase;Proline--tRNA ligase	Eprs	0.0616352	0.409473		31	31	31	30.2	30.2	30.2	170.08	0	243.85	5427000000	238	0.409473	0.0616352
A0A0R4J1T1;Q3UTJ2-2;Z4YJR7;B9EKP8;A0A0R4J1W0;B2RXQ9;D3Z080;B7ZWM6;Q3UTJ2-4;Q3UTJ2-5;Q3UTJ2;Q3UTJ2-3;F6V513;A0A0R4J1X5;F6ZWT0;D3Z203;F7BEU1;A0A1B0GRC3;Q3UTJ2-6;Q3UTJ2-7	A0A0R4J1T1;Q3UTJ2-2;Z4YJR7;B9EKP8;A0A0R4J1W0;B2RXQ9;D3Z080;B7ZWM6;Q3UTJ2-4;Q3UTJ2-5;Q3UTJ2;Q3UTJ2-3	Sorbin and SH3 domain-containing protein 2	Sorbs2	0.0617901	0.674668		11	11	11	14	14	14	127.73	0	24.294	581110000	52	0.674668	0.0617901
Q921U7;Q8C281;Q8CE80;P51125-7;P51125-3;P51125-2;P51125-6;P51125;A0A338P6J9;P51125-5;P51125-4	Q921U7;Q8C281;Q8CE80;P51125-7;P51125-3;P51125-2;P51125-6;P51125;A0A338P6J9	Calpastatin	Cast	0.0618374	0.734073		9	9	1	25.5	25.5	4.3	73.042	0	62.052	1161300000	89	0.734073	0.0618374
Q8VDN2;Q91WH7;E9QNX7;Q64436	Q8VDN2	Sodium/potassium-transporting ATPase subunit alpha-1	Atp1a1	0.0619198	0.452614		28	15	15	31.8	16.7	16.7	112.98	0	69.808	2925300000	111	0.452614	0.0619198
A0A3B2WBC6	A0A3B2WBC6			0.0619766	0.69207		1	1	1	28.6	28.6	28.6	8.5937	0	40.656	327510000	36	0.69207	0.0619766
Q7TSH2;F7DF70;E0CXM1;E0CZ55	Q7TSH2	Phosphorylase b kinase regulatory subunit beta	Phkb	0.0622517	0.107838		28	28	24	32.4	32.4	27.7	123.89	0	323.31	15441000000	338	0.107838	0.0622517
O09131;A0A494BAB1;A0A494B9X6;D3Z1Q9;A0A494BAY2	O09131;A0A494BAB1	Glutathione S-transferase omega-1	Gsto1	0.062339	0.681355		8	8	7	30.8	30.8	27.1	27.497	0	24.348	1632700000	55	0.681355	0.062339
Q8R5C5;E0CZD4;E0CYB4	Q8R5C5	Beta-centractin	Actr1b	0.0623856	0.508253		6	6	2	21.5	21.5	10.6	42.281	0	114.65	1017000000	67	0.508253	0.0623856
Q9CQ54;A0A0U1RPJ5	Q9CQ54;A0A0U1RPJ5	NADH dehydrogenase [ubiquinone] 1 subunit C2	Ndufc2	0.0623882	0.492525		9	9	9	50.8	50.8	50.8	14.164	0	22.062	6110200000	106	0.492525	0.0623882
Q9D020-1;Q9D020;A0A0N4SW80	Q9D020-1;Q9D020	Cytosolic 5-nucleotidase 3A	Nt5c3a	0.0624573	0.482045		9	9	9	36.4	36.4	36.4	33.79	0	26.609	1951800000	58	0.482045	0.0624573
A0A1W2P6G5;A0A1W2P6F6;A0A1W2P7Q9;Q60605-2;Q60605	A0A1W2P6G5;A0A1W2P6F6;A0A1W2P7Q9;Q60605-2;Q60605	Myosin light polypeptide 6	Myl6	0.0628479	0.688681		6	5	5	46	36.7	36.7	15.448	0	17.463	752490000	46	0.688681	0.0628479
Q8BZ52	Q8BZ52	Fibronectin type III and SPRY domain-containing protein 2	Fsd2	0.063303	0.660158		4	4	4	7.8	7.8	7.8	81.472	0	16.389	513400000	23	0.660158	0.063303
A2AAJ9;H7BX05;F6TJX7;A0A1W2P6H1;F6X8F4;A2AAJ9-2;F7DCJ0	A2AAJ9;H7BX05	Obscurin	Obscn	0.0635342	0.46182		174	174	12	33.2	33.2	1.9	966.58	0	323.31	63578000000	1853	0.46182	0.0635342
Q8QZY1	Q8QZY1	Eukaryotic translation initiation factor 3 subunit L	Eif3l	0.0638578	0.666227		3	3	3	6.2	6.2	6.2	66.612	0	15.373	1325900000	24	0.666227	0.0638578
Q99N15;A2AFQ2;O08756	Q99N15;A2AFQ2;O08756	3-hydroxyacyl-CoA dehydrogenase type-2	Hsd17b10	0.0646999	0.602325		12	12	12	73.2	73.2	73.2	27.273	0	142.7	3910200000	164	0.602325	0.0646999
P08249;A0A0G2JF23;A0A0G2JGY4	P08249	Malate dehydrogenase, mitochondrial	Mdh2	0.0652729	0.533039		19	19	19	67.8	67.8	67.8	35.611	0	323.31	158590000000	737	0.533039	0.0652729
Q3U962	Q3U962	Collagen alpha-2(V) chain	Col5a2	0.0654232	0.776762		4	4	4	5.7	5.7	5.7	145.02	0	30.11	375800000	18	0.776762	0.0654232
A0A2I3BR94;A0A2I3BPS1;Q9CQI3;D3Z2F6;D3YY16;Q9ERL7	A0A2I3BR94;A0A2I3BPS1;Q9CQI3;D3Z2F6;D3YY16;Q9ERL7	Glia maturation factor beta;Glia maturation factor gamma	Gmfb;Gmfg	0.0659903	0.425359		2	2	2	23.4	23.4	23.4	15.797	0	54.096	271200000	24	0.425359	0.0659903
P60335;E9Q7D8;P57722-2;P57722	P60335	Poly(rC)-binding protein 1	Pcbp1	0.0663212	0.455669		8	8	6	32.9	32.9	24.2	37.497	0	70.016	1479100000	85	0.455669	0.0663212
Q8JZQ2;Q920A7-2;Q920A7	Q8JZQ2	AFG3-like protein 2	Afg3l2	0.0666618	0.483848		6	6	6	8.6	8.6	8.6	89.518	0	6.3702	333400000	19	0.483848	0.0666618
P47857;P47857-2;P47857-3;A0A2R8VHV2;A0A2R8VHA5;P12382;Q8C605;Q9WUA3-2;Q9WUA3	P47857;P47857-2;P47857-3	ATP-dependent 6-phosphofructokinase, muscle type	Pfkm	0.0678143	0.232828		37	37	37	56	56	56	85.268	0	323.31	239520000000	1451	0.232828	0.0678143
Q9Z1Z0;Q9Z1Z0-2;Q9Z1Z0-4;Q9Z1Z0-3;A0A0J9YUG0	Q9Z1Z0;Q9Z1Z0-2	General vesicular transport factor p115	Uso1	0.0679932	0.558668		11	11	11	15.1	15.1	15.1	106.98	0	26.039	1674500000	38	0.558668	0.0679932
E9PWK1;Q9D379;D3Z4M3;F6YTS6	E9PWK1;Q9D379;D3Z4M3	Epoxide hydrolase 1	Ephx1	0.0682397	0.641162		5	5	5	15	15	15	50.969	0	8.0556	177120000	16	0.641162	0.0682397
Q9DBB8	Q9DBB8	Trans-1,2-dihydrobenzene-1,2-diol dehydrogenase	Dhdh	0.0686497	0.449262		6	6	3	16.2	16.2	6.3	36.3	0	12.991	733230000	55	0.449262	0.0686497
A2AVR9;P62627	A2AVR9;P62627	Dynein light chain roadblock-type 1	Dynlrb1	0.0687325	0.580362		3	3	3	47.1	47.1	47.1	11.928	0	10.59	411910000	43	0.580362	0.0687325
P35282;A0A1W2P6Z4	P35282	Ras-related protein Rab-21	Rab21	0.0698039	0.579792		6	6	6	33.8	33.8	33.8	24.106	0	32.004	203430000	26	0.579792	0.0698039
Q8R016;E9PY26;E9Q6V3;E9PZH4	Q8R016;E9PY26	Bleomycin hydrolase	Blmh	0.0704624	0.515921		4	4	4	15.4	15.4	15.4	52.511	0	12.289	1223900000	37	0.515921	0.0704624
Q9WTP7;F6RP11	Q9WTP7	GTP:AMP phosphotransferase AK3, mitochondrial	Ak3	0.0705555	0.650672		6	6	6	32.2	32.2	32.2	25.426	0	29.242	483940000	50	0.650672	0.0705555
O54734	O54734	Dolichyl-diphosphooligosaccharide--protein glycosyltransferase 48 kDa subunit	Ddost	0.0705826	0.551752		8	8	8	24.7	24.7	24.7	49.027	0	83.663	1165100000	77	0.551752	0.0705826
A0A0B4J1E7;O35343;D3YTN1	A0A0B4J1E7;O35343;D3YTN1	Importin subunit alpha-3	Kpna4	0.0706792	0.747872		4	3	3	14.6	12.2	12.2	68.03	0	64.577	392840000	28	0.747872	0.0706792
P58389;B7ZDE0;A2AWF0;A2AWE9	P58389;B7ZDE0;A2AWF0;A2AWE9	Serine/threonine-protein phosphatase 2A activator	Ppp2r4	0.0708023	0.625357		4	4	4	13.6	13.6	13.6	36.71	0	9.7308	510170000	33	0.625357	0.0708023
Q9D0S9	Q9D0S9	Histidine triad nucleotide-binding protein 2, mitochondrial	Hint2	0.0708237	0.637441		3	3	3	26.4	26.4	26.4	17.32	0	71.047	865710000	36	0.637441	0.0708237
Q9CQJ8	Q9CQJ8	NADH dehydrogenase [ubiquinone] 1 beta subcomplex subunit 9	Ndufb9	0.0712002	0.58703		8	8	8	61.5	61.5	61.5	21.984	0	115.64	1779800000	110	0.58703	0.0712002
Q7TMG8;O55126;A0A0G2JEV1	Q7TMG8;O55126	Protein NipSnap homolog 2	Gbas	0.0712902	0.640404		13	13	13	47.3	47.3	47.3	32.898	0	238.34	15135000000	179	0.640404	0.0712902
Q8CI70	Q8CI70	Leucine-rich repeat-containing protein 20	Lrrc20	0.0714168	0.5389		6	6	6	34.2	34.2	34.2	20.809	0	19.691	1472700000	34	0.5389	0.0714168
P14733	P14733	Lamin-B1	Lmnb1	0.0717434	0.510684		18	17	16	35.2	33.8	32	66.785	0	135.78	3109800000	175	0.510684	0.0717434
P62631	P62631	Elongation factor 1-alpha 2	Eef1a2	0.0717525	0.273977		22	22	14	64.6	64.6	42.5	50.454	0	323.31	159260000000	590	0.273977	0.0717525
P06745;CON__Q3ZBD7;A0A0U1RP97;A0A0U1RQ18;A0A0U1RQ72	P06745	Glucose-6-phosphate isomerase	Gpi	0.0720921	0.19877		26	26	26	60	60	60	62.766	0	323.31	205950000000	1241	0.19877	0.0720921
H3BKM0;H3BIY9;Q9DBG3;Q9DBG3-2	H3BKM0;H3BIY9;Q9DBG3;Q9DBG3-2	AP complex subunit beta;AP-2 complex subunit beta	Ap2b1	0.0722267	0.711327		7	7	2	9.6	9.6	4.1	101.36	0	25.532	414910000	46	0.711327	0.0722267
V9GWW6;V9GXA0;V9GXX2;V9GXP3;V9GXK2;V9GX17;V9GX62;B7ZMP8;Q5FW52-2;Q5FW52;V9GXW5	V9GWW6;V9GXA0;V9GXX2;V9GXP3		Mlip	0.0722553	0.283407		9	9	9	12.5	12.5	12.5	103.45	0	15.791	468680000	39	0.283407	0.0722553
A0A140LJB7;Q3MIA8;G3UXW9;Q99LD4;B1ATU4;Q99LD4-2	A0A140LJB7;Q3MIA8;G3UXW9;Q99LD4;B1ATU4;Q99LD4-2	COP9 signalosome complex subunit 1	Gps1	0.0724854	0.502618		3	3	3	10.9	10.9	10.9	55.034	0	10.742	817160000	23	0.502618	0.0724854
Q8CJG0;H3BJ70;Q8CJG1;Q8CJF8-2;Q8CJF9;Q8CJF8	Q8CJG0	Protein argonaute-2	Ago2	0.0728199	0.562789		5	5	5	7.2	7.2	7.2	97.303	0	11.625	287970000	38	0.562789	0.0728199
A0A0R4J107;Q8R146-2;Q8R146;A0A0A6YXV0	A0A0R4J107;Q8R146-2;Q8R146	Acylamino-acid-releasing enzyme	Apeh	0.0728298	0.563051		10	10	10	20.1	20.1	20.1	79.704	0	48.371	1180100000	80	0.563051	0.0728298
Q8BKC5;Q8BKC5-2;Q8BIV3	Q8BKC5;Q8BKC5-2	Importin-5	Ipo5	0.0733543	0.53113		10	10	10	11.5	11.5	11.5	123.59	0	23.278	471540000	53	0.53113	0.0733543
A0A1Y7VJW9;Q9WVH9	A0A1Y7VJW9;Q9WVH9	Fibulin-5	Fbln5	0.0736217	1		2	2	2	4.3	4.3	4.3	51.769	0.0011541	3.6851	109570000	25	1	0.0736217
E9PZ58;P97355;A2AC81	E9PZ58;P97355	Spermine synthase	Sms	0.0739605	0.610745		8	8	8	43.8	43.8	43.8	28.655	0	57.685	1681700000	80	0.610745	0.0739605
P47811-4;P47811;B2KF35;A0A3B2WB60;P47811-2;P47811-3;B2KF34	P47811-4;P47811;B2KF35;A0A3B2WB60;P47811-2;P47811-3;B2KF34	Mitogen-activated protein kinase 14	Mapk14	0.0752159	0.385117		6	6	6	25.8	25.8	25.8	32.327	0	11.065	562610000	36	0.385117	0.0752159
Q9CQV8-2;Q9CQV8;A2A5N1	Q9CQV8-2;Q9CQV8;A2A5N1	14-3-3 protein beta/alpha;14-3-3 protein beta/alpha, N-terminally processed	Ywhab	0.0753113	0.527709		9	4	4	43.9	26.2	26.2	27.854	0	79.754	1446100000	71	0.527709	0.0753113
P67984	P67984	60S ribosomal protein L22	Rpl22	0.0755001	0.706393		3	3	3	30.5	30.5	30.5	14.759	0	6.7649	862800000	22	0.706393	0.0755001
P28474;Q64437;A0A0G2JGS3	P28474	Alcohol dehydrogenase class-3	Adh5	0.0757866	0.396728		8	8	8	24.9	24.9	24.9	39.547	0	24.27	1922100000	50	0.396728	0.0757866
Q9ER35;Q6P264;Q7TQJ3	Q9ER35;Q6P264;Q7TQJ3	Fructosamine-3-kinase	Fn3k	0.0762222	0.503902		5	5	5	18.8	18.8	18.8	35.032	0	10.38	568930000	41	0.503902	0.0762222
Q9WTR5	Q9WTR5	Cadherin-13	Cdh13	0.0765125	0.127078		9	9	9	17.2	17.2	17.2	78.185	0	92.192	2342800000	113	0.127078	0.0765125
Q8C0L9;B0R058;Q8C0L9-2;A2AMD7;A2AMD6;Q8C0L9-3	Q8C0L9;B0R058;Q8C0L9-2	Glycerophosphocholine phosphodiesterase GPCPD1	Gpcpd1	0.0767281	0.464042		5	5	5	8.7	8.7	8.7	76.578	0	8.9172	319000000	30	0.464042	0.0767281
A0A3Q4EBV4;Q3TJZ6	A0A3Q4EBV4;Q3TJZ6	Protein FAM98A	Fam98a	0.0783697	0.699925		2	2	2	11	11	11	33.951	0.0011261	3.3138	113070000	10	0.699925	0.0783697
P14131	P14131	40S ribosomal protein S16	Rps16	0.078793	0.441086		5	5	5	34.2	34.2	34.2	16.445	0	9.5273	2202000000	61	0.441086	0.078793
P47911	P47911	60S ribosomal protein L6	Rpl6	0.0788334	0.281531		11	11	11	31.8	31.8	31.8	33.509	0	108.32	3766700000	92	0.281531	0.0788334
E9Q8B3;Q5U458;A2A8D1	E9Q8B3;Q5U458	DnaJ homolog subfamily C member 11	Dnajc11	0.0791965	0.614302		3	3	3	10.4	10.4	10.4	45.513	0	6.9483	189600000	36	0.614302	0.0791965
E9QL12;E9PXU9;A0A0N4SWH3;A0A0N4SWG7;A0A0N4SUN3;A0A0N4SVX9;Q9ESD7;A0A0N4SUJ2;E9Q423;A0A0N4SV63;Q9ESD7-3;Q9ESD7-2;E9Q390;A0A286YDF5;Q69ZN7-2;Q69ZN7-4;Q69ZN7	E9QL12;E9PXU9;A0A0N4SWH3;A0A0N4SWG7;A0A0N4SUN3;A0A0N4SVX9;Q9ESD7;A0A0N4SUJ2;E9Q423;A0A0N4SV63;Q9ESD7-3;Q9ESD7-2	Dysferlin	Dysf	0.0793079	0.452915		35	35	35	22.8	22.8	22.8	237.19	0	184.03	3324200000	234	0.452915	0.0793079
A2AI89;A2AI88;A2AI87;P18826-2;P18826;A2AI91	A2AI89;A2AI88;A2AI87;P18826-2;P18826;A2AI91	Phosphorylase b kinase regulatory subunit alpha, skeletal muscle isoform	Phka1	0.0793098	0.29986		34	34	34	36.4	36.4	36.4	135.6	0	323.31	18391000000	434	0.29986	0.0793098
Q9D892	Q9D892	Inosine triphosphate pyrophosphatase	Itpa	0.0793369	0.487955		6	6	6	30.3	30.3	30.3	21.897	0	27.547	1123200000	66	0.487955	0.0793369
Q5SS83;Q60634-3;Q60634-2;Q60634	Q5SS83;Q60634-3;Q60634-2;Q60634	Flotillin-2	Flot2	0.0793556	0.722081		4	4	4	11	11	11	47.116	0.00062578	4.9771	1018700000	24	0.722081	0.0793556
Q99MR9	Q99MR9	Protein phosphatase 1 regulatory subunit 3A	Ppp1r3a	0.0795849	0.166817		26	26	26	33.7	33.7	33.7	121.43	0	275.58	7961400000	272	0.166817	0.0795849
P62830;A2A6F8	P62830	60S ribosomal protein L23	Rpl23	0.0797763	0.601667		3	3	3	32.1	32.1	32.1	14.865	0	10.899	500010000	24	0.601667	0.0797763
O35943	O35943	Frataxin, mitochondrial;Frataxin intermediate form;Frataxin mature form	Fxn	0.0810938	0.817659		4	4	4	25.1	25.1	25.1	22.924	0	23.635	326230000	30	0.817659	0.0810938
D3YU17;Q8VCM8;F6S731	D3YU17;Q8VCM8	Nicalin	Ncln	0.0811458	0.683405		3	3	3	6.8	6.8	6.8	62.779	0.00058651	3.9005	120350000	13	0.683405	0.0811458
Q9CY64;A2ASB8;A2ASB7;A2ASB1	Q9CY64;A2ASB8;A2ASB7;A2ASB1	Biliverdin reductase A	Blvra	0.0814091	0.423917		8	8	8	30.5	30.5	30.5	33.524	0	28.656	904090000	60	0.423917	0.0814091
E9QQ25;Q62407;A0A087WSE3;Q62407-4;Q62407-3;Q62407-2;D3Z7T0;A0A0R4J1J0	E9QQ25;Q62407;A0A087WSE3;Q62407-4;Q62407-3	Striated muscle-specific serine/threonine-protein kinase	Speg	0.0817337	0.178468		48	48	48	22.1	22.1	22.1	354.31	0	323.31	6600300000	422	0.178468	0.0817337
E9Q4Z2;D3Z0B3;V9GWS0	E9Q4Z2	Acetyl-CoA carboxylase 2;Biotin carboxylase	Acacb	0.0819712	0.588297		5	5	2	2.7	2.7	0.9	275.75	0	19.797	218150000	22	0.588297	0.0819712
P52196	P52196	Thiosulfate sulfurtransferase	Tst	0.0820885	0.577655		6	6	6	25.9	25.9	25.9	33.466	0	34.489	879690000	60	0.577655	0.0820885
P49586;D3Z3T5;Q811Q9-2;Q811Q9	P49586;D3Z3T5;Q811Q9-2;Q811Q9	Choline-phosphate cytidylyltransferase A;Choline-phosphate cytidylyltransferase B	Pcyt1a;Pcyt1b	0.0822124	1		2	2	2	6.8	6.8	6.8	41.666	0.0011242	3.279	129310000	10	1	0.0822124
Q62165	Q62165	Dystroglycan;Alpha-dystroglycan;Beta-dystroglycan	Dag1	0.0823349	0.603323		9	9	9	13.3	13.3	13.3	96.904	0	37.193	1589100000	77	0.603323	0.0823349
P45376;D3YVJ7	P45376	Aldose reductase	Akr1b1	0.0830971	0.0611181		20	20	20	61.4	61.4	61.4	35.732	0	323.31	42894000000	305	0.0611181	0.0830971
A0A0R4J0X5;A0A0A0MQA3;Q00896;P07758	A0A0R4J0X5;A0A0A0MQA3;Q00896;P07758	Alpha-1-antitrypsin 1-3;Alpha-1-antitrypsin 1-1	Serpina1a;Serpina1c	0.0831463	0.668708		16	16	6	49.6	49.6	17.4	45.854	0	323.31	52622000000	489	0.668708	0.0831463
P61982	P61982	14-3-3 protein gamma;14-3-3 protein gamma, N-terminally processed	Ywhag	0.0831951	0.486775		13	10	8	58.7	48.6	40.9	28.302	0	323.31	22689000000	204	0.486775	0.0831951
A0A2C9F2D2;Q07076;A0A286YCW4	A0A2C9F2D2;Q07076	Annexin A7	Anxa7	0.0832539	0.305132		10	10	10	22.5	22.5	22.5	52.27	0	100.69	2085800000	75	0.305132	0.0832539
Q9CZD3	Q9CZD3	Glycine--tRNA ligase	Gars	0.0832989	0.187872		17	17	17	24.6	24.6	24.6	81.877	0	76.551	3550500000	135	0.187872	0.0832989
Q3UGX2;E9Q397;P15508	Q3UGX2;E9Q397;P15508	Spectrin beta chain, erythrocytic	Sptb	0.0836094	0.32348		41	41	39	22.9	22.9	22.1	268.09	0	156.34	3137100000	306	0.32348	0.0836094
A0A0A0MQC7;A2A5Y6;P10637;B1AQW2;P10637-6;P10637-5;P10637-2;P10637-4;P10637-3	A0A0A0MQC7;A2A5Y6;P10637;B1AQW2;P10637-6;P10637-5;P10637-2	Microtubule-associated protein;Microtubule-associated protein tau	Mapt	0.0836792	0.545189		7	7	7	13.2	13.2	13.2	76.259	0	17.588	712540000	54	0.545189	0.0836792
Q7TQ48;Q7TQ48-2	Q7TQ48;Q7TQ48-2	Sarcalumenin	Srl	0.08381	0.195113		38	38	38	50.1	50.1	50.1	99.183	0	323.31	195290000000	1473	0.195113	0.08381
Q8R010;Q8R3V2	Q8R010;Q8R3V2	Aminoacyl tRNA synthase complex-interacting multifunctional protein 2	Aimp2	0.0838734	0.496018		3	3	3	14.4	14.4	14.4	35.377	0	37.148	304950000	25	0.496018	0.0838734
Q91WD5;D3YXT0;A0A0A6YW30;A0A0A6YXD3	Q91WD5;D3YXT0;A0A0A6YW30	NADH dehydrogenase [ubiquinone] iron-sulfur protein 2, mitochondrial	Ndufs2	0.0843998	0.530652		18	18	18	50.8	50.8	50.8	52.625	0	301.59	17463000000	313	0.530652	0.0843998
Q9DBS1	Q9DBS1	Transmembrane protein 43	Tmem43	0.0851177	0.385145		7	7	7	29	29	29	44.783	0	35.817	993320000	53	0.385145	0.0851177
E9QPX3;Q9CXZ1;A0A338P7A0	E9QPX3;Q9CXZ1;A0A338P7A0	NADH dehydrogenase [ubiquinone] iron-sulfur protein 4, mitochondrial	Ndufs4	0.0853939	0.573282		7	7	7	37.1	37.1	37.1	19.803	0	26.136	7860700000	70	0.573282	0.0853939
D3YVS1;D3Z3Q3;Q921U8-4;Q921U8-3;Q921U8-2;Q921U8	D3YVS1;D3Z3Q3;Q921U8-4;Q921U8-3;Q921U8-2;Q921U8	Smoothelin	Smtn	0.0858239	0.618636		3	3	3	9.9	9.9	9.9	47.573	0	76.497	272810000	24	0.618636	0.0858239
Q9CY58-2;Q9CY58;A0A0N4SV32;Q3UMP4;Q9CY58-3;Q9CY58-4;A0A0N4SUQ1;A0A0N4SUN8;A0A0N4SWH2;A0A0N4SVK5;A0A0N4SV40	Q9CY58-2;Q9CY58;A0A0N4SV32;Q3UMP4;Q9CY58-3;Q9CY58-4;A0A0N4SUQ1;A0A0N4SUN8;A0A0N4SWH2	Plasminogen activator inhibitor 1 RNA-binding protein	Serbp1	0.0858555	0.486253		9	9	9	28.6	28.6	28.6	42.944	0	271.89	2441100000	104	0.486253	0.0858555
Q8K0D5	Q8K0D5	Elongation factor G, mitochondrial	Gfm1	0.0869221	0.562613		8	8	8	13.8	13.8	13.8	83.549	0	12.601	6323100000	59	0.562613	0.0869221
Q9D1G3;A0A1L1SR86;A0A1L1SRJ1	Q9D1G3	Protein-cysteine N-palmitoyltransferase HHAT-like protein	Hhatl	0.0871422	0.320063		10	10	10	21.1	21.1	21.1	56.43	0	81.243	8453400000	128	0.320063	0.0871422
A0A1D5RLW5;A0A1D5RM85;P62717;A0A1D5RME4;A0A1D5RM79;A0A1D5RMC7	A0A1D5RLW5;A0A1D5RM85;P62717;A0A1D5RME4;A0A1D5RM79	60S ribosomal protein L18a	Rpl18a	0.0877377	0.690849		5	5	5	35.4	35.4	35.4	17.447	0.00062539	4.9601	1233100000	13	0.690849	0.0877377
Q8CHS7	Q8CHS7	Dehydrogenase/reductase SDR family member 7C	Dhrs7c	0.0880032	0.330067		8	8	8	29.3	29.3	29.3	34.467	0	40.74	3931300000	73	0.330067	0.0880032
P62315;A0A3Q4L381;A0A3Q4L2W0	P62315	Small nuclear ribonucleoprotein Sm D1	Snrpd1	0.0880575	1		3	3	3	37	37	37	13.281	0.0006402	5.3222	202230000	17	1	0.0880575
Q60737;A2ANR6;Q6NSS6	Q60737	Casein kinase II subunit alpha	Csnk2a1	0.0884338	0.313339		8	8	8	26.1	26.1	26.1	45.133	0	20.112	462960000	43	0.313339	0.0884338
P16045;A0A2R8VHJ0	P16045	Galectin-1	Lgals1	0.0884472	0.221797		8	8	8	71.9	71.9	71.9	14.866	0	239.52	12913000000	218	0.221797	0.0884472
Q9DCH4	Q9DCH4	Eukaryotic translation initiation factor 3 subunit F	Eif3f	0.0884541	0.627402		4	4	4	16.9	16.9	16.9	37.984	0	36.694	539190000	59	0.627402	0.0884541
P62264;D3YVF4;D3Z7I1	P62264;D3YVF4;D3Z7I1	40S ribosomal protein S14	Rps14	0.0884819	0.459807		4	4	4	34.4	34.4	34.4	16.273	0	11.821	1236000000	41	0.459807	0.0884819
Q6ZWN5;F7CJS8;D3YWH9;Q9CXW7;D3Z673;D3YUV6	Q6ZWN5;F7CJS8;D3YWH9;Q9CXW7	40S ribosomal protein S9	Rps9	0.0885605	0.290993		9	9	9	39.2	39.2	39.2	22.591	0	36.942	4083000000	74	0.290993	0.0885605
Q9D0I9	Q9D0I9	Arginine--tRNA ligase, cytoplasmic	Rars	0.088916	0.254729		16	16	16	26.2	26.2	26.2	75.673	0	36.75	1542800000	142	0.254729	0.088916
Q7TQE2;Q62523;A0A0N4SVD2;A0A0N4SUX7;A0A0N4SVP4	Q7TQE2;Q62523;A0A0N4SVD2;A0A0N4SUX7;A0A0N4SVP4	Zyxin	Zyx	0.0891051	0.782737		2	2	2	6.6	6.6	6.6	57.026	0.00062073	4.8092	130340000	15	0.782737	0.0891051
Q8BP92	Q8BP92	Reticulocalbin-2	Rcn2	0.089441	0.716117		4	4	4	15.6	15.6	15.6	37.27	0	16.206	274010000	28	0.716117	0.089441
A0A0G2JEK2;P63254	A0A0G2JEK2;P63254	Cysteine-rich protein 1	Crip1	0.0896096	0.629895		3	3	3	25	25	25	13.582	0.00062035	4.8039	317420000	7	0.629895	0.0896096
Q61035;A0A494BAV2;A0A494B9A1;G5E823;Q99KK9	Q61035	Histidine--tRNA ligase, cytoplasmic	Hars	0.0897404	0.394244		6	6	6	15.3	15.3	15.3	57.432	0	17.153	680700000	37	0.394244	0.0897404
G3UXT7;Q8CFQ9;P56959;G3UZD2;Q91VQ2;F6QCI0;Q8BQ46	G3UXT7;Q8CFQ9;P56959	RNA-binding protein FUS	Fus	0.0898348	0.688805		3	3	3	30.8	30.8	30.8	13.897	0	7.8496	267620000	13	0.688805	0.0898348
Q9WUK2-2;Q9WUK2	Q9WUK2-2;Q9WUK2	Eukaryotic translation initiation factor 4H	Eif4h	0.0901868	0.553335		2	2	2	14.9	14.9	14.9	25.186	0	66.1	815740000	23	0.553335	0.0901868
O35344	O35344	Importin subunit alpha-4	Kpna3	0.0904617	0.224914		6	6	5	15.4	15.4	12.5	57.772	0	21.345	930000000	45	0.224914	0.0904617
P70670;Q60817	P70670	Nascent polypeptide-associated complex subunit alpha, muscle-specific form	Naca	0.0909119	0.192692		78	78	78	53.1	53.1	53.1	220.5	0	323.31	33670000000	949	0.192692	0.0909119
P62137	P62137	Serine/threonine-protein phosphatase PP1-alpha catalytic subunit	Ppp1ca	0.0909168	0.4802		7	4	3	25.8	13.6	9.7	37.54	0.00064475	5.4508	314450000	21	0.4802	0.0909168
A0A2I3BQP6;Q923T9-3;Q923T9-2;Q923T9	A0A2I3BQP6;Q923T9-3;Q923T9-2;Q923T9	Calcium/calmodulin-dependent protein kinase type II subunit gamma	Camk2g	0.0910912	0.249135		10	4	1	20.2	8.7	2.3	63.239	0	37.687	1496700000	59	0.249135	0.0910912
A2ASS6-3	A2ASS6-3	Titin	Ttn	0.0913399	0.0977203		219	29	29	45.6	8	8	619.32	0	237.39	2742300000	189	0.0977203	0.0913399
Q3UDC3;O88746;A0A1D5RM45;A0A1D5RM84;O88746-2;A0A1D5RM51	Q3UDC3;O88746	Target of Myb protein 1	Tom1	0.0914242	0.301396		6	6	6	20.5	20.5	20.5	57.145	0	25.868	424560000	38	0.301396	0.0914242
Q91X72;A0A1B0GS57	Q91X72	Hemopexin	Hpx	0.0918175	0.517911		14	14	14	37.4	37.4	37.4	51.317	0	90.102	4018500000	206	0.517911	0.0918175
B2RQK7;Q8BWB1;D3YU08	B2RQK7;Q8BWB1;D3YU08	Synaptopodin 2-like protein	Synpo2l	0.0918613	0.206393		22	21	21	30.7	29.9	29.9	103.27	0	232.51	9324900000	248	0.206393	0.0918613
Q62425;A0A0N4SVQ1	Q62425;A0A0N4SVQ1	Cytochrome c oxidase subunit NDUFA4	Ndufa4	0.0920326	0.507108		6	6	6	75.6	75.6	75.6	9.3267	0	73.672	20766000000	83	0.507108	0.0920326
P97443;P97443-2;G5E8R7;P97443-3;G3UZ94;Q8BMV4	P97443;P97443-2;G5E8R7;P97443-3	Histone-lysine N-methyltransferase Smyd1	Smyd1	0.0922791	0.282759		20	20	20	55.1	55.1	55.1	56.495	0	323.31	30360000000	417	0.282759	0.0922791
E9Q035;F7BAE9;F7CJN9;E9Q2Q7;D3YYR8;P47758;E9Q939;A0A1W2P830;CON__Q2HJF0	E9Q035		Gm20425	0.0928532	0.300082		42	42	7	44.7	44.7	9.8	107.8	0	323.31	31891000000	512	0.300082	0.0928532
O08532;O08532-2;E9Q1X8;O08532-3;O08532-5;O08532-4;Q8C6Y3;E9Q683;Q6PHS9-4;Q6PHS9-2;Q6PHS9-5;Q6PHS9;Q6PHS9-3;Q6PHS9-6	O08532;O08532-2;E9Q1X8;O08532-3;O08532-5;O08532-4	Voltage-dependent calcium channel subunit alpha-2/delta-1;Voltage-dependent calcium channel subunit alpha-2-1;Voltage-dependent calcium channel subunit delta-1	Cacna2d1	0.0935139	0.0875257		30	30	30	32.9	32.9	32.9	124.63	0	323.31	18275000000	384	0.0875257	0.0935139
O08689;A0A087WQL8	O08689;A0A087WQL8	Growth/differentiation factor 8	Mstn	0.093874	0.626812		3	3	3	13	13	13	42.921	0	10.222	187240000	19	0.626812	0.093874
P62900;A0A0A6YX26;A0A0A6YXL3	P62900;A0A0A6YX26;A0A0A6YXL3	60S ribosomal protein L31	Rpl31	0.0941628	0.386751		5	5	5	38.4	38.4	38.4	14.463	0	15.237	2706000000	51	0.386751	0.0941628
P70296;D3Z1V4;D6RHS6;E9QLE5;Q8VIN1-2;Q8VIN1	P70296;D3Z1V4;D6RHS6	Phosphatidylethanolamine-binding protein 1;Hippocampal cholinergic neurostimulating peptide	Pebp1	0.0944763	0.339287		14	14	14	92.5	92.5	92.5	20.83	0	301.19	28312000000	212	0.339287	0.0944763
P07724;CON__P02768-1	P07724	Serum albumin	Alb	0.0949512	0.26426		42	42	41	72.4	72.4	70.1	68.692	0	323.31	388220000000	983	0.26426	0.0949512
P32020-2;P32020	P32020-2;P32020	Non-specific lipid-transfer protein	Scp2	0.0951157	0.474189		4	4	4	28	28	28	15.236	0	6.9458	512920000	19	0.474189	0.0951157
Q8R2G4;E9QNU1;Q8R2G4-7;Q8R2G4-8;E9Q9Q8;E9Q8Z0;E9Q7Z7;E9Q1U7;F6RER8;A0A0R4J1M9;A0A0R4J1Q4;E9Q7Q8;A0A0R4J1N4;E9Q984;E9Q630;F6Z2C7;F6W3A0	Q8R2G4;E9QNU1;Q8R2G4-7;Q8R2G4-8;E9Q9Q8;E9Q8Z0;E9Q7Z7;E9Q1U7;F6RER8;A0A0R4J1M9;A0A0R4J1Q4;E9Q7Q8;A0A0R4J1N4;E9Q984	Ecto-ADP-ribosyltransferase 3	Art3	0.0952133	0.597361		8	8	8	22.4	22.4	22.4	42.014	0	16.192	974590000	82	0.597361	0.0952133
Q9QZD9;A2AE03	Q9QZD9	Eukaryotic translation initiation factor 3 subunit I	Eif3i	0.0953666	0.423142		5	5	5	17.5	17.5	17.5	36.46	0	7.0911	316200000	22	0.423142	0.0953666
P06801;Q3TQP6	P06801;Q3TQP6	NADP-dependent malic enzyme;Malic enzyme	Me1	0.0954662	0.260598		13	13	13	31.1	31.1	31.1	63.953	0	131.19	3461900000	130	0.260598	0.0954662
Q3UHB1;A0A1W2P799	Q3UHB1;A0A1W2P799	5-nucleotidase domain-containing protein 3	Nt5dc3	0.0965096	0.328491		7	7	7	18.5	18.5	18.5	63.17	0	16.185	616980000	38	0.328491	0.0965096
Q9D1A2;A0A494B9S3;A0A494B9U6	Q9D1A2	Cytosolic non-specific dipeptidase	Cndp2	0.096534	0.0311571	+	10	10	10	29.1	29.1	29.1	52.767	0	34.827	1319200000	94	0.0311571	0.096534
J3QQ16;A0A087WS16	J3QQ16;A0A087WS16		Col6a3	0.0966133	0.494391		83	2	2	38.1	0.4	0.4	288.69	0.0027518	2.9959	600160000	18	0.494391	0.0966133
Q9CQ92;G3X9U9;D3YZ32	Q9CQ92;G3X9U9	Mitochondrial fission 1 protein	Fis1	0.0969097	0.482718		5	5	5	41.4	41.4	41.4	17.008	0	51.078	1886600000	42	0.482718	0.0969097
P61971;A0A1D5RLR1	P61971	Nuclear transport factor 2	Nutf2	0.0969822	0.391838		5	5	5	65.4	65.4	65.4	14.478	0	81.415	2286100000	20	0.391838	0.0969822
Q8CHP8	Q8CHP8	Phosphoglycolate phosphatase	Pgp	0.0975929	0.348775		12	12	12	45.8	45.8	45.8	34.54	0	43.906	2985800000	67	0.348775	0.0975929
Q9ES46;Q3UF75;Q9EPC1	Q9ES46	Beta-parvin	Parvb	0.0977554	0.647719		3	3	3	8.8	8.8	8.8	41.669	0	12.449	117500000	19	0.647719	0.0977554
Q91WS0	Q91WS0	CDGSH iron-sulfur domain-containing protein 1	Cisd1	0.0981682	0.550491		4	4	4	42.6	42.6	42.6	12.097	0	181.99	6658500000	107	0.550491	0.0981682
O89104	O89104	Synaptophysin-like protein 2	Sypl2	0.0985836	0.254976		5	5	5	26.5	26.5	26.5	29.224	0	268.42	9130200000	78	0.254976	0.0985836
Q91VR5;A0A1Y7VM48	Q91VR5	ATP-dependent RNA helicase DDX1	Ddx1	0.0988995	0.233762		10	10	10	18.2	18.2	18.2	82.499	0	29.928	1006200000	80	0.233762	0.0988995
P58252;G3UXK8;G3UZ34;A2AH85;O08810	P58252	Elongation factor 2	Eef2	0.0990891	0.164886		39	39	39	46.4	46.4	46.4	95.313	0	323.31	40221000000	527	0.164886	0.0990891
P24549;A0A286YDG6;A0A286YCZ0;O35945	P24549	Retinal dehydrogenase 1	Aldh1a1	0.0995216	0.51529		8	8	8	24	24	24	54.467	0	23.598	775470000	51	0.51529	0.0995216
P27546-2;P27546;P27546-3;E9PZ43;A0A140T8T5;A0A0G2JDN7;P27546-4;A0A0G2JG35;A0A0G2JFT4;A0A0G2JFK3;A0A0G2JDY5;Q78TF3;A0A0G2JE57;A0A0G2JDU1	P27546-2;P27546;P27546-3	Microtubule-associated protein 4	Map4	0.0996994	0.24006		22	13	12	30.3	19.3	17.3	117.34	0	82.002	1957400000	133	0.24006	0.0996994
Q9Z2I9	Q9Z2I9	Succinyl-CoA ligase [ADP-forming] subunit beta, mitochondrial	Sucla2	0.100131	0.386334		24	24	24	57.2	57.2	57.2	50.113	0	292.51	33591000000	357	0.386334	0.100131
E9Q9K5;A0A1W2P7C3;E9Q9K5-3;A0A1W2P8G7;E9Q9K5-2;E9Q9K5-4;A0A1W2P6F3	E9Q9K5	Triadin	Trdn	0.100323	0.336584		18	18	18	24.7	24.7	24.7	77.843	0	149.04	12775000000	195	0.336584	0.100323
Q9CQE8	Q9CQE8	UPF0568 protein C14orf166 homolog		0.10046	0.54458		4	4	4	20.5	20.5	20.5	28.152	0	9.6768	302080000	48	0.54458	0.10046
P62960;A2BGG7	P62960	Nuclease-sensitive element-binding protein 1	Ybx1	0.100997	0.49272		8	4	4	50.3	37.9	37.9	35.73	0	113.66	675600000	30	0.49272	0.100997
P61255;B1ARA3;B1ARA5	P61255;B1ARA3;B1ARA5	60S ribosomal protein L26	Rpl26	0.101541	0.12384		8	8	8	44.1	44.1	44.1	17.258	0	14.267	2229900000	65	0.12384	0.101541
A0A0R4J093;Q9DBP5	A0A0R4J093;Q9DBP5	UMP-CMP kinase	Cmpk1	0.101605	0.27563		7	7	7	38.8	38.8	38.8	25.714	0	21.643	889260000	41	0.27563	0.101605
D3YX27;Q9JIY5;F6XUR8;S4R1B3;D3YX28;F6TCV0;S4R1A8	D3YX27;Q9JIY5;F6XUR8;S4R1B3;D3YX28;F6TCV0	Serine protease HTRA2, mitochondrial	Htra2	0.10166	0.416747		4	4	4	11.3	11.3	11.3	45.822	0	5.7182	207800000	19	0.416747	0.10166
P62071;A0A1B0GRG1;A0A1B0GRT5	P62071;A0A1B0GRG1;A0A1B0GRT5	Ras-related protein R-Ras2	Rras2	0.101841	0.517333		3	3	1	19.1	19.1	5.9	23.399	0	9.0325	290900000	29	0.517333	0.101841
Q5DTJ9;A0A1W2P7G1	Q5DTJ9	Myopalladin	Mypn	0.102037	0.0758662		16	16	16	16.4	16.4	16.4	144.11	0	62.843	2304000000	119	0.0758662	0.102037
Q9D8N0	Q9D8N0	Elongation factor 1-gamma	Eef1g	0.103262	0.276246		14	14	14	30	30	30	50.06	0	168.89	11086000000	197	0.276246	0.103262
Q80UY1;A0A494BA54	Q80UY1	UPF0586 protein C9orf41 homolog		0.104081	0.259567		7	7	7	20.2	20.2	20.2	46.338	0	36.141	1748700000	66	0.259567	0.104081
Q9JJZ2	Q9JJZ2	Tubulin alpha-8 chain	Tuba8	0.104224	0.321642		15	5	5	42.5	14.5	14.5	50.051	0	29.893	1119400000	50	0.321642	0.104224
J3QMG3;Q60931	J3QMG3;Q60931	Voltage-dependent anion-selective channel protein 3	Vdac3	0.104234	0.277514		11	11	11	46.5	46.5	46.5	30.851	0	323.31	19969000000	211	0.277514	0.104234
Q99L45;E0CXJ3	Q99L45;E0CXJ3	Eukaryotic translation initiation factor 2 subunit 2	Eif2s2	0.104252	0.628349		5	5	5	17.8	17.8	17.8	38.092	0	55.091	588600000	37	0.628349	0.104252
A2AFQ0;Q7TMY8-3;Q7TMY8;Q7TMY8-4;Q7TMY8-2	A2AFQ0;Q7TMY8-3;Q7TMY8;Q7TMY8-4;Q7TMY8-2	E3 ubiquitin-protein ligase HUWE1	Huwe1	0.104639	0.512542		5	5	5	1.3	1.3	1.3	482.69	0	8.0458	114360000	23	0.512542	0.104639
D3YWF6;Q7TQI3;D3Z7K0	D3YWF6;Q7TQI3;D3Z7K0	Ubiquitin thioesterase OTUB1	Otub1	0.104683	0.00940029	+	8	8	8	42.3	42.3	42.3	28.036	0	78.899	1495300000	95	0.00940029	0.104683
D3YUT3;D3YUG3;D3Z5R8;D3Z722;Q9CZX8;S4R223	D3YUT3;D3YUG3;D3Z5R8;D3Z722;Q9CZX8;S4R223	40S ribosomal protein S19	Rps19	0.10475	0.588238		6	6	6	39.1	39.1	39.1	14.896	0	11.406	1518400000	57	0.588238	0.10475
Q8BGC4;A0A494BB38	Q8BGC4	Zinc-binding alcohol dehydrogenase domain-containing protein 2	Zadh2	0.104767	0.566873		3	3	3	10.3	10.3	10.3	40.528	0	10.34	177750000	15	0.566873	0.104767
P43275	P43275	Histone H1.1	Hist1h1a	0.1052	0.639254		5	3	3	31.5	23.9	23.9	21.785	0	26.766	160790000	19	0.639254	0.1052
F6ZFT1;F8WJ64;Q9CR21	F6ZFT1;F8WJ64;Q9CR21	Acyl carrier protein;Acyl carrier protein, mitochondrial	Ndufab1	0.105255	0.473704		3	3	3	18.9	18.9	18.9	14.309	0	8.2518	3227700000	59	0.473704	0.105255
P10922	P10922	Histone H1.0;Histone H1.0, N-terminally processed	H1f0	0.105841	0.254267		5	5	5	27.3	27.3	27.3	20.861	0	24.639	5265100000	73	0.254267	0.105841
P62702;V9GWY0	P62702;V9GWY0	40S ribosomal protein S4, X isoform;40S ribosomal protein S4	Rps4x;Gm15013	0.105874	0.490587		11	11	11	37.3	37.3	37.3	29.597	0	26.313	4520400000	107	0.490587	0.105874
Q9Z1Q5	Q9Z1Q5	Chloride intracellular channel protein 1	Clic1	0.106641	0.326703		2	2	2	12.4	12.4	12.4	27.013	0	7.1873	101400000	11	0.326703	0.106641
O08911	O08911	Mitogen-activated protein kinase 12	Mapk12	0.106775	0.168985		7	7	7	24.5	24.5	24.5	42.043	0	63.664	1180400000	81	0.168985	0.106775
P17427	P17427	AP-2 complex subunit alpha-2	Ap2a2	0.107076	0.306204		7	7	4	8.5	8.5	5.1	104.02	0	12.674	360170000	33	0.306204	0.107076
Q9D172;A0A1W2P7B6;A0A1W2P870	Q9D172;A0A1W2P7B6	ES1 protein homolog, mitochondrial	D10Jhu81e	0.107333	0.433183		9	9	9	47.4	47.4	47.4	28.09	0	323.31	10886000000	160	0.433183	0.107333
Q8CAP3;Q3TN85;P54726;F6YL88	Q8CAP3;Q3TN85;P54726	UV excision repair protein RAD23 homolog A	Rad23a	0.107451	0.579977		6	6	4	28.7	28.7	24	39.635	0	9.5594	745920000	22	0.579977	0.107451
Q00897	Q00897	Alpha-1-antitrypsin 1-4	Serpina1d	0.10765	0.547826		16	7	6	46.5	19.6	17.2	45.998	0	166.68	7453900000	126	0.547826	0.10765
Q9CYT6;D3YTR7;A0A286YCS6	Q9CYT6;D3YTR7;A0A286YCS6	Adenylyl cyclase-associated protein 2;Adenylyl cyclase-associated protein	Cap2	0.108143	0.434491		9	9	8	21.8	21.8	20.2	52.861	0	31.976	1539500000	61	0.434491	0.108143
P15626;D3YX76;F6Y363	P15626;D3YX76	Glutathione S-transferase Mu 2	Gstm2	0.108232	0.212259		13	10	7	60.1	44.5	31.7	25.716	0	32.384	3838300000	111	0.212259	0.108232
O54984;A0A1B0GRE1	O54984	ATPase Asna1	Asna1	0.108883	0.502545		5	5	5	19.3	19.3	19.3	38.822	0	25.977	622860000	70	0.502545	0.108883
F8WIR1;P18242;F6Y6L6;A0A1B0GT66	F8WIR1;P18242;F6Y6L6;A0A1B0GT66	Cathepsin D	Ctsd	0.111012	0.291465		7	7	7	21.5	21.5	21.5	44.215	0	26.715	2078000000	68	0.291465	0.111012
Q76MZ3;G3UWL2;G3UXQ1;H3BIV7;H3BLQ0;Q3TTF6;H3BKU1;G3UWS4;Q7TNP2;H3BJ83;H3BLE7	Q76MZ3	Serine/threonine-protein phosphatase 2A 65 kDa regulatory subunit A alpha isoform	Ppp2r1a	0.111048	0.196		19	19	19	41.8	41.8	41.8	65.322	0	205.72	8135100000	193	0.196	0.111048
D3Z7X0;Q8K370;D3Z2B3	D3Z7X0;Q8K370;D3Z2B3	Acyl-CoA dehydrogenase family member 10	Acad12;Acad10	0.111397	0.290912		4	4	4	9.9	9.9	9.9	61.389	0	12.593	245700000	19	0.290912	0.111397
A0A0N4SUR3	A0A0N4SUR3			0.111407	0.17493		2	2	2	6.1	6.1	6.1	24	0.0022148	3.0672	1518000000	16	0.17493	0.111407
A0A494BBB0;O35350;A0A494BAS0;A0A494BAC4	A0A494BBB0;O35350	Calpain-1 catalytic subunit	Capn1	0.111454	0.178918		23	23	23	34.2	34.2	34.2	80.362	0	110.19	6563700000	219	0.178918	0.111454
E9PZQ0;K3W4M2;A0A1L1SQG7;F6U7V1;E9Q401;A0A140LJF7;A0A140LJK7;E9PW34;A2AGL3-2;A2AGL3;Q80ZZ5;A0A1Y7VJP1;A0A1Y7VK09;REV__Q8BUR4;Q8BUR4	E9PZQ0;K3W4M2;A0A1L1SQG7	Ryanodine receptor 1	Ryr1	0.111995	0.0804245		179	179	179	44.4	44.4	44.4	565.03	0	323.31	147530000000	2795	0.0804245	0.111995
Q6P9Q4	Q6P9Q4	FH1/FH2 domain-containing protein 1	Fhod1	0.11212	0.418525		6	6	6	6.7	6.7	6.7	129.6	0	34.399	344230000	43	0.418525	0.11212
P63242;A0A0A0MQM0;J3QPS8;Q8BGY2	P63242;A0A0A0MQM0;J3QPS8	Eukaryotic translation initiation factor 5A-1;Eukaryotic translation initiation factor 5A	Eif5a	0.112731	0.609012		6	6	6	51.3	51.3	51.3	16.832	0	102.62	6221400000	66	0.609012	0.112731
E9QK48;Q7TNG5;Q7TNG5-2;D6RGM3	E9QK48;Q7TNG5;Q7TNG5-2	Echinoderm microtubule-associated protein-like 2	Eml2	0.113551	0.569507		3	3	3	4.8	4.8	4.8	90.791	0	15.505	1332000000	27	0.569507	0.113551
P61222	P61222	ATP-binding cassette sub-family E member 1	Abce1	0.114146	0.1836		7	7	7	15.7	15.7	15.7	67.314	0	17.785	633650000	40	0.1836	0.114146
E9Q0G1;Q9CQJ6	E9Q0G1;Q9CQJ6	Density-regulated protein	Denr	0.114703	0.501768		2	2	2	14.3	14.3	14.3	20.396	0	34.301	306730000	20	0.501768	0.114703
Q02053;P31254	Q02053	Ubiquitin-like modifier-activating enzyme 1	Uba1	0.115442	0.203743		27	27	27	36.2	36.2	36.2	117.81	0	323.31	9213000000	397	0.203743	0.115442
E9Q8K5;F6RSJ3;A2AT64	E9Q8K5		Ttn	0.115474	0.162993		2024	3	0	67.1	0.1	0	3716	0	17.622	6423800000	53	0.162993	0.115474
O88844;A0A087WPT4;A0A087WRS9;D3YVY3;A0A087WRM4	O88844;A0A087WPT4;A0A087WRS9	Isocitrate dehydrogenase [NADP] cytoplasmic	Idh1	0.115807	0.336372		8	7	7	22	19.8	19.8	46.674	0	16.637	821640000	46	0.336372	0.115807
A0A0A6YXR4;P47199;A0A0A6YVS7;V9GXY8;D3YWU6;D3Z4Q4;D3Z2X0;D3YUG9;A0A0G2JFU5	A0A0A6YXR4;P47199;A0A0A6YVS7;V9GXY8;D3YWU6;D3Z4Q4;D3Z2X0;D3YUG9	Quinone oxidoreductase	Cryz	0.116062	0.31948		4	4	4	20.9	20.9	20.9	32.079	0	15.632	414430000	66	0.31948	0.116062
A2AMM0	A2AMM0	Muscle-related coiled-coil protein	Murc	0.116116	0.109069		8	8	8	37	37	37	41.008	0	274.26	2641700000	83	0.109069	0.116116
Q99PT1	Q99PT1	Rho GDP-dissociation inhibitor 1	Arhgdia	0.116631	0.199922		8	8	8	55.4	55.4	55.4	23.407	0	152.32	6072100000	138	0.199922	0.116631
Q9D6J5;Q3V406;F6VCY0;E9Q9J5	Q9D6J5;Q3V406	NADH dehydrogenase [ubiquinone] 1 beta subcomplex subunit 8, mitochondrial	Ndufb8	0.117373	0.364969		5	5	5	34.4	34.4	34.4	21.876	0	32.418	5359900000	82	0.364969	0.117373
Q9EPL8	Q9EPL8	Importin-7	Ipo7	0.118077	0.469585		4	4	4	5.1	5.1	5.1	119.49	0	8.2997	153160000	26	0.469585	0.118077
P70404	P70404	Isocitrate dehydrogenase [NAD] subunit gamma 1, mitochondrial	Idh3g	0.118081	0.374355		14	14	14	53.7	53.7	53.7	42.785	0	262.3	14930000000	219	0.374355	0.118081
B8JK33;B8JK32;Q9D0E1-2;Q9D0E1;F6W322	B8JK33;B8JK32;Q9D0E1-2;Q9D0E1;F6W322	Heterogeneous nuclear ribonucleoprotein M	Hnrnpm	0.118248	0.445409		4	4	4	8	8	8	68.161	0	27.549	385980000	31	0.445409	0.118248
Q6ZWZ7;Q9CPR4;B2RY53	Q6ZWZ7;Q9CPR4	60S ribosomal protein L17	Rpl17	0.118497	0.226355		4	4	4	26.6	26.6	26.6	21.397	0	153.02	3008900000	75	0.226355	0.118497
P60867	P60867	40S ribosomal protein S20	Rps20	0.119146	0.177759		2	2	2	19.3	19.3	19.3	13.373	0.00060241	4.3875	1663100000	37	0.177759	0.119146
Q9JKB3-2;Q9JKB3;A0A0A0MQD2;B2RUF0;Q9Z2C8-2;Q9Z2C8	Q9JKB3-2;Q9JKB3	Y-box-binding protein 3	Ybx3	0.119443	0.121418		14	14	10	69.9	69.9	56.2	30.764	0	323.31	7117000000	182	0.121418	0.119443
P56501	P56501	Mitochondrial uncoupling protein 3	Ucp3	0.119453	1		4	4	4	15.6	15.6	15.6	33.91	0	27.383	109520000	14	1	0.119453
P42669	P42669	Transcriptional activator protein Pur-alpha	Pura	0.119915	0.480628		3	3	3	12.5	12.5	12.5	34.883	0	45.677	767110000	44	0.480628	0.119915
Q8K215	Q8K215	LYR motif-containing protein 4	Lyrm4	0.120254	0.716735		2	2	2	11	11	11	10.854	0.0027457	2.9748	639410000	16	0.716735	0.120254
Q63810-2;Q63810	Q63810-2;Q63810	Calcineurin subunit B type 1	Ppp3r1	0.120725	0.233685		6	6	6	50.6	50.6	50.6	18.208	0	18.911	1631700000	72	0.233685	0.120725
P17182;Q6PHC1;B0QZL1;B1ARR7;D3Z2S4;A0A0N4SUI6;B1ARR6;D3YVD3;A0A0N4SUW8	P17182;Q6PHC1	Alpha-enolase	Eno1	0.121487	0.0237777	+	20	16	15	66.1	50.2	47.2	47.14	0	323.31	65135000000	558	0.0237777	0.121487
A0A338P7E5;P68037;A0A338P786;A0A338P702	A0A338P7E5;P68037;A0A338P786	Ubiquitin-conjugating enzyme E2 L3	Ube2l3	0.122281	0.435864		5	5	5	50.8	50.8	50.8	14.121	0	225.99	7993600000	55	0.435864	0.122281
P29699;A0A338P703;A0A338P7G1;A0A338P7H5;A0A338P6Y6	P29699;A0A338P703;A0A338P7G1;A0A338P7H5	Alpha-2-HS-glycoprotein	Ahsg	0.122348	0.195167		3	3	3	13.3	13.3	13.3	37.325	0	56.718	1574900000	37	0.195167	0.122348
P57787;B1ATM1;B1ATM2	P57787	Monocarboxylate transporter 4	Slc16a3	0.12239	0.319997		8	8	8	17.7	17.7	17.7	50.373	0	17.594	2002200000	39	0.319997	0.12239
P55302;F6WMD1	P55302	Alpha-2-macroglobulin receptor-associated protein	Lrpap1	0.122842	0.497511		5	5	5	17.2	17.2	17.2	42.215	0	15.682	494340000	42	0.497511	0.122842
B2KGR2;O89112	B2KGR2;O89112	LanC-like protein 1	Lancl1	0.123244	0.247105		4	4	4	22.5	22.5	22.5	19.656	0	6.2891	893900000	24	0.247105	0.123244
F8VPN4;A0A0G2JGI9;F6XXE6;E0CYU6;E0CX86;F7CSZ6	F8VPN4;A0A0G2JGI9;F6XXE6		Agl	0.123402	0.0435772	+	74	74	74	56	56	56	174.29	0	323.31	80263000000	1280	0.0435772	0.123402
Q8JZQ9;A0A0G2JG48	Q8JZQ9	Eukaryotic translation initiation factor 3 subunit B	Eif3b	0.123726	0.0929087		10	10	10	19.9	19.9	19.9	91.369	0	24.62	486160000	47	0.0929087	0.123726
Q9R0Q6;A0A0G2JF52;D3YVI5	Q9R0Q6;A0A0G2JF52	Actin-related protein 2/3 complex subunit 1A	Arpc1a	0.123792	0.260386		3	3	3	11.6	11.6	11.6	41.626	0.00059312	4.1127	291390000	17	0.260386	0.123792
Q3TL44;A0A1L1ST78;A0A1L1SQN7	Q3TL44;A0A1L1ST78;A0A1L1SQN7	NLR family member X1	Nlrx1	0.124486	0.735555		3	3	3	4.1	4.1	4.1	107.83	0	6.273	74263000	20	0.735555	0.124486
E9QA74;E9Q405;A0A1C7ZN10;K3W4L0;B2RRE2;E9QAX2;Q9JMH9-5;Q9JMH9-7;Q9JMH9-2;Q9JMH9-4;Q9JMH9-1;Q9JMH9;Q9JMH9-6	E9QA74;E9Q405;A0A1C7ZN10;K3W4L0;B2RRE2;E9QAX2;Q9JMH9-5;Q9JMH9-7;Q9JMH9-2;Q9JMH9-4;Q9JMH9-1;Q9JMH9;Q9JMH9-6	Unconventional myosin-XVIIIa	Myo18a	0.124567	0.352487		8	8	7	6.2	6.2	5.1	186.53	0	66.355	507300000	71	0.352487	0.124567
P82348	P82348	Gamma-sarcoglycan	Sgcg	0.124659	0.132994		4	4	4	21.6	21.6	21.6	32.081	0	60.368	1317100000	53	0.132994	0.124659
A2AKN9;A2BIM8;P02762;P04938;B8JI96;Q58EV3;A9R9W0;A2CEL1;A2CEK7;A2BIN1;A2AKN8;Q4FZE8;A9C497;A9C496;B5X0G2;P11588;L7MUC7;A2CEK6;E9PVW0;E9QA79;A2CEL0;P11589;A2BIN0;L7N222;A2CEK9;P11591	A2AKN9;A2BIM8;P02762;P04938;B8JI96;Q58EV3;A9R9W0;A2CEL1;A2CEK7;A2BIN1;A2AKN8;Q4FZE8;A9C497;A9C496;B5X0G2;P11588;L7MUC7;A2CEK6;E9PVW0;E9QA79;A2CEL0;P11589;A2BIN0;L7N222	Major urinary protein 6;Major urinary proteins 11 and 8;Major urinary protein 17;Major urinary protein 1;Major urinary protein 2	Mup4;Mup9;Mup6;Mup8;Mup14;Mup1;Mup15;Mup10;Mup19;Mup17;Mup7;Mup13;Mup2;Mup11	0.124793	0.751353		6	6	6	44.4	44.4	44.4	20.648	0	12.343	443050000	26	0.751353	0.124793
Q99JZ4;A0A1W2P869;A0A1W2P6N3;P36536;A0A1W2P720	Q99JZ4;A0A1W2P869;A0A1W2P6N3;P36536	GTP-binding protein SAR1a	Sar1a	0.125179	0.168692		5	2	2	36.9	23.2	23.2	22.399	0	28.659	382080000	26	0.168692	0.125179
P08122	P08122	Collagen alpha-2(IV) chain;Canstatin	Col4a2	0.125491	0.316394		5	5	5	4.5	4.5	4.5	167.32	0	28.328	2329700000	44	0.316394	0.125491
Q99LX0;A2A813;A2A815;A2A817;A2A816	Q99LX0;A2A813;A2A815	Protein deglycase DJ-1	Park7	0.125503	0.122343		11	11	11	70.9	70.9	70.9	20.021	0	323.31	45969000000	428	0.122343	0.125503
P52480-2	P52480-2	Pyruvate kinase PKM	Pkm	0.12584	0.133355		46	46	4	83.1	83.1	10	57.984	0	323.31	792280000000	2477	0.133355	0.12584
P05064;A6ZI44;D3YWI1;D3Z510;A0A0U1RPN8;A0A0U1RPT5;D3YV98;A6ZI47	P05064;A6ZI44;D3YWI1;D3Z510;A0A0U1RPN8;A0A0U1RPT5	Fructose-bisphosphate aldolase A;Fructose-bisphosphate aldolase	Aldoa	0.126146	0.0322947	+	40	40	13	91.8	91.8	40.4	39.355	0	323.31	1582400000000	3649	0.0322947	0.126146
Q8JZN5;A0A0G2JDY4;A0A0G2JF25	Q8JZN5	Acyl-CoA dehydrogenase family member 9, mitochondrial	Acad9	0.126323	0.111696		12	12	12	25.3	25.3	25.3	68.721	0	67.98	1213900000	75	0.111696	0.126323
Q9JII6;B1AXW3	Q9JII6;B1AXW3	Alcohol dehydrogenase [NADP(+)]	Akr1a1	0.12636	0.34363		7	7	7	24.9	24.9	24.9	36.586	0	49.94	1307500000	55	0.34363	0.12636
P26883;F6X9I3	P26883	Peptidyl-prolyl cis-trans isomerase FKBP1A	Fkbp1a	0.126827	0.0398249	+	5	5	5	41.7	41.7	41.7	11.922	0	37.539	5891200000	54	0.0398249	0.126827
K3W4Q8;P18572-2;P18572;J3QP71	K3W4Q8;P18572-2;P18572;J3QP71	Basigin	Bsg	0.12685	0.151657		9	9	9	42.2	42.2	42.2	24.116	0	68.773	3652300000	97	0.151657	0.12685
P62259;D6REF3;F6WA09	P62259;D6REF3;F6WA09	14-3-3 protein epsilon	Ywhae	0.127045	0.0681025		18	18	15	70.6	70.6	60.8	29.174	0	236.52	31082000000	555	0.0681025	0.127045
I7HLV2;Q6ZWV3;P86048;A0A1B0GXC3	I7HLV2;Q6ZWV3;P86048	60S ribosomal protein L10;60S ribosomal protein L10-like	Rpl10;Rpl10l	0.127335	0.418485		5	5	5	20.4	20.4	20.4	23.072	0	8.6119	432070000	34	0.418485	0.127335
Q6ZWY3;D6RH49;D3YYB0	Q6ZWY3;D6RH49;D3YYB0	40S ribosomal protein S27-like;40S ribosomal protein S27	Rps27l	0.127383	0.60198		3	3	1	38.1	38.1	13.1	9.4771	0.00064977	5.6011	375140000	33	0.60198	0.127383
Q91YS7;Q63932;M0QWN2;A0A1W2P7V9	Q91YS7;Q63932	Dual specificity mitogen-activated protein kinase kinase 2	Map2k2	0.128104	0.165517		11	11	9	40.2	40.2	35	44.302	0	96.475	1438800000	92	0.165517	0.128104
A0A1Y7VM65;Q9QUH0	A0A1Y7VM65;Q9QUH0	Glutaredoxin-1	Glrx	0.128724	0.221486		2	2	2	14.3	14.3	14.3	9.3868	0	5.7691	480450000	22	0.221486	0.128724
Q91Z53;D6REG4;B1AXQ0	Q91Z53;D6REG4;B1AXQ0	Glyoxylate reductase/hydroxypyruvate reductase	Grhpr	0.128924	0.143959		9	9	9	38.1	38.1	38.1	35.328	0	67.968	2235700000	88	0.143959	0.128924
P28654	P28654	Decorin	Dcn	0.128945	0.396218		14	14	13	44.9	44.9	42.7	39.809	0	323.31	19501000000	239	0.396218	0.128945
Q9WUM5;A0A0N4SVU4	Q9WUM5	Succinyl-CoA ligase [ADP/GDP-forming] subunit alpha, mitochondrial	Suclg1	0.129043	0.326046		9	9	9	32.7	32.7	32.7	36.154	0	323.31	13087000000	215	0.326046	0.129043
A0A0H2UH17;A0A0G2JDV6;Q80X50-2;Q80X50-3;Q80X50-4;Q80X50;Q80X50-5;A0A0G2JDT1;A0A0G2JGD0;A0A0G2JG47	A0A0H2UH17;A0A0G2JDV6;Q80X50-2;Q80X50-3;Q80X50-4;Q80X50;Q80X50-5	Ubiquitin-associated protein 2-like	Ubap2l	0.129622	0.46152		3	3	3	5	5	5	103.94	0.0011662	3.7938	113010000	16	0.46152	0.129622
Q9JKS4-4;Q9JKS4-3	Q9JKS4-4;Q9JKS4-3	LIM domain-binding protein 3	Ldb3	0.130926	0.118545		23	23	1	51.1	51.1	5.5	67.07	0	323.31	210210000000	1269	0.118545	0.130926
A0A0G2JH04;P63073;A0A0G2JG98;A0A0G2JFB4;A0A0G2JGT5	A0A0G2JH04;P63073;A0A0G2JG98;A0A0G2JFB4;A0A0G2JGT5	Eukaryotic translation initiation factor 4E	Eif4e	0.13098	0.447749		2	2	2	15.7	15.7	15.7	21.009	0	11.309	480810000	31	0.447749	0.13098
Q62446;A0A1Y7VLK0;A0A1Y7VMJ9;A0A1Y7VP01;A0A1Y7VJ86	Q62446;A0A1Y7VLK0;A0A1Y7VMJ9;A0A1Y7VP01	Peptidyl-prolyl cis-trans isomerase FKBP3	Fkbp3	0.131369	0.0817516		8	8	8	45.1	45.1	45.1	25.147	0	316.09	6310000000	126	0.0817516	0.131369
Q9CZ30;B1AYJ9;Q9CZ30-2	Q9CZ30;B1AYJ9;Q9CZ30-2	Obg-like ATPase 1	Ola1	0.132511	0.232768		14	14	14	40.9	40.9	40.9	44.729	0	116.23	5271700000	107	0.232768	0.132511
Q61029-3;Q61029;Q61029-2;Q61029-4;Q61033-2;Q61033	Q61029-3;Q61029;Q61029-2;Q61029-4	Lamina-associated polypeptide 2, isoforms beta/delta/epsilon/gamma	Tmpo	0.13254	0.124745		9	9	9	29.4	29.4	29.4	46.049	0	39.341	1766500000	88	0.124745	0.13254
Q9ES74;Q3TN15;A2ATN9;Q9ES70	Q9ES74;Q3TN15	Serine/threonine-protein kinase Nek7	Nek7	0.132621	0.152437		4	4	4	14.2	14.2	14.2	34.537	0	7.6459	234610000	23	0.152437	0.132621
E9QPX8;E9Q7B5;F8VQE0;F7CNJ1;Q02789-2;Q02789;A0A1W2P6T3;A0A1W2P805;A0A1W2P6Z7;A0A1W2P731;A0A286YD72;A0A087WQT9;F8WJL1;A0A087WR02;A0A087WPZ8;A0A2C9F2E5;A0A087WS40;A0A087WQJ4;A0A087WRZ6;A0A087WS67;A0A087WPP1;Q0PCR6;C7TQ59;C7TQ57;A0A087WRM3;A0A087WSE7;F7C376;Q01815-3;Q01815-2;Q01815;Q99246-3;Q99246-4;Q99246;B1AVA5;B1AVA6;B1AVA4;Q7TNI3;Q9JIS7	E9QPX8;E9Q7B5;F8VQE0;F7CNJ1;Q02789-2;Q02789	Voltage-dependent L-type calcium channel subunit alpha-1S	Cacna1s	0.133531	0.0542765		28	28	28	17.6	17.6	17.6	208.43	0	154.36	12495000000	302	0.0542765	0.133531
P61027;Q3TYH2;Q9DD03;P61028;Q8K386	P61027	Ras-related protein Rab-10	Rab10	0.133976	0.0999767		6	6	5	33.5	33.5	28	22.541	0	146.33	2485500000	101	0.0999767	0.133976
Q62087;H3BL07	Q62087	Serum paraoxonase/lactonase 3	Pon3	0.133988	0.34326		7	7	7	27.4	27.4	27.4	39.351	0	21.605	660570000	56	0.34326	0.133988
Q9CZ04;Q9CZ04-2;D3YVI6;D3Z440;D3Z0S0	Q9CZ04;Q9CZ04-2;D3YVI6;D3Z440	COP9 signalosome complex subunit 7a	Cops7a	0.13474	0.261713		4	4	4	18.9	18.9	18.9	30.224	0	205.8	700370000	51	0.261713	0.13474
Q05CH9;Q5XPI3;Q5XPI3-2;E0CX26;G3UYH5;E0CXL3	Q05CH9;Q5XPI3;Q5XPI3-2	E3 ubiquitin-protein ligase RNF123	Rnf123	0.134773	0.393813		5	5	5	5.1	5.1	5.1	140.65	0	6.5346	200010000	23	0.393813	0.134773
P58774	P58774	Tropomyosin beta chain	Tpm2	0.134944	0.135933		41	23	6	78.9	54.9	17.3	32.836	0	323.31	410670000000	826	0.135933	0.134944
Q9ERD7;A0A1D5RM76	Q9ERD7	Tubulin beta-3 chain	Tubb3	0.135144	0.391826		13	3	2	33.8	8.4	6.4	50.418	0	5.6302	230550000	16	0.391826	0.135144
P11531;A2A9Z1;A2A9Z2;B1AV35;Q05AA6	P11531	Dystrophin	Dmd	0.135573	0.048545	+	80	80	79	29.7	29.7	29.5	425.83	0	323.31	11146000000	666	0.048545	0.135573
Q9WUB3;E9PUM3;Q9ET01;Q3UEJ6	Q9WUB3;E9PUM3	Glycogen phosphorylase, muscle form;Alpha-1,4 glucan phosphorylase	Pygm	0.136419	0.0277404	+	70	70	55	71.3	71.3	55.1	97.285	0	323.31	1231900000000	4350	0.0277404	0.136419
P47809;B1ATL6;M0QWR0;M0QWG5;M0QW52	P47809;B1ATL6	Dual specificity mitogen-activated protein kinase kinase 4	Map2k4	0.136636	0.0269703	+	7	7	7	22.2	22.2	22.2	44.113	0	54.016	1036000000	55	0.0269703	0.136636
G5E829;A0A1W2P7C7;Q8C048;A2ALL9;Q0VF55;Q6Q477-2;S4R1C4;F7AAP4;E9Q828;Q3UHH0;Q6Q477;F8WHB1;Q9R0K7;A0A1W2P867;A0A1W2P7R3;A0A1W2P6X7;A0A1W2P882;A0A1W2P772	G5E829	Plasma membrane calcium-transporting ATPase 1	Atp2b1	0.136982	0.231509		8	8	8	10.8	10.8	10.8	134.75	0	31.559	235760000	42	0.231509	0.136982
Q11136	Q11136	Xaa-Pro dipeptidase	Pepd	0.13728	0.171214		5	5	5	12.2	12.2	12.2	55.028	0	14.88	541080000	38	0.171214	0.13728
A2AJY7;A2AJY5;A2AJY2;O35206	A2AJY7;A2AJY5;A2AJY2;O35206	Collagen alpha-1(XV) chain;Restin	Col15a1	0.138234	0.136891		5	5	5	22.3	22.3	22.3	30.569	0	21.826	1774200000	68	0.136891	0.138234
Q9CXW4;A2BH06	Q9CXW4;A2BH06	60S ribosomal protein L11	Rpl11	0.138413	0.240763		6	6	6	40.4	40.4	40.4	20.252	0	19.926	1863900000	50	0.240763	0.138413
Q8BUK6	Q8BUK6	Protein Hook homolog 3	Hook3	0.13891	0.282454		4	4	4	7.5	7.5	7.5	83.217	0	7.4097	214830000	17	0.282454	0.13891
Q9JLV5;E9Q4T8;F6ZZK0;F6R0N8	Q9JLV5;E9Q4T8	Cullin-3	Cul3	0.139225	0.359961		7	7	7	11.3	11.3	11.3	88.947	0	9.8137	310410000	20	0.359961	0.139225
Q8BH58	Q8BH58	TIP41-like protein	Tiprl	0.139383	0.412642		2	2	2	11.1	11.1	11.1	31.253	0.00060533	4.4359	253570000	15	0.412642	0.139383
Q5M8M8;P47915;A0A1L1SUN1;A0A1L1SS27;W4VSN7	Q5M8M8;P47915;A0A1L1SUN1;A0A1L1SS27;W4VSN7	60S ribosomal protein L29	Rpl29;Gm3550	0.139537	0.238782		2	2	2	11.9	11.9	11.9	17.587	0.0068892	2.6432	737790000	6	0.238782	0.139537
J9JIB2	J9JIB2		Obscn	0.139789	0.254367		34	2	2	48.3	2.8	2.8	93.961	0.00061312	4.5983	758920000	23	0.254367	0.139789
Q9D0F3	Q9D0F3	Protein ERGIC-53	Lman1	0.140221	0.00801565	+	3	3	3	12.2	12.2	12.2	57.788	0	6.7066	410780000	23	0.00801565	0.140221
Q6P1F6;Q9CWU3;Q925E7;A0A494B8Z0;F6RV17;Q6ZWR4-3;Q6ZWR4;Q6ZWR4-2;A0A494B941;G3UXS9;Q8BG02	Q6P1F6;Q9CWU3	Serine/threonine-protein phosphatase 2A 55 kDa regulatory subunit B alpha isoform;Serine/threonine-protein phosphatase 2A 55 kDa regulatory subunit B	Ppp2r2a	0.140254	0.0479464	+	11	11	11	36.9	36.9	36.9	51.691	0	139.09	2425700000	91	0.0479464	0.140254
Q4VBD2;A0A0G2JGM7	Q4VBD2	Transmembrane anterior posterior transformation protein 1	Tapt1	0.141402	0.302457		4	4	4	12.8	12.8	12.8	63.893	0	11.881	447000000	16	0.302457	0.141402
A0A1B0GRA5;A0A1B0GR78;A0A1B0GQZ3	A0A1B0GRA5;A0A1B0GR78			0.141731	0.0990508		14	14	1	20.1	20.1	1.6	88.93	0	41.57	2691000000	128	0.0990508	0.141731
Q91XH5;Q64105;G3UXX3;G3UZ79	Q91XH5;Q64105;G3UXX3;G3UZ79	Sepiapterin reductase	Spr	0.141887	0.187716		11	11	11	52.7	52.7	52.7	27.928	0	82.339	3238100000	117	0.187716	0.141887
Q9D1Q6	Q9D1Q6	Endoplasmic reticulum resident protein 44	Erp44	0.14194	0.207395		8	8	8	30.3	30.3	30.3	46.852	0	88.468	1160400000	59	0.207395	0.14194
Q564E2;P06151;A0A1B0GSR9;A0A1B0GSX0;D3YZQ9;A0A1B0GT41;A0A1B0GQX5;A0A1B0GSL7;A0A1B0GRW9;A0A1B0GS79;A0A1B0GRC1;A0A1B0GRS2;D3YVR7;D3YZE4;P00342;A0A1B0GSR2;A0A1B0GRE9	Q564E2;P06151;A0A1B0GSR9;A0A1B0GSX0;D3YZQ9;A0A1B0GT41;A0A1B0GQX5	L-lactate dehydrogenase;L-lactate dehydrogenase A chain	Ldha	0.142443	0.0105941	+	24	24	22	75.9	75.9	72.3	36.498	0	323.31	362210000000	1505	0.0105941	0.142443
P62141;A0A0J9YUU8;A0A0J9YUG2	P62141	Serine/threonine-protein phosphatase PP1-beta catalytic subunit	Ppp1cb	0.142813	0.22903		8	8	4	28.1	28.1	15.3	37.186	0	25.354	1540700000	63	0.22903	0.142813
Q9CWJ9	Q9CWJ9	Bifunctional purine biosynthesis protein PURH;Phosphoribosylaminoimidazolecarboxamide formyltransferase;IMP cyclohydrolase	Atic	0.143538	0.0989275		13	13	13	33.3	33.3	33.3	64.217	0	90.634	1820200000	139	0.0989275	0.143538
Q9JMC3;D3Z1U5	Q9JMC3	DnaJ homolog subfamily A member 4	Dnaja4	0.143802	0.3464		5	5	5	20.2	20.2	20.2	44.901	0	12.738	591060000	42	0.3464	0.143802
Q99K28;Q99K28-2	Q99K28;Q99K28-2	ADP-ribosylation factor GTPase-activating protein 2	Arfgap2	0.144139	0.495047		5	5	5	12.7	12.7	12.7	56.598	0	11.589	231540000	27	0.495047	0.144139
P21550;Q5SX59;J3QPZ9;Q5SX60;Q5SX61	P21550;Q5SX59	Beta-enolase;Enolase	Eno3	0.144588	0.0458834	+	29	29	24	65.4	65.4	53.7	47.024	0	323.31	896840000000	3462	0.0458834	0.144588
A0JNY3;Q8BUV3	A0JNY3;Q8BUV3	Gephyrin;Molybdopterin adenylyltransferase;Molybdopterin molybdenumtransferase	Gphn	0.144796	0.296978		4	4	4	5.8	5.8	5.8	83.665	0	8.3546	228780000	11	0.296978	0.144796
P62245;F8WJ41;D3YVB4;D3Z712	P62245;F8WJ41;D3YVB4;D3Z712	40S ribosomal protein S15a	Rps15a	0.145573	0.112909		5	5	5	46.2	46.2	46.2	14.839	0	14.436	1535900000	47	0.112909	0.145573
P17751;H7BXC3	P17751;H7BXC3	Triosephosphate isomerase	Tpi1	0.148012	0.0176766	+	15	15	15	61.2	61.2	61.2	32.191	0	323.31	330200000000	711	0.0176766	0.148012
B1AR69;M0QWL0	B1AR69		Myh13	0.148091	0.443153		79	10	10	31.4	8.5	8.5	223.56	0	59.391	6747200000	85	0.443153	0.148091
P05977;E0CZ30;A0A087WRZ7	P05977;E0CZ30	Myosin light chain 1/3, skeletal muscle isoform	Myl1	0.148146	0.0164159	+	26	26	9	88.8	88.8	25	20.594	0	323.31	1610600000000	3866	0.0164159	0.148146
Q8BZ71	Q8BZ71	SH3 and cysteine-rich domain-containing protein 3	Stac3	0.148428	0.0777376		15	15	15	51.4	51.4	51.4	41	0	106.05	5587100000	141	0.0777376	0.148428
P07310	P07310	Creatine kinase M-type	Ckm	0.149591	0.0659779		39	39	9	85.8	85.8	21.8	43.044	0	323.31	3795400000000	5652	0.0659779	0.149591
E9QJU4;Q8R4E4	E9QJU4;Q8R4E4	Myozenin-3	Myoz3	0.149709	0.0661435		12	12	12	52.2	52.2	52.2	26.978	0	48.649	13311000000	214	0.0661435	0.149709
A0A3B2WDD2;A0A3B2WBL1;Q5XJF6;P53026;A0A3B2W824;A0A3B2W820	A0A3B2WDD2;A0A3B2WBL1;Q5XJF6;P53026;A0A3B2W824	Ribosomal protein;60S ribosomal protein L10a	Rpl10a	0.150064	0.105983		5	5	5	25.8	25.8	25.8	21.636	0	11.407	1204900000	45	0.105983	0.150064
Q9JK37	Q9JK37	Myozenin-1	Myoz1	0.150687	0.0599636		18	18	18	84.1	84.1	84.1	31.457	0	323.31	152760000000	947	0.0599636	0.150687
F6T2S0;A0A494BAI5;Q544X6;P22315;Q91W09;A0A494B9Y8;A0A494BBL4;A0A494BAR8	F6T2S0;A0A494BAI5;Q544X6;P22315;Q91W09;A0A494B9Y8	Ferrochelatase;Ferrochelatase, mitochondrial	Fech	0.15082	0.114792		9	9	9	31.3	31.3	31.3	39.594	0	37.151	1774700000	111	0.114792	0.15082
P15089	P15089	Mast cell carboxypeptidase A	Cpa3	0.151049	0.302739		3	3	3	7.9	7.9	7.9	48.789	0.00058685	3.9132	795770000	12	0.302739	0.151049
O08715-2;O08715-5;O08715-3;O08715-6;O08715;O08715-4	O08715-2;O08715-5;O08715-3;O08715-6;O08715;O08715-4	A-kinase anchor protein 1, mitochondrial	Akap1	0.151109	1		2	2	2	9.7	9.7	9.7	57.68	0	18.656	115550000	18	1	0.151109
A0A1B0GSS8;A0A1B0GQU8;P35980;A0A1B0GSF7;A0A1B0GSA8	A0A1B0GSS8;A0A1B0GQU8;P35980;A0A1B0GSF7	60S ribosomal protein L18	Rpl18	0.151212	0.459499		3	3	3	21.3	21.3	21.3	17.958	0	14.847	1579600000	22	0.459499	0.151212
F8WIS9;P11798;P11798-2;F8WHB5	F8WIS9;P11798;P11798-2;F8WHB5	Calcium/calmodulin-dependent protein kinase type II subunit alpha	Camk2a	0.151212	0.104808		8	6	6	22.9	16.6	16.6	55.347	0	56.866	5753300000	110	0.104808	0.151212
P09411;S4R2M7	P09411;S4R2M7	Phosphoglycerate kinase 1;Phosphoglycerate kinase	Pgk1	0.151275	0.102721		34	34	26	82.3	82.3	67.9	44.55	0	323.31	336900000000	1498	0.102721	0.151275
A0A0A6YX73;Q8K1M3;P12367;A0A0A6YY28;H3BK84;P31324	A0A0A6YX73;Q8K1M3;P12367;A0A0A6YY28	cAMP-dependent protein kinase type II-alpha regulatory subunit	Prkar2a	0.151569	0.282087		11	11	11	37.6	37.6	37.6	43.165	0	133.94	3995700000	144	0.282087	0.151569
F6YVP7;A0A1Y7VKY1;P62270;S4R1N6;A0A3Q4EGP3	F6YVP7;A0A1Y7VKY1;P62270;S4R1N6	40S ribosomal protein S18	Gm10260;Rps18	0.151643	0.161654		7	7	7	40.8	40.8	40.8	17.671	0	13.963	2839700000	52	0.161654	0.151643
P42232;B2C3G8;P42230	P42232;B2C3G8;P42230	Signal transducer and activator of transcription 5B;Signal transducer and activator of transcription;Signal transducer and activator of transcription 5A	Stat5b;Stat5a	0.152199	0.420379		6	6	6	9.5	9.5	9.5	90.001	0	17.199	424910000	52	0.420379	0.152199
P70236;A2AGS2	P70236;A2AGS2	Dual specificity mitogen-activated protein kinase kinase 6	Map2k6	0.152472	0.0437985	+	11	11	8	40.1	40.1	32.9	37.432	0	89.877	2804800000	112	0.0437985	0.152472
Q6ZQ73	Q6ZQ73	Cullin-associated NEDD8-dissociated protein 2	Cand2	0.152687	0.0495371	+	25	25	25	25	25	25	135.63	0	244.59	8049900000	265	0.0495371	0.152687
Q8BJS4-3;Q8BJS4-2;Q8BJS4;E0CY39	Q8BJS4-3;Q8BJS4-2;Q8BJS4	SUN domain-containing protein 2	Sun2	0.152871	0.304403		9	9	9	19.5	19.5	19.5	78.178	0	19.375	719650000	47	0.304403	0.152871
P62082	P62082	40S ribosomal protein S7	Rps7	0.15304	0.30265		7	7	7	49	49	49	22.127	0	65.731	3908500000	37	0.30265	0.15304
O08997	O08997	Copper transport protein ATOX1	Atox1	0.153373	0.0902949		3	3	3	58.8	58.8	58.8	7.3384	0	16.256	1072900000	31	0.0902949	0.153373
P47963	P47963	60S ribosomal protein L13	Rpl13	0.153419	0.192501		7	7	7	32.2	32.2	32.2	24.305	0	20.344	2001200000	63	0.192501	0.153419
P05977-2;E9PWG4	P05977-2;E9PWG4	Myosin light chain 1/3, skeletal muscle isoform	Myl1	0.153511	0.0983048		19	2	2	92.7	12.7	12.7	16.6	0	181.57	91873000000	195	0.0983048	0.153511
P51885;CON__Q05443	P51885	Lumican	Lum	0.153871	0.299266		10	10	10	35.5	35.5	35.5	38.265	0	193.55	14447000000	151	0.299266	0.153871
Q99MN1;Q8R2P8	Q99MN1;Q8R2P8	Lysine--tRNA ligase	Kars	0.154353	0.31302		9	9	9	14.8	14.8	14.8	67.839	0	21.29	697110000	40	0.31302	0.154353
P62918	P62918	60S ribosomal protein L8	Rpl8	0.154549	0.195534		4	4	4	16	16	16	28.024	0	58.306	1776100000	31	0.195534	0.154549
P00397	P00397	Cytochrome c oxidase subunit 1	Mtco1	0.154956	0.252268		3	3	3	10.5	10.5	10.5	56.909	0	23.01	782570000	26	0.252268	0.154956
P63028;D3YU75	P63028;D3YU75	Translationally-controlled tumor protein	Tpt1	0.155609	0.367125		4	4	4	21.5	21.5	21.5	19.462	0	174.68	8006800000	94	0.367125	0.155609
A0A1W2P812;S4R1S2;G5E8K2;G5E8K3;S4R2S8;S4R2K9;G5E8K5-2;G5E8K5-3;G5E8K5;G3X971;S4R1X7;S4R2C1;S4R187;S4R2F5;S4R2J6;S4R165;S4R236;G5E8K5-6;G5E8K5-5;G5E8K5-4;S4R278;S4R208;S4R229;W4VSQ0;Q3UVY0;A0A087WNU5;S4R1U4;S4R1I1;S4R2D6;D6RJ51;Q8C8R3-8;Q8C8R3-7;Q8C8R3-6	A0A1W2P812;S4R1S2;G5E8K2;G5E8K3;S4R2S8;S4R2K9;G5E8K5-2;G5E8K5-3;G5E8K5;G3X971;S4R1X7;S4R2C1;S4R187;S4R2F5;S4R2J6;S4R165;S4R236;G5E8K5-6;G5E8K5-5;G5E8K5-4	Ankyrin-3	Ank3	0.155772	0.139358		9	9	7	7.2	7.2	6	191.25	0	71.417	736190000	93	0.139358	0.155772
P62855	P62855	40S ribosomal protein S26	Rps26	0.157603	0.236645		3	3	3	27	27	27	13.015	0.00063573	5.2071	1871300000	22	0.236645	0.157603
Q61599;D3YWL7	Q61599;D3YWL7	Rho GDP-dissociation inhibitor 2	Arhgdib	0.157781	1		2	2	2	18.5	18.5	18.5	22.851	0	14.181	75119000	20	1	0.157781
Q69ZW3-2;Q69ZW3	Q69ZW3-2;Q69ZW3	EH domain-binding protein 1	Ehbp1	0.158389	0.346489		2	2	2	1.3	1.3	1.3	136.23	0.0016741	3.2092	907810000	12	0.346489	0.158389
P48774;E9PVM7;E9Q024;E9PV63;E9Q5L9	P48774;E9PVM7	Glutathione S-transferase Mu 5	Gstm5	0.158543	0.188137		7	5	5	32.1	25	25	26.635	0	11.844	513300000	41	0.188137	0.158543
G5E8R3;E9QPD7;Q05920;A0A286YCC5;A0A494B912;A0A494B951	G5E8R3;E9QPD7;Q05920	Pyruvate carboxylase;Pyruvate carboxylase, mitochondrial	Pcx;Pc	0.158765	0.104026		25	25	25	27.3	27.3	27.3	129.7	0	63.214	2964800000	178	0.104026	0.158765
A0A2I3BQF4;P62889	A0A2I3BQF4;P62889	60S ribosomal protein L30	Rpl30	0.158803	0.234319		5	5	5	72.3	72.3	72.3	10.457	0	11.711	483210000	25	0.234319	0.158803
Q8R429	Q8R429	Sarcoplasmic/endoplasmic reticulum calcium ATPase 1	Atp2a1	0.158854	0.0131759	+	55	55	33	52.7	52.7	32.4	109.42	0	323.31	1851000000000	5310	0.0131759	0.158854
Q3TXN1;Q8VDQ1-2;Q8VDQ1;D6RGL6	Q3TXN1;Q8VDQ1-2;Q8VDQ1	Prostaglandin reductase 2	Ptgr2	0.159007	0.378301		3	3	3	13	13	13	34.268	0	14.216	428320000	21	0.378301	0.159007
Q8BP40	Q8BP40	Lysophosphatidic acid phosphatase type 6	Acp6	0.159139	0.605359		3	3	3	8.6	8.6	8.6	47.624	0.00062383	4.926	225630000	13	0.605359	0.159139
Q9R0Y5;Q9R0Y5-2;Z4YN97;A0A0A6YXW8	Q9R0Y5;Q9R0Y5-2	Adenylate kinase isoenzyme 1	Ak1	0.159269	0.109392		16	16	16	77.3	77.3	77.3	21.539	0	323.31	249050000000	816	0.109392	0.159269
Q3THE2;D3Z249	Q3THE2	Myosin regulatory light chain 12B	Myl12b	0.160939	0.0228615	+	7	7	0	50.6	50.6	0	19.779	0	51.856	1502700000	69	0.0228615	0.160939
Q3U4W8;P56399;D3YYA5;D3Z4K7	Q3U4W8;P56399	Ubiquitin carboxyl-terminal hydrolase;Ubiquitin carboxyl-terminal hydrolase 5	Usp5	0.160978	0.0448598	+	14	14	14	22.8	22.8	22.8	93.354	0	98.778	1258200000	93	0.0448598	0.160978
P63328;P63328-2;A0A2I3BPC5;P48455	P63328;P63328-2	Serine/threonine-protein phosphatase 2B catalytic subunit alpha isoform	Ppp3ca	0.161706	0.0366553	+	11	11	6	24.6	24.6	15	58.643	0	32.383	3292000000	120	0.0366553	0.161706
Z4YJF5;Q62234-2;Q62234;A0A3B2W4I4	Z4YJF5;Q62234-2;Q62234	Myomesin-1	Myom1	0.162169	0.00475108	+	118	118	118	78.5	78.5	78.5	175.48	0	323.31	382480000000	2716	0.00475108	0.162169
Q923F1;Q61189	Q923F1;Q61189	Methylosome subunit pICln	Clns1a	0.162661	0.354187		2	2	2	9.5	9.5	9.5	26.522	0	7.589	239840000	13	0.354187	0.162661
Q9ET78;Q9ET77	Q9ET78	Junctophilin-2	Jph2	0.16274	0.0191139	+	17	17	17	29.6	29.6	29.6	74.691	0	215	10977000000	242	0.0191139	0.16274
Q8C483;P26638;A2AFS0;A2AFS1	Q8C483;P26638;A2AFS0;A2AFS1	Serine--tRNA ligase, cytoplasmic	Sars	0.163203	0.0621134		8	8	8	20.1	20.1	20.1	61.166	0	80.494	1771700000	72	0.0621134	0.163203
Q9D8L3;Q62186	Q9D8L3;Q62186	Translocon-associated protein subunit delta	Ssr4	0.164377	0.153939		3	3	3	23.1	23.1	23.1	19.007	0	10.668	453940000	31	0.153939	0.164377
P16015	P16015	Carbonic anhydrase 3	Ca3	0.166248	0.0116357	+	17	17	17	79.2	79.2	79.2	29.366	0	323.31	375010000000	778	0.0116357	0.166248
A2AQY8;Q8BTY1;A2AQY9	A2AQY8;Q8BTY1	Kynurenine--oxoglutarate transaminase 1	Ccbl1	0.167243	1		3	3	3	12.3	12.3	12.3	42.235	0	15.21	176190000	18	1	0.167243
P70695	P70695	Fructose-1,6-bisphosphatase isozyme 2	Fbp2	0.169319	0.163018		13	13	13	43.4	43.4	43.4	36.947	0	196.99	4354000000	124	0.163018	0.169319
Q9DAK9	Q9DAK9	14 kDa phosphohistidine phosphatase	Phpt1	0.169694	0.155143		8	8	8	69.4	69.4	69.4	13.996	0	23.341	2782500000	103	0.155143	0.169694
Q60854;F8WIV2;K7E6F1;E9Q108;E9Q0P9;E9Q3Y1;E9Q6X2;E9PYY0;E9PZQ9;E9Q4R2;E9Q5Q5;A0A1Y7VLW2;Q3UWK8;W4VSP4	Q60854;F8WIV2;K7E6F1	Serpin B6	Serpinb6;Serpinb6a	0.171051	0.0999956		19	19	19	62.2	62.2	62.2	42.598	0	323.31	16738000000	315	0.0999956	0.171051
Q3UZG4;P31230;A0A0G2JEU9;A0A0G2JDV0;A0A0G2JDW6;A0A0G2JDH0	Q3UZG4;P31230	Aminoacyl tRNA synthase complex-interacting multifunctional protein 1;Endothelial monocyte-activating polypeptide 2	Aimp1	0.171169	0.224948		9	9	9	38.2	38.2	38.2	35.166	0	131.05	2008100000	94	0.224948	0.171169
Q62167;P16381	Q62167;P16381	ATP-dependent RNA helicase DDX3X;Putative ATP-dependent RNA helicase Pl10	Ddx3x;D1Pas1	0.1716	0.047165	+	15	15	1	25.5	25.5	1.8	73.101	0	47.741	1727900000	132	0.047165	0.1716
P63330;P62715	P63330;P62715	Serine/threonine-protein phosphatase 2A catalytic subunit alpha isoform;Serine/threonine-protein phosphatase 2A catalytic subunit beta isoform	Ppp2ca;Ppp2cb	0.171743	0.18072		7	7	7	29.1	29.1	29.1	35.608	0	122.38	1954100000	62	0.18072	0.171743
P45591;A0A1Y7VJ71	P45591	Cofilin-2	Cfl2	0.172217	0.00870666	+	13	13	11	78.9	78.9	68.1	18.709	0	116.87	24419000000	168	0.00870666	0.172217
Q9ET80;A0A087WRN3	Q9ET80	Junctophilin-1	Jph1	0.172691	0.0400136	+	16	16	16	28.2	28.2	28.2	71.904	0	90.929	6808400000	141	0.0400136	0.172691
Q61598;Q61598-2;A0A1Y7VL99;A0A1Y7VLG4	Q61598;Q61598-2;A0A1Y7VL99	Rab GDP dissociation inhibitor beta	Gdi2	0.172755	0.0658936		17	17	13	45.8	45.8	35.1	50.537	0	118.84	5140000000	167	0.0658936	0.172755
Q922D8;A0A1W2P733;A0A1W2P7L5	Q922D8;A0A1W2P733	C-1-tetrahydrofolate synthase, cytoplasmic;Methylenetetrahydrofolate dehydrogenase;Methenyltetrahydrofolate cyclohydrolase;Formyltetrahydrofolate synthetase;C-1-tetrahydrofolate synthase, cytoplasmic, N-terminally processed	Mthfd1	0.173245	0.120859		23	23	23	29	29	29	101.2	0	80.942	2721900000	170	0.120859	0.173245
D3YYD5;D3Z645;Q9QZ88;Q9QZ88-2;D3YW98	D3YYD5;D3Z645;Q9QZ88;Q9QZ88-2	Vacuolar protein sorting-associated protein 29	Vps29	0.173285	0.242388		3	3	3	25	25	25	13.723	0	10.226	374040000	21	0.242388	0.173285
Q9CY27;G3UWE1;Q52L67;A0A1D5RLH3;Q3TAN8;A0A1D5RLB4	Q9CY27;G3UWE1;Q52L67	Very-long-chain enoyl-CoA reductase	Tecr	0.173509	0.0751642		10	10	10	26.9	26.9	26.9	36.09	0	92.213	8729100000	126	0.0751642	0.173509
G3X937;Q921R8;Q921R8-2	G3X937;Q921R8;Q921R8-2	Solute carrier family 41 member 3	Slc41a3	0.173989	0.395165		3	3	3	7.8	7.8	7.8	53.289	0	11.805	251890000	27	0.395165	0.173989
Q9CZW4;E9PUC2;D3Z4I4	Q9CZW4;E9PUC2	Long-chain-fatty-acid--CoA ligase 3	Acsl3	0.174123	0.449317		4	4	4	7.8	7.8	7.8	80.491	0	10.711	145240000	16	0.449317	0.174123
Q9DCT1;Q8CEB6	Q9DCT1;Q8CEB6	1,5-anhydro-D-fructose reductase	Akr1e2;Akr1e1	0.174413	0.0920745		4	4	4	16.6	16.6	16.6	34.46	0	9.51	774810000	27	0.0920745	0.174413
D3Z5B1;B2RPU8;Q9D1L0	D3Z5B1;B2RPU8;Q9D1L0	Coiled-coil-helix-coiled-coil-helix domain-containing protein 2	Zbed5;Chchd2	0.174801	0.31328		3	3	3	25.1	25.1	25.1	19.183	0	15.215	164550000	21	0.31328	0.174801
E9Q197;Q9CPV4-3;Q9CPV4-2;Q9CPV4;F6ZTG3;F7BB55	E9Q197;Q9CPV4-3;Q9CPV4-2;Q9CPV4;F6ZTG3	Glyoxalase domain-containing protein 4	Glod4	0.175309	0.0326501	+	5	5	5	29	29	29	31.207	0	9.6123	698290000	18	0.0326501	0.175309
O35685	O35685	Nuclear migration protein nudC	Nudc	0.17569	0.37807		3	3	3	10.2	10.2	10.2	38.358	0	5.951	166470000	15	0.37807	0.17569
Q91YE8-2;Q91YE8;E9Q1U2;D3YVV9;A0A0G2JDM5;F6WWS1	Q91YE8-2;Q91YE8;E9Q1U2;D3YVV9	Synaptopodin-2	Synpo2	0.176242	0.0506479		30	30	29	58.1	58.1	58.1	80.907	0	323.31	25848000000	535	0.0506479	0.176242
A2AKD7;Q61234	A2AKD7;Q61234	Alpha-1-syntrophin	Snta1	0.177203	0.0549311		9	9	9	25.1	25.1	25.1	53.282	0	117.5	4838900000	116	0.0549311	0.177203
P97351	P97351	40S ribosomal protein S3a	Rps3a	0.177299	0.0645435		12	12	12	43.2	43.2	43.2	29.885	0	58.378	2684400000	76	0.0645435	0.177299
Q5SVJ0;Q5SVI0;Q5SVI2;P28652;Q5SVI9;Q5SVI3;Q68EG2;Q5SVI1;Q5SVJ1;F6WHR9	Q5SVJ0;Q5SVI0;Q5SVI2;P28652;Q5SVI9;Q5SVI3;Q68EG2;Q5SVI1;Q5SVJ1	Calcium/calmodulin-dependent protein kinase type II subunit beta	Camk2b	0.177577	0.0866805		13	13	7	25.7	25.7	15.9	72.902	0	50.505	4572100000	118	0.0866805	0.177577
Q9WV35	Q9WV35	Probable C->U-editing enzyme APOBEC-2	Apobec2	0.178096	0.0330316	+	12	12	12	72.8	72.8	72.8	25.66	0	168.54	19554000000	103	0.0330316	0.178096
P29758	P29758	Ornithine aminotransferase, mitochondrial	Oat	0.178587	0.242432		11	11	11	30.8	30.8	30.8	48.354	0	93.458	1694100000	84	0.242432	0.178587
E9Q1S3;Q01405;Q9D662	E9Q1S3;Q01405	Protein transport protein Sec23A	Sec23a	0.17869	0.122301		6	6	6	10.9	10.9	10.9	82.955	0	14.34	207570000	43	0.122301	0.17869
D6RHN4;Q3UXD9;Q99MZ7;D6RIP0	D6RHN4;Q3UXD9;Q99MZ7;D6RIP0	Peroxisomal trans-2-enoyl-CoA reductase	Pecr	0.178698	0.146799		2	2	2	26.7	26.7	26.7	9.3696	0.00058997	4.0374	80856000	9	0.146799	0.178698
Q8VED9;E9QAC6	Q8VED9;E9QAC6	Galectin-related protein;Galectin	Lgalsl;Pick1	0.179126	0.319763		2	2	2	20.9	20.9	20.9	18.955	0	15.223	229140000	19	0.319763	0.179126
Q9CPU0;A0A494BAF7;A0A494BBE7;A0A494B970	Q9CPU0;A0A494BAF7;A0A494BBE7	Lactoylglutathione lyase	Glo1	0.179134	0.043038	+	8	8	8	51.1	51.1	51.1	20.809	0	31.691	6342600000	127	0.043038	0.179134
A0A0A0MQF6;P16858;A0A1D5RLD8;S4R257;S4R1W8;V9GX06;S4R1N5;V9GXA7;A0A0R4J0X7;S4R2G5;Q64467;V9GXK0	A0A0A0MQF6;P16858;A0A1D5RLD8;S4R257	Glyceraldehyde-3-phosphate dehydrogenase	Gapdh	0.179203	0.0189137	+	26	26	1	78.3	78.3	4.7	38.653	0	323.31	1524000000000	4617	0.0189137	0.179203
Q99JB8;B1AW94;B1AW93;B1AW91;A6PWR1;B1AW92;F6W8Y8;B1AW95	Q99JB8	Protein kinase C and casein kinase II substrate protein 3	Pacsin3	0.179254	0.0463434	+	9	9	9	27.6	27.6	27.6	48.584	0	107.99	3680400000	137	0.0463434	0.179254
P14231;I7HIF3	P14231;I7HIF3	Sodium/potassium-transporting ATPase subunit beta-2	Atp1b2	0.179517	0.182511		4	4	4	12.4	12.4	12.4	33.344	0	72.026	1338600000	39	0.182511	0.179517
P14115	P14115	60S ribosomal protein L27a	Rpl27a	0.180344	0.0585877		4	4	4	27.7	27.7	27.7	16.605	0	7.9681	1669000000	38	0.0585877	0.180344
P13542;Q8BGE8	P13542	Myosin-8	Myh8	0.180891	0.0367994	+	155	8	8	51.1	3.9	3.9	222.7	0	323.31	248200000000	368	0.0367994	0.180891
Q8BJY1;F7BA91	Q8BJY1	26S proteasome non-ATPase regulatory subunit 5	Psmd5	0.181037	0.124065		5	5	5	12.5	12.5	12.5	55.971	0	13.095	206990000	22	0.124065	0.181037
Q922B2;Q8BJY7	Q922B2	Aspartate--tRNA ligase, cytoplasmic	Dars	0.181373	0.0343236	+	18	18	18	43.3	43.3	43.3	57.147	0	70.212	2805200000	133	0.0343236	0.181373
Q561M1;Q9D358-2	Q561M1;Q9D358-2	Low molecular weight phosphotyrosine protein phosphatase	Acp1	0.182708	0.501535		4	2	2	33.5	20.9	20.9	17.922	0.0011429	3.525	183310000	18	0.501535	0.182708
Q9DB60;B1AS14	Q9DB60;B1AS14	Prostamide/prostaglandin F synthase	Fam213b	0.183231	0.00893746	+	7	7	7	40.8	40.8	40.8	21.67	0	17.219	2242500000	95	0.00893746	0.183231
Q9QUR6	Q9QUR6	Prolyl endopeptidase	Prep	0.183794	0.0379541	+	16	16	16	29.9	29.9	29.9	80.751	0	65.338	1321100000	106	0.0379541	0.183794
A0A075B5P6;A0A075B6A0;P01872;P01872-2	A0A075B5P6;A0A075B6A0;P01872;P01872-2	Ig mu chain C region	Ighm	0.183926	1		3	3	3	9.2	9.2	9.2	49.943	0	20.662	66826000	8	1	0.183926
O09111	O09111	NADH dehydrogenase [ubiquinone] 1 beta subcomplex subunit 11, mitochondrial	Ndufb11	0.184122	0.290122		5	5	5	37.1	37.1	37.1	17.444	0	27.973	1279700000	26	0.290122	0.184122
O35295	O35295	Transcriptional activator protein Pur-beta	Purb	0.186348	0.300512		4	4	4	24.7	24.7	24.7	33.901	0	27.232	476610000	55	0.300512	0.186348
Q3UZA1-2;Q3UZA1	Q3UZA1-2;Q3UZA1	CapZ-interacting protein	Rcsd1	0.187383	0.260205		5	5	5	24.1	24.1	24.1	40.857	0	10.969	295260000	27	0.260205	0.187383
D3Z442;D3YZD8;Q8R0P4;D3YWY5;D3Z1Q3;Q8R0P4-2;D3YX09;Q8CF11;D3YY39	D3Z442;D3YZD8;Q8R0P4;D3YWY5;D3Z1Q3;Q8R0P4-2	Mth938 domain-containing protein	Aamdc	0.187386	0.0684968		7	7	7	54	54	54	15.242	0	66.398	2116500000	69	0.0684968	0.187386
Q9CX86	Q9CX86	Heterogeneous nuclear ribonucleoprotein A0	Hnrnpa0	0.187424	1		3	3	3	16.7	16.7	16.7	30.53	0	20.809	181610000	20	1	0.187424
A2AJP9;A8Y5Q0;A2AJQ0;Q3UV70	A2AJP9;A8Y5Q0;A2AJQ0;Q3UV70	[Pyruvate dehydrogenase [acetyl-transferring]]-phosphatase 1, mitochondrial	Pdp1	0.188091	0.109542		12	12	12	26.8	26.8	26.8	63.835	0	60.274	1764100000	78	0.109542	0.188091
Q9D7J4	Q9D7J4	Cytochrome c oxidase protein 20 homolog	Cox20	0.190484	0.350206		2	2	2	19.7	19.7	19.7	13.163	0.0048886	2.8698	110840000	10	0.350206	0.190484
P13707;E0CXN5	P13707;E0CXN5	Glycerol-3-phosphate dehydrogenase [NAD(+)], cytoplasmic;Glycerol-3-phosphate dehydrogenase [NAD(+)]	Gpd1	0.191628	0.0245836	+	27	27	25	82.5	82.5	77.4	37.572	0	323.31	77630000000	693	0.0245836	0.191628
Q78IK2	Q78IK2	Up-regulated during skeletal muscle growth protein 5	Usmg5	0.191866	0.0249257	+	3	3	3	44.8	44.8	44.8	6.3814	0	40.167	7830100000	33	0.0249257	0.191866
Q99PR8;Q99PR8-2	Q99PR8	Heat shock protein beta-2	Hspb2	0.191986	0.102561		5	5	5	47.8	47.8	47.8	20.374	0	162.93	4213600000	119	0.102561	0.191986
Q8BK84;A0A286YD16	Q8BK84;A0A286YD16	Dual specificity phosphatase DUPD1	Dupd1	0.192081	0.227832		5	5	5	29.3	29.3	29.3	24.192	0	26.115	2866500000	90	0.227832	0.192081
Q8BGB7-2;Q8BGB7	Q8BGB7-2;Q8BGB7	Enolase-phosphatase E1	Enoph1	0.19294	0.366158		2	2	2	11.1	11.1	11.1	25.358	0.00063816	5.2679	225440000	37	0.366158	0.19294
P62281;A0A1B0GRR3;A0A1B0GSE8	P62281;A0A1B0GRR3;A0A1B0GSE8	40S ribosomal protein S11	Rps11	0.195142	0.115697		7	7	7	38	38	38	18.431	0	10.422	1993500000	50	0.115697	0.195142
Q9CX34	Q9CX34	Suppressor of G2 allele of SKP1 homolog	Sugt1	0.19575	0.346498		4	4	4	14.9	14.9	14.9	38.158	0	6.6877	162350000	16	0.346498	0.19575
Q6PA06;E9QND8;Q6PA06-2	Q6PA06;E9QND8;Q6PA06-2	Atlastin-2	Atl2	0.195879	0.0715229		10	10	10	24.2	24.2	24.2	66.223	0	63.876	1826700000	89	0.0715229	0.195879
Q8BG13;O89086;S4R2M6	Q8BG13;O89086;S4R2M6	RNA-binding protein 3	Rbm3	0.196583	0.56796		2	2	2	20.8	20.8	20.8	16.761	0.00060205	4.3721	409580000	23	0.56796	0.196583
A2AG30;O89114	A2AG30;O89114	DnaJ homolog subfamily B member 5	Dnajb5	0.196891	0.318061		4	4	4	13.6	13.6	13.6	43.018	0.00059032	4.0463	283710000	20	0.318061	0.196891
E9Q827;P56212-2;P56212;E9Q4B9;E9PXD7	E9Q827;P56212-2;P56212;E9Q4B9	cAMP-regulated phosphoprotein 19	Arpp19	0.197062	0.258984		3	3	2	31	31	23.4	16.086	0	6.8673	669870000	30	0.258984	0.197062
A2ASS6;A2ASS6-2;Q8BUJ6;F6Q6Z0;A2AT63;F6ZZ75;F6ZRX7;A0A087WRP0;A2AT61;REV__A0A0A6YXJ3;REV__Q3TRR0-2;Q3TYJ3;D3Z0M6;REV__Q3TRR0;REV__F7BWD7;REV__Q8BQ48-4;O88485-2;O88485	A2ASS6;A2ASS6-2	Titin	Ttn	0.197233	0.00292401	+	2040	2040	12	64.5	64.5	0.5	3906.4	0	323.31	8041300000000	49478	0.00292401	0.197233
Q91V64;A0A494B952	Q91V64;A0A494B952	Isochorismatase domain-containing protein 1	Isoc1	0.19778	0.413338		3	3	3	13.5	13.5	13.5	32.032	0.00059595	4.194	374040000	16	0.413338	0.19778
G3UZ73;G5E8P4;G3UWY3;Q5NBX1-5;Q5NBX1-4;Q5NBX1-2;Q5NBX1-3;Q5NBX1;F6RR81	G3UZ73;G5E8P4;G3UWY3;Q5NBX1-5;Q5NBX1-4;Q5NBX1-2;Q5NBX1-3;Q5NBX1;F6RR81	Protein cordon-bleu	Cobl	0.197796	0.190181		4	4	4	11	11	11	45.623	0.00060827	4.5187	406330000	12	0.190181	0.197796
P47754;D6RCW7;A0A0N4SVM0	P47754;D6RCW7;A0A0N4SVM0	F-actin-capping protein subunit alpha-2	Capza2	0.198072	0.014636	+	16	16	14	74.5	74.5	65	32.967	0	323.31	33734000000	362	0.014636	0.198072
Q8R127;J3QNN5	Q8R127;J3QNN5	Saccharopine dehydrogenase-like oxidoreductase	Sccpdh	0.198566	0.52481		2	2	2	5.8	5.8	5.8	47.129	0.0011198	3.2307	186470000	15	0.52481	0.198566
Q8K4Z3	Q8K4Z3	NAD(P)H-hydrate epimerase	Apoa1bp	0.198842	0.523737		2	2	2	8.9	8.9	8.9	30.972	0	30.889	563160000	20	0.523737	0.198842
Q8C494	Q8C494	Proline-rich protein 33	Prr33	0.198885	0.0850496		9	9	9	51.9	51.9	51.9	28.519	0	45.839	5253100000	137	0.0850496	0.198885
P0DP28;P0DP27;P0DP26;Q3UKW2;A0A3Q4EHJ0;Q9D6P8;G3UZ90;A0A1Y7VK66;G3UX57	P0DP28;P0DP27;P0DP26;Q3UKW2;A0A3Q4EHJ0		Calm1	0.200208	0.0454064	+	11	10	10	56.4	51.7	51.7	16.837	0	178.27	17214000000	133	0.0454064	0.200208
P47757;P47757-2;A2AMW0;P47757-4;F7CAZ6;A0A0A0MQI9;F6YHZ8	P47757;P47757-2;A2AMW0;P47757-4;F7CAZ6	F-actin-capping protein subunit beta	Capzb	0.200235	0.02135	+	18	18	18	62.8	62.8	62.8	31.345	0	323.31	14294000000	253	0.02135	0.200235
E9PWY9;Q8C0C7;D6RIJ2	E9PWY9;Q8C0C7;D6RIJ2	Phenylalanine--tRNA ligase alpha subunit	Farsa	0.201362	0.288207		6	6	6	16.2	16.2	16.2	57.47	0	47.143	540790000	48	0.288207	0.201362
Q9D0F9	Q9D0F9	Phosphoglucomutase-1	Pgm1	0.20207	0.00970064	+	35	35	5	77.9	77.9	13	61.417	0	323.31	287430000000	905	0.00970064	0.20207
P48771	P48771	Cytochrome c oxidase subunit 7A2, mitochondrial	Cox7a2	0.202072	0.536009		2	2	2	27.7	27.7	27.7	9.2908	0	29.706	2058300000	32	0.536009	0.202072
D3Z4J9;Q05BC3-3;Q05BC3-2;Q05BC3;D6RII3;A0A0R4J0H0;A0A0R4J1G7;A0A3Q4EHV9;A7ISP9;F8WJ93;A0A217FL67;Q3UMY5-4;Q3UMY5-2;Q3UMY5-3;Q3UMY5;Q5SQM0;Q8BQM8	D3Z4J9;Q05BC3-3;Q05BC3-2;Q05BC3;D6RII3	Echinoderm microtubule-associated protein-like 1	Eml1	0.202186	0.141588		12	12	12	18	18	18	88.327	0	62.435	1869100000	78	0.141588	0.202186
B1AXN9;P18654;B1AXP0;A0A338P701;G3UZI3;E9PWV3;Q505N6;F6RQA2;F6Q8A4;P18653;Q9WUT3	B1AXN9;P18654	Ribosomal protein S6 kinase alpha-3	Rps6ka3	0.20318	0.0721853		4	4	4	9	9	9	80.669	0	8.1518	607100000	35	0.0721853	0.20318
Q4VWZ5;P31786;D3Z563;M0QWU8	Q4VWZ5;P31786;D3Z563	Acyl-CoA-binding protein	Dbi	0.203876	0.0372956	+	3	3	3	31.1	31.1	31.1	15.228	0	323.31	23929000000	103	0.0372956	0.203876
Q99M87-3;Q99M87;Q99M87-2	Q99M87-3;Q99M87;Q99M87-2	DnaJ homolog subfamily A member 3, mitochondrial	Dnaja3	0.20579	0.25933		10	10	10	35.4	35.4	35.4	46.847	0	37.829	1120400000	68	0.25933	0.20579
P35550;A0A140LIR6	P35550;A0A140LIR6	rRNA 2-O-methyltransferase fibrillarin	Fbl	0.206704	0.33258		2	2	2	9.8	9.8	9.8	34.306	0.00062344	4.9048	113010000	10	0.33258	0.206704
Q9EPM5;Q9EPM5-3;Q9EPM5-2	Q9EPM5;Q9EPM5-3;Q9EPM5-2	Syncoilin	Sync	0.206783	1		4	4	4	15.1	15.1	15.1	53.629	0	12.351	1188300000	26	1	0.206783
A0A0G2JF72;Q8JZN2;Q91W50;A0A0G2JDJ7;A0A0G2JE62	A0A0G2JF72;Q8JZN2;Q91W50	Cold shock domain-containing protein E1	Csde1	0.20897	0.488451		5	5	5	11.1	11.1	11.1	74.482	0	15.403	235550000	23	0.488451	0.20897
P97457;A0A0U1RQ36	P97457	Myosin regulatory light chain 2, skeletal muscle isoform	Mylpf	0.209303	0.000359278	+	21	21	2	90.5	90.5	13.6	18.955	0	323.31	1545100000000	2558	0.000359278	0.209303
Q9JLH8;D3Z5Q9	Q9JLH8;D3Z5Q9	Tropomodulin-4	Tmod4	0.209814	0.0444509	+	10	9	9	31.3	28.1	28.1	39.261	0	182.37	16759000000	198	0.0444509	0.209814
Q9D031;Q01730;A2AUR7;B1AYQ0	Q9D031;Q01730;A2AUR7	Ras suppressor protein 1	Rsu1	0.210972	0.0622451		3	3	3	17	17	17	31.461	0	7.1927	315910000	35	0.0622451	0.210972
E9Q1W3	E9Q1W3		Neb	0.211776	0.0021741	+	453	453	1	71	71	0.2	828.65	0	323.31	1516400000000	12090	0.0021741	0.211776
Q9CWK8	Q9CWK8	Sorting nexin-2	Snx2	0.212486	0.174131		6	6	6	16.8	16.8	16.8	58.47	0	17.283	251520000	40	0.174131	0.212486
P68134	P68134	Actin, alpha skeletal muscle	Acta1	0.214183	0.00226291	+	32	32	3	88.1	88.1	15.4	42.051	0	323.31	4310500000000	7031	0.00226291	0.214183
Q61187;A0A1B0GRX2;D3Z0S9;A0A1B0GS10;A0A1B0GS09	Q61187;A0A1B0GRX2;D3Z0S9;A0A1B0GS10;A0A1B0GS09	Tumor susceptibility gene 101 protein	Tsg101	0.215124	1		2	2	2	5.6	5.6	5.6	44.123	0	8.157	104030000	18	1	0.215124
P47962;D3YYV8	P47962;D3YYV8	60S ribosomal protein L5	Rpl5	0.215526	0.137239		6	6	6	22.2	22.2	22.2	34.4	0	11.367	2009700000	52	0.137239	0.215526
P07934;D3Z472;D3Z1B5;Q9DB30;A0A0U1RPC7;D6RGU6;D6RG71;A0A0U1RP54	P07934;D3Z472	Phosphorylase b kinase gamma catalytic chain, skeletal muscle/heart isoform	Phkg1	0.215753	0.00774609	+	16	16	16	43	43	43	44.959	0	140.03	8935400000	227	0.00774609	0.215753
Q91V79	Q91V79	Fat storage-inducing transmembrane protein 1	Fitm1	0.216983	0.0763628		4	4	4	15.4	15.4	15.4	32.28	0	16.528	1899000000	48	0.0763628	0.216983
A0A1Y7VJN9;A0A1Y7VL34;Q9D2N4-4;Q9D2N4-3;Q9D2N4;Q8CFR5;Q9D2N4-7;Q9D2N4-2;Q9D2N4-6;Q9D2N4-5	A0A1Y7VJN9;A0A1Y7VL34;Q9D2N4-4;Q9D2N4-3;Q9D2N4;Q8CFR5;Q9D2N4-7;Q9D2N4-2	Dystrobrevin alpha;Dystrobrevin	Dtna	0.217435	0.118821		5	5	5	11.8	11.8	11.8	64.762	0	14.624	651000000	31	0.118821	0.217435
P14148;F6XI62	P14148;F6XI62	60S ribosomal protein L7	Rpl7	0.218534	0.0495813	+	12	12	12	42.6	42.6	42.6	31.419	0	111.47	4345300000	95	0.0495813	0.218534
Q9CQ45	Q9CQ45	Neudesin	Nenf	0.218987	0.464086		4	4	4	31.6	31.6	31.6	18.904	0	8.2946	195410000	13	0.464086	0.218987
Q3U1J4;A0A494BAF6;A0A494B987;A0A494BBJ6	Q3U1J4	DNA damage-binding protein 1	Ddb1	0.219623	0.0332406	+	12	12	12	12.9	12.9	12.9	126.85	0	86.797	2035600000	102	0.0332406	0.219623
O70250	O70250	Phosphoglycerate mutase 2	Pgam2	0.219673	0.00413406	+	19	19	15	77.1	77.1	64.8	28.827	0	323.31	499280000000	838	0.00413406	0.219673
Q8VE95;Q9D1W4	Q8VE95;Q9D1W4	UPF0598 protein C8orf82 homolog		0.219815	0.159521		2	2	2	9.2	9.2	9.2	24.33	0.00062461	4.9462	464730000	15	0.159521	0.219815
P58771;Q8BSH3;Q8BP43;E9Q452;E9Q454;P58771-2;E9Q450;E9Q456;S4R2U0	P58771;Q8BSH3;Q8BP43;E9Q452;E9Q454;P58771-2;E9Q450;E9Q456;S4R2U0	Tropomyosin alpha-1 chain	Tpm1	0.220365	0.0246196	+	49	49	8	84.9	84.9	16.5	32.68	0	323.31	1863600000000	2379	0.0246196	0.220365
E9PYG9;F6TVP2;Q60710-2;Q60710	E9PYG9;F6TVP2;Q60710-2;Q60710	Deoxynucleoside triphosphate triphosphohydrolase SAMHD1	Samhd1	0.220765	0.592086		3	3	3	9.8	9.8	9.8	67.245	0	30.366	569910000	9	0.592086	0.220765
A2AQB2	A2AQB2		Neb	0.220817	0.00414017	+	210	18	17	70.4	6.5	6.3	353.16	0	323.31	70861000000	472	0.00414017	0.220817
Q8BVJ7;Q3TJD7-2;Q3TJD7;B8JJB2;B8JJB3;Q3TJD7-3;B8JJB1	Q8BVJ7;Q3TJD7-2;Q3TJD7	PDZ and LIM domain protein 7	Pdlim7	0.220836	0.0019041	+	13	13	13	66.2	66.2	66.2	24.658	0	269.33	39706000000	303	0.0019041	0.220836
P20801	P20801	Troponin C, skeletal muscle	Tnnc2	0.221612	0.00300439	+	13	13	12	70.6	70.6	70.6	18.11	0	323.31	282780000000	1644	0.00300439	0.221612
Q8R164	Q8R164	Valacyclovir hydrolase	Bphl	0.222262	0.0703386		6	6	6	27.8	27.8	27.8	32.851	0	11.089	456430000	48	0.0703386	0.222262
E9QB02;Q68FL6;F6W0G8	E9QB02;Q68FL6;F6W0G8	Methionine--tRNA ligase, cytoplasmic	Mars	0.222367	0.238365		4	4	4	6.2	6.2	6.2	102.37	0	8.5876	144260000	13	0.238365	0.222367
Q5SX39;REV__A0A1L1SRR7;REV__Q9JKK7-2;REV__A0A1L1SU70;REV__Q9JKK7	Q5SX39	Myosin-4	Myh4	0.222882	0.00330917	+	250	250	72	77.4	77.4	26	222.86	0	323.31	17375000000000	35086	0.00330917	0.222882
B7ZNH7;K3W4R4;Q80X19-2;Q80X19;F7D5Y4	B7ZNH7;K3W4R4;Q80X19-2;Q80X19	Collagen alpha-1(XIV) chain	Col14a1	0.22344	0.343105		6	6	6	4.5	4.5	4.5	192.75	0	10.372	188350000	27	0.343105	0.22344
Q14BI5	Q14BI5		Myom2	0.226207	0.00162768	+	104	104	104	76.8	76.8	76.8	164.74	0	323.31	666660000000	3915	0.00162768	0.226207
O09165	O09165	Calsequestrin-1	Casq1	0.229398	0.0202932	+	19	19	11	64.4	64.4	46.9	46.377	0	323.31	449010000000	810	0.0202932	0.229398
P62317	P62317	Small nuclear ribonucleoprotein Sm D2	Snrpd2	0.231612	0.0816801		4	4	4	32.2	32.2	32.2	13.527	0	6.5353	177650000	13	0.0816801	0.231612
Q9DC77	Q9DC77	Small muscular protein	Smpx	0.232364	0.0229023	+	4	4	4	48.2	48.2	48.2	9.2525	0	170.21	3073300000	49	0.0229023	0.232364
P20918	P20918	Plasminogen;Plasmin heavy chain A;Activation peptide;Angiostatin;Plasmin heavy chain A, short form;Plasmin light chain B	Plg	0.232924	0.379555		4	4	4	6.5	6.5	6.5	90.807	0	7.4518	171600000	23	0.379555	0.232924
O88492-2;O88492	O88492-2;O88492	Perilipin-4	Plin4	0.234003	0.0939472		22	22	22	37	37	37	100.77	0	215.87	5587500000	222	0.0939472	0.234003
O88990	O88990	Alpha-actinin-3	Actn3	0.235592	0.00659021	+	66	66	50	78.1	78.1	62.8	103.04	0	323.31	1171400000000	4339	0.00659021	0.235592
P99027	P99027	60S acidic ribosomal protein P2	Rplp2	0.235651	0.0474823	+	6	6	6	60.9	60.9	60.9	11.651	0	105.37	7655600000	99	0.0474823	0.235651
P54923	P54923	[Protein ADP-ribosylarginine] hydrolase	Adprh	0.236047	1		4	4	4	16	16	16	40.068	0	7.7246	206540000	17	1	0.236047
Q64152-2;Q64152	Q64152-2;Q64152	Transcription factor BTF3	Btf3	0.23764	0.371112		2	2	2	29	29	29	17.699	0	37.253	738270000	28	0.371112	0.23764
O70591;F8WJ30	O70591;F8WJ30	Prefoldin subunit 2	Pfdn2	0.237833	1		3	3	3	20.1	20.1	20.1	16.534	0	5.751	237110000	18	1	0.237833
Q9WUA2;A0A087WS80;A0A087WPV4;A0A087WQ15	Q9WUA2	Phenylalanine--tRNA ligase beta subunit	Farsb	0.238818	0.0265782	+	10	10	10	19.9	19.9	19.9	65.696	0	21.843	733420000	69	0.0265782	0.238818
G3UWC8;O55225	G3UWC8;O55225	Otogelin	Otog	0.239116	1		2	2	2	1.1	1.1	1.1	313.62	0.0087901	2.4089	700670000	10	1	0.239116
A2A7S7;Q91WQ3;F6VXZ2	A2A7S7;Q91WQ3	Tyrosine--tRNA ligase;Tyrosine--tRNA ligase, cytoplasmic;Tyrosine--tRNA ligase, cytoplasmic, N-terminally processed	Yars	0.239366	0.0132523	+	13	13	13	24.1	24.1	24.1	63.001	0	36.324	2046000000	112	0.0132523	0.239366
P53986	P53986	Monocarboxylate transporter 1	Slc16a1	0.241008	0.547094		2	2	2	4.5	4.5	4.5	53.267	0	18.404	309550000	19	0.547094	0.241008
Q8BU30;E9Q866	Q8BU30	Isoleucine--tRNA ligase, cytoplasmic	Iars	0.241554	0.0854517		15	15	15	17.4	17.4	17.4	144.27	0	86.739	1147400000	99	0.0854517	0.241554
P17742;A0A1L1SST0;A0A1L1SRX5	P17742;A0A1L1SST0	Peptidyl-prolyl cis-trans isomerase A;Peptidyl-prolyl cis-trans isomerase A, N-terminally processed	Ppia	0.243235	0.0117162	+	6	6	6	54.3	54.3	54.3	17.971	0	181.58	5838900000	133	0.0117162	0.243235
P31938	P31938	Dual specificity mitogen-activated protein kinase kinase 1	Map2k1	0.243274	0.0518387		9	7	7	31.8	26.5	26.5	43.474	0	61.777	1437000000	67	0.0518387	0.243274
O09110;O09110-2;A0A0R4J1Q6	O09110;O09110-2	Dual specificity mitogen-activated protein kinase kinase 3	Map2k3	0.243925	0.0181739	+	10	7	7	35.7	28.8	28.8	39.296	0	49.762	676570000	56	0.0181739	0.243925
A0A171KXD3;Q9JIF0-3;Q9JIF0-2;Q9JIF0;A0A140LJF4;A0A140LI33;A0A140LHF7;A0A140LHS4;A0A140LJ70;Q6PAK3	A0A171KXD3;Q9JIF0-3;Q9JIF0-2;Q9JIF0;A0A140LJF4;A0A140LI33;A0A140LHF7;A0A140LHS4;A0A140LJ70	Protein arginine N-methyltransferase 1	Prmt1	0.244503	1		4	4	4	13.2	13.2	13.2	36.567	0	5.7992	258880000	18	1	0.244503
A2AQR0;Q64521	A2AQR0;Q64521	Glycerol-3-phosphate dehydrogenase;Glycerol-3-phosphate dehydrogenase, mitochondrial	Gpd2	0.244904	0.00865974	+	29	29	29	49.4	49.4	49.4	82.829	0	279.34	13866000000	413	0.00865974	0.244904
P35979	P35979	60S ribosomal protein L12	Rpl12	0.245897	0.00545467	+	5	5	5	45.5	45.5	45.5	17.804	0	77.36	1543300000	84	0.00545467	0.245897
Q8CI12;Q5F247	Q8CI12;Q5F247	Smoothelin-like protein 2	Smtnl2	0.246143	0.00872095	+	14	14	14	44.1	44.1	44.1	49.523	0	112.54	8007900000	173	0.00872095	0.246143
D3YWR7;Q8BVI4;A0A0G2JGJ1;A0A0G2JGY0;D3Z1A1;D3Z099	D3YWR7;Q8BVI4;A0A0G2JGJ1;A0A0G2JGY0;D3Z1A1	Dihydropteridine reductase	Qdpr	0.250391	0.00228302	+	8	8	8	68.8	68.8	68.8	20.008	0	64.265	2250200000	107	0.00228302	0.250391
Q64010;Q8JZR2;Q5ND50;Q64010-2;Q3TQV3;F7D232	Q64010;Q8JZR2;Q5ND50;Q64010-2;Q3TQV3	Adapter molecule crk	Crk	0.253876	0.130201		6	6	6	23.7	23.7	23.7	33.814	0	12.805	330510000	47	0.130201	0.253876
Q8BH79-2;Q8BH79;Q8BH79-4;A0A1L1SS60;Q8BH79-3;A0A1L1SR14;A0A1L1SV36	Q8BH79-2;Q8BH79;Q8BH79-4;A0A1L1SS60;Q8BH79-3;A0A1L1SR14;A0A1L1SV36	Anoctamin-10	Ano10	0.254027	0.431336		4	4	4	8.5	8.5	8.5	69.262	0	10.512	322630000	30	0.431336	0.254027
P13412;A2A6K0;A2A6J8	P13412;A2A6K0;A2A6J8	Troponin I, fast skeletal muscle	Tnni2	0.254644	0.00040941	+	15	15	3	56.6	56.6	9.9	21.357	0	323.31	338350000000	2141	0.00040941	0.254644
Q9DCL9;D3Z6P1;D6RCU8	Q9DCL9	Multifunctional protein ADE2;Phosphoribosylaminoimidazole-succinocarboxamide synthase;Phosphoribosylaminoimidazole carboxylase	Paics	0.256548	0.0115288	+	7	7	7	17.6	17.6	17.6	47.006	0	20.848	1371800000	65	0.0115288	0.256548
A2A4I8;O70423-2;O70423;A2A4I9;Q812C9	A2A4I8;O70423-2;O70423;A2A4I9;Q812C9	Membrane primary amine oxidase;Amine oxidase;Retina-specific copper amine oxidase	Aoc3;Aoc2	0.259278	0.240403		4	4	4	8.7	8.7	8.7	52.848	0.00064599	5.5252	227000000	18	0.240403	0.259278
Q8VCR8	Q8VCR8	Myosin light chain kinase 2, skeletal/cardiac muscle	Mylk2	0.260909	0.00769034	+	18	18	18	50.4	50.4	50.4	65.989	0	323.31	9563200000	255	0.00769034	0.260909
O88207-2;O88207	O88207-2;O88207	Collagen alpha-1(V) chain	Col5a1	0.261171	0.236768		3	3	2	2.6	2.6	2.2	183.77	0	5.9582	957690000	34	0.236768	0.261171
Q60770;Q60770-2	Q60770;Q60770-2	Syntaxin-binding protein 3	Stxbp3	0.262333	0.0276338	+	2	2	2	4.2	4.2	4.2	67.942	0	13.611	183000000	8	0.0276338	0.262333
Q9CQM9;A0A1B0GS58;A0A1B0GT04;A0A1B0GSD3	Q9CQM9;A0A1B0GS58	Glutaredoxin-3	Glrx3	0.262991	0.00134793	+	10	10	10	39.5	39.5	39.5	37.778	0	23.42	2850100000	68	0.00134793	0.262991
Q6PAM0;D6RG50	Q6PAM0;D6RG50	5-AMP-activated protein kinase subunit beta-2	Prkab2	0.264032	0.00575823	+	7	7	7	31.4	31.4	31.4	30.209	0	16.42	1158900000	43	0.00575823	0.264032
Q9JHK4;Q9JHK4-2;A0A2K6EDL0	Q9JHK4;Q9JHK4-2	Geranylgeranyl transferase type-2 subunit alpha	Rabggta	0.265527	0.534051		3	3	3	5.3	5.3	5.3	64.989	0.00060423	4.4201	201460000	19	0.534051	0.265527
Q9WUZ7;E9Q2Q9;D3Z3Z9;A0A3B2WCC8;A0A3B2WB97;F6X737;F7CKA6;F6QLU8	Q9WUZ7;E9Q2Q9;D3Z3Z9;A0A3B2WCC8;A0A3B2WB97	SH3 domain-binding glutamic acid-rich protein	Sh3bgr	0.266217	0.00799657	+	11	11	11	57.9	57.9	57.9	23.102	0	323.31	16206000000	183	0.00799657	0.266217
A3KFX0	A3KFX0	Cytosolic 5-nucleotidase 1A	Nt5c1a	0.266348	0.391097		7	7	7	26.6	26.6	26.6	40.678	0	19.978	261140000	22	0.391097	0.266348
A2A6I3;Q9QZ47-11	A2A6I3;Q9QZ47-11	Troponin T, fast skeletal muscle	Tnnt3	0.266644	0.000981779	+	26	26	0	64.5	64.5	0	29.344	0	323.31	802740000000	1663	0.000981779	0.266644
J3QQ30;J3QPW1;P53810;F8WGG5	J3QQ30;J3QPW1;P53810;F8WGG5	Phosphatidylinositol transfer protein alpha isoform	Pitpna	0.267496	0.00654669	+	10	10	9	41.3	41.3	38.4	31.837	0	162.4	3711700000	129	0.00654669	0.267496
P68181-2;P68181-3;P68181;P68181-4;A0A0G2JFT9;H6TMF5	P68181-2;P68181-3;P68181;P68181-4	cAMP-dependent protein kinase catalytic subunit beta	Prkacb	0.268019	0.214341		9	2	2	27.5	10.7	10.7	39.449	0	5.9582	120230000	11	0.214341	0.268019
Q9QUR7	Q9QUR7	Peptidyl-prolyl cis-trans isomerase NIMA-interacting 1	Pin1	0.268406	0.306092		2	2	2	20.6	20.6	20.6	18.37	0	14.219	261850000	18	0.306092	0.268406
Q5XKE0;A0A140LI70	Q5XKE0	Myosin-binding protein C, fast-type	Mybpc2	0.26846	0.00342518	+	83	83	81	78	78	76.4	127.35	0	323.31	923190000000	3980	0.00342518	0.26846
Q8VCA8;A2A709	Q8VCA8	Secernin-2	Scrn2	0.27019	0.0140624	+	5	5	5	20.2	20.2	20.2	46.6	0	26.349	610230000	33	0.0140624	0.27019
D3Z0F5;O88545;F6QK86	D3Z0F5;O88545;F6QK86	COP9 signalosome complex subunit 6	Cops6	0.270469	0.498382		2	2	2	11.1	11.1	11.1	33.591	0	9.6297	418910000	24	0.498382	0.270469
Q149B8	Q149B8	PGC-1 and ERR-induced regulator in muscle protein 1	Perm1	0.271743	0.228213		9	9	9	21.2	21.2	21.2	85.156	0	26.83	397450000	33	0.228213	0.271743
Q9EP69	Q9EP69	Phosphatidylinositide phosphatase SAC1	Sacm1l	0.271845	0.115556		4	4	4	6.1	6.1	6.1	66.943	0.00061162	4.5744	192480000	22	0.115556	0.271845
E9Q2S9;Q9CR29;Q9CR29-2	E9Q2S9;Q9CR29;Q9CR29-2	Coiled-coil domain-containing protein 43	Ccdc43	0.273717	0.157327		2	2	2	8.6	8.6	8.6	25.035	0.00061501	4.6278	382460000	22	0.157327	0.273717
G3UYF9;Q03958;A0A3Q4EBT3	G3UYF9;Q03958;A0A3Q4EBT3	Prefoldin subunit 6	Pfdn6	0.274856	0.394872		3	3	3	31.7	31.7	31.7	11.409	0	5.8063	146990000	14	0.394872	0.274856
Q9CZJ2	Q9CZJ2	Heat shock 70 kDa protein 12B	Hspa12b	0.274859	1		2	2	1	3.6	3.6	1.9	76.118	0.0064103	2.7074	87367000	11	1	0.274859
Q9DAR7;Q3TBW9	Q9DAR7;Q3TBW9	m7GpppX diphosphatase	Dcps	0.275598	0.152488		3	3	3	12.1	12.1	12.1	38.988	0.0011409	3.4836	42171000	8	0.152488	0.275598
Q8K1R7	Q8K1R7	Serine/threonine-protein kinase Nek9	Nek9	0.277077	0.0253352	+	4	4	4	5.1	5.1	5.1	107.14	0	23.87	491950000	29	0.0253352	0.277077
G3X9D8;Q8BWA5	G3X9D8;Q8BWA5	Kelch-like protein 31	Klhl31	0.278342	0.0821323		7	7	7	18	18	18	70.194	0	67.76	1380100000	88	0.0821323	0.278342
P32848	P32848	Parvalbumin alpha	Pvalb	0.279387	0.0418482	+	25	25	25	99.1	99.1	99.1	11.93	0	323.31	1374300000000	2562	0.0418482	0.279387
Q8BRK8;Q3TUQ7;Q5EG47	Q8BRK8	5-AMP-activated protein kinase catalytic subunit alpha-2	Prkaa2	0.27965	0.0176023	+	8	8	8	18.8	18.8	18.8	62.022	0	16.121	918790000	54	0.0176023	0.27965
Q9QZZ6	Q9QZZ6	Dermatopontin	Dpt	0.280386	0.230513		5	5	5	28.4	28.4	28.4	23.995	0	26.476	1486600000	58	0.230513	0.280386
Q9QZF2	Q9QZF2	Glypican-1;Secreted glypican-1	Gpc1	0.280832	0.0740052		6	6	6	16.9	16.9	16.9	61.359	0	50.528	1125300000	68	0.0740052	0.280832
Q61584-3;Q61584;Q61584-6;Q61584-7;Q61584-4;Q61584-5;A0A0G2JEP0;Q61584-2;A0A0H2UH27;Q6P5B5;A0A0G2JGL6;Q9WVR4;E9QAS9;E9QAT0;D3Z6U8;E9QNF5;Q6AXB7;E9QAS8;P35922-9;P35922-8;P35922-3;P35922-7;P35922-2;P35922	Q61584-3;Q61584;Q61584-6;Q61584-7;Q61584-4;Q61584-5;A0A0G2JEP0;Q61584-2;A0A0H2UH27	Fragile X mental retardation syndrome-related protein 1	Fxr1	0.28175	0.0100243	+	18	18	18	40.2	40.2	40.2	76.206	0	160.24	2235000000	119	0.0100243	0.28175
Q8R1B4;M0QWV3	Q8R1B4	Eukaryotic translation initiation factor 3 subunit C	Eif3c	0.282874	0.0918548		6	6	6	7.6	7.6	7.6	105.53	0	22.542	375630000	56	0.0918548	0.282874
Q9D2M8;A6X925;Q9D2M8-2;B2KF55;B7ZBY6	Q9D2M8;A6X925;Q9D2M8-2;B2KF55;B7ZBY6	Ubiquitin-conjugating enzyme E2 variant 2	Ube2v2;Ube2v1	0.283266	0.0302833	+	8	8	3	64.1	64.1	24.8	16.367	0	36.559	2917600000	85	0.0302833	0.283266
P68033;A0A1D5RM20	P68033	Actin, alpha cardiac muscle 1	Actc1	0.283926	0.189211		31	2	0	82	5.8	0	42.019	0	182.1	39530000000	346	0.189211	0.283926
A0A1D5RM59;A0A087WRU0;A0A087WQ94;A0A087WQM0;A0A087WQS0;E9Q0S6;Q9DBT6;A0A087WSC8;A0A087WR29;A0A087WP40;A0A2R8VHQ0;Q5SSZ5-2;Q8CGB6-2;Q8CGB6-4;Q8CGB6;Q8CGB6-3;Q5SSZ5	A0A1D5RM59;A0A087WRU0;A0A087WQ94;A0A087WQM0;A0A087WQS0;E9Q0S6		Tns1	0.284149	0.175306		8	8	8	7.7	7.7	7.7	200.45	0	17.256	332600000	33	0.175306	0.284149
Q3B7Z2;Q3B7Z2-2	Q3B7Z2;Q3B7Z2-2	Oxysterol-binding protein 1	Osbp	0.284192	0.0465401	+	6	6	6	12.3	12.3	12.3	88.796	0	33.849	475420000	51	0.0465401	0.284192
Q8VBT1	Q8VBT1	Beta-taxilin	Txlnb	0.285812	0.0657033		8	8	8	17.4	17.4	17.4	77.206	0	48.5	667830000	45	0.0657033	0.285812
Q3U3J1;P50136;A0A0U1RPK5	Q3U3J1;P50136	2-oxoisovalerate dehydrogenase subunit alpha, mitochondrial	Bckdha	0.285906	0.0327697	+	6	6	6	20.9	20.9	20.9	50.773	0	19.958	199100000	37	0.0327697	0.285906
A0A494BAB5;Q9D5T0;A0A494B9Y0;A0A494B9L7	A0A494BAB5;Q9D5T0;A0A494B9Y0;A0A494B9L7	ATPase family AAA domain-containing protein 1	Atad1	0.289684	0.108594		4	4	4	24.3	24.3	24.3	31.071	0	108.23	743110000	55	0.108594	0.289684
P49813;A0A1L1SU70;Q9JKK7-3;Q9JKK7	P49813	Tropomodulin-1	Tmod1	0.292473	0.0240534	+	15	15	13	50.7	50.7	45.4	40.466	0	323.31	10073000000	201	0.0240534	0.292473
Q8BGQ7	Q8BGQ7	Alanine--tRNA ligase, cytoplasmic	Aars	0.292579	0.0394277	+	13	13	13	16.9	16.9	16.9	106.91	0	42.459	1995300000	78	0.0394277	0.292579
Q8BTS0;Q61656;S4R1I6;S4R1E3;B1ARC0;B1ARB9	Q8BTS0;Q61656;S4R1I6	Probable ATP-dependent RNA helicase DDX5	Ddx5	0.293604	0.394645		4	4	2	7.8	7.8	4.6	69.265	0	8.0853	230430000	9	0.394645	0.293604
Q8K010;E9Q484;A0A1B0GSQ4	Q8K010;E9Q484	5-oxoprolinase	Oplah	0.294299	0.0151555	+	8	8	8	10.9	10.9	10.9	137.61	0	34.694	718140000	55	0.0151555	0.294299
Q9D6U8;A0A338P6X2	Q9D6U8	Protein FAM162A	Fam162a	0.294617	0.168334		5	5	5	31.6	31.6	31.6	17.725	0	8.0905	453000000	24	0.168334	0.294617
Q9CZM2;B8JKK2	Q9CZM2	60S ribosomal protein L15	Rpl15	0.298218	0.0210473	+	7	7	7	33.3	33.3	33.3	24.146	0	22.816	2115100000	68	0.0210473	0.298218
Q61768;E9QAK5;P28738;P33175	Q61768;E9QAK5	Kinesin-1 heavy chain;Kinesin-like protein	Kif5b	0.305766	0.0626435		9	9	9	12	12	12	109.55	0	48.985	1711400000	47	0.0626435	0.305766
P70402	P70402	Myosin-binding protein H	Mybph	0.307807	0.0533585		23	23	23	65.4	65.4	65.4	52.641	0	323.31	42544000000	517	0.0533585	0.307807
Q9D1F9;A0A1L1SUI3;A0A1L1SUV7	Q9D1F9;A0A1L1SUI3;A0A1L1SUV7		Slc37a4	0.309676	0.0666332		2	2	2	4.9	4.9	4.9	46.063	0	8.684	639900000	30	0.0666332	0.309676
Q99MQ4	Q99MQ4	Asporin	Aspn	0.312491	0.197819		12	12	12	39.7	39.7	39.7	42.572	0	173.41	4874900000	139	0.197819	0.312491
A0A0R4J1A8;Q9QZ47-7;Z4YKD9;A0A0R4J1B0;Q9QZ47-14;F6RL36	A0A0R4J1A8;Q9QZ47-7;Z4YKD9;A0A0R4J1B0;Q9QZ47-14;F6RL36	Troponin T, fast skeletal muscle	Tnnt3	0.313096	0.317356		26	2	2	65.4	14.6	14.6	30.152	0	164.26	3243700000	47	0.317356	0.313096
P13541	P13541	Myosin-3	Myh3	0.314401	0.0782926		84	6	5	29.9	3.7	3.3	223.79	0	27.876	253010000000	160	0.0782926	0.314401
Q8CGN5;Q8CGN5-3;Q8CGN5-2;A0A0U1RPJ3;Q8CGN5-4;A0A0U1RNY2;A0A0U1RQ08	Q8CGN5;Q8CGN5-3;Q8CGN5-2;A0A0U1RPJ3;Q8CGN5-4	Perilipin-1	Plin1	0.315839	0.492365		6	6	6	17.2	17.2	17.2	55.595	0	50.85	247450000	22	0.492365	0.315839
Q62009-5;Q62009-3;Q62009-2;Q62009;Q62009-4;CON__Q2KJC7	Q62009-5;Q62009-3;Q62009-2;Q62009;Q62009-4	Periostin	Postn	0.318097	1		5	5	5	9.5	9.5	9.5	87.098	0	9.0277	156520000	14	1	0.318097
Q9CQ65	Q9CQ65	S-methyl-5-thioadenosine phosphorylase	Mtap	0.32032	0.0126305	+	2	2	2	12.4	12.4	12.4	31.062	0	7.3752	334380000	29	0.0126305	0.32032
Q9WUA5	Q9WUA5	Laforin	Epm2a	0.32237	0.0605593		2	2	2	11.5	11.5	11.5	36.958	0	24.08	241000000	24	0.0605593	0.32237
B7ZBY7;E9PY39;Q9CZY3;Q9CZY3-2	B7ZBY7;E9PY39;Q9CZY3;Q9CZY3-2	Ubiquitin-conjugating enzyme E2 variant 1	Ube2v1;Gm20431	0.323373	0.122641		7	2	2	46.2	13.3	13.3	19.339	0	21.988	788960000	21	0.122641	0.323373
E9QMK9;Q8BH86-2;Q8BH86	E9QMK9;Q8BH86-2;Q8BH86	UPF0317 protein C14orf159 homolog, mitochondrial	9030617O03Rik	0.323602	0.347253		4	4	4	7.7	7.7	7.7	69.921	0.00062267	4.8815	81509000	15	0.347253	0.323602
Q9D404	Q9D404	3-oxoacyl-[acyl-carrier-protein] synthase, mitochondrial	Oxsm	0.323787	0.314753		3	3	3	15.7	15.7	15.7	48.627	0.00063452	5.1772	147470000	7	0.314753	0.323787
P51637	P51637	Caveolin-3	Cav3	0.32436	0.0310168	+	5	3	3	33.8	27.2	27.2	17.358	0	9.244	883030000	46	0.0310168	0.32436
F6X9B6	F6X9B6		Neb	0.324655	0.0040221	+	55	2	2	73.8	2.1	2.1	87.56	0.00059524	4.184	3775100000	26	0.0040221	0.324655
Q9Z2Y3-3;Q9Z2Y3;Q9Z2Y3-2;E9Q0I8;E9Q0I7;D3Z6A7;D3Z6A8;Q3UVL6;D3Z6A9;Q9Z2Y3-5;Q9Z2Y3-4	Q9Z2Y3-3;Q9Z2Y3;Q9Z2Y3-2;E9Q0I8;E9Q0I7;D3Z6A7	Homer protein homolog 1	Homer1	0.326028	0.052218		5	5	5	18.4	18.4	18.4	40.217	0	24.195	366350000	42	0.052218	0.326028
A2CG35;P35283	A2CG35;P35283	Ras-related protein Rab-12	Rab12	0.327814	1		3	3	3	12	12	12	32.238	0.0006435	5.4245	129090000	28	1	0.327814
Q99L88;Q99L88-2	Q99L88;Q99L88-2	Beta-1-syntrophin	Sntb1	0.329113	1		5	5	5	20.1	20.1	20.1	58.081	0	22.354	125000000	20	1	0.329113
A2CEK3	A2CEK3		Pgm2	0.330616	0.0203576	+	34	4	4	72.8	9.8	9.8	63.747	0	67.94	656170000	49	0.0203576	0.330616
A2AR07;P32067;D6RI87	A2AR07;P32067;D6RI87	Lupus La protein homolog	Ssb	0.335016	1		2	2	2	15.2	15.2	15.2	21.412	0	5.7035	59978000	20	1	0.335016
A0A2I3BPG9;P83882;A0A0A6YW33	A0A2I3BPG9;P83882	60S ribosomal protein L36a	Rpl36a	0.336987	0.0804382		3	3	3	16	16	16	12.455	0.00062696	5.0258	369230000	26	0.0804382	0.336987
Q3THS6;A0A0U1RNT6;A0A0U1RNK6;A0A0U1RQ95;A0A0U1RQB0;Q91X83	Q3THS6;A0A0U1RNT6;A0A0U1RNK6;A0A0U1RQ95	S-adenosylmethionine synthase isoform type-2	Mat2a	0.34036	0.0162947	+	9	9	9	30.6	30.6	30.6	43.688	0	25.909	857880000	35	0.0162947	0.34036
Q9D8W7;A0A0J9YU93;A0A0J9YUI7;A0A0J9YU56	Q9D8W7;A0A0J9YU93	OCIA domain-containing protein 2	Ociad2	0.34101	0.0325219	+	5	5	5	33.8	33.8	33.8	16.925	0	10.508	504720000	35	0.0325219	0.34101
A0A0N4SUX5;P17183;D3Z6E4	A0A0N4SUX5;P17183;D3Z6E4	Gamma-enolase;Enolase	Eno2	0.34131	0.00344494	+	6	1	1	21.7	2.3	2.3	42.68	0	20.365	5502000000	38	0.00344494	0.34131
P63085;D3Z6D8;A0A0U1RPX4;D3Z3G6;Q63844;A0A338P781;E9PXX5;A0A0U1RPZ0;E9Q3I6;Q6P5G0;Q61532	P63085	Mitogen-activated protein kinase 1	Mapk1	0.34359	0.00572063	+	6	6	6	24.6	24.6	24.6	41.275	0	19.347	491130000	54	0.00572063	0.34359
P29595;A0A2I3BRG0	P29595;A0A2I3BRG0	NEDD8	Nedd8	0.349254	0.00268643	+	2	2	2	17.3	17.3	17.3	8.9723	0	17.4	642020000	37	0.00268643	0.349254
Q8BP48;A0A0G2JFL1	Q8BP48	Methionine aminopeptidase 1	Metap1	0.354189	1		4	4	4	14.5	14.5	14.5	43.221	0.00064558	5.5001	247280000	13	1	0.354189
Q6ZQI3	Q6ZQI3	Malectin	Mlec	0.363933	1		4	4	4	18.2	18.2	18.2	32.342	0	18.559	255740000	26	1	0.363933
Q99LB6-2;Q99LB6;E0CYU5	Q99LB6-2;Q99LB6	Methionine adenosyltransferase 2 subunit beta	Mat2b	0.36507	0.0179492	+	4	4	4	18.3	18.3	18.3	36.21	0	10.854	401250000	30	0.0179492	0.36507
P08074;F6YNX9;A2AC16;Q91X52	P08074	Carbonyl reductase [NADPH] 2	Cbr2	0.365312	0.075163		5	5	5	18.9	18.9	18.9	25.958	0	9.2247	1115900000	26	0.075163	0.365312
P41105	P41105	60S ribosomal protein L28	Rpl28	0.371529	0.181433		3	3	3	23.4	23.4	23.4	15.733	0	6.6082	869420000	29	0.181433	0.371529
A0A2I3BRN5;Q921M7;A0A2I3BPH9;A0A2I3BQK1	A0A2I3BRN5;Q921M7;A0A2I3BPH9;A0A2I3BQK1	Protein FAM49B	Fam49b	0.383387	0.0207383	+	6	6	6	43.7	43.7	43.7	21.732	0	15.615	302830000	27	0.0207383	0.383387
E0CZ78;P48453-2;P48453;G3X8U7;E9Q6P2	E0CZ78;P48453-2;P48453;G3X8U7;E9Q6P2	Serine/threonine-protein phosphatase;Serine/threonine-protein phosphatase 2B catalytic subunit beta isoform	Ppp3cb	0.383987	0.0396901	+	10	5	5	25.2	15.6	15.6	59.074	0	24.837	461970000	31	0.0396901	0.383987
Q3UEG7;G3X977;Q61703;CON__Q9TRI1	Q3UEG7;G3X977;Q61703	Inter-alpha-trypsin inhibitor heavy chain H2	Itih2	0.389005	1		3	3	3	11.1	11.1	11.1	50.742	0	9.3417	99613000	19	1	0.389005
Q8R1G2;A0A2I3BPJ4;E0CXH4;E0CXT6	Q8R1G2;A0A2I3BPJ4;E0CXH4	Carboxymethylenebutenolidase homolog	Cmbl	0.39001	0.0198881	+	9	9	9	40.4	40.4	40.4	27.902	0	86.633	7970200000	109	0.0198881	0.39001
A2AT68;A2AT65;A2AT66;A2AT67	A2AT68;A2AT65;A2AT66;A2AT67		Ttn	0.393818	0.132863		68	2	1	61.3	3.1	1.1	119.74	0	14.716	904430000	33	0.132863	0.393818
Q61655;Q8R3C7;Q8BZY3;Q9QY15	Q61655;Q8R3C7;Q8BZY3	ATP-dependent RNA helicase DDX19A	Ddx19a;Ddx19b	0.398136	1		5	5	5	13.6	13.6	13.6	53.932	0	34.343	281010000	25	1	0.398136
Q3V1D3;A0A0G2JFD4;H3BIY4;A0A1L1SRX2;O08739	Q3V1D3;A0A0G2JFD4	AMP deaminase 1	Ampd1	0.398616	0.00124832	+	34	34	28	49.9	49.9	40.4	86.104	0	323.31	59983000000	762	0.00124832	0.398616
A0A1B0GSI7;A0A1B0GRC0;P02463;F7CK55;Q63ZW6	A0A1B0GSI7;A0A1B0GRC0;P02463	Collagen alpha-1(IV) chain;Arresten	Col4a1	0.406191	0.0342715	+	3	3	3	2.5	2.5	2.5	149.16	0	7.4274	289820000	24	0.0342715	0.406191
A0A0A0MQF5;Q8K2H2;F6VDQ9	A0A0A0MQF5;Q8K2H2	OTU domain-containing protein 6B	Otud6b	0.407077	0.0100724	+	4	4	4	16.6	16.6	16.6	37.187	0	8.0815	148300000	21	0.0100724	0.407077
P50396;D6RI86;B7FAU8	P50396	Rab GDP dissociation inhibitor alpha	Gdi1	0.410856	0.0186353	+	12	8	8	34.9	24.2	24.2	50.521	0	37.076	383580000	39	0.0186353	0.410856
P27612;F7D1R5	P27612;F7D1R5	Phospholipase A-2-activating protein	Plaa	0.411163	0.0754542		6	6	6	11.3	11.3	11.3	87.22	0	19.359	191780000	20	0.0754542	0.411163
A0A1D5RLF1;Q8BGH4	A0A1D5RLF1;Q8BGH4	Receptor expression-enhancing protein 1	Reep1	0.416324	0.103456		2	2	2	9.2	9.2	9.2	31.891	0.00062814	5.0353	136750000	14	0.103456	0.416324
F6RDH3	F6RDH3		Neb	0.420747	0.0737559		76	2	2	74.5	1	1	137.67	0	87.132	5307200000	31	0.0737559	0.420747
Q9CRD2	Q9CRD2	ER membrane protein complex subunit 2	Emc2	0.45671	1		3	3	3	11.8	11.8	11.8	34.934	0	11.689	198250000	18	1	0.45671
A0A0R4J139;Q8BU85;D3YUC9	A0A0R4J139;Q8BU85	Methionine-R-sulfoxide reductase B3, mitochondrial	Msrb3	0.45844	0.00185541	+	4	4	4	24.7	24.7	24.7	20.224	0	15.766	1047800000	39	0.00185541	0.45844
A2AWA9	A2AWA9	Rab GTPase-activating protein 1	Rabgap1	0.466405	0.523053		1	1	1	1	1	1	120.8	0	14.216	1915600000	13	0.523053	0.466405
Q3TMN1;Q3UI33;O08663;M0QWM9;M0QW69;M0QWX0;M0QW48	Q3TMN1;Q3UI33;O08663;M0QWM9	Methionine aminopeptidase 2;Methionine aminopeptidase	Metap2	0.470147	0.00194896	+	7	7	7	20.4	20.4	20.4	50.526	0	49.867	878690000	50	0.00194896	0.470147
Q9CXV1	Q9CXV1	Succinate dehydrogenase [ubiquinone] cytochrome b small subunit, mitochondrial	Sdhd	0.493129	1		1	1	1	6.3	6.3	6.3	17.014	0.0068313	2.5955	236160000	15	1	0.493129
Q3UN88;P21812;P11034	Q3UN88;P21812	Mast cell protease 4	Mcpt4	0.500556	0.128246		7	7	7	37.4	37.4	37.4	27.196	0	14.196	1794900000	52	0.128246	0.500556
Q8C7E7;A0A0J9YUR6	Q8C7E7	Starch-binding domain-containing protein 1	Stbd1	0.515921	0.000184078	+	9	9	9	36.4	36.4	36.4	36.127	0	37.376	1364400000	67	0.000184078	0.515921
D3Z4I3;Q62176;G3UXG4;G3UWQ8;G3UXN1;G3UWX7	D3Z4I3;Q62176;G3UXG4;G3UWQ8;G3UXN1;G3UWX7	RNA-binding protein 24;RNA-binding protein 38	Rbm24;Rbm38	0.534402	1		2	2	2	11.4	11.4	11.4	24.822	0	5.7733	110740000	14	1	0.534402
Q3TLR8;Q99K82-8;Q99K82-9;Q99K82;Q99K82-2;Q99K82-5;A2ANQ3;A2ANQ4;Q99K82-10;Q99K82-4;Q99K82-3;Q99K82-7;Q99K82-6;V9GXD6;A2AP08	Q3TLR8;Q99K82-8;Q99K82-9;Q99K82;Q99K82-2;Q99K82-5;A2ANQ3;A2ANQ4;Q99K82-10;Q99K82-4;Q99K82-3;Q99K82-7;Q99K82-6	Spermine oxidase	Smox	0.535503	0.00235636	+	6	6	6	24.9	24.9	24.9	43.095	0	42.512	376280000	34	0.00235636	0.535503
Q3TGU7;P50580-2;P50580	Q3TGU7;P50580-2;P50580	Proliferation-associated protein 2G4	Pa2g4	0.535776	0.00914831	+	5	5	5	15.7	15.7	15.7	43.698	0	13.729	487330000	44	0.00914831	0.535776
Q9WVE8;A0A2R8W6S4;A0A2R8W750;Q3UP40;A0A338P6P7	Q9WVE8;A0A2R8W6S4	Protein kinase C and casein kinase substrate in neurons protein 2	Pacsin2	0.539725	1		5	5	5	9.9	9.9	9.9	55.832	0.00063857	5.2844	1079600000	19	1	0.539725
P08121	P08121	Collagen alpha-1(III) chain	Col3a1	0.564091	0.0661639		3	3	3	2.9	2.9	2.9	138.94	0	47.654	3167600000	40	0.0661639	0.564091
E9Q0W6;E9Q4K0;Q8BL65-2;Q8BL65-3;Q8BL65;Q8BL65-4;F6W6N3;F6VVW4;D3Z0Y4;Q8BL65-5	E9Q0W6;E9Q4K0;Q8BL65-2;Q8BL65-3;Q8BL65;Q8BL65-4;F6W6N3;F6VVW4;D3Z0Y4;Q8BL65-5	Actin-binding LIM protein 2	Ablim2	0.566732	1		2	2	2	3.5	3.5	3.5	67.285	0.0097636	2.35	122030000	10	1	0.566732
A0A0G2JG59;A0A0G2JFD8;A0A0G2JEX1;Q7TPW1;A0A0G2JGI1;A0A0G2JDY6;A0A0G2JDZ8	A0A0G2JG59;A0A0G2JFD8;A0A0G2JEX1;Q7TPW1;A0A0G2JGI1	Nexilin	Nexn	0.568058	0.0367694	+	5	5	5	12.5	12.5	12.5	56.496	0	15.19	341470000	30	0.0367694	0.568058
Q9DBG5;A0A3B2WCW2	Q9DBG5	Perilipin-3	Plin3	0.568609	1		7	7	7	24.9	24.9	24.9	47.262	0	41.458	117440000	20	1	0.568609
Q922Y1	Q922Y1	UBX domain-containing protein 1	Ubxn1	0.616502	0.00718616	+	6	6	6	36.4	36.4	36.4	33.572	0	83.562	640700000	32	0.00718616	0.616502
F8WIH0;D3Z7V3;H7BX64;Q3URD3-2;Q3URD3;F6UV57;F6YCM8;Q3URD3-4;Q3URD3-3;Q3URD3-5;F6WY34	F8WIH0;D3Z7V3;H7BX64;Q3URD3-2;Q3URD3;F6UV57;F6YCM8;Q3URD3-4;Q3URD3-3;Q3URD3-5	Sarcolemmal membrane-associated protein	Slmap	0.617186	0.269151		5	5	5	7.8	7.8	7.8	79.446	0	8.2368	257220000	14	0.269151	0.617186
Q8R5A0	Q8R5A0	N-lysine methyltransferase SMYD2	Smyd2	0.630521	8.41669e-05	+	5	5	5	17.3	17.3	17.3	49.566	0	35.889	613850000	42	8.41669e-05	0.630521
Q7M739;F6ZDS4	Q7M739;F6ZDS4	Nucleoprotein TPR	Tpr	0.697419	1		2	2	2	0.7	0.7	0.7	266.92	0	6.4759	1378300000	6	1	0.697419
Q7TMM9;Q9CWF2	Q7TMM9;Q9CWF2	Tubulin beta-2A chain;Tubulin beta-2B chain	Tubb2a;Tubb2b	0.717439	0.325124		18	3	3	55.3	10.8	10.8	49.906	0	38.019	6590400000	31	0.325124	0.717439
P0DMN7;D3Z6H8;A0A1L1SV28	P0DMN7;D3Z6H8	S-adenosylmethionine decarboxylase proenzyme 1;S-adenosylmethionine decarboxylase 1 alpha chain;S-adenosylmethionine decarboxylase 1 beta chain;S-adenosylmethionine decarboxylase proenzyme 2;S-adenosylmethionine decarboxylase 2 alpha chain;S-adenosylmethionine decarboxylase 2 beta chain	Amd1;Amd2	0.769919	0.00938899	+	5	5	5	16.5	16.5	16.5	38.272	0	19.754	458220000	43	0.00938899	0.769919
Q9Z2I8-2;Q9Z2I8	Q9Z2I8-2;Q9Z2I8	Succinyl-CoA ligase [GDP-forming] subunit beta, mitochondrial	Suclg2	0.82139	0.00107654	+	7	7	7	26.6	26.6	26.6	41.349	0	63.951	803360000	43	0.00107654	0.82139
Q8BH69	Q8BH69	Selenide, water dikinase 1	Sephs1	0.843962	1		3	3	3	9.4	9.4	9.4	42.906	0.00061652	4.7018	87867000	18	1	0.843962
Q9JLN9	Q9JLN9	Serine/threonine-protein kinase mTOR	Mtor	1.35331	1		1	1	1	0.8	0.8	0.8	288.79	0.0011554	3.7025	886150000	12	1	1.35331
A0A0N4SVK8;Q8BGK2;E9Q4C0	A0A0N4SVK8;Q8BGK2;E9Q4C0	[Protein ADP-ribosylarginine] hydrolase-like protein 1	Adprhl1	NaN	1		4	4	4	2.6	2.6	2.6	184.23	0	10.346	154710000	26	1	NaN
A0A0R4J0Z1;P08003	A0A0R4J0Z1;P08003	Protein disulfide-isomerase A4	Pdia4	NaN	1		5	5	5	9.8	9.8	9.8	72.369	0	7.172	120420000	18	1	NaN
A0A1W2P729;Q9QXT0	A0A1W2P729;Q9QXT0	Protein canopy homolog 2	Cnpy2	NaN	1		3	3	3	27.9	27.9	27.9	15.316	0	9.3758	142780000	20	1	NaN
A2ASL8;Q7TQ95;A2ASM0;A2ASM1	A2ASL8;Q7TQ95;A2ASM0	Protein lunapark	Lnp	NaN	1		4	4	4	14.6	14.6	14.6	41.984	0.00064893	5.5846	69437000	18	1	NaN
D3YZJ1;Q64337-2;Q64337	D3YZJ1;Q64337-2;Q64337	Sequestosome-1	Sqstm1	NaN	1		3	3	3	15.7	15.7	15.7	41.683	0	8.7053	104270000	14	1	NaN
D3Z316;Q9CQF4	D3Z316;Q9CQF4	Uncharacterized protein C6orf203 homolog	1700021F05Rik	NaN	1		2	2	2	11.7	11.7	11.7	27.847	0	18.053	166340000	15	1	NaN
P70452	P70452	Syntaxin-4	Stx4	NaN	1		2	2	2	10.1	10.1	10.1	34.165	0.00060753	4.479	106940000	11	1	NaN
Q3THK7	Q3THK7	GMP synthase [glutamine-hydrolyzing]	Gmps	NaN	1		2	2	2	5.1	5.1	5.1	76.723	0	8.0734	177870000	12	1	NaN
Q8BWY3	Q8BWY3	Eukaryotic peptide chain release factor subunit 1	Etf1	NaN	1		3	3	3	8.7	8.7	8.7	49.03	0.00061087	4.5669	91952000	15	1	NaN
Q8K0L0-2;Q8K0L0	Q8K0L0-2;Q8K0L0	Ankyrin repeat and SOCS box protein 2	Asb2	NaN	1		5	5	5	10.6	10.6	10.6	64.936	0.00063091	5.0997	79636000	12	1	NaN
Q8R0F8	Q8R0F8	Acylpyruvase FAHD1, mitochondrial	Fahd1	NaN	1		2	2	2	13.2	13.2	13.2	25.172	0	8.2024	269070000	12	1	NaN
Q8VHL1	Q8VHL1	Histone-lysine N-methyltransferase SETD7	Setd7	NaN	1		4	4	4	17.2	17.2	17.2	40.506	0	8.3423	211720000	15	1	NaN
Q9D0Q7	Q9D0Q7	39S ribosomal protein L45, mitochondrial	Mrpl45	NaN	1		2	2	2	8.5	8.5	8.5	35.41	0.0077922	2.4698	63427000	7	1	NaN
Q9Z204-4;Q9Z204-3;Q9Z204-2;Q9Z204-5;Q9Z204;A0A2I3BRM6;A0A2I3BQH3	Q9Z204-4;Q9Z204-3;Q9Z204-2;Q9Z204-5;Q9Z204;A0A2I3BRM6	Heterogeneous nuclear ribonucleoproteins C1/C2	Hnrnpc	NaN	1		3	3	3	12.7	12.7	12.7	32.223	0	6.9905	91280000	16	1	NaN
