# Supplementary material for: Yap regulates skeletal muscle fatty acid oxidation and adiposity in metabolic disease
Source: Nat Commun. 2021 May 17;12:2887. doi: 10.1038/s41467-021-23240-7 (PMC8129430; doi:10.1038/s41467-021-23240-7)
Supplement: Supplementary file 9 — Supplementary Data 6 [file 41467_2021_23240_MOESM9_ESM.xls]

GeneSetName	GeneSetSize	ES	NES	p-val	FDR	FWER
GO_MITOCHONDRIAL_PART	259	-0.23158881	-3.8931072	0.0	0.0	0.0
GO_LIPID_CATABOLIC_PROCESS	43	-0.4528055	-3.5061681	0.0	0.0	0.0
GO_ANTIGEN_PROCESSING_AND_PRESENTATION_OF_PEPTIDE_ANTIGEN_VIA_MHC_CLASS_I	38	-0.49004725	-3.4666333	0.0	0.0	0.0
GO_ENVELOPE	228	-0.21704309	-3.44906	0.0	0.0	0.0
GO_CELLULAR_LIPID_CATABOLIC_PROCESS	37	-0.47213987	-3.3637416	0.0	0.0	0.0
GO_ANAPHASE_PROMOTING_COMPLEX_DEPENDENT_CATABOLIC_PROCESS	32	-0.50533295	-3.3601575	0.0	0.0	0.0
GO_MITOCHONDRIAL_ENVELOPE	181	-0.22834429	-3.3586864	0.0	0.0	0.0
GO_ANTIGEN_PROCESSING_AND_PRESENTATION_OF_EXOGENOUS_PEPTIDE_ANTIGEN_VIA_MHC_CLASS_I	32	-0.50533295	-3.3503067	0.0	0.0	0.0
GO_TUMOR_NECROSIS_FACTOR_MEDIATED_SIGNALING_PATHWAY	31	-0.49769953	-3.2545838	0.0	0.0	0.0
GO_POSITIVE_REGULATION_OF_CELLULAR_PROTEIN_CATABOLIC_PROCESS	44	-0.41227493	-3.2214463	0.0	0.0	0.0
GO_NIK_NF_KAPPAB_SIGNALING	33	-0.4814385	-3.2161393	0.0	0.0	0.0
GO_REGULATION_OF_PROTEIN_UBIQUITINATION_INVOLVED_IN_UBIQUITIN_DEPENDENT_PROTEIN_CATABOLIC_PROCESS	34	-0.45893627	-3.1882308	0.0	0.0	0.0
GO_POSITIVE_REGULATION_OF_IMMUNE_RESPONSE	68	-0.32133198	-3.153788	0.0	0.0	0.0
GO_REGULATION_OF_CELLULAR_AMINO_ACID_METABOLIC_PROCESS	33	-0.45033738	-3.1410377	0.0	0.0	0.0
GO_FATTY_ACID_CATABOLIC_PROCESS	29	-0.48629743	-3.1283922	0.0	8.29843E-5	0.001
GO_T_CELL_RECEPTOR_SIGNALING_PATHWAY	34	-0.45893627	-3.124905	0.0	7.7797784E-5	0.001
GO_ORGANELLE_INNER_MEMBRANE	154	-0.22679088	-3.0842404	0.0	7.322143E-5	0.001
GO_ANTIGEN_PROCESSING_AND_PRESENTATION	50	-0.37323627	-3.079074	0.0	6.9153575E-5	0.001
GO_PROTEASOME_COMPLEX	41	-0.41034386	-3.0537727	0.0	6.5513916E-5	0.001
GO_POSITIVE_REGULATION_OF_WNT_SIGNALING_PATHWAY	37	-0.42667645	-3.0523455	0.0	6.223822E-5	0.001
GO_POSITIVE_REGULATION_OF_CANONICAL_WNT_SIGNALING_PATHWAY	35	-0.43770698	-3.0464606	0.0	5.9274495E-5	0.001
GO_PIGMENT_GRANULE	38	-0.41982964	-3.023476	0.0	5.65802E-5	0.001
GO_ANTIGEN_RECEPTOR_MEDIATED_SIGNALING_PATHWAY	35	-0.43770698	-3.0177748	0.0	1.10606285E-4	0.002
GO_INNATE_IMMUNE_RESPONSE_ACTIVATING_CELL_SURFACE_RECEPTOR_SIGNALING_PATHWAY	35	-0.43770698	-3.0153377	0.0	1.05997686E-4	0.002
GO_PROTEASOMAL_PROTEIN_CATABOLIC_PROCESS	50	-0.3657282	-3.006728	0.0	1.0175778E-4	0.002
GO_POSITIVE_REGULATION_OF_LIGASE_ACTIVITY	35	-0.43770698	-3.0028822	0.0	9.784402E-5	0.002
GO_ACTIVATION_OF_INNATE_IMMUNE_RESPONSE	42	-0.39446485	-2.998167	0.0	9.4220166E-5	0.002
GO_ANTIGEN_PROCESSING_AND_PRESENTATION_OF_PEPTIDE_ANTIGEN	48	-0.37782714	-2.9849072	0.0	9.085517E-5	0.002
GO_PROTEIN_POLYUBIQUITINATION	41	-0.40742484	-2.9800625	0.0	1.3144637E-4	0.003
GO_ACTIVATION_OF_IMMUNE_RESPONSE	62	-0.3302235	-2.9789827	0.0	1.2706484E-4	0.003
GO_NEGATIVE_REGULATION_OF_PROTEIN_MODIFICATION_BY_SMALL_PROTEIN_CONJUGATION_OR_REMOVAL	40	-0.39891654	-2.9627714	0.0	1.2296595E-4	0.003
GO_MITOCHONDRION	374	-0.15846351	-2.962137	0.0	1.1912328E-4	0.003
GO_REGULATION_OF_ESTABLISHMENT_OF_PLANAR_POLARITY	36	-0.4176444	-2.9339638	0.0	1.1551348E-4	0.003
GO_POSITIVE_REGULATION_OF_INNATE_IMMUNE_RESPONSE	45	-0.37403527	-2.925519	0.0	1.1211602E-4	0.003
GO_NEGATIVE_REGULATION_OF_WNT_SIGNALING_PATHWAY	39	-0.39800134	-2.9225585	0.0	1.0891271E-4	0.003
GO_FATTY_ACID_METABOLIC_PROCESS	61	-0.31859487	-2.920861	0.0	1.0588735E-4	0.003
GO_POSITIVE_REGULATION_OF_DEFENSE_RESPONSE	47	-0.3692408	-2.9028382	0.0	1.4000783E-4	0.004
GO_POSITIVE_REGULATION_OF_IMMUNE_SYSTEM_PROCESS	80	-0.28159204	-2.9026906	0.0	1.3632342E-4	0.004
GO_FATTY_ACID_BETA_OXIDATION	26	-0.47753358	-2.8974173	0.0	1.3282795E-4	0.004
GO_FC_RECEPTOR_SIGNALING_PATHWAY	52	-0.35017452	-2.8685133	0.0	1.2950724E-4	0.004
GO_REGULATION_OF_CELLULAR_PROTEIN_CATABOLIC_PROCESS	60	-0.30845568	-2.8441865	0.0	1.5678833E-4	0.005
GO_RESPONSE_TO_TUMOR_NECROSIS_FACTOR	36	-0.38906664	-2.8244414	0.0	1.5305527E-4	0.005
GO_REGULATION_OF_CELLULAR_AMINE_METABOLIC_PROCESS	35	-0.4083362	-2.821328	0.0	1.4949584E-4	0.005
GO_REGULATION_OF_INNATE_IMMUNE_RESPONSE	57	-0.32228455	-2.8000917	0.0	1.74878E-4	0.006
GO_CELLULAR_RESPONSE_TO_ORGANIC_SUBSTANCE	179	-0.19313866	-2.798285	0.0	1.7099183E-4	0.006
GO_FC_EPSILON_RECEPTOR_SIGNALING_PATHWAY	39	-0.37957764	-2.7845147	0.0	2.2157773E-4	0.008
GO_MITOCHONDRIAL_MATRIX	128	-0.21722528	-2.77231	0.0	2.1686332E-4	0.008
GO_NEGATIVE_REGULATION_OF_CANONICAL_WNT_SIGNALING_PATHWAY	38	-0.38933873	-2.767626	0.0	2.1234533E-4	0.008
GO_POSITIVE_REGULATION_OF_PROTEIN_CATABOLIC_PROCESS	51	-0.33433354	-2.7636476	0.0	2.0801176E-4	0.008
GO_PROTEASOME_ACCESSORY_COMPLEX	21	-0.50894034	-2.7543974	0.0	2.2864943E-4	0.009
GO_LIPID_OXIDATION	27	-0.44735682	-2.7324524	0.0	3.0000278E-4	0.012
GO_REGULATION_OF_ORGAN_MORPHOGENESIS	39	-0.36518413	-2.728016	0.0	2.942335E-4	0.012
GO_CELLULAR_RESPONSE_TO_CYTOKINE_STIMULUS	65	-0.2956845	-2.720273	0.0	3.13848E-4	0.013
GO_IMMUNE_RESPONSE_REGULATING_CELL_SURFACE_RECEPTOR_SIGNALING_PATHWAY	55	-0.31486598	-2.6909597	0.0	4.959647E-4	0.021
GO_LIPID_MODIFICATION	32	-0.39403906	-2.6621616	0.0	6.293367E-4	0.027
GO_POSITIVE_REGULATION_OF_PROTEOLYSIS	65	-0.2845713	-2.6561825	0.0	6.4104743E-4	0.028
GO_POSITIVE_REGULATION_OF_PROTEIN_MODIFICATION_BY_SMALL_PROTEIN_CONJUGATION_OR_REMOVAL	44	-0.34131166	-2.6491163	0.0	6.736272E-4	0.03
GO_REGULATION_OF_WNT_SIGNALING_PATHWAY	46	-0.33607993	-2.6381977	0.0	7.7314075E-4	0.034
GO_FATTY_ACID_BETA_OXIDATION_USING_ACYL_COA_DEHYDROGENASE	12	-0.6191785	-2.623868	0.0	8.9147524E-4	0.04
GO_MITOCHONDRIAL_MEMBRANE_PART	81	-0.25796834	-2.6220274	0.0	8.976665E-4	0.041
GO_REGULATION_OF_CELL_CYCLE_PROCESS	73	-0.2643734	-2.6177177	0.0	8.829506E-4	0.041
GO_REGULATION_OF_CANONICAL_WNT_SIGNALING_PATHWAY	42	-0.34784105	-2.617545	0.0	8.6870947E-4	0.041
GO_REGULATION_OF_LIGASE_ACTIVITY	39	-0.36518413	-2.6153593	0.0	8.9552725E-4	0.043
GO_NON_CANONICAL_WNT_SIGNALING_PATHWAY	40	-0.3495987	-2.6028628	0.0	9.802843E-4	0.048
GO_REGULATION_OF_RNA_STABILITY	47	-0.32485017	-2.5908382	0.0	0.0010437298	0.052
GO_CYTOKINE_MEDIATED_SIGNALING_PATHWAY	42	-0.3452381	-2.5876307	0.0	0.0010476542	0.053
GO_MONOCARBOXYLIC_ACID_CATABOLIC_PROCESS	34	-0.37507045	-2.5763907	0.0	0.0011068603	0.057
GO_ORGANIC_ACID_CATABOLIC_PROCESS	62	-0.29214105	-2.5746953	0.0	0.0010905829	0.057
GO_POSITIVE_REGULATION_OF_TRANSFERASE_ACTIVITY	76	-0.253719	-2.5620322	0.0	0.0011861234	0.063
GO_MITOCHONDRIAL_PROTEIN_COMPLEX	76	-0.25793824	-2.5447485	0.0	0.0013683797	0.072
GO_WNT_SIGNALING_PATHWAY	54	-0.29810005	-2.5275328	0.0	0.0016167712	0.086
GO_NEGATIVE_REGULATION_OF_CELL_COMMUNICATION	122	-0.20486173	-2.5174046	0.0	0.0018097933	0.097
GO_ERAD_PATHWAY	13	-0.5782827	-2.5140069	0.0018832391	0.0018731081	0.101
GO_PROTEIN_STABILIZATION	29	-0.39689463	-2.508578	0.0	0.0019669742	0.108
GO_REGULATION_OF_PROTEIN_CATABOLIC_PROCESS	69	-0.26096484	-2.4999197	0.0	0.0019921977	0.111
GO_REGULATION_OF_IMMUNE_RESPONSE	91	-0.23419009	-2.4941926	0.0	0.0021155619	0.12
GO_CYTOSOLIC_PROTEASOME_COMPLEX	10	-0.6445141	-2.4718678	0.0	0.002454974	0.141
GO_REGULATION_OF_IMMUNE_SYSTEM_PROCESS	122	-0.19773537	-2.4506216	0.0	0.002848629	0.162
GO_RESPONSE_TO_CYTOKINE	71	-0.24622965	-2.439177	0.0	0.0030718143	0.172
GO_REGULATION_OF_PROTEIN_MODIFICATION_BY_SMALL_PROTEIN_CONJUGATION_OR_REMOVAL	56	-0.27714863	-2.421246	0.0	0.0034187862	0.191
GO_POSITIVE_REGULATION_OF_RESPONSE_TO_STIMULUS	170	-0.17426734	-2.4110243	0.0	0.003615046	0.203
GO_RESPONSE_TO_OXYGEN_LEVELS	36	-0.33835554	-2.4079506	0.0	0.0036641615	0.208
GO_MONOVALENT_INORGANIC_CATION_TRANSMEMBRANE_TRANSPORTER_ACTIVITY	39	-0.33458763	-2.4074352	0.0	0.003635313	0.209
GO_HYDROGEN_ION_TRANSMEMBRANE_TRANSPORT	33	-0.3521246	-2.4053998	0.0	0.003622156	0.21
GO_REGULATION_OF_DEFENSE_RESPONSE	88	-0.22664665	-2.3896203	0.0	0.0042141546	0.246
GO_REGULATION_OF_RESPONSE_TO_STRESS	172	-0.1694397	-2.383789	0.0	0.0043738196	0.257
GO_COENZYME_BINDING	58	-0.26047397	-2.3717813	0.0	0.004633616	0.273
GO_OXIDOREDUCTASE_ACTIVITY	176	-0.15887593	-2.3558147	0.0	0.005255388	0.303
GO_REGULATION_OF_MITOTIC_CELL_CYCLE	64	-0.2515088	-2.343513	0.0	0.0058563286	0.333
GO_ER_ASSOCIATED_UBIQUITIN_DEPENDENT_PROTEIN_CATABOLIC_PROCESS	12	-0.5648875	-2.3423066	0.0	0.0058624456	0.338
GO_HYDROGEN_TRANSPORT	34	-0.34763202	-2.3363645	0.0	0.006053419	0.352
GO_REGULATION_OF_CELLULAR_KETONE_METABOLIC_PROCESS	54	-0.2685185	-2.3345034	0.0	0.0060293404	0.354
GO_LIPID_METABOLIC_PROCESS	118	-0.18980728	-2.332785	0.0	0.006005817	0.356
GO_POSITIVE_REGULATION_OF_BIOSYNTHETIC_PROCESS	103	-0.20133935	-2.323075	0.0	0.006456508	0.374
GO_REGULATION_OF_CELL_CYCLE_PHASE_TRANSITION	50	-0.2844984	-2.3168733	0.0	0.006684496	0.389
GO_REGULATION_OF_CELL_CYCLE	104	-0.19873418	-2.308142	0.0	0.00704484	0.41
GO_POSITIVE_REGULATION_OF_PROTEIN_METABOLIC_PROCESS	141	-0.17775097	-2.3038719	0.001968504	0.00726346	0.42
GO_POSITIVE_REGULATION_OF_PROTEIN_MODIFICATION_PROCESS	102	-0.20225556	-2.2981732	0.0020283975	0.0074643707	0.433
GO_CELLULAR_LIPID_METABOLIC_PROCESS	99	-0.209313	-2.2966473	0.0	0.007453269	0.436
GO_LIPID_HOMEOSTASIS	22	-0.4116082	-2.2933228	0.0	0.0075707934	0.445
GO_POSITIVE_REGULATION_OF_CATABOLIC_PROCESS	64	-0.24918167	-2.292722	0.002016129	0.007507939	0.446
GO_PROTEIN_UBIQUITINATION	53	-0.27444947	-2.2909353	0.0	0.0075462842	0.453
GO_REGULATION_OF_ANATOMICAL_STRUCTURE_MORPHOGENESIS	116	-0.18925731	-2.2722921	0.0	0.00854072	0.499
GO_REGULATION_OF_PROTEIN_MODIFICATION_PROCESS	160	-0.16403198	-2.2702122	0.0	0.0085714795	0.502
GO_RESPONSE_TO_ENDOPLASMIC_RETICULUM_STRESS	41	-0.3084925	-2.2649732	0.0020449897	0.008733825	0.51
GO_INNER_MITOCHONDRIAL_MEMBRANE_PROTEIN_COMPLEX	66	-0.24237455	-2.2581763	0.0	0.009099389	0.531
GO_NEGATIVE_REGULATION_OF_RESPONSE_TO_STIMULUS	139	-0.16925605	-2.2497673	0.002004008	0.009551624	0.554
GO_POSITIVE_REGULATION_OF_ERK1_AND_ERK2_CASCADE	12	-0.5375458	-2.240328	0.0020876827	0.010128459	0.573
GO_PROTEASOME_REGULATORY_PARTICLE_BASE_SUBCOMPLEX	11	-0.5624955	-2.2261417	0.004008016	0.0109523125	0.605
GO_FATTY_ACYL_COA_BINDING	15	-0.48135325	-2.2214983	0.0019493178	0.011180261	0.622
GO_REGULATION_OF_PROTEIN_LOCALIZATION	115	-0.18543793	-2.2200441	0.0018832391	0.011182769	0.624
GO_RESPONSE_TO_INSULIN	26	-0.37710622	-2.2159283	0.0040983604	0.011391067	0.635
GO_ELECTRON_TRANSPORT_CHAIN	61	-0.2471462	-2.211251	0.0019607844	0.011675431	0.645
GO_MITOCHONDRIAL_ATP_SYNTHESIS_COUPLED_PROTON_TRANSPORT	10	-0.5681818	-2.199777	0.003984064	0.012506076	0.67
GO_ENERGY_COUPLED_PROTON_TRANSPORT_DOWN_ELECTROCHEMICAL_GRADIENT	10	-0.5681818	-2.195611	0.0019230769	0.012832242	0.684
GO_NEGATIVE_REGULATION_OF_RESPONSE_TO_EXTERNAL_STIMULUS	28	-0.35243016	-2.1930144	0.0020408162	0.012910064	0.688
GO_POSITIVE_REGULATION_OF_DNA_BIOSYNTHETIC_PROCESS	12	-0.53741497	-2.190157	0.0	0.013126653	0.695
GO_RECEPTOR_BINDING	123	-0.17201103	-2.1800017	0.0020920502	0.013817697	0.724
GO_OXIDATIVE_PHOSPHORYLATION	55	-0.25933093	-2.1767719	0.0	0.013993602	0.734
GO_MYELIN_SHEATH	82	-0.20743862	-2.1686416	0.0	0.014729033	0.756
GO_REGULATION_OF_COAGULATION	14	-0.48596135	-2.1658726	0.0	0.01491452	0.762
GO_RESPONSE_TO_TOPOLOGICALLY_INCORRECT_PROTEIN	34	-0.31873706	-2.1615496	0.0	0.015345208	0.776
GO_SIDE_OF_MEMBRANE	34	-0.31535423	-2.160458	0.001996008	0.015386441	0.78
GO_NEGATIVE_REGULATION_OF_TRANSFERASE_ACTIVITY	61	-0.2426899	-2.1561818	0.001996008	0.015784267	0.792
GO_NEGATIVE_REGULATION_OF_PROTEIN_MODIFICATION_PROCESS	81	-0.21093182	-2.1523244	0.0040899795	0.016015587	0.797
GO_REGULATION_OF_TRANSCRIPTION_FROM_RNA_POLYMERASE_II_PROMOTER	81	-0.2103376	-2.1501923	0.003984064	0.016144892	0.807
GO_REGULATION_OF_ERK1_AND_ERK2_CASCADE	19	-0.40169483	-2.12067	0.002004008	0.018977424	0.855
GO_POSITIVE_REGULATION_OF_TELOMERE_MAINTENANCE	11	-0.52171123	-2.118521	0.0	0.01902824	0.856
GO_CELL_CYCLE_PROCESS	123	-0.17098342	-2.116982	0.0	0.019057665	0.858
GO_CELLULAR_RESPIRATION	83	-0.20491944	-2.1090899	0.0019011407	0.019667914	0.866
GO_CELLULAR_AMINO_ACID_CATABOLIC_PROCESS	34	-0.301682	-2.0996974	0.0	0.02056123	0.883
GO_ACYL_COA_DEHYDROGENASE_ACTIVITY	11	-0.5193583	-2.0976236	0.0020618557	0.02069596	0.886
GO_POSITIVE_REGULATION_OF_TELOMERE_MAINTENANCE_VIA_TELOMERE_LENGTHENING	11	-0.52171123	-2.095526	0.0043290043	0.020845894	0.887
GO_MONOVALENT_INORGANIC_CATION_TRANSPORT	50	-0.25420713	-2.0922093	0.0041841003	0.021099968	0.889
GO_IMMUNE_SYSTEM_PROCESS	157	-0.15322728	-2.0887003	0.003984064	0.02140234	0.894
GO_IDENTICAL_PROTEIN_BINDING	161	-0.14915113	-2.0798988	0.0019880715	0.022406476	0.91
GO_NEGATIVE_REGULATION_OF_RESPONSE_TO_WOUNDING	19	-0.4001163	-2.0676918	0.01026694	0.02397988	0.922
GO_ER_NUCLEUS_SIGNALING_PATHWAY	10	-0.5304075	-2.064826	0.0	0.02422481	0.927
GO_INTRACELLULAR_VESICLE	136	-0.15955244	-2.0578227	0.0038240917	0.02505924	0.934
GO_POSITIVE_REGULATION_OF_DNA_METABOLIC_PROCESS	19	-0.39953473	-2.050189	0.004132231	0.02604998	0.94
GO_MITOCHONDRION_ORGANIZATION	110	-0.17854051	-2.0479412	0.0020283975	0.026111053	0.943
GO_SIGNAL_TRANSDUCTION_BY_PROTEIN_PHOSPHORYLATION	63	-0.2237277	-2.0474455	0.0038986355	0.025981124	0.944
GO_CELL_MATRIX_ADHESION	19	-0.3908528	-2.0434446	0.0	0.02649661	0.945
GO_REGULATION_OF_PROTEOLYSIS	106	-0.17556763	-2.0399082	0.0	0.026906105	0.949
GO_SULFUR_COMPOUND_BINDING	40	-0.27267253	-2.0387585	0.004149378	0.02685432	0.951
GO_RESPIRATORY_CHAIN	54	-0.2390873	-2.0331683	0.0020618557	0.027557967	0.957
GO_REGULATION_OF_WOUND_HEALING	18	-0.3992289	-2.0268223	0.0	0.028253175	0.961
GO_POSITIVE_REGULATION_OF_DNA_REPLICATION	13	-0.47307995	-2.0134873	0.0056179776	0.030390652	0.968
GO_OXIDATION_REDUCTION_PROCESS	227	-0.12828162	-2.0121076	0.0020491802	0.030350681	0.968
GO_RESPONSE_TO_FATTY_ACID	11	-0.51315504	-2.0045595	0.0	0.03144762	0.979
GO_NEGATIVE_REGULATION_OF_TRANSCRIPTION_FROM_RNA_POLYMERASE_II_PROMOTER	40	-0.27680576	-2.0023878	0.005952381	0.03150359	0.979
GO_NEUTRAL_LIPID_METABOLIC_PROCESS	15	-0.42391816	-1.9985801	0.0020120724	0.03201565	0.982
GO_REGULATION_OF_CELLULAR_RESPONSE_TO_HEAT	18	-0.38915178	-1.9964764	0.0059288535	0.032249957	0.984
GO_NEGATIVE_REGULATION_OF_NITROGEN_COMPOUND_METABOLIC_PROCESS	81	-0.1930229	-1.9963721	0.003968254	0.03206513	0.984
GO_NEGATIVE_REGULATION_OF_PROTEIN_METABOLIC_PROCESS	130	-0.15557627	-1.9888432	0.003968254	0.033115394	0.986
GO_PROTEIN_CATABOLIC_PROCESS	78	-0.19300815	-1.9863168	0.0019762847	0.0334221	0.986
GO_OXIDOREDUCTASE_ACTIVITY_ACTING_ON_NAD_P_H	49	-0.24374309	-1.9708802	0.00952381	0.036263313	0.993
GO_CELL_CYCLE	133	-0.1567992	-1.9607258	0.001953125	0.0384889	0.999
GO_CELLULAR_RESPONSE_TO_OXYGEN_LEVELS	16	-0.40600392	-1.9606487	0.00591716	0.03827115	0.999
GO_POSITIVE_REGULATION_OF_CATALYTIC_ACTIVITY	148	-0.14481309	-1.9528922	0.009310987	0.03989645	1.0
GO_REGULATION_OF_ANATOMICAL_STRUCTURE_SIZE	55	-0.22589175	-1.9526644	0.008333334	0.03970363	1.0
GO_REGULATION_OF_PROTEIN_STABILITY	42	-0.25711986	-1.9524583	0.0019880715	0.039514493	1.0
GO_SMALL_MOLECULE_CATABOLIC_PROCESS	87	-0.1836588	-1.9500271	0.005859375	0.039789543	1.0
GO_NEGATIVE_REGULATION_OF_MITOCHONDRION_ORGANIZATION	10	-0.5043887	-1.9493679	0.0077220076	0.039695002	1.0
GO_ALPHA_AMINO_ACID_CATABOLIC_PROCESS	24	-0.3342578	-1.9461863	0.009765625	0.040156808	1.0
GO_INSULIN_RECEPTOR_SIGNALING_PATHWAY	10	-0.50532913	-1.9457645	0.00996016	0.040038686	1.0
GO_BRANCHED_CHAIN_AMINO_ACID_METABOLIC_PROCESS	15	-0.41605034	-1.9397807	0.009861933	0.041245323	1.0
GO_POSITIVE_REGULATION_OF_TRANSCRIPTION_FROM_RNA_POLYMERASE_II_PROMOTER	36	-0.26697776	-1.93968	0.0062111802	0.04102244	1.0
GO_REGULATION_OF_PROTEIN_LOCALIZATION_TO_NUCLEUS	30	-0.3024416	-1.9380084	0.005988024	0.041127793	1.0
GO_THREONINE_TYPE_PEPTIDASE_ACTIVITY	10	-0.51551723	-1.9325097	0.007751938	0.04221823	1.0
GO_MITOTIC_CELL_CYCLE	95	-0.17827563	-1.9309368	0.010162601	0.042369723	1.0
GO_REGULATION_OF_TELOMERE_MAINTENANCE_VIA_TELOMERE_LENGTHENING	12	-0.45329672	-1.9202236	0.008196721	0.044887543	1.0
GO_UNFOLDED_PROTEIN_BINDING	40	-0.26324236	-1.9189516	0.009727626	0.044967487	1.0
GO_CELL_SURFACE	60	-0.21280587	-1.9189364	0.004032258	0.044716284	1.0
GO_REGULATION_OF_DNA_BIOSYNTHETIC_PROCESS	14	-0.41790202	-1.9184668	0.003929273	0.044592153	1.0
GO_REGULATION_OF_CATABOLIC_PROCESS	111	-0.16213147	-1.9062488	0.004132231	0.04753061	1.0
GO_CELLULAR_RESPONSE_TO_STRESS	150	-0.13869716	-1.9040514	0.013487476	0.047825426	1.0
GO_FLAVIN_ADENINE_DINUCLEOTIDE_BINDING	21	-0.34729907	-1.9023268	0.016597511	0.04808783	1.0
GO_REGULATION_OF_TRANSFERASE_ACTIVITY	110	-0.16164193	-1.9006487	0.01372549	0.04823521	1.0
GO_MITOCHONDRIAL_MEMBRANE_ORGANIZATION	26	-0.31691086	-1.89842	0.00754717	0.048607044	1.0
GO_REGULATION_OF_TELOMERE_MAINTENANCE	12	-0.45329672	-1.8937413	0.007905139	0.04975466	1.0
GO_CONTRACTILE_FIBER	107	0.31025025	3.624168	0.0	0.0	0.0
GO_PROTEIN_SERINE_THREONINE_KINASE_ACTIVITY	34	0.50272506	3.4433045	0.0	0.0	0.0
GO_CARBOHYDRATE_CATABOLIC_PROCESS	25	0.58340997	3.4324825	0.0	0.0	0.0
GO_CELLULAR_CARBOHYDRATE_CATABOLIC_PROCESS	11	0.79372555	3.213309	0.0	0.0	0.0
GO_NCRNA_METABOLIC_PROCESS	73	0.31992453	3.1422877	0.0	0.0	0.0
GO_PROTEIN_KINASE_ACTIVITY	39	0.4060823	2.98641	0.0	3.5595737E-4	0.003
GO_STRIATED_MUSCLE_CONTRACTION	42	0.3956898	2.9799724	0.0	3.051063E-4	0.003
GO_MUSCLE_SYSTEM_PROCESS	97	0.26662794	2.976838	0.0	2.66968E-4	0.003
GO_KINASE_ACTIVITY	55	0.33830586	2.9321902	0.0	2.3730489E-4	0.003
GO_MUSCLE_CONTRACTION	89	0.27554843	2.92164	0.0	2.1357441E-4	0.003
GO_MULTI_ORGANISM_METABOLIC_PROCESS	53	0.3403725	2.9013202	0.0	1.9415857E-4	0.003
GO_NCRNA_PROCESSING	49	0.3524821	2.84349	0.0	2.3583705E-4	0.004
GO_PEPTIDE_METABOLIC_PROCESS	136	0.2215473	2.8419528	0.0	2.1769575E-4	0.004
GO_ESTABLISHMENT_OF_PROTEIN_LOCALIZATION_TO_ENDOPLASMIC_RETICULUM	42	0.36104733	2.7646554	0.0	5.6224136E-4	0.011
GO_RRNA_METABOLIC_PROCESS	42	0.36104733	2.7607033	0.0	5.758792E-4	0.012
GO_TRANSFERASE_ACTIVITY_TRANSFERRING_PHOSPHORUS_CONTAINING_GROUPS	61	0.30084977	2.7601442	0.0	5.3988677E-4	0.012
GO_AMIDE_BIOSYNTHETIC_PROCESS	121	0.22600642	2.7587783	0.0	5.497792E-4	0.013
GO_RECEPTOR_SIGNALING_PROTEIN_ACTIVITY	12	0.6474359	2.7435462	0.0	5.192359E-4	0.013
GO_MONOSACCHARIDE_CATABOLIC_PROCESS	15	0.5653292	2.7046854	0.0	7.2144583E-4	0.019
GO_CYTOSOLIC_RIBOSOME	41	0.35895774	2.6838777	0.0	7.216388E-4	0.02
GO_NUCLEOTIDE_PHOSPHORYLATION	16	0.5558071	2.6792243	0.0	6.8727497E-4	0.02
GO_NUCLEAR_TRANSCRIBED_MRNA_CATABOLIC_PROCESS_NONSENSE_MEDIATED_DECAY	45	0.34382668	2.6697688	0.0	7.2129234E-4	0.022
GO_RNA_PROCESSING	79	0.25940454	2.6574473	0.002105263	8.1429706E-4	0.026
GO_RNA_CATABOLIC_PROCESS	55	0.3065209	2.655997	0.0	7.80368E-4	0.026
GO_RIBOSOMAL_SUBUNIT	44	0.34145808	2.653279	0.0	7.77702E-4	0.027
GO_PROTEIN_LOCALIZATION_TO_ENDOPLASMIC_RETICULUM	47	0.32622394	2.5867634	0.0	0.0012754374	0.045
GO_HEXOSE_CATABOLIC_PROCESS	13	0.592483	2.5681198	0.0	0.0015754724	0.056
GO_ACTIN_MEDIATED_CELL_CONTRACTION	37	0.35898992	2.5658545	0.0	0.0015434064	0.057
GO_CELLULAR_AMIDE_METABOLIC_PROCESS	152	0.18298063	2.5371976	0.0	0.0020335563	0.079
GO_NUCLEOSIDE_DIPHOSPHATE_METABOLIC_PROCESS	17	0.51045287	2.5315256	0.0	0.0021341715	0.086
GO_PROTEIN_TARGETING_TO_MEMBRANE	48	0.30714864	2.4851615	0.0	0.003228786	0.124
GO_RIBONUCLEOSIDE_DIPHOSPHATE_METABOLIC_PROCESS	16	0.51112205	2.4605868	0.0	0.003602389	0.144
GO_RIBOSOME	48	0.30714864	2.4570272	0.0	0.0036227687	0.148
GO_I_BAND	59	0.27132457	2.4357357	0.0	0.0041075787	0.171
GO_ATP_GENERATION_FROM_ADP	14	0.53739893	2.4351757	0.0019880715	0.0039902194	0.171
GO_GLUCOSE_CATABOLIC_PROCESS	10	0.62210035	2.4324033	0.002004008	0.003979404	0.174
GO_ADP_METABOLIC_PROCESS	16	0.51112205	2.4282541	0.0	0.004086767	0.183
GO_RECEPTOR_SIGNALING_PROTEIN_SERINE_THREONINE_KINASE_ACTIVITY	10	0.62962383	2.416907	0.0	0.0042816536	0.196
GO_MUSCLE_CELL_DEVELOPMENT	43	0.31394413	2.4083514	0.0	0.0044484218	0.209
GO_ACTIN_FILAMENT_BASED_MOVEMENT	40	0.32066613	2.3602662	0.0	0.006138027	0.286
GO_TRANSLATIONAL_INITIATION	62	0.25558716	2.3552184	0.0	0.0063043623	0.297
GO_MUSCLE_CELL_DIFFERENTIATION	53	0.27115947	2.3544443	0.0	0.006205132	0.299
GO_GLUCAN_METABOLIC_PROCESS	18	0.46004206	2.352239	0.0020449897	0.006128143	0.302
GO_MYOFILAMENT	16	0.49163386	2.3390563	0.0	0.0065405047	0.327
GO_RIBOSOME_BIOGENESIS	45	0.29777065	2.3347988	0.0019120459	0.0067454358	0.341
GO_POLYSACCHARIDE_METABOLIC_PROCESS	18	0.46004206	2.3223932	0.0	0.00710127	0.364
GO_SYSTEM_PROCESS	159	0.16597188	2.3085988	0.0	0.0077156126	0.392
GO_ACTIN_MYOSIN_FILAMENT_SLIDING	32	0.34370017	2.286012	0.0	0.008724215	0.437
GO_LARGE_RIBOSOMAL_SUBUNIT	24	0.38701797	2.251902	0.0	0.01069047	0.515
GO_RIBONUCLEOPROTEIN_COMPLEX_BIOGENESIS	66	0.23581721	2.2399921	0.0	0.011281929	0.543
GO_MRNA_METABOLIC_PROCESS	83	0.21787895	2.23305	0.0	0.011529415	0.559
GO_CYTOSOLIC_LARGE_RIBOSOMAL_SUBUNIT	22	0.3825518	2.1537836	0.0	0.020297127	0.766
GO_STRUCTURAL_CONSTITUENT_OF_RIBOSOME	52	0.25804144	2.1525557	0.005976096	0.02007581	0.772
GO_RRNA_BINDING	14	0.47978443	2.1491039	0.006355932	0.020128973	0.777
GO_STRIATED_MUSCLE_CELL_DIFFERENTIATION	46	0.27117813	2.1487508	0.0038986355	0.019801086	0.778
GO_CALMODULIN_BINDING	33	0.3115916	2.115066	0.0	0.024300871	0.855
GO_ORGANIC_CYCLIC_COMPOUND_CATABOLIC_PROCESS	83	0.2049995	2.112793	0.0019723866	0.02418916	0.861
GO_ENERGY_RESERVE_METABOLIC_PROCESS	20	0.39304897	2.0987759	0.0	0.026017617	0.883
GO_MYOFIBRIL_ASSEMBLY	24	0.35545433	2.0977805	0.003960396	0.025649333	0.884
GO_MUSCLE_ORGAN_DEVELOPMENT	59	0.23579629	2.0961862	0.001980198	0.02547212	0.885
GO_MYOSIN_COMPLEX	24	0.35769942	2.0960464	0.0	0.025089055	0.885
GO_DEPHOSPHORYLATION	42	0.269484	2.0905674	0.0039138943	0.025491204	0.889
GO_ORGANONITROGEN_COMPOUND_BIOSYNTHETIC_PROCESS	201	0.13780405	2.0802004	0.002074689	0.02701076	0.906
GO_CELLULAR_COMPONENT_ASSEMBLY_INVOLVED_IN_MORPHOGENESIS	30	0.31449047	2.0633137	0.002	0.029383294	0.926
GO_TRNA_METABOLIC_PROCESS	31	0.3032772	2.0250273	0.003937008	0.036758587	0.971
GO_GLUCOSE_METABOLIC_PROCESS	34	0.2957621	2.022307	0.0018518518	0.03684496	0.975
GO_CARBOHYDRATE_BIOSYNTHETIC_PROCESS	34	0.29928586	2.0134993	0.015717093	0.038361497	0.982
GO_CELLULAR_CARBOHYDRATE_METABOLIC_PROCESS	29	0.31862947	2.0119708	0.003984064	0.038074173	0.982
GO_MUSCLE_FIBER_DEVELOPMENT	15	0.43026492	2.007788	0.0062370063	0.03852326	0.983
GO_ACTIN_CYTOSKELETON	111	0.16749857	1.9995245	0.004166667	0.03992745	0.986
GO_MUSCLE_STRUCTURE_DEVELOPMENT	88	0.18950146	1.9844933	0.008	0.043107174	0.99
GO_PHOSPHORIC_ESTER_HYDROLASE_ACTIVITY	48	0.24296582	1.9645877	0.007677543	0.04823032	0.99
