# Supplementary material for: Yap regulates skeletal muscle fatty acid oxidation and adiposity in metabolic disease
Source: Nat Commun. 2021 May 17;12:2887. doi: 10.1038/s41467-021-23240-7 (PMC8129430; doi:10.1038/s41467-021-23240-7)
Supplement: Supplementary file 10 — Supplementary Data 7 [file 41467_2021_23240_MOESM10_ESM.xlsx]

## Sheet: Supp Table 7
	Taqman Probe Sets (Life Technologies)
	Gene Name (Product Number)
	Yap (Mm01143263_m1)
	Col1a1 (Mm00801666_g1)
	Col3a1 (Mm01254476_m1)
	Fn (Mm01256744_m1)
	Myog (Mm0046194_m1)
	Mstn (Mm01254559_m1)
	Amotl2 (Mm00502287_m1)
	Ctgf (Mm01192933_g1)
	Cyr61 (Mm00487498_m1)
	Idh2 (Mm07301735_m1)
	18S (#4319413E)
	Syber Green Primers
	Gene Name	Forward Primer Sequence	Reverse Primer Sequence
	Ucp1	ACTGCCACACCTCCAGTCATT	CTTTGCCTCACTCAGGATTGG
	18S	CAGCTCCAAGCGTTCCTGG	GGCCTTCAATTACAGTCGTCTTC
