# Supplementary material for: Yap regulates skeletal muscle fatty acid oxidation and adiposity in metabolic disease
Source: Nat Commun. 2021 May 17;12:2887. doi: 10.1038/s41467-021-23240-7 (PMC8129430; doi:10.1038/s41467-021-23240-7)
Supplement: Supplementary file 12 — Source Data [file 41467_2021_23240_MOESM12_ESM.xlsx]

## Sheet: Figure 1b
Positive control sample			Fig 1b		Lane number	Sample ID		YAP	Subtracted background	Normalised across gels		Gapdh	Subtracted background	Normalised across gels		YAP/Gapdh
Gel 1	148.939				1	21404		125.851	22.945	22.945		152.995	50.869	46.9543		0.488666		Unpaired t test
Gel 2	175.77		Full blots are presented in Supplementary Figure 1		2	21412		116.799	13.893	13.893		146.478	44.352	40.9388		0.33936		P value	0.0423
Gel 3	167.341				3	21398		113.065	10.159	10.159		150.851	48.725	44.9753		0.225879		P value summary	*
					4	21419		109.641	6.735	6.735		146.743	44.617	41.1834		0.163537		Significantly different (P < 0.05)?	Yes
Normalisation factor					5	21435		125.626	22.72	22.72		137.934	35.808	33.0524		0.687394		One- or two-tailed P value?	Two-tailed
Gel 1	1				6	21436		136.484	33.578	33.578		132.96	30.834	28.4611		1.17978		t, df	t=2.082, df=52
Gel 2	1.18015				7	21440		124.943	22.037	22.037		139.745	37.619	34.724		0.634633
Gel 3	1.12355				8	21445		141.574	38.668	38.668		141.485	39.359	36.3301		1.06435		How big is the difference?
					9	21448		123.515	20.609	20.609		175.911	73.785	68.1068		0.302598		Mean of column A	0.4259
Gapdh in AAV:YAP sample					10	21442		112.738	9.832	9.832		175.144	73.018	67.3988		0.145878		Mean of column B	0.2966
Gel 1	170.019				11	21443		122.945	20.039	20.039		189.051	86.925	80.2356		0.249752		Difference between means (B - A) ± SEM	-0.1293 ± 0.06212
Gel 2	166.486				12	21446		119.434	16.528	16.528		192.909	90.783	83.7967		0.197239		95% confidence interval	-0.2540 to -0.004671
Gel 3	156.935				13	21438		116.794	13.888	13.888		176.878	74.752	68.9994		0.201277		R squared (eta squared)	0.07693
					14	21201		113.091	10.185	10.185		189.97	87.844	81.0839		0.125611
Gapdh Normalisation factor					15	21230		124.004	21.098	21.098		182.627	80.501	74.306		0.283934		F test to compare variances
Gel 1	1				16	21240		122.599	19.693	19.693		167.945	65.819	60.7538		0.324144		F, DFn, Dfd	1.627, 17, 35
Gel 2	0.97922				17	21256		113.201	10.295	10.295		149.529	47.403	43.755		0.235287		P value	0.2193
Gel 3	0.923044				18	21241		117.371	14.465	14.465		162.469	60.343	55.6992		0.259698		P value summary	ns
					19	21273		112.532	9.626	9.626		149.23	47.104	43.4791		0.221394		Significantly different (P < 0.05)?	No
					Background gel 1			102.906	0			102.126	0
					1	21274		117.337	10.321	8.74552		144.248	42.804	40.3484		0.21675		Data analyzed
					2	21282		124.19	17.174	14.5524		153.967	52.523	49.5099		0.29393		Sample size, column A	18
					3	21270		120.75	13.734	11.6375		151.166	49.722	46.8695		0.248296		Sample size, column B	36
					4	21246		144.611	37.595	31.8562		148.731	47.287	44.5742		0.714677
					5	21297		109.494	2.478	2.09974		147.216	45.772	43.1461		0.0486657
					6	21291		124.055	17.039	14.438		149.998	48.554	45.7685		0.315457
					7	21307		129.993	22.977	19.4696		147.697	46.253	43.5995		0.446555
					8	21308		136.713	29.697	25.1638		154.004	52.56	49.5447		0.507901
					9	21313		121.9	14.884	12.612		154.989	53.545	50.4732		0.249875
					10	21315		136.967	29.951	25.379		152.961	51.517	48.5616		0.522616
					11	21293		138.789	31.773	26.9229		155.681	54.237	51.1255		0.526604
					12	21314		120.645	13.629	11.5486		163.982	62.538	58.9503		0.195903
					13	21298		124.03	17.014	14.4168		175.849	74.405	70.1365		0.205554
					14	21292		113.377	6.361	5.39		164.63	63.186	59.5611		0.0904953
					15	21345		116.618	9.602	8.13627		169.247	67.803	63.9133		0.127302
					16	21375		115.023	8.007	6.78474		172.986	71.542	67.4378		0.100607
					17	21294		118.345	11.329	9.59965		166.775	65.331	61.5831		0.155881
					18	21363		140.152	33.136	28.0778		159.753	58.309	54.9639		0.510841
					19	21377		130.209	23.193	19.6526		148.569	47.125	44.4215		0.442412
					Background gel 2			107.016	0			101.444	0
					21	21360		111.419	9.917	8.82646		157.357	56.076	56.076		0.157402
					22	21312		118.368	16.866	15.0113		158.396	57.115	57.115		0.262826
					23	21384		137.992	36.49	32.4773		146.933	45.652	45.652		0.71141
					24	21385		119.668	18.166	16.1683		143.298	42.017	42.017		0.384805
					25	21388		118.55	17.048	15.1733		158.999	57.718	57.718		0.262886
					26	21359		115.003	13.501	12.0163		151.12	49.839	49.839		0.241103
					27	21372		118.982	17.48	15.5578		156.312	55.031	55.031		0.282709
					28	21387		108.879	7.377	6.56577		133.065	31.784	31.784		0.206575
					29	21390		111.524	10.022	8.91991		147.265	45.984	45.984		0.193979
					30	21393		118.473	16.971	15.1047		143.894	42.613	42.613		0.354463
					31	21394		110.805	9.303	8.27998		135.266	33.985	33.985		0.243636
					32	21371		120.824	19.322	17.1972		143.796	42.515	42.515		0.404498
					33	21391		114.977	13.475	11.9932		149.151	47.87	47.87		0.250537
					34	21395		110.014	8.512	7.57596		147.524	46.243	46.243		0.163829
					35	21397		122.67	21.168	18.8402		142.879	41.598	41.598		0.452912
					36	21396		115.335	13.833	12.3118		131.758	30.477	30.477		0.403971
					37	21399		127.501	25.999	23.14		146.155	44.874	44.874		0.515665
					38	21403		108.168	6.666	5.93296		137.747	36.466	36.466		0.162698
					39	21346		114.447	12.945	11.5215		136.901	35.62	35.62		0.323455
					Background gel 3			101.502				101.281	0

## Sheet: Figure 1c
Fig 1C		Sample ID	Normalised YAP levels	Glucose Infusion Rate			Spearmans r	0.407
		21404	0.488666	87.65			pvalue	0.002
		21412	0.33936	96.97
		21398	0.225879	68.99
		21419	0.163537	83.5
		21435	0.687394	109.07
		21440	0.634633	59.98
		21445	1.06435	40.47
		21443	0.249752	65.71
		21438	0.201277	47.36
		21201	0.125611	68.67
		21230	0.283934	110.07
		21240	0.324144	82.98
		21256	0.235287	64.08
		21241	0.259698	88.9
		21274	0.21675	60.89
		21282	0.29393	73.98
		21270	0.248296	70.94
		21297	0.0486657	39.53
		21315	0.522616	96.31
		21293	0.526604	77.04
		21314	0.195903	86.35
		21292	0.0904953	83.03
		21345	0.127302	88.84
		21375	0.100608	50.83
		21294	0.157402	56.73
		21385	0.384805	51.75
		21388	0.262886	24.17
		21359	0.241103	74.9
		21372	0.282709	63.11
		21390	0.193979	85.74
		21393	0.354463	73.93
		21394	0.243636	67.87
		21391	0.250537	65.17
		21395	0.163829	67.35
		21403	0.162698	69.9
		21346	0.323455	87.18
		21436	1.17978	115.32
		21448	0.302598	103.49
		21442	0.145878	91.94
		21446	0.197239	107.96
		21246	0.714677	158.42
		21291	0.315457	107.05
		21307	0.446555	125.26
		21308	0.507901	147.99
		21313	0.249875	127.18
		21298	0.205554	116.58
		21377	0.442412	88.97
		21312	0.262826	107.11
		21384	0.71141	132.11
		21387	0.206575	123.76
		21371	0.404498	185.56
		21397	0.452912	147.67
		21396	0.403971	129.71
		21399	0.515665	112.12

## Sheet: Figure 1d
Figure 1d			Sample ID	Normalised YAP levels	Delta RQ			Spearmans r	0.317
			21404	0.488666	0.218816			pvalue	0.016
			21412	0.33936	0.222485
			21398	0.225879	0.137101
			21419	0.163537	0.154205
			21435	0.687394	0.194555
			21440	0.634633	0.0957922
			21445	1.06435	0.081826
			21443	0.249752	0.119867
			21438	0.201277	0.0513597
			21201	0.125611	0.119794
			21230	0.283934	0.156585
			21240	0.324144	0.115597
			21256	0.235287	0.099142
			21241	0.259698	0.198043
			21274	0.21675	0.0678598
			21282	0.29393	0.139153
			21270	0.248296	0.085453
			21297	0.0486657	0.017664
			21273	0.221394	0.224029
			21315	0.522616	0.140061
			21293	0.526604	0.180262
			21314	0.195903	0.204803
			21292	0.0904953	0.174975
			21345	0.127302	0.0802718
			21375	0.100608	0.114992
			21294	0.157402	0.129368
			21385	0.384805	0.124168
			21388	0.262886	0.128231
			21359	0.241103	0.165114
			21372	0.282709	0.0991565
			21390	0.193979	0.149261
			21393	0.354463	0.113192
			21394	0.243636	0.134069
			21391	0.250537	0.144628
			21395	0.163829	0.0954375
			21294	0.155881	0.145147
			21363	0.510841	0.104482
			21403	0.162698	0.135936
			21346	0.323455	0.21308
			21436	1.17978	0.210292
			21448	0.302598	0.220288
			21442	0.145878	0.146777
			21446	0.197239	0.15478
			21246	0.714677	0.163423
			21291	0.315457	0.208655
			21307	0.446555	0.145678
			21308	0.507901	0.168372
			21313	0.249875	0.155672
			21298	0.205554	0.220437
			21377	0.442412	0.237046
			21312	0.262826	0.161758
			21384	0.71141	0.278718
			21387	0.206575	0.216822
			21371	0.404498	0.1662
			21397	0.452912	0.278718
			21396	0.403971	0.216822
			21399	0.515665	0.1662

## Sheet: Figure 1g
Figure 1g
Full blots are presented in Supplementary Fig 1
		db/+	db/db			Unpaired t test
		1.16762	0.099517			P value	0.0189
		0.766972	0.503603			P value summary	*
		0.79621	0.599386			Significantly different (P < 0.05)?	Yes
		1.52305	0.741282			One- or two-tailed P value?	Two-tailed
		0.746141	0.233249			t, df	t=2.934, df=8

## Sheet: Fig 1h
Figure 1h
Full blots are presented in Supplementary Fig 1
		db/+	db/db		Unpaired t test
		2.41539	1.98459		P value	0.04
		0.157878	3.47742		P value summary	*
		0.909776	1.97171		Significantly different (P < 0.05)?	Yes
		0.51696	3.2224		One- or two-tailed P value?	Two-tailed
					t, df	t=2.613, df=6

## Sheet: Fig 2a-c
Fig 2a-c	Source data is provided in Supplementary Table1

## Sheet: Fig 2d
Fig 2d
		LacZ shRNA	Yap shRNA
		14.15	47.96			Unpaired t test
		42.64	76.94			P value	0.0388
		46.72	18.98			P value summary	*
		52.04	35.77			Significantly different (P < 0.05)?	Yes
		21.03	72.79			One- or two-tailed P value?	Two-tailed
		27.99	54.46			t, df	t=2.198, df=22
		5.49	52.66
		32.94	28.96
		31.65	31.9
		16.14	54.6
		30.12	22.9
		22.9	25.97

## Sheet: Fig 2e
Fig 2e
		LacZ shRNA	Yap shRNA
		12.52	44.08			Unpaired t test
		36.98	73.53			P value	0.0347
		44.82	18.26			P value summary	*
		46.45	32.34			Significantly different (P < 0.05)?	Yes
		20.51	71.05			One- or two-tailed P value?	Two-tailed
		25.12	52.27			t, df	t=2.251, df=22
		2.19	48.08
		29.9	25.77
		29.59	27.77
		13.79	51.21
		27.17	20.65
		20.65	24.16

## Sheet: Fig 2f
Fig 2f
		LacZ shRNA	Yap shRNA
		1.63	3.89			Unpaired t test
		5.66	3.41			P value	0.9301
		1.9	0.72			P value summary	ns
		5.6	3.43			Significantly different (P < 0.05)?	No
		0.52	1.74			One- or two-tailed P value?	Two-tailed
		2.87	2.19			t, df	t=0.08876, df=22
		3.3	4.58
		3.04	3.19
		2.06	4.13
		2.36	3.39
		2.95	2.26
		2.26	1.8

## Sheet: Fig 3b-g
Fig 3b	Source data is provided in Supplementary Table2
Fig 3c	Source data is provided in Supplementary Table3
Fig 3d, e	Source data is provided in Supplementary Table4
Fig 3f	Source data is provided in Supplementary Table5
Fig 3g	Source data is provided in Supplementary Table6

[truncated: 30 more sheets: Fig 4a, Fig 4c, Fig 5b, Fig 5c, Fig 5d, Fig 5e, Fig 5f, Fig 5h, Supp Fig 2a, Supp Fig 3a, Supp Fig 3b, Supp Fig 3c, Supp Fig 3d, Supp Fig 4a, Supp Fig 4b, Supp Fig 6a, Supp Fig 6b, Supp Fig 6d, Supp Fig 6e, Supp Fig 7a …]
